# Supplementary material for: Biosafety status analysis and risk assessment of laboratories from 2021 to 2023 in Jiaxing, China
Source: Front Bioeng Biotechnol. 2025 Apr 16;13:1442651. doi: 10.3389/fbioe.2025.1442651 (PMC12040964; doi:10.3389/fbioe.2025.1442651)
Supplement: Supplementary file 1 [file DataSheet1.zip]

Archive with 8 entries (7 files):
- supplementary/DB33T 2540-2022 《生物安全实验室管理评价规范》 .pdf
- supplementary/RBT 040-2020《病原微生物实验室生物安全风险管理指南》.pdf
- supplementary/ref 11.病原微生物实验室生物安全管理条例__增刊2019·1国务院公报_中国政府网.mhtml
- supplementary/ref 17.地方标准详情_浙江标准在线.mhtml
- supplementary/ref 18.物联网关键技术自主可控 构建“1+4”生物安全监管矩阵.mhtml
- supplementary/ref 23.浙江省卫生健康委办公室关于印发浙江省病原微生物实验室生物安全应急预案的通知.pdf
- supplementary/ref 23.浙江省病原微生物实验室管理卫生网.mhtml
- supplementary/
