# Supplementary material for: Biosafety status analysis and risk assessment of laboratories from 2021 to 2023 in Jiaxing, China
Source: Front Bioeng Biotechnol. 2025 Apr 16;13:1442651. doi: 10.3389/fbioe.2025.1442651 (PMC12040964; doi:10.3389/fbioe.2025.1442651)
Supplement: Supplementary file 1 [file DataSheet1.zip › supplementary/ref 11.病原微生物实验室生物安全管理条例__增刊2019·1国务院公报_中国政府网.mhtml]

From: <Saved by Blink>
Snapshot-Content-Location: https://www.gov.cn/gongbao/content/2019/content_5468882.htm
Subject: =?utf-8?Q?=E7=97=85=E5=8E=9F=E5=BE=AE=E7=94=9F=E7=89=A9=E5=AE=9E=E9=AA=8C?=
 =?utf-8?Q?=E5=AE=A4=E7=94=9F=E7=89=A9=E5=AE=89=E5=85=A8=E7=AE=A1=E7=90=86?=
 =?utf-8?Q?=E6=9D=A1=E4=BE=8B__=E5=A2=9E=E5=88=8A2019=C2=B71=E5=9B=BD=E5?=
 =?utf-8?Q?=8A=A1=E9=99=A2=E5=85=AC=E6=8A=A5_=E4=B8=AD=E5=9B=BD=E6=94=BF?=
 =?utf-8?Q?=E5=BA=9C=E7=BD=91?=
Date: Sat, 1 Mar 2025 16:59:52 +0800
MIME-Version: 1.0
Content-Type: multipart/related;
	type="text/html";
	boundary="----MultipartBoundary--SB0pPWveiLqKmXE9ZgBnrOSupHTCTmEnE7zBsMPttS----"


------MultipartBoundary--SB0pPWveiLqKmXE9ZgBnrOSupHTCTmEnE7zBsMPttS----
Content-Type: text/html
Content-ID: <frame-46A20C8AC5BC90069599644E7B028E70@mhtml.blink>
Content-Transfer-Encoding: quoted-printable
Content-Location: https://www.gov.cn/gongbao/content/2019/content_5468882.htm

<!DOCTYPE html PUBLIC "-//W3C//DTD HTML 4.01 Transitional//EN" "http://www.=
w3.org/TR/html4/loose.dtd"><html><head><meta http-equiv=3D"Content-Type" co=
ntent=3D"text/html; charset=3DUTF-8"><link rel=3D"stylesheet" type=3D"text/=
css" href=3D"cid:css-6973c267-ff27-46fa-97a5-ff9331a81d8d@mhtml.blink" /><l=
ink rel=3D"stylesheet" type=3D"text/css" href=3D"cid:css-98946daf-196d-4ee7=
-9c82-67645f10ce72@mhtml.blink" /><link rel=3D"stylesheet" type=3D"text/css=
" href=3D"cid:css-3b9e14e8-775c-4e36-8f99-998927e7ca68@mhtml.blink" /><link=
 rel=3D"stylesheet" type=3D"text/css" href=3D"cid:css-6e6e686c-9bb9-41d1-b5=
8f-95f1f294d794@mhtml.blink" /><link rel=3D"stylesheet" type=3D"text/css" h=
ref=3D"cid:css-6d2d9023-a6f5-4e1a-b1d1-00d937f781ab@mhtml.blink" />
   =20
    <meta http-equiv=3D"x-ua-compatible" content=3D"IE=3D10,chrome=3D1">
    <link href=3D"https://www.gov.cn/images/trs_favicon.ico" rel=3D"shortcu=
t icon" type=3D"image/x-icon">

 <title>=E7=97=85=E5=8E=9F=E5=BE=AE=E7=94=9F=E7=89=A9=E5=AE=9E=E9=AA=8C=E5=
=AE=A4=E7=94=9F=E7=89=A9=E5=AE=89=E5=85=A8=E7=AE=A1=E7=90=86=E6=9D=A1=E4=BE=
=8B__=E5=A2=9E=E5=88=8A2019=C2=B71=E5=9B=BD=E5=8A=A1=E9=99=A2=E5=85=AC=E6=
=8A=A5_=E4=B8=AD=E5=9B=BD=E6=94=BF=E5=BA=9C=E7=BD=91</title>
<meta name=3D"others" content=3D"=E9=A1=B5=E9=9D=A2=E7=94=9F=E6=88=90=E6=97=
=B6=E9=97=B4 2023-05-26 19:58:10">
<meta name=3D"template,templategroup,version" content=3D"6051,100053,1.0">
<meta name=3D"keywords" content=3D"=E5=AE=9E=E9=AA=8C=E5=AE=A4=E7=94=9F=E7=
=89=A9=E5=AE=89=E5=85=A8,=E7=97=85=E5=8E=9F=E5=BE=AE=E7=94=9F=E7=89=A9,">
<meta name=3D"description" content=3D"=E6=A0=B9=E6=8D=AE2018=E5=B9=B43=E6=
=9C=8819=E6=97=A5=E3=80=8A=E5=9B=BD=E5=8A=A1=E9=99=A2=E5=85=B3=E4=BA=8E=E4=
=BF=AE=E6=94=B9=E5=92=8C=E5=BA=9F=E6=AD=A2=E9=83=A8=E5=88=86=E8=A1=8C=E6=94=
=BF=E6=B3=95=E8=A7=84=E7=9A=84=E5=86=B3=E5=AE=9A=E3=80=8B=E7=AC=AC=E4=BA=8C=
=E6=AC=A1=E4=BF=AE=E8=AE=A2=E3=80=82">
<meta name=3D"catalog" content=3D"e1fd6935b5cf4f3da4aca7a1125d23e3">
 <meta name=3D"lanmu" content=3D"=E5=A2=9E=E5=88=8A2019=C2=B71">
<meta name=3D"manuscriptId" content=3D"5468882">
<meta name=3D"author" content=3D"">
<meta name=3D"firstpublishedtime" content=3D"2019-12-31-16:00:00">
<meta name=3D"lastmodifiedtime" content=3D"2019-12-31-16:00:00">   =20

    <link href=3D"https://www.gov.cn/images/trs_public.css" rel=3D"styleshe=
et" type=3D"text/css">
    <link href=3D"https://www.gov.cn/images/trs_tynry.css" rel=3D"styleshee=
t" type=3D"text/css">

    <link rel=3D"stylesheet" href=3D"https://www.gov.cn/images/trs_forPrint=
Style.css?t=3D20230526195810">

    <link rel=3D"stylesheet" type=3D"text/css" href=3D"https://www.gov.cn/i=
mages/trs_mobile_pub.css" media=3D"screen and (max-width:767px) and (orient=
ation:portrait)">
    <link rel=3D"stylesheet" type=3D"text/css" href=3D"https://www.gov.cn/i=
mages/trs_nry_mobile.css" media=3D"screen and (max-width:767px) and (orient=
ation:portrait)">
   =20
    <meta name=3D"viewport" content=3D"width=3D750, user-scalable=3Dno, tar=
get-densitydpi=3Ddevice-dpi">
   =20
   =20
    <!--script src=3D"trs_audio.min.js" OLDSRC=3D"trs_audio.min.js" OLDID=
=3D"1259" RELATED=3D"1"></script-->
   =20
   =20
   =20


</head>

<body class=3D"GWYGBXL" aria-status=3D"false" aria-ofstatus=3D"false" aria-=
basefontsize=3D"16">
<!--header-->
<a id=3D"ariaTipText" role=3D"pagedescription" aria-label=3D"=E6=AC=A2=E8=
=BF=8E=E8=BF=9B=E5=85=A5 =E7=97=85=E5=8E=9F=E5=BE=AE=E7=94=9F=E7=89=A9=E5=
=AE=9E=E9=AA=8C=E5=AE=A4=E7=94=9F=E7=89=A9=E5=AE=89=E5=85=A8=E7=AE=A1=E7=90=
=86=E6=9D=A1=E4=BE=8B__=E5=A2=9E=E5=88=8A2019=C2=B71=E5=9B=BD=E5=8A=A1=E9=
=99=A2=E5=85=AC=E6=8A=A5_=E4=B8=AD=E5=9B=BD=E6=94=BF=E5=BA=9C=E7=BD=91,=E7=
=9B=B2=E4=BA=BA=E7=94=A8=E6=88=B7=E4=BD=BF=E7=94=A8=E6=93=8D=E4=BD=9C=E6=99=
=BA=E8=83=BD=E5=BC=95=E5=AF=BC=EF=BC=8C=E8=AF=B7=E6=8C=89=E5=BF=AB=E6=8D=B7=
=E9=94=AECtrl+Alt+R=EF=BC=9B=E9=98=85=E8=AF=BB=E8=AF=A6=E7=BB=86=E6=93=8D=
=E4=BD=9C=E8=AF=B4=E6=98=8E=E8=AF=B7=E6=8C=89=E5=BF=AB=E6=8D=B7=E9=94=AECtr=
l+Alt+=E9=97=AE=E5=8F=B7=E9=94=AE=E3=80=82" aria-atomic=3D"true" class=3D"s=
kipAutoFix" style=3D"width: 1px; height: 1px;"><img src=3D"https://www.gov.=
cn/gongbao/content/2019/content_5468882.htm" style=3D"width:1px !important;=
height:1px !important;position:absolute;top:0;"></a><link rel=3D"stylesheet=
" type=3D"text/css" href=3D"https://www.gov.cn/images/trs_FZYouHK_512B.css"=
>
<link rel=3D"stylesheet" type=3D"text/css" href=3D"https://www.gov.cn/image=
s/trs_FZZHUNYSK.css">

<div class=3D"header">
  <div class=3D"container mhide">
    <div class=3D"padding pos_r">
      <div class=3D"header_logo"><a href=3D"https://www.gov.cn/" target=3D"=
_blank" aria-label=3D"=E4=B8=AD=E5=9B=BD=E6=94=BF=E5=BA=9C=E7=BD=91"><img s=
rc=3D"https://www.gov.cn/images/gtrs_logo_lt.png" alt=3D""><img src=3D"http=
s://www.gov.cn/images/gtrs_logo_rt.png" alt=3D"" class=3D"wordlogo"></a></d=
iv>
      <div class=3D"header_search">
        <form>
         =20
          <input class=3D"header_search_txt" name=3D"headSearchword" type=
=3D"text" autocomplete=3D"off" value=3D"">
          <button class=3D"header_search_btn" type=3D"button" value=3D"&nbs=
p;">
       =20
      </button></form></div>
      <ul class=3D"header_toolbar">
        <li><a href=3D"https://www.gov.cn/" target=3D"_blank">=E9=A6=96=E9=
=A1=B5</a></li>
        <li class=3D"split">|</li>
        <li><a href=3D"https://www.gov.cn/" target=3D"_blank">=E7=AE=80</a>=
</li>
        <li class=3D"split">|</li>
        <li><a href=3D"http://big5.www.gov.cn/gate/big5/www.gov.cn/" target=
=3D"_blank">=E7=B9=81</a></li>
        <li class=3D"split">|</li>
        <li><a href=3D"http://english.www.gov.cn/" target=3D"_blank">EN</a>=
</li>
        <li class=3D"split">|</li>
        <li class=3D"nologin"><a id=3D"userlogin">=E7=99=BB=E5=BD=95</a></l=
i>
        <li class=3D"yeslogin hide">
          <a id=3D"showname"></a>
          <ul>
            <li class=3D"usercenter"><a id=3D"usercenter">=E4=B8=AA=E4=BA=
=BA=E4=B8=AD=E5=BF=83</a></li>
            <li><a id=3D"logout">=E9=80=80=E5=87=BA</a></li>
          </ul>
        </li>
        <li class=3D"split">|</li>
        <li><a target=3D"_blank" href=3D"https://mail.www.gov.cn/nsmail/ind=
ex.html">=E9=82=AE=E7=AE=B1</a></li>
        <li class=3D"split">|</li>
        <li><a clickhide=3D"false" for=3D"wza">=E6=97=A0=E9=9A=9C=E7=A2=8D<=
/a></li>

      </ul>
    </div>
  </div>
  <div class=3D"container pchide">
    <a href=3D"https://www.gov.cn/" class=3D"logo" target=3D"_blank"><img s=
rc=3D"https://www.gov.cn/images/newlogo19ysp_lt.png"><img src=3D"https://ww=
w.gov.cn/images/newlogo19ysp_rt.png" class=3D"wordlogo"></a>
    <a class=3D"lang" href=3D"https://english.www.gov.cn/">EN</a>
    <a class=3D"search" id=3D"searchBtn">
      <img class=3D"s1" src=3D"https://www.gov.cn/images/gtrs_newsearch.png=
" alt=3D"">
      <img class=3D"s2" src=3D"https://www.gov.cn/images/gtrs_newshouqi.png=
" alt=3D"">
    </a>

    <div class=3D"searchBox">
      <div class=3D"search">
        <form style=3D"font-size:32px;">
          <input class=3D"text search_mi" name=3D"headSearchword" type=3D"t=
ext" placeholder=3D"=E8=AF=B7=E8=BE=93=E5=85=A5=E5=85=B3=E9=94=AE=E5=AD=97=
=E2=80=A6=E2=80=A6">
          <input class=3D"image search_fr" type=3D"button" value=3D"">
        </form>
       =20
      </div>
    </div>
  </div>
</div>

<div class=3D"siteurl hide">https://www.gov.cn/</div>


<!--  <a href=3D"javascript:void(0)" onclick=3D"aria.start()" style=3D"posi=
tion: absolute;top: 0px;" class=3D'mhide'>=E7=BD=91=E7=AB=99=E6=97=A0=E9=9A=
=9C=E7=A2=8D=E5=BC=80=E5=85=B3</a> -->


<div class=3D"content">
    <div class=3D"gwy_gb">
        <!--=E9=9D=A2=E5=8C=85=E5=B1=91=E5=BC=80=E5=A7=8B-->
        <div class=3D"BreadcrumbNav BreadcrumbNav-zyygwj">
            <a href=3D"https://www.gov.cn/" target=3D"_blank" style=3D"font=
-weight: bold;">=E9=A6=96=E9=A1=B5</a>&nbsp;&gt;&nbsp;<a href=3D"https://ww=
w.gov.cn/gongbao/currentissue.htm" target=3D"_blank">=E5=9B=BD=E5=8A=A1=E9=
=99=A2=E5=85=AC=E6=8A=A5</a>&nbsp;&gt;&nbsp;<span id=3D"lastNodeID">=E5=A2=
=9E=E5=88=8A2019=C2=B71</span>

            <div class=3D"pages_print mhide pages_print_gwygb">
                <span class=3D"font index_switchsize">=E5=AD=97=E5=8F=B7=EF=
=BC=9A<span class=3D"default on">=E9=BB=98=E8=AE=A4</span>
                    <span class=3D"big">=E5=A4=A7</span>
                    <span class=3D"bigger">=E8=B6=85=E5=A4=A7</span>
                </span>
                <span class=3D"split">|</span>
                <span class=3D"font printIco">=E6=89=93=E5=8D=B0</span>
                <span class=3D"split">|</span>
                <!-- share -->
                <div class=3D"share share_gwygb" id=3D"share">
                    <div class=3D"share-box" id=3D"share-box">
                    <a class=3D"share-btn gwds_tsina" data-w=3D"gwds_tsina"=
 title=3D"=E6=96=B0=E6=B5=AA=E5=BE=AE=E5=8D=9A">&nbsp;</a>
                    <a class=3D"share-btn gwds_weixin" data-w=3D"gwds_weixi=
n" title=3D"=E5=BE=AE=E4=BF=A1">&nbsp;</a>
                    <a class=3D"share-btn gwds_qzone" data-w=3D"gwds_qzone"=
 title=3D"qq=E7=A9=BA=E9=97=B4">&nbsp;</a>
                    </div>
                </div>
            </div>
        </div>
       =20
        <!--=E9=9D=A2=E5=8C=85=E5=B1=91=E7=BB=93=E6=9D=9F-->
       =20
        <div class=3D"padd-zyygwj">
            <div class=3D"article oneColumn oneColumn_gwygb noneBorder">

                <div class=3D"pages_content" id=3D"UCAP-CONTENT">
                    <p style=3D"margin-top: 0px; margin-bottom: 0px; text-a=
lign: center;"><span style=3D"font-weight: bold; font-size: 18pt;">=E7=97=
=85=E5=8E=9F=E5=BE=AE=E7=94=9F=E7=89=A9=E5=AE=9E=E9=AA=8C=E5=AE=A4=E7=94=9F=
=E7=89=A9=E5=AE=89=E5=85=A8=E7=AE=A1=E7=90=86=E6=9D=A1=E4=BE=8B</span></p>
<p style=3D"margin-top: 0px; margin-bottom: 0px; text-align: left; text-ind=
ent: 2em;"><span style=3D"font-family: =E6=A5=B7=E4=BD=93, =E6=A5=B7=E4=BD=
=93_GB2312;">=EF=BC=882004=E5=B9=B411=E6=9C=8812=E6=97=A5=E4=B8=AD=E5=8D=8E=
=E4=BA=BA=E6=B0=91=E5=85=B1=E5=92=8C=E5=9B=BD=E5=9B=BD=E5=8A=A1=E9=99=A2=E4=
=BB=A4=E7=AC=AC424=E5=8F=B7=E5=85=AC=E5=B8=83=E3=80=80=E6=A0=B9=E6=8D=AE201=
6=E5=B9=B42=E6=9C=886=E6=97=A5=E3=80=8A=E5=9B=BD=E5=8A=A1=E9=99=A2=E5=85=B3=
=E4=BA=8E=E4=BF=AE=E6=94=B9=E9=83=A8=E5=88=86=E8=A1=8C=E6=94=BF=E6=B3=95=E8=
=A7=84=E7=9A=84=E5=86=B3=E5=AE=9A=E3=80=8B=E7=AC=AC=E4=B8=80=E6=AC=A1=E4=BF=
=AE=E8=AE=A2=E3=80=80=E6=A0=B9=E6=8D=AE2018=E5=B9=B43=E6=9C=8819=E6=97=A5=
=E3=80=8A=E5=9B=BD=E5=8A=A1=E9=99=A2=E5=85=B3=E4=BA=8E=E4=BF=AE=E6=94=B9=E5=
=92=8C=E5=BA=9F=E6=AD=A2=E9=83=A8=E5=88=86=E8=A1=8C=E6=94=BF=E6=B3=95=E8=A7=
=84=E7=9A=84=E5=86=B3=E5=AE=9A=E3=80=8B=E7=AC=AC=E4=BA=8C=E6=AC=A1=E4=BF=AE=
=E8=AE=A2=EF=BC=89</span></p>
<p align=3D"" style=3D"margin-top: 0px; margin-bottom: 0px; text-indent: 2e=
m; text-align: justify; font-family: =E5=AE=8B=E4=BD=93;"><br>
</p>
<p style=3D"margin-top: 0px; margin-bottom: 0px; text-align: center; font-f=
amily: =E5=AE=8B=E4=BD=93;">=E7=AC=AC=E4=B8=80=E7=AB=A0=E3=80=80=E6=80=BB=
=E3=80=80=E3=80=80=E5=88=99</p>
<p align=3D"" style=3D"margin-top: 0px; margin-bottom: 0px; text-indent: 2e=
m; text-align: justify; font-family: =E5=AE=8B=E4=BD=93;"><br>
</p>
<p align=3D"" style=3D"margin-top: 0px; margin-bottom: 0px; text-indent: 2e=
m; text-align: justify; font-family: =E5=AE=8B=E4=BD=93;"><span style=3D"fo=
nt-weight: bold;">=E7=AC=AC=E4=B8=80=E6=9D=A1</span>=E3=80=80=E4=B8=BA=E4=
=BA=86=E5=8A=A0=E5=BC=BA=E7=97=85=E5=8E=9F=E5=BE=AE=E7=94=9F=E7=89=A9=E5=AE=
=9E=E9=AA=8C=E5=AE=A4=EF=BC=88=E4=BB=A5=E4=B8=8B=E7=A7=B0=E5=AE=9E=E9=AA=8C=
=E5=AE=A4=EF=BC=89=E7=94=9F=E7=89=A9=E5=AE=89=E5=85=A8=E7=AE=A1=E7=90=86=EF=
=BC=8C=E4=BF=9D=E6=8A=A4=E5=AE=9E=E9=AA=8C=E5=AE=A4=E5=B7=A5=E4=BD=9C=E4=BA=
=BA=E5=91=98=E5=92=8C=E5=85=AC=E4=BC=97=E7=9A=84=E5=81=A5=E5=BA=B7=EF=BC=8C=
=E5=88=B6=E5=AE=9A=E6=9C=AC=E6=9D=A1=E4=BE=8B=E3=80=82</p>
<p align=3D"" style=3D"margin-top: 0px; margin-bottom: 0px; text-indent: 2e=
m; text-align: justify; font-family: =E5=AE=8B=E4=BD=93;"><span style=3D"fo=
nt-weight: bold;">=E7=AC=AC=E4=BA=8C=E6=9D=A1</span>=E3=80=80=E5=AF=B9=E4=
=B8=AD=E5=8D=8E=E4=BA=BA=E6=B0=91=E5=85=B1=E5=92=8C=E5=9B=BD=E5=A2=83=E5=86=
=85=E7=9A=84=E5=AE=9E=E9=AA=8C=E5=AE=A4=E5=8F=8A=E5=85=B6=E4=BB=8E=E4=BA=8B=
=E5=AE=9E=E9=AA=8C=E6=B4=BB=E5=8A=A8=E7=9A=84=E7=94=9F=E7=89=A9=E5=AE=89=E5=
=85=A8=E7=AE=A1=E7=90=86=EF=BC=8C=E9=80=82=E7=94=A8=E6=9C=AC=E6=9D=A1=E4=BE=
=8B=E3=80=82</p>
<p align=3D"" style=3D"margin-top: 0px; margin-bottom: 0px; text-indent: 2e=
m; text-align: justify; font-family: =E5=AE=8B=E4=BD=93;">=E6=9C=AC=E6=9D=
=A1=E4=BE=8B=E6=89=80=E7=A7=B0=E7=97=85=E5=8E=9F=E5=BE=AE=E7=94=9F=E7=89=A9=
=EF=BC=8C=E6=98=AF=E6=8C=87=E8=83=BD=E5=A4=9F=E4=BD=BF=E4=BA=BA=E6=88=96=E8=
=80=85=E5=8A=A8=E7=89=A9=E8=87=B4=E7=97=85=E7=9A=84=E5=BE=AE=E7=94=9F=E7=89=
=A9=E3=80=82</p>
<p align=3D"" style=3D"margin-top: 0px; margin-bottom: 0px; text-indent: 2e=
m; text-align: justify; font-family: =E5=AE=8B=E4=BD=93;">=E6=9C=AC=E6=9D=
=A1=E4=BE=8B=E6=89=80=E7=A7=B0=E5=AE=9E=E9=AA=8C=E6=B4=BB=E5=8A=A8=EF=BC=8C=
=E6=98=AF=E6=8C=87=E5=AE=9E=E9=AA=8C=E5=AE=A4=E4=BB=8E=E4=BA=8B=E4=B8=8E=E7=
=97=85=E5=8E=9F=E5=BE=AE=E7=94=9F=E7=89=A9=E8=8F=8C=EF=BC=88=E6=AF=92=EF=BC=
=89=E7=A7=8D=E3=80=81=E6=A0=B7=E6=9C=AC=E6=9C=89=E5=85=B3=E7=9A=84=E7=A0=94=
=E7=A9=B6=E3=80=81=E6=95=99=E5=AD=A6=E3=80=81=E6=A3=80=E6=B5=8B=E3=80=81=E8=
=AF=8A=E6=96=AD=E7=AD=89=E6=B4=BB=E5=8A=A8=E3=80=82</p>
<p align=3D"" style=3D"margin-top: 0px; margin-bottom: 0px; text-indent: 2e=
m; text-align: justify; font-family: =E5=AE=8B=E4=BD=93;"><span style=3D"fo=
nt-weight: bold;">=E7=AC=AC=E4=B8=89=E6=9D=A1</span>=E3=80=80=E5=9B=BD=E5=
=8A=A1=E9=99=A2=E5=8D=AB=E7=94=9F=E4=B8=BB=E7=AE=A1=E9=83=A8=E9=97=A8=E4=B8=
=BB=E7=AE=A1=E4=B8=8E=E4=BA=BA=E4=BD=93=E5=81=A5=E5=BA=B7=E6=9C=89=E5=85=B3=
=E7=9A=84=E5=AE=9E=E9=AA=8C=E5=AE=A4=E5=8F=8A=E5=85=B6=E5=AE=9E=E9=AA=8C=E6=
=B4=BB=E5=8A=A8=E7=9A=84=E7=94=9F=E7=89=A9=E5=AE=89=E5=85=A8=E7=9B=91=E7=9D=
=A3=E5=B7=A5=E4=BD=9C=E3=80=82</p>
<p align=3D"" style=3D"margin-top: 0px; margin-bottom: 0px; text-indent: 2e=
m; text-align: justify; font-family: =E5=AE=8B=E4=BD=93;">=E5=9B=BD=E5=8A=
=A1=E9=99=A2=E5=85=BD=E5=8C=BB=E4=B8=BB=E7=AE=A1=E9=83=A8=E9=97=A8=E4=B8=BB=
=E7=AE=A1=E4=B8=8E=E5=8A=A8=E7=89=A9=E6=9C=89=E5=85=B3=E7=9A=84=E5=AE=9E=E9=
=AA=8C=E5=AE=A4=E5=8F=8A=E5=85=B6=E5=AE=9E=E9=AA=8C=E6=B4=BB=E5=8A=A8=E7=9A=
=84=E7=94=9F=E7=89=A9=E5=AE=89=E5=85=A8=E7=9B=91=E7=9D=A3=E5=B7=A5=E4=BD=9C=
=E3=80=82</p>
<p align=3D"" style=3D"margin-top: 0px; margin-bottom: 0px; text-indent: 2e=
m; text-align: justify; font-family: =E5=AE=8B=E4=BD=93;">=E5=9B=BD=E5=8A=
=A1=E9=99=A2=E5=85=B6=E4=BB=96=E6=9C=89=E5=85=B3=E9=83=A8=E9=97=A8=E5=9C=A8=
=E5=90=84=E8=87=AA=E8=81=8C=E8=B4=A3=E8=8C=83=E5=9B=B4=E5=86=85=E8=B4=9F=E8=
=B4=A3=E5=AE=9E=E9=AA=8C=E5=AE=A4=E5=8F=8A=E5=85=B6=E5=AE=9E=E9=AA=8C=E6=B4=
=BB=E5=8A=A8=E7=9A=84=E7=94=9F=E7=89=A9=E5=AE=89=E5=85=A8=E7=AE=A1=E7=90=86=
=E5=B7=A5=E4=BD=9C=E3=80=82</p>
<p align=3D"" style=3D"margin-top: 0px; margin-bottom: 0px; text-indent: 2e=
m; text-align: justify; font-family: =E5=AE=8B=E4=BD=93;">=E5=8E=BF=E7=BA=
=A7=E4=BB=A5=E4=B8=8A=E5=9C=B0=E6=96=B9=E4=BA=BA=E6=B0=91=E6=94=BF=E5=BA=9C=
=E5=8F=8A=E5=85=B6=E6=9C=89=E5=85=B3=E9=83=A8=E9=97=A8=E5=9C=A8=E5=90=84=E8=
=87=AA=E8=81=8C=E8=B4=A3=E8=8C=83=E5=9B=B4=E5=86=85=E8=B4=9F=E8=B4=A3=E5=AE=
=9E=E9=AA=8C=E5=AE=A4=E5=8F=8A=E5=85=B6=E5=AE=9E=E9=AA=8C=E6=B4=BB=E5=8A=A8=
=E7=9A=84=E7=94=9F=E7=89=A9=E5=AE=89=E5=85=A8=E7=AE=A1=E7=90=86=E5=B7=A5=E4=
=BD=9C=E3=80=82</p>
<p align=3D"" style=3D"margin-top: 0px; margin-bottom: 0px; text-indent: 2e=
m; text-align: justify; font-family: =E5=AE=8B=E4=BD=93;"><span style=3D"fo=
nt-weight: bold;">=E7=AC=AC=E5=9B=9B=E6=9D=A1</span>=E3=80=80=E5=9B=BD=E5=
=AE=B6=E5=AF=B9=E7=97=85=E5=8E=9F=E5=BE=AE=E7=94=9F=E7=89=A9=E5=AE=9E=E8=A1=
=8C=E5=88=86=E7=B1=BB=E7=AE=A1=E7=90=86=EF=BC=8C=E5=AF=B9=E5=AE=9E=E9=AA=8C=
=E5=AE=A4=E5=AE=9E=E8=A1=8C=E5=88=86=E7=BA=A7=E7=AE=A1=E7=90=86=E3=80=82</p=
>
<p align=3D"" style=3D"margin-top: 0px; margin-bottom: 0px; text-indent: 2e=
m; text-align: justify; font-family: =E5=AE=8B=E4=BD=93;"><span style=3D"fo=
nt-weight: bold;">=E7=AC=AC=E4=BA=94=E6=9D=A1</span>=E3=80=80=E5=9B=BD=E5=
=AE=B6=E5=AE=9E=E8=A1=8C=E7=BB=9F=E4=B8=80=E7=9A=84=E5=AE=9E=E9=AA=8C=E5=AE=
=A4=E7=94=9F=E7=89=A9=E5=AE=89=E5=85=A8=E6=A0=87=E5=87=86=E3=80=82=E5=AE=9E=
=E9=AA=8C=E5=AE=A4=E5=BA=94=E5=BD=93=E7=AC=A6=E5=90=88=E5=9B=BD=E5=AE=B6=E6=
=A0=87=E5=87=86=E5=92=8C=E8=A6=81=E6=B1=82=E3=80=82</p>
<p align=3D"" style=3D"margin-top: 0px; margin-bottom: 0px; text-indent: 2e=
m; text-align: justify; font-family: =E5=AE=8B=E4=BD=93;"><span style=3D"fo=
nt-weight: bold;">=E7=AC=AC=E5=85=AD=E6=9D=A1</span>=E3=80=80=E5=AE=9E=E9=
=AA=8C=E5=AE=A4=E7=9A=84=E8=AE=BE=E7=AB=8B=E5=8D=95=E4=BD=8D=E5=8F=8A=E5=85=
=B6=E4=B8=BB=E7=AE=A1=E9=83=A8=E9=97=A8=E8=B4=9F=E8=B4=A3=E5=AE=9E=E9=AA=8C=
=E5=AE=A4=E6=97=A5=E5=B8=B8=E6=B4=BB=E5=8A=A8=E7=9A=84=E7=AE=A1=E7=90=86=EF=
=BC=8C=E6=89=BF=E6=8B=85=E5=BB=BA=E7=AB=8B=E5=81=A5=E5=85=A8=E5=AE=89=E5=85=
=A8=E7=AE=A1=E7=90=86=E5=88=B6=E5=BA=A6=EF=BC=8C=E6=A3=80=E6=9F=A5=E3=80=81=
=E7=BB=B4=E6=8A=A4=E5=AE=9E=E9=AA=8C=E8=AE=BE=E6=96=BD=E3=80=81=E8=AE=BE=E5=
=A4=87=EF=BC=8C=E6=8E=A7=E5=88=B6=E5=AE=9E=E9=AA=8C=E5=AE=A4=E6=84=9F=E6=9F=
=93=E7=9A=84=E8=81=8C=E8=B4=A3=E3=80=82</p>
<p align=3D"" style=3D"margin-top: 0px; margin-bottom: 0px; text-indent: 2e=
m; text-align: justify; font-family: =E5=AE=8B=E4=BD=93;"><br>
</p>
<p style=3D"margin-top: 0px; margin-bottom: 0px; text-align: center; font-f=
amily: =E5=AE=8B=E4=BD=93;">=E7=AC=AC=E4=BA=8C=E7=AB=A0=E3=80=80=E7=97=85=
=E5=8E=9F=E5=BE=AE=E7=94=9F=E7=89=A9=E7=9A=84=E5=88=86=E7=B1=BB=E5=92=8C=E7=
=AE=A1=E7=90=86</p>
<p align=3D"" style=3D"margin-top: 0px; margin-bottom: 0px; text-indent: 2e=
m; text-align: justify; font-family: =E5=AE=8B=E4=BD=93;"><br>
</p>
<p align=3D"" style=3D"margin-top: 0px; margin-bottom: 0px; text-indent: 2e=
m; text-align: justify; font-family: =E5=AE=8B=E4=BD=93;"><span style=3D"fo=
nt-weight: bold;">=E7=AC=AC=E4=B8=83=E6=9D=A1</span>=E3=80=80=E5=9B=BD=E5=
=AE=B6=E6=A0=B9=E6=8D=AE=E7=97=85=E5=8E=9F=E5=BE=AE=E7=94=9F=E7=89=A9=E7=9A=
=84=E4=BC=A0=E6=9F=93=E6=80=A7=E3=80=81=E6=84=9F=E6=9F=93=E5=90=8E=E5=AF=B9=
=E4=B8=AA=E4=BD=93=E6=88=96=E8=80=85=E7=BE=A4=E4=BD=93=E7=9A=84=E5=8D=B1=E5=
=AE=B3=E7=A8=8B=E5=BA=A6=EF=BC=8C=E5=B0=86=E7=97=85=E5=8E=9F=E5=BE=AE=E7=94=
=9F=E7=89=A9=E5=88=86=E4=B8=BA=E5=9B=9B=E7=B1=BB=EF=BC=9A</p>
<p align=3D"" style=3D"margin-top: 0px; margin-bottom: 0px; text-indent: 2e=
m; text-align: justify; font-family: =E5=AE=8B=E4=BD=93;">=E7=AC=AC=E4=B8=
=80=E7=B1=BB=E7=97=85=E5=8E=9F=E5=BE=AE=E7=94=9F=E7=89=A9=EF=BC=8C=E6=98=AF=
=E6=8C=87=E8=83=BD=E5=A4=9F=E5=BC=95=E8=B5=B7=E4=BA=BA=E7=B1=BB=E6=88=96=E8=
=80=85=E5=8A=A8=E7=89=A9=E9=9D=9E=E5=B8=B8=E4=B8=A5=E9=87=8D=E7=96=BE=E7=97=
=85=E7=9A=84=E5=BE=AE=E7=94=9F=E7=89=A9=EF=BC=8C=E4=BB=A5=E5=8F=8A=E6=88=91=
=E5=9B=BD=E5=B0=9A=E6=9C=AA=E5=8F=91=E7=8E=B0=E6=88=96=E8=80=85=E5=B7=B2=E7=
=BB=8F=E5=AE=A3=E5=B8=83=E6=B6=88=E7=81=AD=E7=9A=84=E5=BE=AE=E7=94=9F=E7=89=
=A9=E3=80=82</p>
<p align=3D"" style=3D"margin-top: 0px; margin-bottom: 0px; text-indent: 2e=
m; text-align: justify; font-family: =E5=AE=8B=E4=BD=93;">=E7=AC=AC=E4=BA=
=8C=E7=B1=BB=E7=97=85=E5=8E=9F=E5=BE=AE=E7=94=9F=E7=89=A9=EF=BC=8C=E6=98=AF=
=E6=8C=87=E8=83=BD=E5=A4=9F=E5=BC=95=E8=B5=B7=E4=BA=BA=E7=B1=BB=E6=88=96=E8=
=80=85=E5=8A=A8=E7=89=A9=E4=B8=A5=E9=87=8D=E7=96=BE=E7=97=85=EF=BC=8C=E6=AF=
=94=E8=BE=83=E5=AE=B9=E6=98=93=E7=9B=B4=E6=8E=A5=E6=88=96=E8=80=85=E9=97=B4=
=E6=8E=A5=E5=9C=A8=E4=BA=BA=E4=B8=8E=E4=BA=BA=E3=80=81=E5=8A=A8=E7=89=A9=E4=
=B8=8E=E4=BA=BA=E3=80=81=E5=8A=A8=E7=89=A9=E4=B8=8E=E5=8A=A8=E7=89=A9=E9=97=
=B4=E4=BC=A0=E6=92=AD=E7=9A=84=E5=BE=AE=E7=94=9F=E7=89=A9=E3=80=82</p>
<p align=3D"" style=3D"margin-top: 0px; margin-bottom: 0px; text-indent: 2e=
m; text-align: justify; font-family: =E5=AE=8B=E4=BD=93;">=E7=AC=AC=E4=B8=
=89=E7=B1=BB=E7=97=85=E5=8E=9F=E5=BE=AE=E7=94=9F=E7=89=A9=EF=BC=8C=E6=98=AF=
=E6=8C=87=E8=83=BD=E5=A4=9F=E5=BC=95=E8=B5=B7=E4=BA=BA=E7=B1=BB=E6=88=96=E8=
=80=85=E5=8A=A8=E7=89=A9=E7=96=BE=E7=97=85=EF=BC=8C=E4=BD=86=E4=B8=80=E8=88=
=AC=E6=83=85=E5=86=B5=E4=B8=8B=E5=AF=B9=E4=BA=BA=E3=80=81=E5=8A=A8=E7=89=A9=
=E6=88=96=E8=80=85=E7=8E=AF=E5=A2=83=E4=B8=8D=E6=9E=84=E6=88=90=E4=B8=A5=E9=
=87=8D=E5=8D=B1=E5=AE=B3=EF=BC=8C=E4=BC=A0=E6=92=AD=E9=A3=8E=E9=99=A9=E6=9C=
=89=E9=99=90=EF=BC=8C=E5=AE=9E=E9=AA=8C=E5=AE=A4=E6=84=9F=E6=9F=93=E5=90=8E=
=E5=BE=88=E5=B0=91=E5=BC=95=E8=B5=B7=E4=B8=A5=E9=87=8D=E7=96=BE=E7=97=85=EF=
=BC=8C=E5=B9=B6=E4=B8=94=E5=85=B7=E5=A4=87=E6=9C=89=E6=95=88=E6=B2=BB=E7=96=
=97=E5=92=8C=E9=A2=84=E9=98=B2=E6=8E=AA=E6=96=BD=E7=9A=84=E5=BE=AE=E7=94=9F=
=E7=89=A9=E3=80=82</p>
<p align=3D"" style=3D"margin-top: 0px; margin-bottom: 0px; text-indent: 2e=
m; text-align: justify; font-family: =E5=AE=8B=E4=BD=93;">=E7=AC=AC=E5=9B=
=9B=E7=B1=BB=E7=97=85=E5=8E=9F=E5=BE=AE=E7=94=9F=E7=89=A9=EF=BC=8C=E6=98=AF=
=E6=8C=87=E5=9C=A8=E9=80=9A=E5=B8=B8=E6=83=85=E5=86=B5=E4=B8=8B=E4=B8=8D=E4=
=BC=9A=E5=BC=95=E8=B5=B7=E4=BA=BA=E7=B1=BB=E6=88=96=E8=80=85=E5=8A=A8=E7=89=
=A9=E7=96=BE=E7=97=85=E7=9A=84=E5=BE=AE=E7=94=9F=E7=89=A9=E3=80=82</p>
<p align=3D"" style=3D"margin-top: 0px; margin-bottom: 0px; text-indent: 2e=
m; text-align: justify; font-family: =E5=AE=8B=E4=BD=93;">=E7=AC=AC=E4=B8=
=80=E7=B1=BB=E3=80=81=E7=AC=AC=E4=BA=8C=E7=B1=BB=E7=97=85=E5=8E=9F=E5=BE=AE=
=E7=94=9F=E7=89=A9=E7=BB=9F=E7=A7=B0=E4=B8=BA=E9=AB=98=E8=87=B4=E7=97=85=E6=
=80=A7=E7=97=85=E5=8E=9F=E5=BE=AE=E7=94=9F=E7=89=A9=E3=80=82</p>
<p align=3D"" style=3D"margin-top: 0px; margin-bottom: 0px; text-indent: 2e=
m; text-align: justify; font-family: =E5=AE=8B=E4=BD=93;"><span style=3D"fo=
nt-weight: bold;">=E7=AC=AC=E5=85=AB=E6=9D=A1</span>=E3=80=80=E4=BA=BA=E9=
=97=B4=E4=BC=A0=E6=9F=93=E7=9A=84=E7=97=85=E5=8E=9F=E5=BE=AE=E7=94=9F=E7=89=
=A9=E5=90=8D=E5=BD=95=E7=94=B1=E5=9B=BD=E5=8A=A1=E9=99=A2=E5=8D=AB=E7=94=9F=
=E4=B8=BB=E7=AE=A1=E9=83=A8=E9=97=A8=E5=95=86=E5=9B=BD=E5=8A=A1=E9=99=A2=E6=
=9C=89=E5=85=B3=E9=83=A8=E9=97=A8=E5=90=8E=E5=88=B6=E5=AE=9A=E3=80=81=E8=B0=
=83=E6=95=B4=E5=B9=B6=E4=BA=88=E4=BB=A5=E5=85=AC=E5=B8=83=EF=BC=9B=E5=8A=A8=
=E7=89=A9=E9=97=B4=E4=BC=A0=E6=9F=93=E7=9A=84=E7=97=85=E5=8E=9F=E5=BE=AE=E7=
=94=9F=E7=89=A9=E5=90=8D=E5=BD=95=E7=94=B1=E5=9B=BD=E5=8A=A1=E9=99=A2=E5=85=
=BD=E5=8C=BB=E4=B8=BB=E7=AE=A1=E9=83=A8=E9=97=A8=E5=95=86=E5=9B=BD=E5=8A=A1=
=E9=99=A2=E6=9C=89=E5=85=B3=E9=83=A8=E9=97=A8=E5=90=8E=E5=88=B6=E5=AE=9A=E3=
=80=81=E8=B0=83=E6=95=B4=E5=B9=B6=E4=BA=88=E4=BB=A5=E5=85=AC=E5=B8=83=E3=80=
=82</p>
<p align=3D"" style=3D"margin-top: 0px; margin-bottom: 0px; text-indent: 2e=
m; text-align: justify; font-family: =E5=AE=8B=E4=BD=93;"><span style=3D"fo=
nt-weight: bold;">=E7=AC=AC=E4=B9=9D=E6=9D=A1</span>=E3=80=80=E9=87=87=E9=
=9B=86=E7=97=85=E5=8E=9F=E5=BE=AE=E7=94=9F=E7=89=A9=E6=A0=B7=E6=9C=AC=E5=BA=
=94=E5=BD=93=E5=85=B7=E5=A4=87=E4=B8=8B=E5=88=97=E6=9D=A1=E4=BB=B6=EF=BC=9A=
</p>
<p align=3D"" style=3D"margin-top: 0px; margin-bottom: 0px; text-indent: 2e=
m; text-align: justify; font-family: =E5=AE=8B=E4=BD=93;">=EF=BC=88=E4=B8=
=80=EF=BC=89=E5=85=B7=E6=9C=89=E4=B8=8E=E9=87=87=E9=9B=86=E7=97=85=E5=8E=9F=
=E5=BE=AE=E7=94=9F=E7=89=A9=E6=A0=B7=E6=9C=AC=E6=89=80=E9=9C=80=E8=A6=81=E7=
=9A=84=E7=94=9F=E7=89=A9=E5=AE=89=E5=85=A8=E9=98=B2=E6=8A=A4=E6=B0=B4=E5=B9=
=B3=E7=9B=B8=E9=80=82=E5=BA=94=E7=9A=84=E8=AE=BE=E5=A4=87=EF=BC=9B</p>
<p align=3D"" style=3D"margin-top: 0px; margin-bottom: 0px; text-indent: 2e=
m; text-align: justify; font-family: =E5=AE=8B=E4=BD=93;">=EF=BC=88=E4=BA=
=8C=EF=BC=89=E5=85=B7=E6=9C=89=E6=8E=8C=E6=8F=A1=E7=9B=B8=E5=85=B3=E4=B8=93=
=E4=B8=9A=E7=9F=A5=E8=AF=86=E5=92=8C=E6=93=8D=E4=BD=9C=E6=8A=80=E8=83=BD=E7=
=9A=84=E5=B7=A5=E4=BD=9C=E4=BA=BA=E5=91=98=EF=BC=9B</p>
<p align=3D"" style=3D"margin-top: 0px; margin-bottom: 0px; text-indent: 2e=
m; text-align: justify; font-family: =E5=AE=8B=E4=BD=93;">=EF=BC=88=E4=B8=
=89=EF=BC=89=E5=85=B7=E6=9C=89=E6=9C=89=E6=95=88=E7=9A=84=E9=98=B2=E6=AD=A2=
=E7=97=85=E5=8E=9F=E5=BE=AE=E7=94=9F=E7=89=A9=E6=89=A9=E6=95=A3=E5=92=8C=E6=
=84=9F=E6=9F=93=E7=9A=84=E6=8E=AA=E6=96=BD=EF=BC=9B</p>
<p align=3D"" style=3D"margin-top: 0px; margin-bottom: 0px; text-indent: 2e=
m; text-align: justify; font-family: =E5=AE=8B=E4=BD=93;">=EF=BC=88=E5=9B=
=9B=EF=BC=89=E5=85=B7=E6=9C=89=E4=BF=9D=E8=AF=81=E7=97=85=E5=8E=9F=E5=BE=AE=
=E7=94=9F=E7=89=A9=E6=A0=B7=E6=9C=AC=E8=B4=A8=E9=87=8F=E7=9A=84=E6=8A=80=E6=
=9C=AF=E6=96=B9=E6=B3=95=E5=92=8C=E6=89=8B=E6=AE=B5=E3=80=82</p>
<p align=3D"" style=3D"margin-top: 0px; margin-bottom: 0px; text-indent: 2e=
m; text-align: justify; font-family: =E5=AE=8B=E4=BD=93;">=E9=87=87=E9=9B=
=86=E9=AB=98=E8=87=B4=E7=97=85=E6=80=A7=E7=97=85=E5=8E=9F=E5=BE=AE=E7=94=9F=
=E7=89=A9=E6=A0=B7=E6=9C=AC=E7=9A=84=E5=B7=A5=E4=BD=9C=E4=BA=BA=E5=91=98=E5=
=9C=A8=E9=87=87=E9=9B=86=E8=BF=87=E7=A8=8B=E4=B8=AD=E5=BA=94=E5=BD=93=E9=98=
=B2=E6=AD=A2=E7=97=85=E5=8E=9F=E5=BE=AE=E7=94=9F=E7=89=A9=E6=89=A9=E6=95=A3=
=E5=92=8C=E6=84=9F=E6=9F=93=EF=BC=8C=E5=B9=B6=E5=AF=B9=E6=A0=B7=E6=9C=AC=E7=
=9A=84=E6=9D=A5=E6=BA=90=E3=80=81=E9=87=87=E9=9B=86=E8=BF=87=E7=A8=8B=E5=92=
=8C=E6=96=B9=E6=B3=95=E7=AD=89=E4=BD=9C=E8=AF=A6=E7=BB=86=E8=AE=B0=E5=BD=95=
=E3=80=82</p>
<p align=3D"" style=3D"margin-top: 0px; margin-bottom: 0px; text-indent: 2e=
m; text-align: justify; font-family: =E5=AE=8B=E4=BD=93;"><span style=3D"fo=
nt-weight: bold;">=E7=AC=AC=E5=8D=81=E6=9D=A1</span>=E3=80=80=E8=BF=90=E8=
=BE=93=E9=AB=98=E8=87=B4=E7=97=85=E6=80=A7=E7=97=85=E5=8E=9F=E5=BE=AE=E7=94=
=9F=E7=89=A9=E8=8F=8C=EF=BC=88=E6=AF=92=EF=BC=89=E7=A7=8D=E6=88=96=E8=80=85=
=E6=A0=B7=E6=9C=AC=EF=BC=8C=E5=BA=94=E5=BD=93=E9=80=9A=E8=BF=87=E9=99=86=E8=
=B7=AF=E8=BF=90=E8=BE=93=EF=BC=9B=E6=B2=A1=E6=9C=89=E9=99=86=E8=B7=AF=E9=80=
=9A=E9=81=93=EF=BC=8C=E5=BF=85=E9=A1=BB=E7=BB=8F=E6=B0=B4=E8=B7=AF=E8=BF=90=
=E8=BE=93=E7=9A=84=EF=BC=8C=E5=8F=AF=E4=BB=A5=E9=80=9A=E8=BF=87=E6=B0=B4=E8=
=B7=AF=E8=BF=90=E8=BE=93=EF=BC=9B=E7=B4=A7=E6=80=A5=E6=83=85=E5=86=B5=E4=B8=
=8B=E6=88=96=E8=80=85=E9=9C=80=E8=A6=81=E5=B0=86=E9=AB=98=E8=87=B4=E7=97=85=
=E6=80=A7=E7=97=85=E5=8E=9F=E5=BE=AE=E7=94=9F=E7=89=A9=E8=8F=8C=EF=BC=88=E6=
=AF=92=EF=BC=89=E7=A7=8D=E6=88=96=E8=80=85=E6=A0=B7=E6=9C=AC=E8=BF=90=E5=BE=
=80=E5=9B=BD=E5=A4=96=E7=9A=84=EF=BC=8C=E5=8F=AF=E4=BB=A5=E9=80=9A=E8=BF=87=
=E6=B0=91=E7=94=A8=E8=88=AA=E7=A9=BA=E8=BF=90=E8=BE=93=E3=80=82</p>
<p align=3D"" style=3D"margin-top: 0px; margin-bottom: 0px; text-indent: 2e=
m; text-align: justify; font-family: =E5=AE=8B=E4=BD=93;"><span style=3D"fo=
nt-weight: bold;">=E7=AC=AC=E5=8D=81=E4=B8=80=E6=9D=A1</span>=E3=80=80=E8=
=BF=90=E8=BE=93=E9=AB=98=E8=87=B4=E7=97=85=E6=80=A7=E7=97=85=E5=8E=9F=E5=BE=
=AE=E7=94=9F=E7=89=A9=E8=8F=8C=EF=BC=88=E6=AF=92=EF=BC=89=E7=A7=8D=E6=88=96=
=E8=80=85=E6=A0=B7=E6=9C=AC=EF=BC=8C=E5=BA=94=E5=BD=93=E5=85=B7=E5=A4=87=E4=
=B8=8B=E5=88=97=E6=9D=A1=E4=BB=B6=EF=BC=9A</p>
<p align=3D"" style=3D"margin-top: 0px; margin-bottom: 0px; text-indent: 2e=
m; text-align: justify; font-family: =E5=AE=8B=E4=BD=93;">=EF=BC=88=E4=B8=
=80=EF=BC=89=E8=BF=90=E8=BE=93=E7=9B=AE=E7=9A=84=E3=80=81=E9=AB=98=E8=87=B4=
=E7=97=85=E6=80=A7=E7=97=85=E5=8E=9F=E5=BE=AE=E7=94=9F=E7=89=A9=E7=9A=84=E7=
=94=A8=E9=80=94=E5=92=8C=E6=8E=A5=E6=94=B6=E5=8D=95=E4=BD=8D=E7=AC=A6=E5=90=
=88=E5=9B=BD=E5=8A=A1=E9=99=A2=E5=8D=AB=E7=94=9F=E4=B8=BB=E7=AE=A1=E9=83=A8=
=E9=97=A8=E6=88=96=E8=80=85=E5=85=BD=E5=8C=BB=E4=B8=BB=E7=AE=A1=E9=83=A8=E9=
=97=A8=E7=9A=84=E8=A7=84=E5=AE=9A=EF=BC=9B</p>
<p align=3D"" style=3D"margin-top: 0px; margin-bottom: 0px; text-indent: 2e=
m; text-align: justify; font-family: =E5=AE=8B=E4=BD=93;">=EF=BC=88=E4=BA=
=8C=EF=BC=89=E9=AB=98=E8=87=B4=E7=97=85=E6=80=A7=E7=97=85=E5=8E=9F=E5=BE=AE=
=E7=94=9F=E7=89=A9=E8=8F=8C=EF=BC=88=E6=AF=92=EF=BC=89=E7=A7=8D=E6=88=96=E8=
=80=85=E6=A0=B7=E6=9C=AC=E7=9A=84=E5=AE=B9=E5=99=A8=E5=BA=94=E5=BD=93=E5=AF=
=86=E5=B0=81=EF=BC=8C=E5=AE=B9=E5=99=A8=E6=88=96=E8=80=85=E5=8C=85=E8=A3=85=
=E6=9D=90=E6=96=99=E8=BF=98=E5=BA=94=E5=BD=93=E7=AC=A6=E5=90=88=E9=98=B2=E6=
=B0=B4=E3=80=81=E9=98=B2=E7=A0=B4=E6=8D=9F=E3=80=81=E9=98=B2=E5=A4=96=E6=B3=
=84=E3=80=81=E8=80=90=E9=AB=98=EF=BC=88=E4=BD=8E=EF=BC=89=E6=B8=A9=E3=80=81=
=E8=80=90=E9=AB=98=E5=8E=8B=E7=9A=84=E8=A6=81=E6=B1=82=EF=BC=9B</p>
<p align=3D"" style=3D"margin-top: 0px; margin-bottom: 0px; text-indent: 2e=
m; text-align: justify; font-family: =E5=AE=8B=E4=BD=93;">=EF=BC=88=E4=B8=
=89=EF=BC=89=E5=AE=B9=E5=99=A8=E6=88=96=E8=80=85=E5=8C=85=E8=A3=85=E6=9D=90=
=E6=96=99=E4=B8=8A=E5=BA=94=E5=BD=93=E5=8D=B0=E6=9C=89=E5=9B=BD=E5=8A=A1=E9=
=99=A2=E5=8D=AB=E7=94=9F=E4=B8=BB=E7=AE=A1=E9=83=A8=E9=97=A8=E6=88=96=E8=80=
=85=E5=85=BD=E5=8C=BB=E4=B8=BB=E7=AE=A1=E9=83=A8=E9=97=A8=E8=A7=84=E5=AE=9A=
=E7=9A=84=E7=94=9F=E7=89=A9=E5=8D=B1=E9=99=A9=E6=A0=87=E8=AF=86=E3=80=81=E8=
=AD=A6=E5=91=8A=E7=94=A8=E8=AF=AD=E5=92=8C=E6=8F=90=E7=A4=BA=E7=94=A8=E8=AF=
=AD=E3=80=82</p>
<p align=3D"" style=3D"margin-top: 0px; margin-bottom: 0px; text-indent: 2e=
m; text-align: justify; font-family: =E5=AE=8B=E4=BD=93;">=E8=BF=90=E8=BE=
=93=E9=AB=98=E8=87=B4=E7=97=85=E6=80=A7=E7=97=85=E5=8E=9F=E5=BE=AE=E7=94=9F=
=E7=89=A9=E8=8F=8C=EF=BC=88=E6=AF=92=EF=BC=89=E7=A7=8D=E6=88=96=E8=80=85=E6=
=A0=B7=E6=9C=AC=EF=BC=8C=E5=BA=94=E5=BD=93=E7=BB=8F=E7=9C=81=E7=BA=A7=E4=BB=
=A5=E4=B8=8A=E4=BA=BA=E6=B0=91=E6=94=BF=E5=BA=9C=E5=8D=AB=E7=94=9F=E4=B8=BB=
=E7=AE=A1=E9=83=A8=E9=97=A8=E6=88=96=E8=80=85=E5=85=BD=E5=8C=BB=E4=B8=BB=E7=
=AE=A1=E9=83=A8=E9=97=A8=E6=89=B9=E5=87=86=E3=80=82=E5=9C=A8=E7=9C=81=E3=80=
=81=E8=87=AA=E6=B2=BB=E5=8C=BA=E3=80=81=E7=9B=B4=E8=BE=96=E5=B8=82=E8=A1=8C=
=E6=94=BF=E5=8C=BA=E5=9F=9F=E5=86=85=E8=BF=90=E8=BE=93=E7=9A=84=EF=BC=8C=E7=
=94=B1=E7=9C=81=E3=80=81=E8=87=AA=E6=B2=BB=E5=8C=BA=E3=80=81=E7=9B=B4=E8=BE=
=96=E5=B8=82=E4=BA=BA=E6=B0=91=E6=94=BF=E5=BA=9C=E5=8D=AB=E7=94=9F=E4=B8=BB=
=E7=AE=A1=E9=83=A8=E9=97=A8=E6=88=96=E8=80=85=E5=85=BD=E5=8C=BB=E4=B8=BB=E7=
=AE=A1=E9=83=A8=E9=97=A8=E6=89=B9=E5=87=86=EF=BC=9B=E9=9C=80=E8=A6=81=E8=B7=
=A8=E7=9C=81=E3=80=81=E8=87=AA=E6=B2=BB=E5=8C=BA=E3=80=81=E7=9B=B4=E8=BE=96=
=E5=B8=82=E8=BF=90=E8=BE=93=E6=88=96=E8=80=85=E8=BF=90=E5=BE=80=E5=9B=BD=E5=
=A4=96=E7=9A=84=EF=BC=8C=E7=94=B1=E5=87=BA=E5=8F=91=E5=9C=B0=E7=9A=84=E7=9C=
=81=E3=80=81=E8=87=AA=E6=B2=BB=E5=8C=BA=E3=80=81=E7=9B=B4=E8=BE=96=E5=B8=82=
=E4=BA=BA=E6=B0=91=E6=94=BF=E5=BA=9C=E5=8D=AB=E7=94=9F=E4=B8=BB=E7=AE=A1=E9=
=83=A8=E9=97=A8=E6=88=96=E8=80=85=E5=85=BD=E5=8C=BB=E4=B8=BB=E7=AE=A1=E9=83=
=A8=E9=97=A8=E8=BF=9B=E8=A1=8C=E5=88=9D=E5=AE=A1=E5=90=8E=EF=BC=8C=E5=88=86=
=E5=88=AB=E6=8A=A5=E5=9B=BD=E5=8A=A1=E9=99=A2=E5=8D=AB=E7=94=9F=E4=B8=BB=E7=
=AE=A1=E9=83=A8=E9=97=A8=E6=88=96=E8=80=85=E5=85=BD=E5=8C=BB=E4=B8=BB=E7=AE=
=A1=E9=83=A8=E9=97=A8=E6=89=B9=E5=87=86=E3=80=82</p>
<p align=3D"" style=3D"margin-top: 0px; margin-bottom: 0px; text-indent: 2e=
m; text-align: justify; font-family: =E5=AE=8B=E4=BD=93;">=E5=87=BA=E5=85=
=A5=E5=A2=83=E6=A3=80=E9=AA=8C=E6=A3=80=E7=96=AB=E6=9C=BA=E6=9E=84=E5=9C=A8=
=E6=A3=80=E9=AA=8C=E6=A3=80=E7=96=AB=E8=BF=87=E7=A8=8B=E4=B8=AD=E9=9C=80=E8=
=A6=81=E8=BF=90=E8=BE=93=E7=97=85=E5=8E=9F=E5=BE=AE=E7=94=9F=E7=89=A9=E6=A0=
=B7=E6=9C=AC=E7=9A=84=EF=BC=8C=E7=94=B1=E5=9B=BD=E5=8A=A1=E9=99=A2=E5=87=BA=
=E5=85=A5=E5=A2=83=E6=A3=80=E9=AA=8C=E6=A3=80=E7=96=AB=E9=83=A8=E9=97=A8=E6=
=89=B9=E5=87=86=EF=BC=8C=E5=B9=B6=E5=90=8C=E6=97=B6=E5=90=91=E5=9B=BD=E5=8A=
=A1=E9=99=A2=E5=8D=AB=E7=94=9F=E4=B8=BB=E7=AE=A1=E9=83=A8=E9=97=A8=E6=88=96=
=E8=80=85=E5=85=BD=E5=8C=BB=E4=B8=BB=E7=AE=A1=E9=83=A8=E9=97=A8=E9=80=9A=E6=
=8A=A5=E3=80=82</p>
<p align=3D"" style=3D"margin-top: 0px; margin-bottom: 0px; text-indent: 2e=
m; text-align: justify; font-family: =E5=AE=8B=E4=BD=93;">=E9=80=9A=E8=BF=
=87=E6=B0=91=E7=94=A8=E8=88=AA=E7=A9=BA=E8=BF=90=E8=BE=93=E9=AB=98=E8=87=B4=
=E7=97=85=E6=80=A7=E7=97=85=E5=8E=9F=E5=BE=AE=E7=94=9F=E7=89=A9=E8=8F=8C=EF=
=BC=88=E6=AF=92=EF=BC=89=E7=A7=8D=E6=88=96=E8=80=85=E6=A0=B7=E6=9C=AC=E7=9A=
=84=EF=BC=8C=E9=99=A4=E4=BE=9D=E7=85=A7=E6=9C=AC=E6=9D=A1=E7=AC=AC=E4=BA=8C=
=E6=AC=BE=E3=80=81=E7=AC=AC=E4=B8=89=E6=AC=BE=E8=A7=84=E5=AE=9A=E5=8F=96=E5=
=BE=97=E6=89=B9=E5=87=86=E5=A4=96=EF=BC=8C=E8=BF=98=E5=BA=94=E5=BD=93=E7=BB=
=8F=E5=9B=BD=E5=8A=A1=E9=99=A2=E6=B0=91=E7=94=A8=E8=88=AA=E7=A9=BA=E4=B8=BB=
=E7=AE=A1=E9=83=A8=E9=97=A8=E6=89=B9=E5=87=86=E3=80=82</p>
<p align=3D"" style=3D"margin-top: 0px; margin-bottom: 0px; text-indent: 2e=
m; text-align: justify; font-family: =E5=AE=8B=E4=BD=93;">=E6=9C=89=E5=85=
=B3=E4=B8=BB=E7=AE=A1=E9=83=A8=E9=97=A8=E5=BA=94=E5=BD=93=E5=AF=B9=E7=94=B3=
=E8=AF=B7=E4=BA=BA=E6=8F=90=E4=BA=A4=E7=9A=84=E5=85=B3=E4=BA=8E=E8=BF=90=E8=
=BE=93=E9=AB=98=E8=87=B4=E7=97=85=E6=80=A7=E7=97=85=E5=8E=9F=E5=BE=AE=E7=94=
=9F=E7=89=A9=E8=8F=8C=EF=BC=88=E6=AF=92=EF=BC=89=E7=A7=8D=E6=88=96=E8=80=85=
=E6=A0=B7=E6=9C=AC=E7=9A=84=E7=94=B3=E8=AF=B7=E6=9D=90=E6=96=99=E8=BF=9B=E8=
=A1=8C=E5=AE=A1=E6=9F=A5=EF=BC=8C=E5=AF=B9=E7=AC=A6=E5=90=88=E6=9C=AC=E6=9D=
=A1=E7=AC=AC=E4=B8=80=E6=AC=BE=E8=A7=84=E5=AE=9A=E6=9D=A1=E4=BB=B6=E7=9A=84=
=EF=BC=8C=E5=BA=94=E5=BD=93=E5=8D=B3=E6=97=B6=E6=89=B9=E5=87=86=E3=80=82</p=
>
<p align=3D"" style=3D"margin-top: 0px; margin-bottom: 0px; text-indent: 2e=
m; text-align: justify; font-family: =E5=AE=8B=E4=BD=93;"><span style=3D"fo=
nt-weight: bold;">=E7=AC=AC=E5=8D=81=E4=BA=8C=E6=9D=A1</span>=E3=80=80=E8=
=BF=90=E8=BE=93=E9=AB=98=E8=87=B4=E7=97=85=E6=80=A7=E7=97=85=E5=8E=9F=E5=BE=
=AE=E7=94=9F=E7=89=A9=E8=8F=8C=EF=BC=88=E6=AF=92=EF=BC=89=E7=A7=8D=E6=88=96=
=E8=80=85=E6=A0=B7=E6=9C=AC=EF=BC=8C=E5=BA=94=E5=BD=93=E7=94=B1=E4=B8=8D=E5=
=B0=91=E4=BA=8E2=E4=BA=BA=E7=9A=84=E4=B8=93=E4=BA=BA=E6=8A=A4=E9=80=81=EF=
=BC=8C=E5=B9=B6=E9=87=87=E5=8F=96=E7=9B=B8=E5=BA=94=E7=9A=84=E9=98=B2=E6=8A=
=A4=E6=8E=AA=E6=96=BD=E3=80=82</p>
<p align=3D"" style=3D"margin-top: 0px; margin-bottom: 0px; text-indent: 2e=
m; text-align: justify; font-family: =E5=AE=8B=E4=BD=93;">=E6=9C=89=E5=85=
=B3=E5=8D=95=E4=BD=8D=E6=88=96=E8=80=85=E4=B8=AA=E4=BA=BA=E4=B8=8D=E5=BE=97=
=E9=80=9A=E8=BF=87=E5=85=AC=E5=85=B1=E7=94=B5=EF=BC=88=E6=B1=BD=EF=BC=89=E8=
=BD=A6=E5=92=8C=E5=9F=8E=E5=B8=82=E9=93=81=E8=B7=AF=E8=BF=90=E8=BE=93=E7=97=
=85=E5=8E=9F=E5=BE=AE=E7=94=9F=E7=89=A9=E8=8F=8C=EF=BC=88=E6=AF=92=EF=BC=89=
=E7=A7=8D=E6=88=96=E8=80=85=E6=A0=B7=E6=9C=AC=E3=80=82</p>
<p align=3D"" style=3D"margin-top: 0px; margin-bottom: 0px; text-indent: 2e=
m; text-align: justify; font-family: =E5=AE=8B=E4=BD=93;"><span style=3D"fo=
nt-weight: bold;">=E7=AC=AC=E5=8D=81=E4=B8=89=E6=9D=A1</span>=E3=80=80=E9=
=9C=80=E8=A6=81=E9=80=9A=E8=BF=87=E9=93=81=E8=B7=AF=E3=80=81=E5=85=AC=E8=B7=
=AF=E3=80=81=E6=B0=91=E7=94=A8=E8=88=AA=E7=A9=BA=E7=AD=89=E5=85=AC=E5=85=B1=
=E4=BA=A4=E9=80=9A=E5=B7=A5=E5=85=B7=E8=BF=90=E8=BE=93=E9=AB=98=E8=87=B4=E7=
=97=85=E6=80=A7=E7=97=85=E5=8E=9F=E5=BE=AE=E7=94=9F=E7=89=A9=E8=8F=8C=EF=BC=
=88=E6=AF=92=EF=BC=89=E7=A7=8D=E6=88=96=E8=80=85=E6=A0=B7=E6=9C=AC=E7=9A=84=
=EF=BC=8C=E6=89=BF=E8=BF=90=E5=8D=95=E4=BD=8D=E5=BA=94=E5=BD=93=E5=87=AD=E6=
=9C=AC=E6=9D=A1=E4=BE=8B=E7=AC=AC=E5=8D=81=E4=B8=80=E6=9D=A1=E8=A7=84=E5=AE=
=9A=E7=9A=84=E6=89=B9=E5=87=86=E6=96=87=E4=BB=B6=E4=BA=88=E4=BB=A5=E8=BF=90=
=E8=BE=93=E3=80=82</p>
<p align=3D"" style=3D"margin-top: 0px; margin-bottom: 0px; text-indent: 2e=
m; text-align: justify; font-family: =E5=AE=8B=E4=BD=93;">=E6=89=BF=E8=BF=
=90=E5=8D=95=E4=BD=8D=E5=BA=94=E5=BD=93=E4=B8=8E=E6=8A=A4=E9=80=81=E4=BA=BA=
=E5=85=B1=E5=90=8C=E9=87=87=E5=8F=96=E6=8E=AA=E6=96=BD=EF=BC=8C=E7=A1=AE=E4=
=BF=9D=E6=89=80=E8=BF=90=E8=BE=93=E7=9A=84=E9=AB=98=E8=87=B4=E7=97=85=E6=80=
=A7=E7=97=85=E5=8E=9F=E5=BE=AE=E7=94=9F=E7=89=A9=E8=8F=8C=EF=BC=88=E6=AF=92=
=EF=BC=89=E7=A7=8D=E6=88=96=E8=80=85=E6=A0=B7=E6=9C=AC=E7=9A=84=E5=AE=89=E5=
=85=A8=EF=BC=8C=E4=B8=A5=E9=98=B2=E5=8F=91=E7=94=9F=E8=A2=AB=E7=9B=97=E3=80=
=81=E8=A2=AB=E6=8A=A2=E3=80=81=E4=B8=A2=E5=A4=B1=E3=80=81=E6=B3=84=E6=BC=8F=
=E4=BA=8B=E4=BB=B6=E3=80=82</p>
<p align=3D"" style=3D"margin-top: 0px; margin-bottom: 0px; text-indent: 2e=
m; text-align: justify; font-family: =E5=AE=8B=E4=BD=93;"><span style=3D"fo=
nt-weight: bold;">=E7=AC=AC=E5=8D=81=E5=9B=9B=E6=9D=A1</span>=E3=80=80=E5=
=9B=BD=E5=8A=A1=E9=99=A2=E5=8D=AB=E7=94=9F=E4=B8=BB=E7=AE=A1=E9=83=A8=E9=97=
=A8=E6=88=96=E8=80=85=E5=85=BD=E5=8C=BB=E4=B8=BB=E7=AE=A1=E9=83=A8=E9=97=A8=
=E6=8C=87=E5=AE=9A=E7=9A=84=E8=8F=8C=EF=BC=88=E6=AF=92=EF=BC=89=E7=A7=8D=E4=
=BF=9D=E8=97=8F=E4=B8=AD=E5=BF=83=E6=88=96=E8=80=85=E4=B8=93=E4=B8=9A=E5=AE=
=9E=E9=AA=8C=E5=AE=A4=EF=BC=88=E4=BB=A5=E4=B8=8B=E7=A7=B0=E4=BF=9D=E8=97=8F=
=E6=9C=BA=E6=9E=84=EF=BC=89=EF=BC=8C=E6=89=BF=E6=8B=85=E9=9B=86=E4=B8=AD=E5=
=82=A8=E5=AD=98=E7=97=85=E5=8E=9F=E5=BE=AE=E7=94=9F=E7=89=A9=E8=8F=8C=EF=BC=
=88=E6=AF=92=EF=BC=89=E7=A7=8D=E5=92=8C=E6=A0=B7=E6=9C=AC=E7=9A=84=E4=BB=BB=
=E5=8A=A1=E3=80=82</p>
<p align=3D"" style=3D"margin-top: 0px; margin-bottom: 0px; text-indent: 2e=
m; text-align: justify; font-family: =E5=AE=8B=E4=BD=93;">=E4=BF=9D=E8=97=
=8F=E6=9C=BA=E6=9E=84=E5=BA=94=E5=BD=93=E4=BE=9D=E7=85=A7=E5=9B=BD=E5=8A=A1=
=E9=99=A2=E5=8D=AB=E7=94=9F=E4=B8=BB=E7=AE=A1=E9=83=A8=E9=97=A8=E6=88=96=E8=
=80=85=E5=85=BD=E5=8C=BB=E4=B8=BB=E7=AE=A1=E9=83=A8=E9=97=A8=E7=9A=84=E8=A7=
=84=E5=AE=9A=EF=BC=8C=E5=82=A8=E5=AD=98=E5=AE=9E=E9=AA=8C=E5=AE=A4=E9=80=81=
=E4=BA=A4=E7=9A=84=E7=97=85=E5=8E=9F=E5=BE=AE=E7=94=9F=E7=89=A9=E8=8F=8C=EF=
=BC=88=E6=AF=92=EF=BC=89=E7=A7=8D=E5=92=8C=E6=A0=B7=E6=9C=AC=EF=BC=8C=E5=B9=
=B6=E5=90=91=E5=AE=9E=E9=AA=8C=E5=AE=A4=E6=8F=90=E4=BE=9B=E7=97=85=E5=8E=9F=
=E5=BE=AE=E7=94=9F=E7=89=A9=E8=8F=8C=EF=BC=88=E6=AF=92=EF=BC=89=E7=A7=8D=E5=
=92=8C=E6=A0=B7=E6=9C=AC=E3=80=82</p>
<p align=3D"" style=3D"margin-top: 0px; margin-bottom: 0px; text-indent: 2e=
m; text-align: justify; font-family: =E5=AE=8B=E4=BD=93;">=E4=BF=9D=E8=97=
=8F=E6=9C=BA=E6=9E=84=E5=BA=94=E5=BD=93=E5=88=B6=E5=AE=9A=E4=B8=A5=E6=A0=BC=
=E7=9A=84=E5=AE=89=E5=85=A8=E4=BF=9D=E7=AE=A1=E5=88=B6=E5=BA=A6=EF=BC=8C=E4=
=BD=9C=E5=A5=BD=E7=97=85=E5=8E=9F=E5=BE=AE=E7=94=9F=E7=89=A9=E8=8F=8C=EF=BC=
=88=E6=AF=92=EF=BC=89=E7=A7=8D=E5=92=8C=E6=A0=B7=E6=9C=AC=E8=BF=9B=E5=87=BA=
=E5=92=8C=E5=82=A8=E5=AD=98=E7=9A=84=E8=AE=B0=E5=BD=95=EF=BC=8C=E5=BB=BA=E7=
=AB=8B=E6=A1=A3=E6=A1=88=E5=88=B6=E5=BA=A6=EF=BC=8C=E5=B9=B6=E6=8C=87=E5=AE=
=9A=E4=B8=93=E4=BA=BA=E8=B4=9F=E8=B4=A3=E3=80=82=E5=AF=B9=E9=AB=98=E8=87=B4=
=E7=97=85=E6=80=A7=E7=97=85=E5=8E=9F=E5=BE=AE=E7=94=9F=E7=89=A9=E8=8F=8C=EF=
=BC=88=E6=AF=92=EF=BC=89=E7=A7=8D=E5=92=8C=E6=A0=B7=E6=9C=AC=E5=BA=94=E5=BD=
=93=E8=AE=BE=E4=B8=93=E5=BA=93=E6=88=96=E8=80=85=E4=B8=93=E6=9F=9C=E5=8D=95=
=E7=8B=AC=E5=82=A8=E5=AD=98=E3=80=82</p>
<p align=3D"" style=3D"margin-top: 0px; margin-bottom: 0px; text-indent: 2e=
m; text-align: justify; font-family: =E5=AE=8B=E4=BD=93;">=E4=BF=9D=E8=97=
=8F=E6=9C=BA=E6=9E=84=E5=82=A8=E5=AD=98=E3=80=81=E6=8F=90=E4=BE=9B=E7=97=85=
=E5=8E=9F=E5=BE=AE=E7=94=9F=E7=89=A9=E8=8F=8C=EF=BC=88=E6=AF=92=EF=BC=89=E7=
=A7=8D=E5=92=8C=E6=A0=B7=E6=9C=AC=EF=BC=8C=E4=B8=8D=E5=BE=97=E6=94=B6=E5=8F=
=96=E4=BB=BB=E4=BD=95=E8=B4=B9=E7=94=A8=EF=BC=8C=E5=85=B6=E7=BB=8F=E8=B4=B9=
=E7=94=B1=E5=90=8C=E7=BA=A7=E8=B4=A2=E6=94=BF=E5=9C=A8=E5=8D=95=E4=BD=8D=E9=
=A2=84=E7=AE=97=E4=B8=AD=E4=BA=88=E4=BB=A5=E4=BF=9D=E9=9A=9C=E3=80=82</p>
<p align=3D"" style=3D"margin-top: 0px; margin-bottom: 0px; text-indent: 2e=
m; text-align: justify; font-family: =E5=AE=8B=E4=BD=93;">=E4=BF=9D=E8=97=
=8F=E6=9C=BA=E6=9E=84=E7=9A=84=E7=AE=A1=E7=90=86=E5=8A=9E=E6=B3=95=E7=94=B1=
=E5=9B=BD=E5=8A=A1=E9=99=A2=E5=8D=AB=E7=94=9F=E4=B8=BB=E7=AE=A1=E9=83=A8=E9=
=97=A8=E4=BC=9A=E5=90=8C=E5=9B=BD=E5=8A=A1=E9=99=A2=E5=85=BD=E5=8C=BB=E4=B8=
=BB=E7=AE=A1=E9=83=A8=E9=97=A8=E5=88=B6=E5=AE=9A=E3=80=82</p>
<p align=3D"" style=3D"margin-top: 0px; margin-bottom: 0px; text-indent: 2e=
m; text-align: justify; font-family: =E5=AE=8B=E4=BD=93;"><span style=3D"fo=
nt-weight: bold;">=E7=AC=AC=E5=8D=81=E4=BA=94=E6=9D=A1</span>=E3=80=80=E4=
=BF=9D=E8=97=8F=E6=9C=BA=E6=9E=84=E5=BA=94=E5=BD=93=E5=87=AD=E5=AE=9E=E9=AA=
=8C=E5=AE=A4=E4=BE=9D=E7=85=A7=E6=9C=AC=E6=9D=A1=E4=BE=8B=E7=9A=84=E8=A7=84=
=E5=AE=9A=E5=8F=96=E5=BE=97=E7=9A=84=E4=BB=8E=E4=BA=8B=E9=AB=98=E8=87=B4=E7=
=97=85=E6=80=A7=E7=97=85=E5=8E=9F=E5=BE=AE=E7=94=9F=E7=89=A9=E7=9B=B8=E5=85=
=B3=E5=AE=9E=E9=AA=8C=E6=B4=BB=E5=8A=A8=E7=9A=84=E6=89=B9=E5=87=86=E6=96=87=
=E4=BB=B6=EF=BC=8C=E5=90=91=E5=AE=9E=E9=AA=8C=E5=AE=A4=E6=8F=90=E4=BE=9B=E9=
=AB=98=E8=87=B4=E7=97=85=E6=80=A7=E7=97=85=E5=8E=9F=E5=BE=AE=E7=94=9F=E7=89=
=A9=E8=8F=8C=EF=BC=88=E6=AF=92=EF=BC=89=E7=A7=8D=E5=92=8C=E6=A0=B7=E6=9C=AC=
=EF=BC=8C=E5=B9=B6=E4=BA=88=E4=BB=A5=E7=99=BB=E8=AE=B0=E3=80=82</p>
<p align=3D"" style=3D"margin-top: 0px; margin-bottom: 0px; text-indent: 2e=
m; text-align: justify; font-family: =E5=AE=8B=E4=BD=93;"><span style=3D"fo=
nt-weight: bold;">=E7=AC=AC=E5=8D=81=E5=85=AD=E6=9D=A1</span>=E3=80=80=E5=
=AE=9E=E9=AA=8C=E5=AE=A4=E5=9C=A8=E7=9B=B8=E5=85=B3=E5=AE=9E=E9=AA=8C=E6=B4=
=BB=E5=8A=A8=E7=BB=93=E6=9D=9F=E5=90=8E=EF=BC=8C=E5=BA=94=E5=BD=93=E4=BE=9D=
=E7=85=A7=E5=9B=BD=E5=8A=A1=E9=99=A2=E5=8D=AB=E7=94=9F=E4=B8=BB=E7=AE=A1=E9=
=83=A8=E9=97=A8=E6=88=96=E8=80=85=E5=85=BD=E5=8C=BB=E4=B8=BB=E7=AE=A1=E9=83=
=A8=E9=97=A8=E7=9A=84=E8=A7=84=E5=AE=9A=EF=BC=8C=E5=8F=8A=E6=97=B6=E5=B0=86=
=E7=97=85=E5=8E=9F=E5=BE=AE=E7=94=9F=E7=89=A9=E8=8F=8C=EF=BC=88=E6=AF=92=EF=
=BC=89=E7=A7=8D=E5=92=8C=E6=A0=B7=E6=9C=AC=E5=B0=B1=E5=9C=B0=E9=94=80=E6=AF=
=81=E6=88=96=E8=80=85=E9=80=81=E4=BA=A4=E4=BF=9D=E8=97=8F=E6=9C=BA=E6=9E=84=
=E4=BF=9D=E7=AE=A1=E3=80=82</p>
<p align=3D"" style=3D"margin-top: 0px; margin-bottom: 0px; text-indent: 2e=
m; text-align: justify; font-family: =E5=AE=8B=E4=BD=93;">=E4=BF=9D=E8=97=
=8F=E6=9C=BA=E6=9E=84=E6=8E=A5=E5=8F=97=E5=AE=9E=E9=AA=8C=E5=AE=A4=E9=80=81=
=E4=BA=A4=E7=9A=84=E7=97=85=E5=8E=9F=E5=BE=AE=E7=94=9F=E7=89=A9=E8=8F=8C=EF=
=BC=88=E6=AF=92=EF=BC=89=E7=A7=8D=E5=92=8C=E6=A0=B7=E6=9C=AC=EF=BC=8C=E5=BA=
=94=E5=BD=93=E4=BA=88=E4=BB=A5=E7=99=BB=E8=AE=B0=EF=BC=8C=E5=B9=B6=E5=BC=80=
=E5=85=B7=E6=8E=A5=E6=94=B6=E8=AF=81=E6=98=8E=E3=80=82</p>
<p align=3D"" style=3D"margin-top: 0px; margin-bottom: 0px; text-indent: 2e=
m; text-align: justify; font-family: =E5=AE=8B=E4=BD=93;"><span style=3D"fo=
nt-weight: bold;">=E7=AC=AC=E5=8D=81=E4=B8=83=E6=9D=A1</span>=E3=80=80=E9=
=AB=98=E8=87=B4=E7=97=85=E6=80=A7=E7=97=85=E5=8E=9F=E5=BE=AE=E7=94=9F=E7=89=
=A9=E8=8F=8C=EF=BC=88=E6=AF=92=EF=BC=89=E7=A7=8D=E6=88=96=E8=80=85=E6=A0=B7=
=E6=9C=AC=E5=9C=A8=E8=BF=90=E8=BE=93=E3=80=81=E5=82=A8=E5=AD=98=E4=B8=AD=E8=
=A2=AB=E7=9B=97=E3=80=81=E8=A2=AB=E6=8A=A2=E3=80=81=E4=B8=A2=E5=A4=B1=E3=80=
=81=E6=B3=84=E6=BC=8F=E7=9A=84=EF=BC=8C=E6=89=BF=E8=BF=90=E5=8D=95=E4=BD=8D=
=E3=80=81=E6=8A=A4=E9=80=81=E4=BA=BA=E3=80=81=E4=BF=9D=E8=97=8F=E6=9C=BA=E6=
=9E=84=E5=BA=94=E5=BD=93=E9=87=87=E5=8F=96=E5=BF=85=E8=A6=81=E7=9A=84=E6=8E=
=A7=E5=88=B6=E6=8E=AA=E6=96=BD=EF=BC=8C=E5=B9=B6=E5=9C=A82=E5=B0=8F=E6=97=
=B6=E5=86=85=E5=88=86=E5=88=AB=E5=90=91=E6=89=BF=E8=BF=90=E5=8D=95=E4=BD=8D=
=E7=9A=84=E4=B8=BB=E7=AE=A1=E9=83=A8=E9=97=A8=E3=80=81=E6=8A=A4=E9=80=81=E4=
=BA=BA=E6=89=80=E5=9C=A8=E5=8D=95=E4=BD=8D=E5=92=8C=E4=BF=9D=E8=97=8F=E6=9C=
=BA=E6=9E=84=E7=9A=84=E4=B8=BB=E7=AE=A1=E9=83=A8=E9=97=A8=E6=8A=A5=E5=91=8A=
=EF=BC=8C=E5=90=8C=E6=97=B6=E5=90=91=E6=89=80=E5=9C=A8=E5=9C=B0=E7=9A=84=E5=
=8E=BF=E7=BA=A7=E4=BA=BA=E6=B0=91=E6=94=BF=E5=BA=9C=E5=8D=AB=E7=94=9F=E4=B8=
=BB=E7=AE=A1=E9=83=A8=E9=97=A8=E6=88=96=E8=80=85=E5=85=BD=E5=8C=BB=E4=B8=BB=
=E7=AE=A1=E9=83=A8=E9=97=A8=E6=8A=A5=E5=91=8A=EF=BC=8C=E5=8F=91=E7=94=9F=E8=
=A2=AB=E7=9B=97=E3=80=81=E8=A2=AB=E6=8A=A2=E3=80=81=E4=B8=A2=E5=A4=B1=E7=9A=
=84=EF=BC=8C=E8=BF=98=E5=BA=94=E5=BD=93=E5=90=91=E5=85=AC=E5=AE=89=E6=9C=BA=
=E5=85=B3=E6=8A=A5=E5=91=8A=EF=BC=9B=E6=8E=A5=E5=88=B0=E6=8A=A5=E5=91=8A=E7=
=9A=84=E5=8D=AB=E7=94=9F=E4=B8=BB=E7=AE=A1=E9=83=A8=E9=97=A8=E6=88=96=E8=80=
=85=E5=85=BD=E5=8C=BB=E4=B8=BB=E7=AE=A1=E9=83=A8=E9=97=A8=E5=BA=94=E5=BD=93=
=E5=9C=A82=E5=B0=8F=E6=97=B6=E5=86=85=E5=90=91=E6=9C=AC=E7=BA=A7=E4=BA=BA=
=E6=B0=91=E6=94=BF=E5=BA=9C=E6=8A=A5=E5=91=8A=EF=BC=8C=E5=B9=B6=E5=90=8C=E6=
=97=B6=E5=90=91=E4=B8=8A=E7=BA=A7=E4=BA=BA=E6=B0=91=E6=94=BF=E5=BA=9C=E5=8D=
=AB=E7=94=9F=E4=B8=BB=E7=AE=A1=E9=83=A8=E9=97=A8=E6=88=96=E8=80=85=E5=85=BD=
=E5=8C=BB=E4=B8=BB=E7=AE=A1=E9=83=A8=E9=97=A8=E5=92=8C=E5=9B=BD=E5=8A=A1=E9=
=99=A2=E5=8D=AB=E7=94=9F=E4=B8=BB=E7=AE=A1=E9=83=A8=E9=97=A8=E6=88=96=E8=80=
=85=E5=85=BD=E5=8C=BB=E4=B8=BB=E7=AE=A1=E9=83=A8=E9=97=A8=E6=8A=A5=E5=91=8A=
=E3=80=82</p>
<p align=3D"" style=3D"margin-top: 0px; margin-bottom: 0px; text-indent: 2e=
m; text-align: justify; font-family: =E5=AE=8B=E4=BD=93;">=E5=8E=BF=E7=BA=
=A7=E4=BA=BA=E6=B0=91=E6=94=BF=E5=BA=9C=E5=BA=94=E5=BD=93=E5=9C=A8=E6=8E=A5=
=E5=88=B0=E6=8A=A5=E5=91=8A=E5=90=8E2=E5=B0=8F=E6=97=B6=E5=86=85=E5=90=91=
=E8=AE=BE=E5=8C=BA=E7=9A=84=E5=B8=82=E7=BA=A7=E4=BA=BA=E6=B0=91=E6=94=BF=E5=
=BA=9C=E6=88=96=E8=80=85=E4=B8=8A=E4=B8=80=E7=BA=A7=E4=BA=BA=E6=B0=91=E6=94=
=BF=E5=BA=9C=E6=8A=A5=E5=91=8A=EF=BC=9B=E8=AE=BE=E5=8C=BA=E7=9A=84=E5=B8=82=
=E7=BA=A7=E4=BA=BA=E6=B0=91=E6=94=BF=E5=BA=9C=E5=BA=94=E5=BD=93=E5=9C=A8=E6=
=8E=A5=E5=88=B0=E6=8A=A5=E5=91=8A=E5=90=8E2=E5=B0=8F=E6=97=B6=E5=86=85=E5=
=90=91=E7=9C=81=E3=80=81=E8=87=AA=E6=B2=BB=E5=8C=BA=E3=80=81=E7=9B=B4=E8=BE=
=96=E5=B8=82=E4=BA=BA=E6=B0=91=E6=94=BF=E5=BA=9C=E6=8A=A5=E5=91=8A=E3=80=82=
=E7=9C=81=E3=80=81=E8=87=AA=E6=B2=BB=E5=8C=BA=E3=80=81=E7=9B=B4=E8=BE=96=E5=
=B8=82=E4=BA=BA=E6=B0=91=E6=94=BF=E5=BA=9C=E5=BA=94=E5=BD=93=E5=9C=A8=E6=8E=
=A5=E5=88=B0=E6=8A=A5=E5=91=8A=E5=90=8E1=E5=B0=8F=E6=97=B6=E5=86=85=EF=BC=
=8C=E5=90=91=E5=9B=BD=E5=8A=A1=E9=99=A2=E5=8D=AB=E7=94=9F=E4=B8=BB=E7=AE=A1=
=E9=83=A8=E9=97=A8=E6=88=96=E8=80=85=E5=85=BD=E5=8C=BB=E4=B8=BB=E7=AE=A1=E9=
=83=A8=E9=97=A8=E6=8A=A5=E5=91=8A=E3=80=82</p>
<p align=3D"" style=3D"margin-top: 0px; margin-bottom: 0px; text-indent: 2e=
m; text-align: justify; font-family: =E5=AE=8B=E4=BD=93;">=E4=BB=BB=E4=BD=
=95=E5=8D=95=E4=BD=8D=E5=92=8C=E4=B8=AA=E4=BA=BA=E5=8F=91=E7=8E=B0=E9=AB=98=
=E8=87=B4=E7=97=85=E6=80=A7=E7=97=85=E5=8E=9F=E5=BE=AE=E7=94=9F=E7=89=A9=E8=
=8F=8C=EF=BC=88=E6=AF=92=EF=BC=89=E7=A7=8D=E6=88=96=E8=80=85=E6=A0=B7=E6=9C=
=AC=E7=9A=84=E5=AE=B9=E5=99=A8=E6=88=96=E8=80=85=E5=8C=85=E8=A3=85=E6=9D=90=
=E6=96=99=EF=BC=8C=E5=BA=94=E5=BD=93=E5=8F=8A=E6=97=B6=E5=90=91=E9=99=84=E8=
=BF=91=E7=9A=84=E5=8D=AB=E7=94=9F=E4=B8=BB=E7=AE=A1=E9=83=A8=E9=97=A8=E6=88=
=96=E8=80=85=E5=85=BD=E5=8C=BB=E4=B8=BB=E7=AE=A1=E9=83=A8=E9=97=A8=E6=8A=A5=
=E5=91=8A=EF=BC=9B=E6=8E=A5=E5=88=B0=E6=8A=A5=E5=91=8A=E7=9A=84=E5=8D=AB=E7=
=94=9F=E4=B8=BB=E7=AE=A1=E9=83=A8=E9=97=A8=E6=88=96=E8=80=85=E5=85=BD=E5=8C=
=BB=E4=B8=BB=E7=AE=A1=E9=83=A8=E9=97=A8=E5=BA=94=E5=BD=93=E5=8F=8A=E6=97=B6=
=E7=BB=84=E7=BB=87=E8=B0=83=E6=9F=A5=E6=A0=B8=E5=AE=9E=EF=BC=8C=E5=B9=B6=E4=
=BE=9D=E6=B3=95=E9=87=87=E5=8F=96=E5=BF=85=E8=A6=81=E7=9A=84=E6=8E=A7=E5=88=
=B6=E6=8E=AA=E6=96=BD=E3=80=82</p>
<p align=3D"" style=3D"margin-top: 0px; margin-bottom: 0px; text-indent: 2e=
m; text-align: justify; font-family: =E5=AE=8B=E4=BD=93;"><br>
</p>
<p style=3D"margin-top: 0px; margin-bottom: 0px; text-align: center; font-f=
amily: =E5=AE=8B=E4=BD=93;">=E7=AC=AC=E4=B8=89=E7=AB=A0=E3=80=80=E5=AE=9E=
=E9=AA=8C=E5=AE=A4=E7=9A=84=E8=AE=BE=E7=AB=8B=E4=B8=8E=E7=AE=A1=E7=90=86</p=
>
<p align=3D"" style=3D"margin-top: 0px; margin-bottom: 0px; text-indent: 2e=
m; text-align: justify; font-family: =E5=AE=8B=E4=BD=93;"><br>
</p>
<p align=3D"" style=3D"margin-top: 0px; margin-bottom: 0px; text-indent: 2e=
m; text-align: justify; font-family: =E5=AE=8B=E4=BD=93;"><span style=3D"fo=
nt-weight: bold;">=E7=AC=AC=E5=8D=81=E5=85=AB=E6=9D=A1</span>=E3=80=80=E5=
=9B=BD=E5=AE=B6=E6=A0=B9=E6=8D=AE=E5=AE=9E=E9=AA=8C=E5=AE=A4=E5=AF=B9=E7=97=
=85=E5=8E=9F=E5=BE=AE=E7=94=9F=E7=89=A9=E7=9A=84=E7=94=9F=E7=89=A9=E5=AE=89=
=E5=85=A8=E9=98=B2=E6=8A=A4=E6=B0=B4=E5=B9=B3=EF=BC=8C=E5=B9=B6=E4=BE=9D=E7=
=85=A7=E5=AE=9E=E9=AA=8C=E5=AE=A4=E7=94=9F=E7=89=A9=E5=AE=89=E5=85=A8=E5=9B=
=BD=E5=AE=B6=E6=A0=87=E5=87=86=E7=9A=84=E8=A7=84=E5=AE=9A=EF=BC=8C=E5=B0=86=
=E5=AE=9E=E9=AA=8C=E5=AE=A4=E5=88=86=E4=B8=BA=E4=B8=80=E7=BA=A7=E3=80=81=E4=
=BA=8C=E7=BA=A7=E3=80=81=E4=B8=89=E7=BA=A7=E3=80=81=E5=9B=9B=E7=BA=A7=E3=80=
=82</p>
<p align=3D"" style=3D"margin-top: 0px; margin-bottom: 0px; text-indent: 2e=
m; text-align: justify; font-family: =E5=AE=8B=E4=BD=93;"><span style=3D"fo=
nt-weight: bold;">=E7=AC=AC=E5=8D=81=E4=B9=9D=E6=9D=A1</span>=E3=80=80=E6=
=96=B0=E5=BB=BA=E3=80=81=E6=94=B9=E5=BB=BA=E3=80=81=E6=89=A9=E5=BB=BA=E4=B8=
=89=E7=BA=A7=E3=80=81=E5=9B=9B=E7=BA=A7=E5=AE=9E=E9=AA=8C=E5=AE=A4=E6=88=96=
=E8=80=85=E7=94=9F=E4=BA=A7=E3=80=81=E8=BF=9B=E5=8F=A3=E7=A7=BB=E5=8A=A8=E5=
=BC=8F=E4=B8=89=E7=BA=A7=E3=80=81=E5=9B=9B=E7=BA=A7=E5=AE=9E=E9=AA=8C=E5=AE=
=A4=E5=BA=94=E5=BD=93=E9=81=B5=E5=AE=88=E4=B8=8B=E5=88=97=E8=A7=84=E5=AE=9A=
=EF=BC=9A</p>
<p align=3D"" style=3D"margin-top: 0px; margin-bottom: 0px; text-indent: 2e=
m; text-align: justify; font-family: =E5=AE=8B=E4=BD=93;">=EF=BC=88=E4=B8=
=80=EF=BC=89=E7=AC=A6=E5=90=88=E5=9B=BD=E5=AE=B6=E7=94=9F=E7=89=A9=E5=AE=89=
=E5=85=A8=E5=AE=9E=E9=AA=8C=E5=AE=A4=E4=BD=93=E7=B3=BB=E8=A7=84=E5=88=92=E5=
=B9=B6=E4=BE=9D=E6=B3=95=E5=B1=A5=E8=A1=8C=E6=9C=89=E5=85=B3=E5=AE=A1=E6=89=
=B9=E6=89=8B=E7=BB=AD=EF=BC=9B</p>
<p align=3D"" style=3D"margin-top: 0px; margin-bottom: 0px; text-indent: 2e=
m; text-align: justify; font-family: =E5=AE=8B=E4=BD=93;">=EF=BC=88=E4=BA=
=8C=EF=BC=89=E7=BB=8F=E5=9B=BD=E5=8A=A1=E9=99=A2=E7=A7=91=E6=8A=80=E4=B8=BB=
=E7=AE=A1=E9=83=A8=E9=97=A8=E5=AE=A1=E6=9F=A5=E5=90=8C=E6=84=8F=EF=BC=9B</p=
>
<p align=3D"" style=3D"margin-top: 0px; margin-bottom: 0px; text-indent: 2e=
m; text-align: justify; font-family: =E5=AE=8B=E4=BD=93;">=EF=BC=88=E4=B8=
=89=EF=BC=89=E7=AC=A6=E5=90=88=E5=9B=BD=E5=AE=B6=E7=94=9F=E7=89=A9=E5=AE=89=
=E5=85=A8=E5=AE=9E=E9=AA=8C=E5=AE=A4=E5=BB=BA=E7=AD=91=E6=8A=80=E6=9C=AF=E8=
=A7=84=E8=8C=83=EF=BC=9B</p>
<p align=3D"" style=3D"margin-top: 0px; margin-bottom: 0px; text-indent: 2e=
m; text-align: justify; font-family: =E5=AE=8B=E4=BD=93;">=EF=BC=88=E5=9B=
=9B=EF=BC=89=E4=BE=9D=E7=85=A7=E3=80=8A=E4=B8=AD=E5=8D=8E=E4=BA=BA=E6=B0=91=
=E5=85=B1=E5=92=8C=E5=9B=BD=E7=8E=AF=E5=A2=83=E5=BD=B1=E5=93=8D=E8=AF=84=E4=
=BB=B7=E6=B3=95=E3=80=8B=E7=9A=84=E8=A7=84=E5=AE=9A=E8=BF=9B=E8=A1=8C=E7=8E=
=AF=E5=A2=83=E5=BD=B1=E5=93=8D=E8=AF=84=E4=BB=B7=E5=B9=B6=E7=BB=8F=E7=8E=AF=
=E5=A2=83=E4=BF=9D=E6=8A=A4=E4=B8=BB=E7=AE=A1=E9=83=A8=E9=97=A8=E5=AE=A1=E6=
=9F=A5=E6=89=B9=E5=87=86=EF=BC=9B</p>
<p align=3D"" style=3D"margin-top: 0px; margin-bottom: 0px; text-indent: 2e=
m; text-align: justify; font-family: =E5=AE=8B=E4=BD=93;">=EF=BC=88=E4=BA=
=94=EF=BC=89=E7=94=9F=E7=89=A9=E5=AE=89=E5=85=A8=E9=98=B2=E6=8A=A4=E7=BA=A7=
=E5=88=AB=E4=B8=8E=E5=85=B6=E6=8B=9F=E4=BB=8E=E4=BA=8B=E7=9A=84=E5=AE=9E=E9=
=AA=8C=E6=B4=BB=E5=8A=A8=E7=9B=B8=E9=80=82=E5=BA=94=E3=80=82</p>
<p align=3D"" style=3D"margin-top: 0px; margin-bottom: 0px; text-indent: 2e=
m; text-align: justify; font-family: =E5=AE=8B=E4=BD=93;">=E5=89=8D=E6=AC=
=BE=E8=A7=84=E5=AE=9A=E6=89=80=E7=A7=B0=E5=9B=BD=E5=AE=B6=E7=94=9F=E7=89=A9=
=E5=AE=89=E5=85=A8=E5=AE=9E=E9=AA=8C=E5=AE=A4=E4=BD=93=E7=B3=BB=E8=A7=84=E5=
=88=92=EF=BC=8C=E7=94=B1=E5=9B=BD=E5=8A=A1=E9=99=A2=E6=8A=95=E8=B5=84=E4=B8=
=BB=E7=AE=A1=E9=83=A8=E9=97=A8=E4=BC=9A=E5=90=8C=E5=9B=BD=E5=8A=A1=E9=99=A2=
=E6=9C=89=E5=85=B3=E9=83=A8=E9=97=A8=E5=88=B6=E5=AE=9A=E3=80=82=E5=88=B6=E5=
=AE=9A=E5=9B=BD=E5=AE=B6=E7=94=9F=E7=89=A9=E5=AE=89=E5=85=A8=E5=AE=9E=E9=AA=
=8C=E5=AE=A4=E4=BD=93=E7=B3=BB=E8=A7=84=E5=88=92=E5=BA=94=E5=BD=93=E9=81=B5=
=E5=BE=AA=E6=80=BB=E9=87=8F=E6=8E=A7=E5=88=B6=E3=80=81=E5=90=88=E7=90=86=E5=
=B8=83=E5=B1=80=E3=80=81=E8=B5=84=E6=BA=90=E5=85=B1=E4=BA=AB=E7=9A=84=E5=8E=
=9F=E5=88=99=EF=BC=8C=E5=B9=B6=E5=BA=94=E5=BD=93=E5=8F=AC=E5=BC=80=E5=90=AC=
=E8=AF=81=E4=BC=9A=E6=88=96=E8=80=85=E8=AE=BA=E8=AF=81=E4=BC=9A=EF=BC=8C=E5=
=90=AC=E5=8F=96=E5=85=AC=E5=85=B1=E5=8D=AB=E7=94=9F=E3=80=81=E7=8E=AF=E5=A2=
=83=E4=BF=9D=E6=8A=A4=E3=80=81=E6=8A=95=E8=B5=84=E7=AE=A1=E7=90=86=E5=92=8C=
=E5=AE=9E=E9=AA=8C=E5=AE=A4=E7=AE=A1=E7=90=86=E7=AD=89=E6=96=B9=E9=9D=A2=E4=
=B8=93=E5=AE=B6=E7=9A=84=E6=84=8F=E8=A7=81=E3=80=82</p>
<p align=3D"" style=3D"margin-top: 0px; margin-bottom: 0px; text-indent: 2e=
m; text-align: justify; font-family: =E5=AE=8B=E4=BD=93;"><span style=3D"fo=
nt-weight: bold;">=E7=AC=AC=E4=BA=8C=E5=8D=81=E6=9D=A1</span>=E3=80=80=E4=
=B8=89=E7=BA=A7=E3=80=81=E5=9B=9B=E7=BA=A7=E5=AE=9E=E9=AA=8C=E5=AE=A4=E5=BA=
=94=E5=BD=93=E9=80=9A=E8=BF=87=E5=AE=9E=E9=AA=8C=E5=AE=A4=E5=9B=BD=E5=AE=B6=
=E8=AE=A4=E5=8F=AF=E3=80=82</p>
<p align=3D"" style=3D"margin-top: 0px; margin-bottom: 0px; text-indent: 2e=
m; text-align: justify; font-family: =E5=AE=8B=E4=BD=93;">=E5=9B=BD=E5=8A=
=A1=E9=99=A2=E8=AE=A4=E8=AF=81=E8=AE=A4=E5=8F=AF=E7=9B=91=E7=9D=A3=E7=AE=A1=
=E7=90=86=E9=83=A8=E9=97=A8=E7=A1=AE=E5=AE=9A=E7=9A=84=E8=AE=A4=E5=8F=AF=E6=
=9C=BA=E6=9E=84=E5=BA=94=E5=BD=93=E4=BE=9D=E7=85=A7=E5=AE=9E=E9=AA=8C=E5=AE=
=A4=E7=94=9F=E7=89=A9=E5=AE=89=E5=85=A8=E5=9B=BD=E5=AE=B6=E6=A0=87=E5=87=86=
=E4=BB=A5=E5=8F=8A=E6=9C=AC=E6=9D=A1=E4=BE=8B=E7=9A=84=E6=9C=89=E5=85=B3=E8=
=A7=84=E5=AE=9A=EF=BC=8C=E5=AF=B9=E4=B8=89=E7=BA=A7=E3=80=81=E5=9B=9B=E7=BA=
=A7=E5=AE=9E=E9=AA=8C=E5=AE=A4=E8=BF=9B=E8=A1=8C=E8=AE=A4=E5=8F=AF=EF=BC=9B=
=E5=AE=9E=E9=AA=8C=E5=AE=A4=E9=80=9A=E8=BF=87=E8=AE=A4=E5=8F=AF=E7=9A=84=EF=
=BC=8C=E9=A2=81=E5=8F=91=E7=9B=B8=E5=BA=94=E7=BA=A7=E5=88=AB=E7=9A=84=E7=94=
=9F=E7=89=A9=E5=AE=89=E5=85=A8=E5=AE=9E=E9=AA=8C=E5=AE=A4=E8=AF=81=E4=B9=A6=
=E3=80=82=E8=AF=81=E4=B9=A6=E6=9C=89=E6=95=88=E6=9C=9F=E4=B8=BA5=E5=B9=B4=
=E3=80=82</p>
<p align=3D"" style=3D"margin-top: 0px; margin-bottom: 0px; text-indent: 2e=
m; text-align: justify; font-family: =E5=AE=8B=E4=BD=93;"><span style=3D"fo=
nt-weight: bold;">=E7=AC=AC=E4=BA=8C=E5=8D=81=E4=B8=80=E6=9D=A1</span>=E3=
=80=80=E4=B8=80=E7=BA=A7=E3=80=81=E4=BA=8C=E7=BA=A7=E5=AE=9E=E9=AA=8C=E5=AE=
=A4=E4=B8=8D=E5=BE=97=E4=BB=8E=E4=BA=8B=E9=AB=98=E8=87=B4=E7=97=85=E6=80=A7=
=E7=97=85=E5=8E=9F=E5=BE=AE=E7=94=9F=E7=89=A9=E5=AE=9E=E9=AA=8C=E6=B4=BB=E5=
=8A=A8=E3=80=82=E4=B8=89=E7=BA=A7=E3=80=81=E5=9B=9B=E7=BA=A7=E5=AE=9E=E9=AA=
=8C=E5=AE=A4=E4=BB=8E=E4=BA=8B=E9=AB=98=E8=87=B4=E7=97=85=E6=80=A7=E7=97=85=
=E5=8E=9F=E5=BE=AE=E7=94=9F=E7=89=A9=E5=AE=9E=E9=AA=8C=E6=B4=BB=E5=8A=A8=EF=
=BC=8C=E5=BA=94=E5=BD=93=E5=85=B7=E5=A4=87=E4=B8=8B=E5=88=97=E6=9D=A1=E4=BB=
=B6=EF=BC=9A</p>
<p align=3D"" style=3D"margin-top: 0px; margin-bottom: 0px; text-indent: 2e=
m; text-align: justify; font-family: =E5=AE=8B=E4=BD=93;">=EF=BC=88=E4=B8=
=80=EF=BC=89=E5=AE=9E=E9=AA=8C=E7=9B=AE=E7=9A=84=E5=92=8C=E6=8B=9F=E4=BB=8E=
=E4=BA=8B=E7=9A=84=E5=AE=9E=E9=AA=8C=E6=B4=BB=E5=8A=A8=E7=AC=A6=E5=90=88=E5=
=9B=BD=E5=8A=A1=E9=99=A2=E5=8D=AB=E7=94=9F=E4=B8=BB=E7=AE=A1=E9=83=A8=E9=97=
=A8=E6=88=96=E8=80=85=E5=85=BD=E5=8C=BB=E4=B8=BB=E7=AE=A1=E9=83=A8=E9=97=A8=
=E7=9A=84=E8=A7=84=E5=AE=9A=EF=BC=9B</p>
<p align=3D"" style=3D"margin-top: 0px; margin-bottom: 0px; text-indent: 2e=
m; text-align: justify; font-family: =E5=AE=8B=E4=BD=93;">=EF=BC=88=E4=BA=
=8C=EF=BC=89=E9=80=9A=E8=BF=87=E5=AE=9E=E9=AA=8C=E5=AE=A4=E5=9B=BD=E5=AE=B6=
=E8=AE=A4=E5=8F=AF=EF=BC=9B</p>
<p align=3D"" style=3D"margin-top: 0px; margin-bottom: 0px; text-indent: 2e=
m; text-align: justify; font-family: =E5=AE=8B=E4=BD=93;">=EF=BC=88=E4=B8=
=89=EF=BC=89=E5=85=B7=E6=9C=89=E4=B8=8E=E6=8B=9F=E4=BB=8E=E4=BA=8B=E7=9A=84=
=E5=AE=9E=E9=AA=8C=E6=B4=BB=E5=8A=A8=E7=9B=B8=E9=80=82=E5=BA=94=E7=9A=84=E5=
=B7=A5=E4=BD=9C=E4=BA=BA=E5=91=98=EF=BC=9B</p>
<p align=3D"" style=3D"margin-top: 0px; margin-bottom: 0px; text-indent: 2e=
m; text-align: justify; font-family: =E5=AE=8B=E4=BD=93;">=EF=BC=88=E5=9B=
=9B=EF=BC=89=E5=B7=A5=E7=A8=8B=E8=B4=A8=E9=87=8F=E7=BB=8F=E5=BB=BA=E7=AD=91=
=E4=B8=BB=E7=AE=A1=E9=83=A8=E9=97=A8=E4=BE=9D=E6=B3=95=E6=A3=80=E6=B5=8B=E9=
=AA=8C=E6=94=B6=E5=90=88=E6=A0=BC=E3=80=82</p>
<p align=3D"" style=3D"margin-top: 0px; margin-bottom: 0px; text-indent: 2e=
m; text-align: justify; font-family: =E5=AE=8B=E4=BD=93;"><span style=3D"fo=
nt-weight: bold;">=E7=AC=AC=E4=BA=8C=E5=8D=81=E4=BA=8C=E6=9D=A1</span>=E3=
=80=80=E4=B8=89=E7=BA=A7=E3=80=81=E5=9B=9B=E7=BA=A7=E5=AE=9E=E9=AA=8C=E5=AE=
=A4=EF=BC=8C=E9=9C=80=E8=A6=81=E4=BB=8E=E4=BA=8B=E6=9F=90=E7=A7=8D=E9=AB=98=
=E8=87=B4=E7=97=85=E6=80=A7=E7=97=85=E5=8E=9F=E5=BE=AE=E7=94=9F=E7=89=A9=E6=
=88=96=E8=80=85=E7=96=91=E4=BC=BC=E9=AB=98=E8=87=B4=E7=97=85=E6=80=A7=E7=97=
=85=E5=8E=9F=E5=BE=AE=E7=94=9F=E7=89=A9=E5=AE=9E=E9=AA=8C=E6=B4=BB=E5=8A=A8=
=E7=9A=84=EF=BC=8C=E5=BA=94=E5=BD=93=E4=BE=9D=E7=85=A7=E5=9B=BD=E5=8A=A1=E9=
=99=A2=E5=8D=AB=E7=94=9F=E4=B8=BB=E7=AE=A1=E9=83=A8=E9=97=A8=E6=88=96=E8=80=
=85=E5=85=BD=E5=8C=BB=E4=B8=BB=E7=AE=A1=E9=83=A8=E9=97=A8=E7=9A=84=E8=A7=84=
=E5=AE=9A=E6=8A=A5=E7=9C=81=E7=BA=A7=E4=BB=A5=E4=B8=8A=E4=BA=BA=E6=B0=91=E6=
=94=BF=E5=BA=9C=E5=8D=AB=E7=94=9F=E4=B8=BB=E7=AE=A1=E9=83=A8=E9=97=A8=E6=88=
=96=E8=80=85=E5=85=BD=E5=8C=BB=E4=B8=BB=E7=AE=A1=E9=83=A8=E9=97=A8=E6=89=B9=
=E5=87=86=E3=80=82=E5=AE=9E=E9=AA=8C=E6=B4=BB=E5=8A=A8=E7=BB=93=E6=9E=9C=E4=
=BB=A5=E5=8F=8A=E5=B7=A5=E4=BD=9C=E6=83=85=E5=86=B5=E5=BA=94=E5=BD=93=E5=90=
=91=E5=8E=9F=E6=89=B9=E5=87=86=E9=83=A8=E9=97=A8=E6=8A=A5=E5=91=8A=E3=80=82=
</p>
<p align=3D"" style=3D"margin-top: 0px; margin-bottom: 0px; text-indent: 2e=
m; text-align: justify; font-family: =E5=AE=8B=E4=BD=93;">=E5=AE=9E=E9=AA=
=8C=E5=AE=A4=E7=94=B3=E6=8A=A5=E6=88=96=E8=80=85=E6=8E=A5=E5=8F=97=E4=B8=8E=
=E9=AB=98=E8=87=B4=E7=97=85=E6=80=A7=E7=97=85=E5=8E=9F=E5=BE=AE=E7=94=9F=E7=
=89=A9=E6=9C=89=E5=85=B3=E7=9A=84=E7=A7=91=E7=A0=94=E9=A1=B9=E7=9B=AE=EF=BC=
=8C=E5=BA=94=E5=BD=93=E7=AC=A6=E5=90=88=E7=A7=91=E7=A0=94=E9=9C=80=E8=A6=81=
=E5=92=8C=E7=94=9F=E7=89=A9=E5=AE=89=E5=85=A8=E8=A6=81=E6=B1=82=EF=BC=8C=E5=
=85=B7=E6=9C=89=E7=9B=B8=E5=BA=94=E7=9A=84=E7=94=9F=E7=89=A9=E5=AE=89=E5=85=
=A8=E9=98=B2=E6=8A=A4=E6=B0=B4=E5=B9=B3=E3=80=82=E4=B8=8E=E5=8A=A8=E7=89=A9=
=E9=97=B4=E4=BC=A0=E6=9F=93=E7=9A=84=E9=AB=98=E8=87=B4=E7=97=85=E6=80=A7=E7=
=97=85=E5=8E=9F=E5=BE=AE=E7=94=9F=E7=89=A9=E6=9C=89=E5=85=B3=E7=9A=84=E7=A7=
=91=E7=A0=94=E9=A1=B9=E7=9B=AE=EF=BC=8C=E5=BA=94=E5=BD=93=E7=BB=8F=E5=9B=BD=
=E5=8A=A1=E9=99=A2=E5=85=BD=E5=8C=BB=E4=B8=BB=E7=AE=A1=E9=83=A8=E9=97=A8=E5=
=90=8C=E6=84=8F=EF=BC=9B=E4=B8=8E=E4=BA=BA=E4=BD=93=E5=81=A5=E5=BA=B7=E6=9C=
=89=E5=85=B3=E7=9A=84=E9=AB=98=E8=87=B4=E7=97=85=E6=80=A7=E7=97=85=E5=8E=9F=
=E5=BE=AE=E7=94=9F=E7=89=A9=E7=A7=91=E7=A0=94=E9=A1=B9=E7=9B=AE=EF=BC=8C=E5=
=AE=9E=E9=AA=8C=E5=AE=A4=E5=BA=94=E5=BD=93=E5=B0=86=E7=AB=8B=E9=A1=B9=E7=BB=
=93=E6=9E=9C=E5=91=8A=E7=9F=A5=E7=9C=81=E7=BA=A7=E4=BB=A5=E4=B8=8A=E4=BA=BA=
=E6=B0=91=E6=94=BF=E5=BA=9C=E5=8D=AB=E7=94=9F=E4=B8=BB=E7=AE=A1=E9=83=A8=E9=
=97=A8=E3=80=82</p>
<p align=3D"" style=3D"margin-top: 0px; margin-bottom: 0px; text-indent: 2e=
m; text-align: justify; font-family: =E5=AE=8B=E4=BD=93;"><span style=3D"fo=
nt-weight: bold;">=E7=AC=AC=E4=BA=8C=E5=8D=81=E4=B8=89=E6=9D=A1</span>=E3=
=80=80=E5=87=BA=E5=85=A5=E5=A2=83=E6=A3=80=E9=AA=8C=E6=A3=80=E7=96=AB=E6=9C=
=BA=E6=9E=84=E3=80=81=E5=8C=BB=E7=96=97=E5=8D=AB=E7=94=9F=E6=9C=BA=E6=9E=84=
=E3=80=81=E5=8A=A8=E7=89=A9=E9=98=B2=E7=96=AB=E6=9C=BA=E6=9E=84=E5=9C=A8=E5=
=AE=9E=E9=AA=8C=E5=AE=A4=E5=BC=80=E5=B1=95=E6=A3=80=E6=B5=8B=E3=80=81=E8=AF=
=8A=E6=96=AD=E5=B7=A5=E4=BD=9C=E6=97=B6=EF=BC=8C=E5=8F=91=E7=8E=B0=E9=AB=98=
=E8=87=B4=E7=97=85=E6=80=A7=E7=97=85=E5=8E=9F=E5=BE=AE=E7=94=9F=E7=89=A9=E6=
=88=96=E8=80=85=E7=96=91=E4=BC=BC=E9=AB=98=E8=87=B4=E7=97=85=E6=80=A7=E7=97=
=85=E5=8E=9F=E5=BE=AE=E7=94=9F=E7=89=A9=EF=BC=8C=E9=9C=80=E8=A6=81=E8=BF=9B=
=E4=B8=80=E6=AD=A5=E4=BB=8E=E4=BA=8B=E8=BF=99=E7=B1=BB=E9=AB=98=E8=87=B4=E7=
=97=85=E6=80=A7=E7=97=85=E5=8E=9F=E5=BE=AE=E7=94=9F=E7=89=A9=E7=9B=B8=E5=85=
=B3=E5=AE=9E=E9=AA=8C=E6=B4=BB=E5=8A=A8=E7=9A=84=EF=BC=8C=E5=BA=94=E5=BD=93=
=E4=BE=9D=E7=85=A7=E6=9C=AC=E6=9D=A1=E4=BE=8B=E7=9A=84=E8=A7=84=E5=AE=9A=E7=
=BB=8F=E6=89=B9=E5=87=86=E5=90=8C=E6=84=8F=EF=BC=8C=E5=B9=B6=E5=9C=A8=E5=85=
=B7=E5=A4=87=E7=9B=B8=E5=BA=94=E6=9D=A1=E4=BB=B6=E7=9A=84=E5=AE=9E=E9=AA=8C=
=E5=AE=A4=E4=B8=AD=E8=BF=9B=E8=A1=8C=E3=80=82</p>
<p align=3D"" style=3D"margin-top: 0px; margin-bottom: 0px; text-indent: 2e=
m; text-align: justify; font-family: =E5=AE=8B=E4=BD=93;">=E4=B8=93=E9=97=
=A8=E4=BB=8E=E4=BA=8B=E6=A3=80=E6=B5=8B=E3=80=81=E8=AF=8A=E6=96=AD=E7=9A=84=
=E5=AE=9E=E9=AA=8C=E5=AE=A4=E5=BA=94=E5=BD=93=E4=B8=A5=E6=A0=BC=E4=BE=9D=E7=
=85=A7=E5=9B=BD=E5=8A=A1=E9=99=A2=E5=8D=AB=E7=94=9F=E4=B8=BB=E7=AE=A1=E9=83=
=A8=E9=97=A8=E6=88=96=E8=80=85=E5=85=BD=E5=8C=BB=E4=B8=BB=E7=AE=A1=E9=83=A8=
=E9=97=A8=E7=9A=84=E8=A7=84=E5=AE=9A=EF=BC=8C=E5=BB=BA=E7=AB=8B=E5=81=A5=E5=
=85=A8=E8=A7=84=E7=AB=A0=E5=88=B6=E5=BA=A6=EF=BC=8C=E4=BF=9D=E8=AF=81=E5=AE=
=9E=E9=AA=8C=E5=AE=A4=E7=94=9F=E7=89=A9=E5=AE=89=E5=85=A8=E3=80=82</p>
<p align=3D"" style=3D"margin-top: 0px; margin-bottom: 0px; text-indent: 2e=
m; text-align: justify; font-family: =E5=AE=8B=E4=BD=93;"><span style=3D"fo=
nt-weight: bold;">=E7=AC=AC=E4=BA=8C=E5=8D=81=E5=9B=9B=E6=9D=A1</span>=E3=
=80=80=E7=9C=81=E7=BA=A7=E4=BB=A5=E4=B8=8A=E4=BA=BA=E6=B0=91=E6=94=BF=E5=BA=
=9C=E5=8D=AB=E7=94=9F=E4=B8=BB=E7=AE=A1=E9=83=A8=E9=97=A8=E6=88=96=E8=80=85=
=E5=85=BD=E5=8C=BB=E4=B8=BB=E7=AE=A1=E9=83=A8=E9=97=A8=E5=BA=94=E5=BD=93=E8=
=87=AA=E6=94=B6=E5=88=B0=E9=9C=80=E8=A6=81=E4=BB=8E=E4=BA=8B=E9=AB=98=E8=87=
=B4=E7=97=85=E6=80=A7=E7=97=85=E5=8E=9F=E5=BE=AE=E7=94=9F=E7=89=A9=E7=9B=B8=
=E5=85=B3=E5=AE=9E=E9=AA=8C=E6=B4=BB=E5=8A=A8=E7=9A=84=E7=94=B3=E8=AF=B7=E4=
=B9=8B=E6=97=A5=E8=B5=B715=E6=97=A5=E5=86=85=E4=BD=9C=E5=87=BA=E6=98=AF=E5=
=90=A6=E6=89=B9=E5=87=86=E7=9A=84=E5=86=B3=E5=AE=9A=E3=80=82</p>
<p align=3D"" style=3D"margin-top: 0px; margin-bottom: 0px; text-indent: 2e=
m; text-align: justify; font-family: =E5=AE=8B=E4=BD=93;">=E5=AF=B9=E5=87=
=BA=E5=85=A5=E5=A2=83=E6=A3=80=E9=AA=8C=E6=A3=80=E7=96=AB=E6=9C=BA=E6=9E=84=
=E4=B8=BA=E4=BA=86=E6=A3=80=E9=AA=8C=E6=A3=80=E7=96=AB=E5=B7=A5=E4=BD=9C=E7=
=9A=84=E7=B4=A7=E6=80=A5=E9=9C=80=E8=A6=81=EF=BC=8C=E7=94=B3=E8=AF=B7=E5=9C=
=A8=E5=AE=9E=E9=AA=8C=E5=AE=A4=E5=AF=B9=E9=AB=98=E8=87=B4=E7=97=85=E6=80=A7=
=E7=97=85=E5=8E=9F=E5=BE=AE=E7=94=9F=E7=89=A9=E6=88=96=E8=80=85=E7=96=91=E4=
=BC=BC=E9=AB=98=E8=87=B4=E7=97=85=E6=80=A7=E7=97=85=E5=8E=9F=E5=BE=AE=E7=94=
=9F=E7=89=A9=E5=BC=80=E5=B1=95=E8=BF=9B=E4=B8=80=E6=AD=A5=E5=AE=9E=E9=AA=8C=
=E6=B4=BB=E5=8A=A8=E7=9A=84=EF=BC=8C=E7=9C=81=E7=BA=A7=E4=BB=A5=E4=B8=8A=E4=
=BA=BA=E6=B0=91=E6=94=BF=E5=BA=9C=E5=8D=AB=E7=94=9F=E4=B8=BB=E7=AE=A1=E9=83=
=A8=E9=97=A8=E6=88=96=E8=80=85=E5=85=BD=E5=8C=BB=E4=B8=BB=E7=AE=A1=E9=83=A8=
=E9=97=A8=E5=BA=94=E5=BD=93=E8=87=AA=E6=94=B6=E5=88=B0=E7=94=B3=E8=AF=B7=E4=
=B9=8B=E6=97=B6=E8=B5=B72=E5=B0=8F=E6=97=B6=E5=86=85=E4=BD=9C=E5=87=BA=E6=
=98=AF=E5=90=A6=E6=89=B9=E5=87=86=E7=9A=84=E5=86=B3=E5=AE=9A=EF=BC=9B2=E5=
=B0=8F=E6=97=B6=E5=86=85=E6=9C=AA=E4=BD=9C=E5=87=BA=E5=86=B3=E5=AE=9A=E7=9A=
=84=EF=BC=8C=E5=AE=9E=E9=AA=8C=E5=AE=A4=E5=8F=AF=E4=BB=A5=E4=BB=8E=E4=BA=8B=
=E7=9B=B8=E5=BA=94=E7=9A=84=E5=AE=9E=E9=AA=8C=E6=B4=BB=E5=8A=A8=E3=80=82</p=
>
<p align=3D"" style=3D"margin-top: 0px; margin-bottom: 0px; text-indent: 2e=
m; text-align: justify; font-family: =E5=AE=8B=E4=BD=93;">=E7=9C=81=E7=BA=
=A7=E4=BB=A5=E4=B8=8A=E4=BA=BA=E6=B0=91=E6=94=BF=E5=BA=9C=E5=8D=AB=E7=94=9F=
=E4=B8=BB=E7=AE=A1=E9=83=A8=E9=97=A8=E6=88=96=E8=80=85=E5=85=BD=E5=8C=BB=E4=
=B8=BB=E7=AE=A1=E9=83=A8=E9=97=A8=E5=BA=94=E5=BD=93=E4=B8=BA=E7=94=B3=E8=AF=
=B7=E4=BA=BA=E9=80=9A=E8=BF=87=E7=94=B5=E6=8A=A5=E3=80=81=E7=94=B5=E4=BC=A0=
=E3=80=81=E4=BC=A0=E7=9C=9F=E3=80=81=E7=94=B5=E5=AD=90=E6=95=B0=E6=8D=AE=E4=
=BA=A4=E6=8D=A2=E5=92=8C=E7=94=B5=E5=AD=90=E9=82=AE=E4=BB=B6=E7=AD=89=E6=96=
=B9=E5=BC=8F=E6=8F=90=E5=87=BA=E7=94=B3=E8=AF=B7=E6=8F=90=E4=BE=9B=E6=96=B9=
=E4=BE=BF=E3=80=82</p>
<p align=3D"" style=3D"margin-top: 0px; margin-bottom: 0px; text-indent: 2e=
m; text-align: justify; font-family: =E5=AE=8B=E4=BD=93;"><span style=3D"fo=
nt-weight: bold;">=E7=AC=AC=E4=BA=8C=E5=8D=81=E4=BA=94=E6=9D=A1</span>=E3=
=80=80=E6=96=B0=E5=BB=BA=E3=80=81=E6=94=B9=E5=BB=BA=E6=88=96=E8=80=85=E6=89=
=A9=E5=BB=BA=E4=B8=80=E7=BA=A7=E3=80=81=E4=BA=8C=E7=BA=A7=E5=AE=9E=E9=AA=8C=
=E5=AE=A4=EF=BC=8C=E5=BA=94=E5=BD=93=E5=90=91=E8=AE=BE=E5=8C=BA=E7=9A=84=E5=
=B8=82=E7=BA=A7=E4=BA=BA=E6=B0=91=E6=94=BF=E5=BA=9C=E5=8D=AB=E7=94=9F=E4=B8=
=BB=E7=AE=A1=E9=83=A8=E9=97=A8=E6=88=96=E8=80=85=E5=85=BD=E5=8C=BB=E4=B8=BB=
=E7=AE=A1=E9=83=A8=E9=97=A8=E5=A4=87=E6=A1=88=E3=80=82=E8=AE=BE=E5=8C=BA=E7=
=9A=84=E5=B8=82=E7=BA=A7=E4=BA=BA=E6=B0=91=E6=94=BF=E5=BA=9C=E5=8D=AB=E7=94=
=9F=E4=B8=BB=E7=AE=A1=E9=83=A8=E9=97=A8=E6=88=96=E8=80=85=E5=85=BD=E5=8C=BB=
=E4=B8=BB=E7=AE=A1=E9=83=A8=E9=97=A8=E5=BA=94=E5=BD=93=E6=AF=8F=E5=B9=B4=E5=
=B0=86=E5=A4=87=E6=A1=88=E6=83=85=E5=86=B5=E6=B1=87=E6=80=BB=E5=90=8E=E6=8A=
=A5=E7=9C=81=E3=80=81=E8=87=AA=E6=B2=BB=E5=8C=BA=E3=80=81=E7=9B=B4=E8=BE=96=
=E5=B8=82=E4=BA=BA=E6=B0=91=E6=94=BF=E5=BA=9C=E5=8D=AB=E7=94=9F=E4=B8=BB=E7=
=AE=A1=E9=83=A8=E9=97=A8=E6=88=96=E8=80=85=E5=85=BD=E5=8C=BB=E4=B8=BB=E7=AE=
=A1=E9=83=A8=E9=97=A8=E3=80=82</p>
<p align=3D"" style=3D"margin-top: 0px; margin-bottom: 0px; text-indent: 2e=
m; text-align: justify; font-family: =E5=AE=8B=E4=BD=93;"><span style=3D"fo=
nt-weight: bold;">=E7=AC=AC=E4=BA=8C=E5=8D=81=E5=85=AD=E6=9D=A1</span>=E3=
=80=80=E5=9B=BD=E5=8A=A1=E9=99=A2=E5=8D=AB=E7=94=9F=E4=B8=BB=E7=AE=A1=E9=83=
=A8=E9=97=A8=E5=92=8C=E5=85=BD=E5=8C=BB=E4=B8=BB=E7=AE=A1=E9=83=A8=E9=97=A8=
=E5=BA=94=E5=BD=93=E5=AE=9A=E6=9C=9F=E6=B1=87=E6=80=BB=E5=B9=B6=E4=BA=92=E7=
=9B=B8=E9=80=9A=E6=8A=A5=E5=AE=9E=E9=AA=8C=E5=AE=A4=E6=95=B0=E9=87=8F=E5=92=
=8C=E5=AE=9E=E9=AA=8C=E5=AE=A4=E8=AE=BE=E7=AB=8B=E3=80=81=E5=88=86=E5=B8=83=
=E6=83=85=E5=86=B5=EF=BC=8C=E4=BB=A5=E5=8F=8A=E4=B8=89=E7=BA=A7=E3=80=81=E5=
=9B=9B=E7=BA=A7=E5=AE=9E=E9=AA=8C=E5=AE=A4=E4=BB=8E=E4=BA=8B=E9=AB=98=E8=87=
=B4=E7=97=85=E6=80=A7=E7=97=85=E5=8E=9F=E5=BE=AE=E7=94=9F=E7=89=A9=E5=AE=9E=
=E9=AA=8C=E6=B4=BB=E5=8A=A8=E7=9A=84=E6=83=85=E5=86=B5=E3=80=82</p>
<p align=3D"" style=3D"margin-top: 0px; margin-bottom: 0px; text-indent: 2e=
m; text-align: justify; font-family: =E5=AE=8B=E4=BD=93;"><span style=3D"fo=
nt-weight: bold;">=E7=AC=AC=E4=BA=8C=E5=8D=81=E4=B8=83=E6=9D=A1</span>=E3=
=80=80=E5=B7=B2=E7=BB=8F=E5=BB=BA=E6=88=90=E5=B9=B6=E9=80=9A=E8=BF=87=E5=AE=
=9E=E9=AA=8C=E5=AE=A4=E5=9B=BD=E5=AE=B6=E8=AE=A4=E5=8F=AF=E7=9A=84=E4=B8=89=
=E7=BA=A7=E3=80=81=E5=9B=9B=E7=BA=A7=E5=AE=9E=E9=AA=8C=E5=AE=A4=E5=BA=94=E5=
=BD=93=E5=90=91=E6=89=80=E5=9C=A8=E5=9C=B0=E7=9A=84=E5=8E=BF=E7=BA=A7=E4=BA=
=BA=E6=B0=91=E6=94=BF=E5=BA=9C=E7=8E=AF=E5=A2=83=E4=BF=9D=E6=8A=A4=E4=B8=BB=
=E7=AE=A1=E9=83=A8=E9=97=A8=E5=A4=87=E6=A1=88=E3=80=82=E7=8E=AF=E5=A2=83=E4=
=BF=9D=E6=8A=A4=E4=B8=BB=E7=AE=A1=E9=83=A8=E9=97=A8=E4=BE=9D=E7=85=A7=E6=B3=
=95=E5=BE=8B=E3=80=81=E8=A1=8C=E6=94=BF=E6=B3=95=E8=A7=84=E7=9A=84=E8=A7=84=
=E5=AE=9A=E5=AF=B9=E5=AE=9E=E9=AA=8C=E5=AE=A4=E6=8E=92=E6=94=BE=E7=9A=84=E5=
=BA=9F=E6=B0=B4=E3=80=81=E5=BA=9F=E6=B0=94=E5=92=8C=E5=85=B6=E4=BB=96=E5=BA=
=9F=E7=89=A9=E5=A4=84=E7=BD=AE=E6=83=85=E5=86=B5=E8=BF=9B=E8=A1=8C=E7=9B=91=
=E7=9D=A3=E6=A3=80=E6=9F=A5=E3=80=82</p>
<p align=3D"" style=3D"margin-top: 0px; margin-bottom: 0px; text-indent: 2e=
m; text-align: justify; font-family: =E5=AE=8B=E4=BD=93;"><span style=3D"fo=
nt-weight: bold;">=E7=AC=AC=E4=BA=8C=E5=8D=81=E5=85=AB=E6=9D=A1</span>=E3=
=80=80=E5=AF=B9=E6=88=91=E5=9B=BD=E5=B0=9A=E6=9C=AA=E5=8F=91=E7=8E=B0=E6=88=
=96=E8=80=85=E5=B7=B2=E7=BB=8F=E5=AE=A3=E5=B8=83=E6=B6=88=E7=81=AD=E7=9A=84=
=E7=97=85=E5=8E=9F=E5=BE=AE=E7=94=9F=E7=89=A9=EF=BC=8C=E4=BB=BB=E4=BD=95=E5=
=8D=95=E4=BD=8D=E5=92=8C=E4=B8=AA=E4=BA=BA=E6=9C=AA=E7=BB=8F=E6=89=B9=E5=87=
=86=E4=B8=8D=E5=BE=97=E4=BB=8E=E4=BA=8B=E7=9B=B8=E5=85=B3=E5=AE=9E=E9=AA=8C=
=E6=B4=BB=E5=8A=A8=E3=80=82</p>
<p align=3D"" style=3D"margin-top: 0px; margin-bottom: 0px; text-indent: 2e=
m; text-align: justify; font-family: =E5=AE=8B=E4=BD=93;">=E4=B8=BA=E4=BA=
=86=E9=A2=84=E9=98=B2=E3=80=81=E6=8E=A7=E5=88=B6=E4=BC=A0=E6=9F=93=E7=97=85=
=EF=BC=8C=E9=9C=80=E8=A6=81=E4=BB=8E=E4=BA=8B=E5=89=8D=E6=AC=BE=E6=89=80=E6=
=8C=87=E7=97=85=E5=8E=9F=E5=BE=AE=E7=94=9F=E7=89=A9=E7=9B=B8=E5=85=B3=E5=AE=
=9E=E9=AA=8C=E6=B4=BB=E5=8A=A8=E7=9A=84=EF=BC=8C=E5=BA=94=E5=BD=93=E7=BB=8F=
=E5=9B=BD=E5=8A=A1=E9=99=A2=E5=8D=AB=E7=94=9F=E4=B8=BB=E7=AE=A1=E9=83=A8=E9=
=97=A8=E6=88=96=E8=80=85=E5=85=BD=E5=8C=BB=E4=B8=BB=E7=AE=A1=E9=83=A8=E9=97=
=A8=E6=89=B9=E5=87=86=EF=BC=8C=E5=B9=B6=E5=9C=A8=E6=89=B9=E5=87=86=E9=83=A8=
=E9=97=A8=E6=8C=87=E5=AE=9A=E7=9A=84=E4=B8=93=E4=B8=9A=E5=AE=9E=E9=AA=8C=E5=
=AE=A4=E4=B8=AD=E8=BF=9B=E8=A1=8C=E3=80=82</p>
<p align=3D"" style=3D"margin-top: 0px; margin-bottom: 0px; text-indent: 2e=
m; text-align: justify; font-family: =E5=AE=8B=E4=BD=93;"><span style=3D"fo=
nt-weight: bold;">=E7=AC=AC=E4=BA=8C=E5=8D=81=E4=B9=9D=E6=9D=A1</span>=E3=
=80=80=E5=AE=9E=E9=AA=8C=E5=AE=A4=E4=BD=BF=E7=94=A8=E6=96=B0=E6=8A=80=E6=9C=
=AF=E3=80=81=E6=96=B0=E6=96=B9=E6=B3=95=E4=BB=8E=E4=BA=8B=E9=AB=98=E8=87=B4=
=E7=97=85=E6=80=A7=E7=97=85=E5=8E=9F=E5=BE=AE=E7=94=9F=E7=89=A9=E7=9B=B8=E5=
=85=B3=E5=AE=9E=E9=AA=8C=E6=B4=BB=E5=8A=A8=E7=9A=84=EF=BC=8C=E5=BA=94=E5=BD=
=93=E7=AC=A6=E5=90=88=E9=98=B2=E6=AD=A2=E9=AB=98=E8=87=B4=E7=97=85=E6=80=A7=
=E7=97=85=E5=8E=9F=E5=BE=AE=E7=94=9F=E7=89=A9=E6=89=A9=E6=95=A3=E3=80=81=E4=
=BF=9D=E8=AF=81=E7=94=9F=E7=89=A9=E5=AE=89=E5=85=A8=E5=92=8C=E6=93=8D=E4=BD=
=9C=E8=80=85=E4=BA=BA=E8=BA=AB=E5=AE=89=E5=85=A8=E7=9A=84=E8=A6=81=E6=B1=82=
=EF=BC=8C=E5=B9=B6=E7=BB=8F=E5=9B=BD=E5=AE=B6=E7=97=85=E5=8E=9F=E5=BE=AE=E7=
=94=9F=E7=89=A9=E5=AE=9E=E9=AA=8C=E5=AE=A4=E7=94=9F=E7=89=A9=E5=AE=89=E5=85=
=A8=E4=B8=93=E5=AE=B6=E5=A7=94=E5=91=98=E4=BC=9A=E8=AE=BA=E8=AF=81=EF=BC=9B=
=E7=BB=8F=E8=AE=BA=E8=AF=81=E5=8F=AF=E8=A1=8C=E7=9A=84=EF=BC=8C=E6=96=B9=E5=
=8F=AF=E4=BD=BF=E7=94=A8=E3=80=82</p>
<p align=3D"" style=3D"margin-top: 0px; margin-bottom: 0px; text-indent: 2e=
m; text-align: justify; font-family: =E5=AE=8B=E4=BD=93;"><span style=3D"fo=
nt-weight: bold;">=E7=AC=AC=E4=B8=89=E5=8D=81=E6=9D=A1</span>=E3=80=80=E9=
=9C=80=E8=A6=81=E5=9C=A8=E5=8A=A8=E7=89=A9=E4=BD=93=E4=B8=8A=E4=BB=8E=E4=BA=
=8B=E9=AB=98=E8=87=B4=E7=97=85=E6=80=A7=E7=97=85=E5=8E=9F=E5=BE=AE=E7=94=9F=
=E7=89=A9=E7=9B=B8=E5=85=B3=E5=AE=9E=E9=AA=8C=E6=B4=BB=E5=8A=A8=E7=9A=84=EF=
=BC=8C=E5=BA=94=E5=BD=93=E5=9C=A8=E7=AC=A6=E5=90=88=E5=8A=A8=E7=89=A9=E5=AE=
=9E=E9=AA=8C=E5=AE=A4=E7=94=9F=E7=89=A9=E5=AE=89=E5=85=A8=E5=9B=BD=E5=AE=B6=
=E6=A0=87=E5=87=86=E7=9A=84=E4=B8=89=E7=BA=A7=E4=BB=A5=E4=B8=8A=E5=AE=9E=E9=
=AA=8C=E5=AE=A4=E8=BF=9B=E8=A1=8C=E3=80=82</p>
<p align=3D"" style=3D"margin-top: 0px; margin-bottom: 0px; text-indent: 2e=
m; text-align: justify; font-family: =E5=AE=8B=E4=BD=93;"><span style=3D"fo=
nt-weight: bold;">=E7=AC=AC=E4=B8=89=E5=8D=81=E4=B8=80=E6=9D=A1</span>=E3=
=80=80=E5=AE=9E=E9=AA=8C=E5=AE=A4=E7=9A=84=E8=AE=BE=E7=AB=8B=E5=8D=95=E4=BD=
=8D=E8=B4=9F=E8=B4=A3=E5=AE=9E=E9=AA=8C=E5=AE=A4=E7=9A=84=E7=94=9F=E7=89=A9=
=E5=AE=89=E5=85=A8=E7=AE=A1=E7=90=86=E3=80=82</p>
<p align=3D"" style=3D"margin-top: 0px; margin-bottom: 0px; text-indent: 2e=
m; text-align: justify; font-family: =E5=AE=8B=E4=BD=93;">=E5=AE=9E=E9=AA=
=8C=E5=AE=A4=E7=9A=84=E8=AE=BE=E7=AB=8B=E5=8D=95=E4=BD=8D=E5=BA=94=E5=BD=93=
=E4=BE=9D=E7=85=A7=E6=9C=AC=E6=9D=A1=E4=BE=8B=E7=9A=84=E8=A7=84=E5=AE=9A=E5=
=88=B6=E5=AE=9A=E7=A7=91=E5=AD=A6=E3=80=81=E4=B8=A5=E6=A0=BC=E7=9A=84=E7=AE=
=A1=E7=90=86=E5=88=B6=E5=BA=A6=EF=BC=8C=E5=B9=B6=E5=AE=9A=E6=9C=9F=E5=AF=B9=
=E6=9C=89=E5=85=B3=E7=94=9F=E7=89=A9=E5=AE=89=E5=85=A8=E8=A7=84=E5=AE=9A=E7=
=9A=84=E8=90=BD=E5=AE=9E=E6=83=85=E5=86=B5=E8=BF=9B=E8=A1=8C=E6=A3=80=E6=9F=
=A5=EF=BC=8C=E5=AE=9A=E6=9C=9F=E5=AF=B9=E5=AE=9E=E9=AA=8C=E5=AE=A4=E8=AE=BE=
=E6=96=BD=E3=80=81=E8=AE=BE=E5=A4=87=E3=80=81=E6=9D=90=E6=96=99=E7=AD=89=E8=
=BF=9B=E8=A1=8C=E6=A3=80=E6=9F=A5=E3=80=81=E7=BB=B4=E6=8A=A4=E5=92=8C=E6=9B=
=B4=E6=96=B0=EF=BC=8C=E4=BB=A5=E7=A1=AE=E4=BF=9D=E5=85=B6=E7=AC=A6=E5=90=88=
=E5=9B=BD=E5=AE=B6=E6=A0=87=E5=87=86=E3=80=82</p>
<p align=3D"" style=3D"margin-top: 0px; margin-bottom: 0px; text-indent: 2e=
m; text-align: justify; font-family: =E5=AE=8B=E4=BD=93;">=E5=AE=9E=E9=AA=
=8C=E5=AE=A4=E7=9A=84=E8=AE=BE=E7=AB=8B=E5=8D=95=E4=BD=8D=E5=8F=8A=E5=85=B6=
=E4=B8=BB=E7=AE=A1=E9=83=A8=E9=97=A8=E5=BA=94=E5=BD=93=E5=8A=A0=E5=BC=BA=E5=
=AF=B9=E5=AE=9E=E9=AA=8C=E5=AE=A4=E6=97=A5=E5=B8=B8=E6=B4=BB=E5=8A=A8=E7=9A=
=84=E7=AE=A1=E7=90=86=E3=80=82</p>
<p align=3D"" style=3D"margin-top: 0px; margin-bottom: 0px; text-indent: 2e=
m; text-align: justify; font-family: =E5=AE=8B=E4=BD=93;"><span style=3D"fo=
nt-weight: bold;">=E7=AC=AC=E4=B8=89=E5=8D=81=E4=BA=8C=E6=9D=A1</span>=E3=
=80=80=E5=AE=9E=E9=AA=8C=E5=AE=A4=E8=B4=9F=E8=B4=A3=E4=BA=BA=E4=B8=BA=E5=AE=
=9E=E9=AA=8C=E5=AE=A4=E7=94=9F=E7=89=A9=E5=AE=89=E5=85=A8=E7=9A=84=E7=AC=AC=
=E4=B8=80=E8=B4=A3=E4=BB=BB=E4=BA=BA=E3=80=82</p>
<p align=3D"" style=3D"margin-top: 0px; margin-bottom: 0px; text-indent: 2e=
m; text-align: justify; font-family: =E5=AE=8B=E4=BD=93;">=E5=AE=9E=E9=AA=
=8C=E5=AE=A4=E4=BB=8E=E4=BA=8B=E5=AE=9E=E9=AA=8C=E6=B4=BB=E5=8A=A8=E5=BA=94=
=E5=BD=93=E4=B8=A5=E6=A0=BC=E9=81=B5=E5=AE=88=E6=9C=89=E5=85=B3=E5=9B=BD=E5=
=AE=B6=E6=A0=87=E5=87=86=E5=92=8C=E5=AE=9E=E9=AA=8C=E5=AE=A4=E6=8A=80=E6=9C=
=AF=E8=A7=84=E8=8C=83=E3=80=81=E6=93=8D=E4=BD=9C=E8=A7=84=E7=A8=8B=E3=80=82=
=E5=AE=9E=E9=AA=8C=E5=AE=A4=E8=B4=9F=E8=B4=A3=E4=BA=BA=E5=BA=94=E5=BD=93=E6=
=8C=87=E5=AE=9A=E4=B8=93=E4=BA=BA=E7=9B=91=E7=9D=A3=E6=A3=80=E6=9F=A5=E5=AE=
=9E=E9=AA=8C=E5=AE=A4=E6=8A=80=E6=9C=AF=E8=A7=84=E8=8C=83=E5=92=8C=E6=93=8D=
=E4=BD=9C=E8=A7=84=E7=A8=8B=E7=9A=84=E8=90=BD=E5=AE=9E=E6=83=85=E5=86=B5=E3=
=80=82</p>
<p align=3D"" style=3D"margin-top: 0px; margin-bottom: 0px; text-indent: 2e=
m; text-align: justify; font-family: =E5=AE=8B=E4=BD=93;"><span style=3D"fo=
nt-weight: bold;">=E7=AC=AC=E4=B8=89=E5=8D=81=E4=B8=89=E6=9D=A1</span>=E3=
=80=80=E4=BB=8E=E4=BA=8B=E9=AB=98=E8=87=B4=E7=97=85=E6=80=A7=E7=97=85=E5=8E=
=9F=E5=BE=AE=E7=94=9F=E7=89=A9=E7=9B=B8=E5=85=B3=E5=AE=9E=E9=AA=8C=E6=B4=BB=
=E5=8A=A8=E7=9A=84=E5=AE=9E=E9=AA=8C=E5=AE=A4=E7=9A=84=E8=AE=BE=E7=AB=8B=E5=
=8D=95=E4=BD=8D=EF=BC=8C=E5=BA=94=E5=BD=93=E5=BB=BA=E7=AB=8B=E5=81=A5=E5=85=
=A8=E5=AE=89=E5=85=A8=E4=BF=9D=E5=8D=AB=E5=88=B6=E5=BA=A6=EF=BC=8C=E9=87=87=
=E5=8F=96=E5=AE=89=E5=85=A8=E4=BF=9D=E5=8D=AB=E6=8E=AA=E6=96=BD=EF=BC=8C=E4=
=B8=A5=E9=98=B2=E9=AB=98=E8=87=B4=E7=97=85=E6=80=A7=E7=97=85=E5=8E=9F=E5=BE=
=AE=E7=94=9F=E7=89=A9=E8=A2=AB=E7=9B=97=E3=80=81=E8=A2=AB=E6=8A=A2=E3=80=81=
=E4=B8=A2=E5=A4=B1=E3=80=81=E6=B3=84=E6=BC=8F=EF=BC=8C=E4=BF=9D=E9=9A=9C=E5=
=AE=9E=E9=AA=8C=E5=AE=A4=E5=8F=8A=E5=85=B6=E7=97=85=E5=8E=9F=E5=BE=AE=E7=94=
=9F=E7=89=A9=E7=9A=84=E5=AE=89=E5=85=A8=E3=80=82=E5=AE=9E=E9=AA=8C=E5=AE=A4=
=E5=8F=91=E7=94=9F=E9=AB=98=E8=87=B4=E7=97=85=E6=80=A7=E7=97=85=E5=8E=9F=E5=
=BE=AE=E7=94=9F=E7=89=A9=E8=A2=AB=E7=9B=97=E3=80=81=E8=A2=AB=E6=8A=A2=E3=80=
=81=E4=B8=A2=E5=A4=B1=E3=80=81=E6=B3=84=E6=BC=8F=E7=9A=84=EF=BC=8C=E5=AE=9E=
=E9=AA=8C=E5=AE=A4=E7=9A=84=E8=AE=BE=E7=AB=8B=E5=8D=95=E4=BD=8D=E5=BA=94=E5=
=BD=93=E4=BE=9D=E7=85=A7=E6=9C=AC=E6=9D=A1=E4=BE=8B=E7=AC=AC=E5=8D=81=E4=B8=
=83=E6=9D=A1=E7=9A=84=E8=A7=84=E5=AE=9A=E8=BF=9B=E8=A1=8C=E6=8A=A5=E5=91=8A=
=E3=80=82</p>
<p align=3D"" style=3D"margin-top: 0px; margin-bottom: 0px; text-indent: 2e=
m; text-align: justify; font-family: =E5=AE=8B=E4=BD=93;">=E4=BB=8E=E4=BA=
=8B=E9=AB=98=E8=87=B4=E7=97=85=E6=80=A7=E7=97=85=E5=8E=9F=E5=BE=AE=E7=94=9F=
=E7=89=A9=E7=9B=B8=E5=85=B3=E5=AE=9E=E9=AA=8C=E6=B4=BB=E5=8A=A8=E7=9A=84=E5=
=AE=9E=E9=AA=8C=E5=AE=A4=E5=BA=94=E5=BD=93=E5=90=91=E5=BD=93=E5=9C=B0=E5=85=
=AC=E5=AE=89=E6=9C=BA=E5=85=B3=E5=A4=87=E6=A1=88=EF=BC=8C=E5=B9=B6=E6=8E=A5=
=E5=8F=97=E5=85=AC=E5=AE=89=E6=9C=BA=E5=85=B3=E6=9C=89=E5=85=B3=E5=AE=9E=E9=
=AA=8C=E5=AE=A4=E5=AE=89=E5=85=A8=E4=BF=9D=E5=8D=AB=E5=B7=A5=E4=BD=9C=E7=9A=
=84=E7=9B=91=E7=9D=A3=E6=8C=87=E5=AF=BC=E3=80=82</p>
<p align=3D"" style=3D"margin-top: 0px; margin-bottom: 0px; text-indent: 2e=
m; text-align: justify; font-family: =E5=AE=8B=E4=BD=93;"><span style=3D"fo=
nt-weight: bold;">=E7=AC=AC=E4=B8=89=E5=8D=81=E5=9B=9B=E6=9D=A1</span>=E3=
=80=80=E5=AE=9E=E9=AA=8C=E5=AE=A4=E6=88=96=E8=80=85=E5=AE=9E=E9=AA=8C=E5=AE=
=A4=E7=9A=84=E8=AE=BE=E7=AB=8B=E5=8D=95=E4=BD=8D=E5=BA=94=E5=BD=93=E6=AF=8F=
=E5=B9=B4=E5=AE=9A=E6=9C=9F=E5=AF=B9=E5=B7=A5=E4=BD=9C=E4=BA=BA=E5=91=98=E8=
=BF=9B=E8=A1=8C=E5=9F=B9=E8=AE=AD=EF=BC=8C=E4=BF=9D=E8=AF=81=E5=85=B6=E6=8E=
=8C=E6=8F=A1=E5=AE=9E=E9=AA=8C=E5=AE=A4=E6=8A=80=E6=9C=AF=E8=A7=84=E8=8C=83=
=E3=80=81=E6=93=8D=E4=BD=9C=E8=A7=84=E7=A8=8B=E3=80=81=E7=94=9F=E7=89=A9=E5=
=AE=89=E5=85=A8=E9=98=B2=E6=8A=A4=E7=9F=A5=E8=AF=86=E5=92=8C=E5=AE=9E=E9=99=
=85=E6=93=8D=E4=BD=9C=E6=8A=80=E8=83=BD=EF=BC=8C=E5=B9=B6=E8=BF=9B=E8=A1=8C=
=E8=80=83=E6=A0=B8=E3=80=82=E5=B7=A5=E4=BD=9C=E4=BA=BA=E5=91=98=E7=BB=8F=E8=
=80=83=E6=A0=B8=E5=90=88=E6=A0=BC=E7=9A=84=EF=BC=8C=E6=96=B9=E5=8F=AF=E4=B8=
=8A=E5=B2=97=E3=80=82</p>
<p align=3D"" style=3D"margin-top: 0px; margin-bottom: 0px; text-indent: 2e=
m; text-align: justify; font-family: =E5=AE=8B=E4=BD=93;">=E4=BB=8E=E4=BA=
=8B=E9=AB=98=E8=87=B4=E7=97=85=E6=80=A7=E7=97=85=E5=8E=9F=E5=BE=AE=E7=94=9F=
=E7=89=A9=E7=9B=B8=E5=85=B3=E5=AE=9E=E9=AA=8C=E6=B4=BB=E5=8A=A8=E7=9A=84=E5=
=AE=9E=E9=AA=8C=E5=AE=A4=EF=BC=8C=E5=BA=94=E5=BD=93=E6=AF=8F=E5=8D=8A=E5=B9=
=B4=E5=B0=86=E5=9F=B9=E8=AE=AD=E3=80=81=E8=80=83=E6=A0=B8=E5=85=B6=E5=B7=A5=
=E4=BD=9C=E4=BA=BA=E5=91=98=E7=9A=84=E6=83=85=E5=86=B5=E5=92=8C=E5=AE=9E=E9=
=AA=8C=E5=AE=A4=E8=BF=90=E8=A1=8C=E6=83=85=E5=86=B5=E5=90=91=E7=9C=81=E3=80=
=81=E8=87=AA=E6=B2=BB=E5=8C=BA=E3=80=81=E7=9B=B4=E8=BE=96=E5=B8=82=E4=BA=BA=
=E6=B0=91=E6=94=BF=E5=BA=9C=E5=8D=AB=E7=94=9F=E4=B8=BB=E7=AE=A1=E9=83=A8=E9=
=97=A8=E6=88=96=E8=80=85=E5=85=BD=E5=8C=BB=E4=B8=BB=E7=AE=A1=E9=83=A8=E9=97=
=A8=E6=8A=A5=E5=91=8A=E3=80=82</p>
<p align=3D"" style=3D"margin-top: 0px; margin-bottom: 0px; text-indent: 2e=
m; text-align: justify; font-family: =E5=AE=8B=E4=BD=93;"><span style=3D"fo=
nt-weight: bold;">=E7=AC=AC=E4=B8=89=E5=8D=81=E4=BA=94=E6=9D=A1</span>=E3=
=80=80=E4=BB=8E=E4=BA=8B=E9=AB=98=E8=87=B4=E7=97=85=E6=80=A7=E7=97=85=E5=8E=
=9F=E5=BE=AE=E7=94=9F=E7=89=A9=E7=9B=B8=E5=85=B3=E5=AE=9E=E9=AA=8C=E6=B4=BB=
=E5=8A=A8=E5=BA=94=E5=BD=93=E6=9C=892=E5=90=8D=E4=BB=A5=E4=B8=8A=E7=9A=84=
=E5=B7=A5=E4=BD=9C=E4=BA=BA=E5=91=98=E5=85=B1=E5=90=8C=E8=BF=9B=E8=A1=8C=E3=
=80=82</p>
<p align=3D"" style=3D"margin-top: 0px; margin-bottom: 0px; text-indent: 2e=
m; text-align: justify; font-family: =E5=AE=8B=E4=BD=93;">=E8=BF=9B=E5=85=
=A5=E4=BB=8E=E4=BA=8B=E9=AB=98=E8=87=B4=E7=97=85=E6=80=A7=E7=97=85=E5=8E=9F=
=E5=BE=AE=E7=94=9F=E7=89=A9=E7=9B=B8=E5=85=B3=E5=AE=9E=E9=AA=8C=E6=B4=BB=E5=
=8A=A8=E7=9A=84=E5=AE=9E=E9=AA=8C=E5=AE=A4=E7=9A=84=E5=B7=A5=E4=BD=9C=E4=BA=
=BA=E5=91=98=E6=88=96=E8=80=85=E5=85=B6=E4=BB=96=E6=9C=89=E5=85=B3=E4=BA=BA=
=E5=91=98=EF=BC=8C=E5=BA=94=E5=BD=93=E7=BB=8F=E5=AE=9E=E9=AA=8C=E5=AE=A4=E8=
=B4=9F=E8=B4=A3=E4=BA=BA=E6=89=B9=E5=87=86=E3=80=82=E5=AE=9E=E9=AA=8C=E5=AE=
=A4=E5=BA=94=E5=BD=93=E4=B8=BA=E5=85=B6=E6=8F=90=E4=BE=9B=E7=AC=A6=E5=90=88=
=E9=98=B2=E6=8A=A4=E8=A6=81=E6=B1=82=E7=9A=84=E9=98=B2=E6=8A=A4=E7=94=A8=E5=
=93=81=E5=B9=B6=E9=87=87=E5=8F=96=E5=85=B6=E4=BB=96=E8=81=8C=E4=B8=9A=E9=98=
=B2=E6=8A=A4=E6=8E=AA=E6=96=BD=E3=80=82=E4=BB=8E=E4=BA=8B=E9=AB=98=E8=87=B4=
=E7=97=85=E6=80=A7=E7=97=85=E5=8E=9F=E5=BE=AE=E7=94=9F=E7=89=A9=E7=9B=B8=E5=
=85=B3=E5=AE=9E=E9=AA=8C=E6=B4=BB=E5=8A=A8=E7=9A=84=E5=AE=9E=E9=AA=8C=E5=AE=
=A4=EF=BC=8C=E8=BF=98=E5=BA=94=E5=BD=93=E5=AF=B9=E5=AE=9E=E9=AA=8C=E5=AE=A4=
=E5=B7=A5=E4=BD=9C=E4=BA=BA=E5=91=98=E8=BF=9B=E8=A1=8C=E5=81=A5=E5=BA=B7=E7=
=9B=91=E6=B5=8B=EF=BC=8C=E6=AF=8F=E5=B9=B4=E7=BB=84=E7=BB=87=E5=AF=B9=E5=85=
=B6=E8=BF=9B=E8=A1=8C=E4=BD=93=E6=A3=80=EF=BC=8C=E5=B9=B6=E5=BB=BA=E7=AB=8B=
=E5=81=A5=E5=BA=B7=E6=A1=A3=E6=A1=88=EF=BC=9B=E5=BF=85=E8=A6=81=E6=97=B6=EF=
=BC=8C=E5=BA=94=E5=BD=93=E5=AF=B9=E5=AE=9E=E9=AA=8C=E5=AE=A4=E5=B7=A5=E4=BD=
=9C=E4=BA=BA=E5=91=98=E8=BF=9B=E8=A1=8C=E9=A2=84=E9=98=B2=E6=8E=A5=E7=A7=8D=
=E3=80=82</p>
<p align=3D"" style=3D"margin-top: 0px; margin-bottom: 0px; text-indent: 2e=
m; text-align: justify; font-family: =E5=AE=8B=E4=BD=93;"><span style=3D"fo=
nt-weight: bold;">=E7=AC=AC=E4=B8=89=E5=8D=81=E5=85=AD=E6=9D=A1</span>=E3=
=80=80=E5=9C=A8=E5=90=8C=E4=B8=80=E4=B8=AA=E5=AE=9E=E9=AA=8C=E5=AE=A4=E7=9A=
=84=E5=90=8C=E4=B8=80=E4=B8=AA=E7=8B=AC=E7=AB=8B=E5=AE=89=E5=85=A8=E5=8C=BA=
=E5=9F=9F=E5=86=85=EF=BC=8C=E5=8F=AA=E8=83=BD=E5=90=8C=E6=97=B6=E4=BB=8E=E4=
=BA=8B=E4=B8=80=E7=A7=8D=E9=AB=98=E8=87=B4=E7=97=85=E6=80=A7=E7=97=85=E5=8E=
=9F=E5=BE=AE=E7=94=9F=E7=89=A9=E7=9A=84=E7=9B=B8=E5=85=B3=E5=AE=9E=E9=AA=8C=
=E6=B4=BB=E5=8A=A8=E3=80=82</p>
<p align=3D"" style=3D"margin-top: 0px; margin-bottom: 0px; text-indent: 2e=
m; text-align: justify; font-family: =E5=AE=8B=E4=BD=93;"><span style=3D"fo=
nt-weight: bold;">=E7=AC=AC=E4=B8=89=E5=8D=81=E4=B8=83=E6=9D=A1</span>=E3=
=80=80=E5=AE=9E=E9=AA=8C=E5=AE=A4=E5=BA=94=E5=BD=93=E5=BB=BA=E7=AB=8B=E5=AE=
=9E=E9=AA=8C=E6=A1=A3=E6=A1=88=EF=BC=8C=E8=AE=B0=E5=BD=95=E5=AE=9E=E9=AA=8C=
=E5=AE=A4=E4=BD=BF=E7=94=A8=E6=83=85=E5=86=B5=E5=92=8C=E5=AE=89=E5=85=A8=E7=
=9B=91=E7=9D=A3=E6=83=85=E5=86=B5=E3=80=82=E5=AE=9E=E9=AA=8C=E5=AE=A4=E4=BB=
=8E=E4=BA=8B=E9=AB=98=E8=87=B4=E7=97=85=E6=80=A7=E7=97=85=E5=8E=9F=E5=BE=AE=
=E7=94=9F=E7=89=A9=E7=9B=B8=E5=85=B3=E5=AE=9E=E9=AA=8C=E6=B4=BB=E5=8A=A8=E7=
=9A=84=E5=AE=9E=E9=AA=8C=E6=A1=A3=E6=A1=88=E4=BF=9D=E5=AD=98=E6=9C=9F=EF=BC=
=8C=E4=B8=8D=E5=BE=97=E5=B0=91=E4=BA=8E20=E5=B9=B4=E3=80=82</p>
<p align=3D"" style=3D"margin-top: 0px; margin-bottom: 0px; text-indent: 2e=
m; text-align: justify; font-family: =E5=AE=8B=E4=BD=93;"><span style=3D"fo=
nt-weight: bold;">=E7=AC=AC=E4=B8=89=E5=8D=81=E5=85=AB=E6=9D=A1</span>=E3=
=80=80=E5=AE=9E=E9=AA=8C=E5=AE=A4=E5=BA=94=E5=BD=93=E4=BE=9D=E7=85=A7=E7=8E=
=AF=E5=A2=83=E4=BF=9D=E6=8A=A4=E7=9A=84=E6=9C=89=E5=85=B3=E6=B3=95=E5=BE=8B=
=E3=80=81=E8=A1=8C=E6=94=BF=E6=B3=95=E8=A7=84=E5=92=8C=E5=9B=BD=E5=8A=A1=E9=
=99=A2=E6=9C=89=E5=85=B3=E9=83=A8=E9=97=A8=E7=9A=84=E8=A7=84=E5=AE=9A=EF=BC=
=8C=E5=AF=B9=E5=BA=9F=E6=B0=B4=E3=80=81=E5=BA=9F=E6=B0=94=E4=BB=A5=E5=8F=8A=
=E5=85=B6=E4=BB=96=E5=BA=9F=E7=89=A9=E8=BF=9B=E8=A1=8C=E5=A4=84=E7=BD=AE=EF=
=BC=8C=E5=B9=B6=E5=88=B6=E5=AE=9A=E7=9B=B8=E5=BA=94=E7=9A=84=E7=8E=AF=E5=A2=
=83=E4=BF=9D=E6=8A=A4=E6=8E=AA=E6=96=BD=EF=BC=8C=E9=98=B2=E6=AD=A2=E7=8E=AF=
=E5=A2=83=E6=B1=A1=E6=9F=93=E3=80=82</p>
<p align=3D"" style=3D"margin-top: 0px; margin-bottom: 0px; text-indent: 2e=
m; text-align: justify; font-family: =E5=AE=8B=E4=BD=93;"><span style=3D"fo=
nt-weight: bold;">=E7=AC=AC=E4=B8=89=E5=8D=81=E4=B9=9D=E6=9D=A1</span>=E3=
=80=80=E4=B8=89=E7=BA=A7=E3=80=81=E5=9B=9B=E7=BA=A7=E5=AE=9E=E9=AA=8C=E5=AE=
=A4=E5=BA=94=E5=BD=93=E5=9C=A8=E6=98=8E=E6=98=BE=E4=BD=8D=E7=BD=AE=E6=A0=87=
=E7=A4=BA=E5=9B=BD=E5=8A=A1=E9=99=A2=E5=8D=AB=E7=94=9F=E4=B8=BB=E7=AE=A1=E9=
=83=A8=E9=97=A8=E5=92=8C=E5=85=BD=E5=8C=BB=E4=B8=BB=E7=AE=A1=E9=83=A8=E9=97=
=A8=E8=A7=84=E5=AE=9A=E7=9A=84=E7=94=9F=E7=89=A9=E5=8D=B1=E9=99=A9=E6=A0=87=
=E8=AF=86=E5=92=8C=E7=94=9F=E7=89=A9=E5=AE=89=E5=85=A8=E5=AE=9E=E9=AA=8C=E5=
=AE=A4=E7=BA=A7=E5=88=AB=E6=A0=87=E5=BF=97=E3=80=82</p>
<p align=3D"" style=3D"margin-top: 0px; margin-bottom: 0px; text-indent: 2e=
m; text-align: justify; font-family: =E5=AE=8B=E4=BD=93;"><span style=3D"fo=
nt-weight: bold;">=E7=AC=AC=E5=9B=9B=E5=8D=81=E6=9D=A1</span>=E3=80=80=E4=
=BB=8E=E4=BA=8B=E9=AB=98=E8=87=B4=E7=97=85=E6=80=A7=E7=97=85=E5=8E=9F=E5=BE=
=AE=E7=94=9F=E7=89=A9=E7=9B=B8=E5=85=B3=E5=AE=9E=E9=AA=8C=E6=B4=BB=E5=8A=A8=
=E7=9A=84=E5=AE=9E=E9=AA=8C=E5=AE=A4=E5=BA=94=E5=BD=93=E5=88=B6=E5=AE=9A=E5=
=AE=9E=E9=AA=8C=E5=AE=A4=E6=84=9F=E6=9F=93=E5=BA=94=E6=80=A5=E5=A4=84=E7=BD=
=AE=E9=A2=84=E6=A1=88=EF=BC=8C=E5=B9=B6=E5=90=91=E8=AF=A5=E5=AE=9E=E9=AA=8C=
=E5=AE=A4=E6=89=80=E5=9C=A8=E5=9C=B0=E7=9A=84=E7=9C=81=E3=80=81=E8=87=AA=E6=
=B2=BB=E5=8C=BA=E3=80=81=E7=9B=B4=E8=BE=96=E5=B8=82=E4=BA=BA=E6=B0=91=E6=94=
=BF=E5=BA=9C=E5=8D=AB=E7=94=9F=E4=B8=BB=E7=AE=A1=E9=83=A8=E9=97=A8=E6=88=96=
=E8=80=85=E5=85=BD=E5=8C=BB=E4=B8=BB=E7=AE=A1=E9=83=A8=E9=97=A8=E5=A4=87=E6=
=A1=88=E3=80=82</p>
<p align=3D"" style=3D"margin-top: 0px; margin-bottom: 0px; text-indent: 2e=
m; text-align: justify; font-family: =E5=AE=8B=E4=BD=93;"><span style=3D"fo=
nt-weight: bold;">=E7=AC=AC=E5=9B=9B=E5=8D=81=E4=B8=80=E6=9D=A1</span>=E3=
=80=80=E5=9B=BD=E5=8A=A1=E9=99=A2=E5=8D=AB=E7=94=9F=E4=B8=BB=E7=AE=A1=E9=83=
=A8=E9=97=A8=E5=92=8C=E5=85=BD=E5=8C=BB=E4=B8=BB=E7=AE=A1=E9=83=A8=E9=97=A8=
=E4=BC=9A=E5=90=8C=E5=9B=BD=E5=8A=A1=E9=99=A2=E6=9C=89=E5=85=B3=E9=83=A8=E9=
=97=A8=E7=BB=84=E7=BB=87=E7=97=85=E5=8E=9F=E5=AD=A6=E3=80=81=E5=85=8D=E7=96=
=AB=E5=AD=A6=E3=80=81=E6=A3=80=E9=AA=8C=E5=8C=BB=E5=AD=A6=E3=80=81=E6=B5=81=
=E8=A1=8C=E7=97=85=E5=AD=A6=E3=80=81=E9=A2=84=E9=98=B2=E5=85=BD=E5=8C=BB=E5=
=AD=A6=E3=80=81=E7=8E=AF=E5=A2=83=E4=BF=9D=E6=8A=A4=E5=92=8C=E5=AE=9E=E9=AA=
=8C=E5=AE=A4=E7=AE=A1=E7=90=86=E7=AD=89=E6=96=B9=E9=9D=A2=E7=9A=84=E4=B8=93=
=E5=AE=B6=EF=BC=8C=E7=BB=84=E6=88=90=E5=9B=BD=E5=AE=B6=E7=97=85=E5=8E=9F=E5=
=BE=AE=E7=94=9F=E7=89=A9=E5=AE=9E=E9=AA=8C=E5=AE=A4=E7=94=9F=E7=89=A9=E5=AE=
=89=E5=85=A8=E4=B8=93=E5=AE=B6=E5=A7=94=E5=91=98=E4=BC=9A=E3=80=82=E8=AF=A5=
=E5=A7=94=E5=91=98=E4=BC=9A=E6=89=BF=E6=8B=85=E4=BB=8E=E4=BA=8B=E9=AB=98=E8=
=87=B4=E7=97=85=E6=80=A7=E7=97=85=E5=8E=9F=E5=BE=AE=E7=94=9F=E7=89=A9=E7=9B=
=B8=E5=85=B3=E5=AE=9E=E9=AA=8C=E6=B4=BB=E5=8A=A8=E7=9A=84=E5=AE=9E=E9=AA=8C=
=E5=AE=A4=E7=9A=84=E8=AE=BE=E7=AB=8B=E4=B8=8E=E8=BF=90=E8=A1=8C=E7=9A=84=E7=
=94=9F=E7=89=A9=E5=AE=89=E5=85=A8=E8=AF=84=E4=BC=B0=E5=92=8C=E6=8A=80=E6=9C=
=AF=E5=92=A8=E8=AF=A2=E3=80=81=E8=AE=BA=E8=AF=81=E5=B7=A5=E4=BD=9C=E3=80=82=
</p>
<p align=3D"" style=3D"margin-top: 0px; margin-bottom: 0px; text-indent: 2e=
m; text-align: justify; font-family: =E5=AE=8B=E4=BD=93;">=E7=9C=81=E3=80=
=81=E8=87=AA=E6=B2=BB=E5=8C=BA=E3=80=81=E7=9B=B4=E8=BE=96=E5=B8=82=E4=BA=BA=
=E6=B0=91=E6=94=BF=E5=BA=9C=E5=8D=AB=E7=94=9F=E4=B8=BB=E7=AE=A1=E9=83=A8=E9=
=97=A8=E5=92=8C=E5=85=BD=E5=8C=BB=E4=B8=BB=E7=AE=A1=E9=83=A8=E9=97=A8=E4=BC=
=9A=E5=90=8C=E5=90=8C=E7=BA=A7=E4=BA=BA=E6=B0=91=E6=94=BF=E5=BA=9C=E6=9C=89=
=E5=85=B3=E9=83=A8=E9=97=A8=E7=BB=84=E7=BB=87=E7=97=85=E5=8E=9F=E5=AD=A6=E3=
=80=81=E5=85=8D=E7=96=AB=E5=AD=A6=E3=80=81=E6=A3=80=E9=AA=8C=E5=8C=BB=E5=AD=
=A6=E3=80=81=E6=B5=81=E8=A1=8C=E7=97=85=E5=AD=A6=E3=80=81=E9=A2=84=E9=98=B2=
=E5=85=BD=E5=8C=BB=E5=AD=A6=E3=80=81=E7=8E=AF=E5=A2=83=E4=BF=9D=E6=8A=A4=E5=
=92=8C=E5=AE=9E=E9=AA=8C=E5=AE=A4=E7=AE=A1=E7=90=86=E7=AD=89=E6=96=B9=E9=9D=
=A2=E7=9A=84=E4=B8=93=E5=AE=B6=EF=BC=8C=E7=BB=84=E6=88=90=E6=9C=AC=E5=9C=B0=
=E5=8C=BA=E7=97=85=E5=8E=9F=E5=BE=AE=E7=94=9F=E7=89=A9=E5=AE=9E=E9=AA=8C=E5=
=AE=A4=E7=94=9F=E7=89=A9=E5=AE=89=E5=85=A8=E4=B8=93=E5=AE=B6=E5=A7=94=E5=91=
=98=E4=BC=9A=E3=80=82=E8=AF=A5=E5=A7=94=E5=91=98=E4=BC=9A=E6=89=BF=E6=8B=85=
=E6=9C=AC=E5=9C=B0=E5=8C=BA=E5=AE=9E=E9=AA=8C=E5=AE=A4=E8=AE=BE=E7=AB=8B=E5=
=92=8C=E8=BF=90=E8=A1=8C=E7=9A=84=E6=8A=80=E6=9C=AF=E5=92=A8=E8=AF=A2=E5=B7=
=A5=E4=BD=9C=E3=80=82</p>
<p align=3D"" style=3D"margin-top: 0px; margin-bottom: 0px; text-indent: 2e=
m; text-align: justify; font-family: =E5=AE=8B=E4=BD=93;"><br>
</p>
<p style=3D"margin-top: 0px; margin-bottom: 0px; text-align: center; font-f=
amily: =E5=AE=8B=E4=BD=93;">=E7=AC=AC=E5=9B=9B=E7=AB=A0=E3=80=80=E5=AE=9E=
=E9=AA=8C=E5=AE=A4=E6=84=9F=E6=9F=93=E6=8E=A7=E5=88=B6</p>
<p align=3D"" style=3D"margin-top: 0px; margin-bottom: 0px; text-indent: 2e=
m; text-align: justify; font-family: =E5=AE=8B=E4=BD=93;"><br>
</p>
<p align=3D"" style=3D"margin-top: 0px; margin-bottom: 0px; text-indent: 2e=
m; text-align: justify; font-family: =E5=AE=8B=E4=BD=93;"><span style=3D"fo=
nt-weight: bold;">=E7=AC=AC=E5=9B=9B=E5=8D=81=E4=BA=8C=E6=9D=A1</span>=E3=
=80=80=E5=AE=9E=E9=AA=8C=E5=AE=A4=E7=9A=84=E8=AE=BE=E7=AB=8B=E5=8D=95=E4=BD=
=8D=E5=BA=94=E5=BD=93=E6=8C=87=E5=AE=9A=E4=B8=93=E9=97=A8=E7=9A=84=E6=9C=BA=
=E6=9E=84=E6=88=96=E8=80=85=E4=BA=BA=E5=91=98=E6=89=BF=E6=8B=85=E5=AE=9E=E9=
=AA=8C=E5=AE=A4=E6=84=9F=E6=9F=93=E6=8E=A7=E5=88=B6=E5=B7=A5=E4=BD=9C=EF=BC=
=8C=E5=AE=9A=E6=9C=9F=E6=A3=80=E6=9F=A5=E5=AE=9E=E9=AA=8C=E5=AE=A4=E7=9A=84=
=E7=94=9F=E7=89=A9=E5=AE=89=E5=85=A8=E9=98=B2=E6=8A=A4=E3=80=81=E7=97=85=E5=
=8E=9F=E5=BE=AE=E7=94=9F=E7=89=A9=E8=8F=8C=EF=BC=88=E6=AF=92=EF=BC=89=E7=A7=
=8D=E5=92=8C=E6=A0=B7=E6=9C=AC=E4=BF=9D=E5=AD=98=E4=B8=8E=E4=BD=BF=E7=94=A8=
=E3=80=81=E5=AE=89=E5=85=A8=E6=93=8D=E4=BD=9C=E3=80=81=E5=AE=9E=E9=AA=8C=E5=
=AE=A4=E6=8E=92=E6=94=BE=E7=9A=84=E5=BA=9F=E6=B0=B4=E5=92=8C=E5=BA=9F=E6=B0=
=94=E4=BB=A5=E5=8F=8A=E5=85=B6=E4=BB=96=E5=BA=9F=E7=89=A9=E5=A4=84=E7=BD=AE=
=E7=AD=89=E8=A7=84=E7=AB=A0=E5=88=B6=E5=BA=A6=E7=9A=84=E5=AE=9E=E6=96=BD=E6=
=83=85=E5=86=B5=E3=80=82</p>
<p align=3D"" style=3D"margin-top: 0px; margin-bottom: 0px; text-indent: 2e=
m; text-align: justify; font-family: =E5=AE=8B=E4=BD=93;">=E8=B4=9F=E8=B4=
=A3=E5=AE=9E=E9=AA=8C=E5=AE=A4=E6=84=9F=E6=9F=93=E6=8E=A7=E5=88=B6=E5=B7=A5=
=E4=BD=9C=E7=9A=84=E6=9C=BA=E6=9E=84=E6=88=96=E8=80=85=E4=BA=BA=E5=91=98=E5=
=BA=94=E5=BD=93=E5=85=B7=E6=9C=89=E4=B8=8E=E8=AF=A5=E5=AE=9E=E9=AA=8C=E5=AE=
=A4=E4=B8=AD=E7=9A=84=E7=97=85=E5=8E=9F=E5=BE=AE=E7=94=9F=E7=89=A9=E6=9C=89=
=E5=85=B3=E7=9A=84=E4=BC=A0=E6=9F=93=E7=97=85=E9=98=B2=E6=B2=BB=E7=9F=A5=E8=
=AF=86=EF=BC=8C=E5=B9=B6=E5=AE=9A=E6=9C=9F=E8=B0=83=E6=9F=A5=E3=80=81=E4=BA=
=86=E8=A7=A3=E5=AE=9E=E9=AA=8C=E5=AE=A4=E5=B7=A5=E4=BD=9C=E4=BA=BA=E5=91=98=
=E7=9A=84=E5=81=A5=E5=BA=B7=E7=8A=B6=E5=86=B5=E3=80=82</p>
<p align=3D"" style=3D"margin-top: 0px; margin-bottom: 0px; text-indent: 2e=
m; text-align: justify; font-family: =E5=AE=8B=E4=BD=93;"><span style=3D"fo=
nt-weight: bold;">=E7=AC=AC=E5=9B=9B=E5=8D=81=E4=B8=89=E6=9D=A1</span>=E3=
=80=80=E5=AE=9E=E9=AA=8C=E5=AE=A4=E5=B7=A5=E4=BD=9C=E4=BA=BA=E5=91=98=E5=87=
=BA=E7=8E=B0=E4=B8=8E=E6=9C=AC=E5=AE=9E=E9=AA=8C=E5=AE=A4=E4=BB=8E=E4=BA=8B=
=E7=9A=84=E9=AB=98=E8=87=B4=E7=97=85=E6=80=A7=E7=97=85=E5=8E=9F=E5=BE=AE=E7=
=94=9F=E7=89=A9=E7=9B=B8=E5=85=B3=E5=AE=9E=E9=AA=8C=E6=B4=BB=E5=8A=A8=E6=9C=
=89=E5=85=B3=E7=9A=84=E6=84=9F=E6=9F=93=E4=B8=B4=E5=BA=8A=E7=97=87=E7=8A=B6=
=E6=88=96=E8=80=85=E4=BD=93=E5=BE=81=E6=97=B6=EF=BC=8C=E5=AE=9E=E9=AA=8C=E5=
=AE=A4=E8=B4=9F=E8=B4=A3=E4=BA=BA=E5=BA=94=E5=BD=93=E5=90=91=E8=B4=9F=E8=B4=
=A3=E5=AE=9E=E9=AA=8C=E5=AE=A4=E6=84=9F=E6=9F=93=E6=8E=A7=E5=88=B6=E5=B7=A5=
=E4=BD=9C=E7=9A=84=E6=9C=BA=E6=9E=84=E6=88=96=E8=80=85=E4=BA=BA=E5=91=98=E6=
=8A=A5=E5=91=8A=EF=BC=8C=E5=90=8C=E6=97=B6=E6=B4=BE=E4=B8=93=E4=BA=BA=E9=99=
=AA=E5=90=8C=E5=8F=8A=E6=97=B6=E5=B0=B1=E8=AF=8A=EF=BC=9B=E5=AE=9E=E9=AA=8C=
=E5=AE=A4=E5=B7=A5=E4=BD=9C=E4=BA=BA=E5=91=98=E5=BA=94=E5=BD=93=E5=B0=86=E8=
=BF=91=E6=9C=9F=E6=89=80=E6=8E=A5=E8=A7=A6=E7=9A=84=E7=97=85=E5=8E=9F=E5=BE=
=AE=E7=94=9F=E7=89=A9=E7=9A=84=E7=A7=8D=E7=B1=BB=E5=92=8C=E5=8D=B1=E9=99=A9=
=E7=A8=8B=E5=BA=A6=E5=A6=82=E5=AE=9E=E5=91=8A=E7=9F=A5=E8=AF=8A=E6=B2=BB=E5=
=8C=BB=E7=96=97=E6=9C=BA=E6=9E=84=E3=80=82=E6=8E=A5=E8=AF=8A=E7=9A=84=E5=8C=
=BB=E7=96=97=E6=9C=BA=E6=9E=84=E5=BA=94=E5=BD=93=E5=8F=8A=E6=97=B6=E6=95=91=
=E6=B2=BB=EF=BC=9B=E4=B8=8D=E5=85=B7=E5=A4=87=E7=9B=B8=E5=BA=94=E6=95=91=E6=
=B2=BB=E6=9D=A1=E4=BB=B6=E7=9A=84=EF=BC=8C=E5=BA=94=E5=BD=93=E4=BE=9D=E7=85=
=A7=E8=A7=84=E5=AE=9A=E5=B0=86=E6=84=9F=E6=9F=93=E7=9A=84=E5=AE=9E=E9=AA=8C=
=E5=AE=A4=E5=B7=A5=E4=BD=9C=E4=BA=BA=E5=91=98=E8=BD=AC=E8=AF=8A=E8=87=B3=E5=
=85=B7=E5=A4=87=E7=9B=B8=E5=BA=94=E4=BC=A0=E6=9F=93=E7=97=85=E6=95=91=E6=B2=
=BB=E6=9D=A1=E4=BB=B6=E7=9A=84=E5=8C=BB=E7=96=97=E6=9C=BA=E6=9E=84=EF=BC=9B=
=E5=85=B7=E5=A4=87=E7=9B=B8=E5=BA=94=E4=BC=A0=E6=9F=93=E7=97=85=E6=95=91=E6=
=B2=BB=E6=9D=A1=E4=BB=B6=E7=9A=84=E5=8C=BB=E7=96=97=E6=9C=BA=E6=9E=84=E5=BA=
=94=E5=BD=93=E6=8E=A5=E8=AF=8A=E6=B2=BB=E7=96=97=EF=BC=8C=E4=B8=8D=E5=BE=97=
=E6=8B=92=E7=BB=9D=E6=95=91=E6=B2=BB=E3=80=82</p>
<p align=3D"" style=3D"margin-top: 0px; margin-bottom: 0px; text-indent: 2e=
m; text-align: justify; font-family: =E5=AE=8B=E4=BD=93;"><span style=3D"fo=
nt-weight: bold;">=E7=AC=AC=E5=9B=9B=E5=8D=81=E5=9B=9B=E6=9D=A1</span>=E3=
=80=80=E5=AE=9E=E9=AA=8C=E5=AE=A4=E5=8F=91=E7=94=9F=E9=AB=98=E8=87=B4=E7=97=
=85=E6=80=A7=E7=97=85=E5=8E=9F=E5=BE=AE=E7=94=9F=E7=89=A9=E6=B3=84=E6=BC=8F=
=E6=97=B6=EF=BC=8C=E5=AE=9E=E9=AA=8C=E5=AE=A4=E5=B7=A5=E4=BD=9C=E4=BA=BA=E5=
=91=98=E5=BA=94=E5=BD=93=E7=AB=8B=E5=8D=B3=E9=87=87=E5=8F=96=E6=8E=A7=E5=88=
=B6=E6=8E=AA=E6=96=BD=EF=BC=8C=E9=98=B2=E6=AD=A2=E9=AB=98=E8=87=B4=E7=97=85=
=E6=80=A7=E7=97=85=E5=8E=9F=E5=BE=AE=E7=94=9F=E7=89=A9=E6=89=A9=E6=95=A3=EF=
=BC=8C=E5=B9=B6=E5=90=8C=E6=97=B6=E5=90=91=E8=B4=9F=E8=B4=A3=E5=AE=9E=E9=AA=
=8C=E5=AE=A4=E6=84=9F=E6=9F=93=E6=8E=A7=E5=88=B6=E5=B7=A5=E4=BD=9C=E7=9A=84=
=E6=9C=BA=E6=9E=84=E6=88=96=E8=80=85=E4=BA=BA=E5=91=98=E6=8A=A5=E5=91=8A=E3=
=80=82</p>
<p align=3D"" style=3D"margin-top: 0px; margin-bottom: 0px; text-indent: 2e=
m; text-align: justify; font-family: =E5=AE=8B=E4=BD=93;"><span style=3D"fo=
nt-weight: bold;">=E7=AC=AC=E5=9B=9B=E5=8D=81=E4=BA=94=E6=9D=A1</span>=E3=
=80=80=E8=B4=9F=E8=B4=A3=E5=AE=9E=E9=AA=8C=E5=AE=A4=E6=84=9F=E6=9F=93=E6=8E=
=A7=E5=88=B6=E5=B7=A5=E4=BD=9C=E7=9A=84=E6=9C=BA=E6=9E=84=E6=88=96=E8=80=85=
=E4=BA=BA=E5=91=98=E6=8E=A5=E5=88=B0=E6=9C=AC=E6=9D=A1=E4=BE=8B=E7=AC=AC=E5=
=9B=9B=E5=8D=81=E4=B8=89=E6=9D=A1=E3=80=81=E7=AC=AC=E5=9B=9B=E5=8D=81=E5=9B=
=9B=E6=9D=A1=E8=A7=84=E5=AE=9A=E7=9A=84=E6=8A=A5=E5=91=8A=E5=90=8E=EF=BC=8C=
=E5=BA=94=E5=BD=93=E7=AB=8B=E5=8D=B3=E5=90=AF=E5=8A=A8=E5=AE=9E=E9=AA=8C=E5=
=AE=A4=E6=84=9F=E6=9F=93=E5=BA=94=E6=80=A5=E5=A4=84=E7=BD=AE=E9=A2=84=E6=A1=
=88=EF=BC=8C=E5=B9=B6=E7=BB=84=E7=BB=87=E4=BA=BA=E5=91=98=E5=AF=B9=E8=AF=A5=
=E5=AE=9E=E9=AA=8C=E5=AE=A4=E7=94=9F=E7=89=A9=E5=AE=89=E5=85=A8=E7=8A=B6=E5=
=86=B5=E7=AD=89=E6=83=85=E5=86=B5=E8=BF=9B=E8=A1=8C=E8=B0=83=E6=9F=A5=EF=BC=
=9B=E7=A1=AE=E8=AE=A4=E5=8F=91=E7=94=9F=E5=AE=9E=E9=AA=8C=E5=AE=A4=E6=84=9F=
=E6=9F=93=E6=88=96=E8=80=85=E9=AB=98=E8=87=B4=E7=97=85=E6=80=A7=E7=97=85=E5=
=8E=9F=E5=BE=AE=E7=94=9F=E7=89=A9=E6=B3=84=E6=BC=8F=E7=9A=84=EF=BC=8C=E5=BA=
=94=E5=BD=93=E4=BE=9D=E7=85=A7=E6=9C=AC=E6=9D=A1=E4=BE=8B=E7=AC=AC=E5=8D=81=
=E4=B8=83=E6=9D=A1=E7=9A=84=E8=A7=84=E5=AE=9A=E8=BF=9B=E8=A1=8C=E6=8A=A5=E5=
=91=8A=EF=BC=8C=E5=B9=B6=E5=90=8C=E6=97=B6=E9=87=87=E5=8F=96=E6=8E=A7=E5=88=
=B6=E6=8E=AA=E6=96=BD=EF=BC=8C=E5=AF=B9=E6=9C=89=E5=85=B3=E4=BA=BA=E5=91=98=
=E8=BF=9B=E8=A1=8C=E5=8C=BB=E5=AD=A6=E8=A7=82=E5=AF=9F=E6=88=96=E8=80=85=E9=
=9A=94=E7=A6=BB=E6=B2=BB=E7=96=97=EF=BC=8C=E5=B0=81=E9=97=AD=E5=AE=9E=E9=AA=
=8C=E5=AE=A4=EF=BC=8C=E9=98=B2=E6=AD=A2=E6=89=A9=E6=95=A3=E3=80=82</p>
<p align=3D"" style=3D"margin-top: 0px; margin-bottom: 0px; text-indent: 2e=
m; text-align: justify; font-family: =E5=AE=8B=E4=BD=93;"><span style=3D"fo=
nt-weight: bold;">=E7=AC=AC=E5=9B=9B=E5=8D=81=E5=85=AD=E6=9D=A1</span>=E3=
=80=80=E5=8D=AB=E7=94=9F=E4=B8=BB=E7=AE=A1=E9=83=A8=E9=97=A8=E6=88=96=E8=80=
=85=E5=85=BD=E5=8C=BB=E4=B8=BB=E7=AE=A1=E9=83=A8=E9=97=A8=E6=8E=A5=E5=88=B0=
=E5=85=B3=E4=BA=8E=E5=AE=9E=E9=AA=8C=E5=AE=A4=E5=8F=91=E7=94=9F=E5=B7=A5=E4=
=BD=9C=E4=BA=BA=E5=91=98=E6=84=9F=E6=9F=93=E4=BA=8B=E6=95=85=E6=88=96=E8=80=
=85=E7=97=85=E5=8E=9F=E5=BE=AE=E7=94=9F=E7=89=A9=E6=B3=84=E6=BC=8F=E4=BA=8B=
=E4=BB=B6=E7=9A=84=E6=8A=A5=E5=91=8A=EF=BC=8C=E6=88=96=E8=80=85=E5=8F=91=E7=
=8E=B0=E5=AE=9E=E9=AA=8C=E5=AE=A4=E4=BB=8E=E4=BA=8B=E7=97=85=E5=8E=9F=E5=BE=
=AE=E7=94=9F=E7=89=A9=E7=9B=B8=E5=85=B3=E5=AE=9E=E9=AA=8C=E6=B4=BB=E5=8A=A8=
=E9=80=A0=E6=88=90=E5=AE=9E=E9=AA=8C=E5=AE=A4=E6=84=9F=E6=9F=93=E4=BA=8B=E6=
=95=85=E7=9A=84=EF=BC=8C=E5=BA=94=E5=BD=93=E7=AB=8B=E5=8D=B3=E7=BB=84=E7=BB=
=87=E7=96=BE=E7=97=85=E9=A2=84=E9=98=B2=E6=8E=A7=E5=88=B6=E6=9C=BA=E6=9E=84=
=E3=80=81=E5=8A=A8=E7=89=A9=E9=98=B2=E7=96=AB=E7=9B=91=E7=9D=A3=E6=9C=BA=E6=
=9E=84=E5=92=8C=E5=8C=BB=E7=96=97=E6=9C=BA=E6=9E=84=E4=BB=A5=E5=8F=8A=E5=85=
=B6=E4=BB=96=E6=9C=89=E5=85=B3=E6=9C=BA=E6=9E=84=E4=BE=9D=E6=B3=95=E9=87=87=
=E5=8F=96=E4=B8=8B=E5=88=97=E9=A2=84=E9=98=B2=E3=80=81=E6=8E=A7=E5=88=B6=E6=
=8E=AA=E6=96=BD=EF=BC=9A</p>
<p align=3D"" style=3D"margin-top: 0px; margin-bottom: 0px; text-indent: 2e=
m; text-align: justify; font-family: =E5=AE=8B=E4=BD=93;">=EF=BC=88=E4=B8=
=80=EF=BC=89=E5=B0=81=E9=97=AD=E8=A2=AB=E7=97=85=E5=8E=9F=E5=BE=AE=E7=94=9F=
=E7=89=A9=E6=B1=A1=E6=9F=93=E7=9A=84=E5=AE=9E=E9=AA=8C=E5=AE=A4=E6=88=96=E8=
=80=85=E5=8F=AF=E8=83=BD=E9=80=A0=E6=88=90=E7=97=85=E5=8E=9F=E5=BE=AE=E7=94=
=9F=E7=89=A9=E6=89=A9=E6=95=A3=E7=9A=84=E5=9C=BA=E6=89=80=EF=BC=9B</p>
<p align=3D"" style=3D"margin-top: 0px; margin-bottom: 0px; text-indent: 2e=
m; text-align: justify; font-family: =E5=AE=8B=E4=BD=93;">=EF=BC=88=E4=BA=
=8C=EF=BC=89=E5=BC=80=E5=B1=95=E6=B5=81=E8=A1=8C=E7=97=85=E5=AD=A6=E8=B0=83=
=E6=9F=A5=EF=BC=9B</p>
<p align=3D"" style=3D"margin-top: 0px; margin-bottom: 0px; text-indent: 2e=
m; text-align: justify; font-family: =E5=AE=8B=E4=BD=93;">=EF=BC=88=E4=B8=
=89=EF=BC=89=E5=AF=B9=E7=97=85=E4=BA=BA=E8=BF=9B=E8=A1=8C=E9=9A=94=E7=A6=BB=
=E6=B2=BB=E7=96=97=EF=BC=8C=E5=AF=B9=E7=9B=B8=E5=85=B3=E4=BA=BA=E5=91=98=E8=
=BF=9B=E8=A1=8C=E5=8C=BB=E5=AD=A6=E6=A3=80=E6=9F=A5=EF=BC=9B</p>
<p align=3D"" style=3D"margin-top: 0px; margin-bottom: 0px; text-indent: 2e=
m; text-align: justify; font-family: =E5=AE=8B=E4=BD=93;">=EF=BC=88=E5=9B=
=9B=EF=BC=89=E5=AF=B9=E5=AF=86=E5=88=87=E6=8E=A5=E8=A7=A6=E8=80=85=E8=BF=9B=
=E8=A1=8C=E5=8C=BB=E5=AD=A6=E8=A7=82=E5=AF=9F=EF=BC=9B</p>
<p align=3D"" style=3D"margin-top: 0px; margin-bottom: 0px; text-indent: 2e=
m; text-align: justify; font-family: =E5=AE=8B=E4=BD=93;">=EF=BC=88=E4=BA=
=94=EF=BC=89=E8=BF=9B=E8=A1=8C=E7=8E=B0=E5=9C=BA=E6=B6=88=E6=AF=92=EF=BC=9B=
</p>
<p align=3D"" style=3D"margin-top: 0px; margin-bottom: 0px; text-indent: 2e=
m; text-align: justify; font-family: =E5=AE=8B=E4=BD=93;">=EF=BC=88=E5=85=
=AD=EF=BC=89=E5=AF=B9=E6=9F=93=E7=96=AB=E6=88=96=E8=80=85=E7=96=91=E4=BC=BC=
=E6=9F=93=E7=96=AB=E7=9A=84=E5=8A=A8=E7=89=A9=E9=87=87=E5=8F=96=E9=9A=94=E7=
=A6=BB=E3=80=81=E6=89=91=E6=9D=80=E7=AD=89=E6=8E=AA=E6=96=BD=EF=BC=9B</p>
<p align=3D"" style=3D"margin-top: 0px; margin-bottom: 0px; text-indent: 2e=
m; text-align: justify; font-family: =E5=AE=8B=E4=BD=93;">=EF=BC=88=E4=B8=
=83=EF=BC=89=E5=85=B6=E4=BB=96=E9=9C=80=E8=A6=81=E9=87=87=E5=8F=96=E7=9A=84=
=E9=A2=84=E9=98=B2=E3=80=81=E6=8E=A7=E5=88=B6=E6=8E=AA=E6=96=BD=E3=80=82</p=
>
<p align=3D"" style=3D"margin-top: 0px; margin-bottom: 0px; text-indent: 2e=
m; text-align: justify; font-family: =E5=AE=8B=E4=BD=93;"><span style=3D"fo=
nt-weight: bold;">=E7=AC=AC=E5=9B=9B=E5=8D=81=E4=B8=83=E6=9D=A1</span>=E3=
=80=80=E5=8C=BB=E7=96=97=E6=9C=BA=E6=9E=84=E6=88=96=E8=80=85=E5=85=BD=E5=8C=
=BB=E5=8C=BB=E7=96=97=E6=9C=BA=E6=9E=84=E5=8F=8A=E5=85=B6=E6=89=A7=E8=A1=8C=
=E8=81=8C=E5=8A=A1=E7=9A=84=E5=8C=BB=E5=8A=A1=E4=BA=BA=E5=91=98=E5=8F=91=E7=
=8E=B0=E7=94=B1=E4=BA=8E=E5=AE=9E=E9=AA=8C=E5=AE=A4=E6=84=9F=E6=9F=93=E8=80=
=8C=E5=BC=95=E8=B5=B7=E7=9A=84=E4=B8=8E=E9=AB=98=E8=87=B4=E7=97=85=E6=80=A7=
=E7=97=85=E5=8E=9F=E5=BE=AE=E7=94=9F=E7=89=A9=E7=9B=B8=E5=85=B3=E7=9A=84=E4=
=BC=A0=E6=9F=93=E7=97=85=E7=97=85=E4=BA=BA=E3=80=81=E7=96=91=E4=BC=BC=E4=BC=
=A0=E6=9F=93=E7=97=85=E7=97=85=E4=BA=BA=E6=88=96=E8=80=85=E6=82=A3=E6=9C=89=
=E7=96=AB=E7=97=85=E3=80=81=E7=96=91=E4=BC=BC=E6=82=A3=E6=9C=89=E7=96=AB=E7=
=97=85=E7=9A=84=E5=8A=A8=E7=89=A9=EF=BC=8C=E8=AF=8A=E6=B2=BB=E7=9A=84=E5=8C=
=BB=E7=96=97=E6=9C=BA=E6=9E=84=E6=88=96=E8=80=85=E5=85=BD=E5=8C=BB=E5=8C=BB=
=E7=96=97=E6=9C=BA=E6=9E=84=E5=BA=94=E5=BD=93=E5=9C=A82=E5=B0=8F=E6=97=B6=
=E5=86=85=E6=8A=A5=E5=91=8A=E6=89=80=E5=9C=A8=E5=9C=B0=E7=9A=84=E5=8E=BF=E7=
=BA=A7=E4=BA=BA=E6=B0=91=E6=94=BF=E5=BA=9C=E5=8D=AB=E7=94=9F=E4=B8=BB=E7=AE=
=A1=E9=83=A8=E9=97=A8=E6=88=96=E8=80=85=E5=85=BD=E5=8C=BB=E4=B8=BB=E7=AE=A1=
=E9=83=A8=E9=97=A8=EF=BC=9B=E6=8E=A5=E5=88=B0=E6=8A=A5=E5=91=8A=E7=9A=84=E5=
=8D=AB=E7=94=9F=E4=B8=BB=E7=AE=A1=E9=83=A8=E9=97=A8=E6=88=96=E8=80=85=E5=85=
=BD=E5=8C=BB=E4=B8=BB=E7=AE=A1=E9=83=A8=E9=97=A8=E5=BA=94=E5=BD=93=E5=9C=A8=
2=E5=B0=8F=E6=97=B6=E5=86=85=E9=80=9A=E6=8A=A5=E5=AE=9E=E9=AA=8C=E5=AE=A4=
=E6=89=80=E5=9C=A8=E5=9C=B0=E7=9A=84=E5=8E=BF=E7=BA=A7=E4=BA=BA=E6=B0=91=E6=
=94=BF=E5=BA=9C=E5=8D=AB=E7=94=9F=E4=B8=BB=E7=AE=A1=E9=83=A8=E9=97=A8=E6=88=
=96=E8=80=85=E5=85=BD=E5=8C=BB=E4=B8=BB=E7=AE=A1=E9=83=A8=E9=97=A8=E3=80=82=
=E6=8E=A5=E5=88=B0=E9=80=9A=E6=8A=A5=E7=9A=84=E5=8D=AB=E7=94=9F=E4=B8=BB=E7=
=AE=A1=E9=83=A8=E9=97=A8=E6=88=96=E8=80=85=E5=85=BD=E5=8C=BB=E4=B8=BB=E7=AE=
=A1=E9=83=A8=E9=97=A8=E5=BA=94=E5=BD=93=E4=BE=9D=E7=85=A7=E6=9C=AC=E6=9D=A1=
=E4=BE=8B=E7=AC=AC=E5=9B=9B=E5=8D=81=E5=85=AD=E6=9D=A1=E7=9A=84=E8=A7=84=E5=
=AE=9A=E9=87=87=E5=8F=96=E9=A2=84=E9=98=B2=E3=80=81=E6=8E=A7=E5=88=B6=E6=8E=
=AA=E6=96=BD=E3=80=82</p>
<p align=3D"" style=3D"margin-top: 0px; margin-bottom: 0px; text-indent: 2e=
m; text-align: justify; font-family: =E5=AE=8B=E4=BD=93;"><span style=3D"fo=
nt-weight: bold;">=E7=AC=AC=E5=9B=9B=E5=8D=81=E5=85=AB=E6=9D=A1</span>=E3=
=80=80=E5=8F=91=E7=94=9F=E7=97=85=E5=8E=9F=E5=BE=AE=E7=94=9F=E7=89=A9=E6=89=
=A9=E6=95=A3=EF=BC=8C=E6=9C=89=E5=8F=AF=E8=83=BD=E9=80=A0=E6=88=90=E4=BC=A0=
=E6=9F=93=E7=97=85=E6=9A=B4=E5=8F=91=E3=80=81=E6=B5=81=E8=A1=8C=E6=97=B6=EF=
=BC=8C=E5=8E=BF=E7=BA=A7=E4=BB=A5=E4=B8=8A=E4=BA=BA=E6=B0=91=E6=94=BF=E5=BA=
=9C=E5=8D=AB=E7=94=9F=E4=B8=BB=E7=AE=A1=E9=83=A8=E9=97=A8=E6=88=96=E8=80=85=
=E5=85=BD=E5=8C=BB=E4=B8=BB=E7=AE=A1=E9=83=A8=E9=97=A8=E5=BA=94=E5=BD=93=E4=
=BE=9D=E7=85=A7=E6=9C=89=E5=85=B3=E6=B3=95=E5=BE=8B=E3=80=81=E8=A1=8C=E6=94=
=BF=E6=B3=95=E8=A7=84=E7=9A=84=E8=A7=84=E5=AE=9A=E4=BB=A5=E5=8F=8A=E5=AE=9E=
=E9=AA=8C=E5=AE=A4=E6=84=9F=E6=9F=93=E5=BA=94=E6=80=A5=E5=A4=84=E7=BD=AE=E9=
=A2=84=E6=A1=88=E8=BF=9B=E8=A1=8C=E5=A4=84=E7=90=86=E3=80=82</p>
<p align=3D"" style=3D"margin-top: 0px; margin-bottom: 0px; text-indent: 2e=
m; text-align: justify; font-family: =E5=AE=8B=E4=BD=93;"><br>
</p>
<p style=3D"margin-top: 0px; margin-bottom: 0px; text-align: center; font-f=
amily: =E5=AE=8B=E4=BD=93;">=E7=AC=AC=E4=BA=94=E7=AB=A0=E3=80=80=E7=9B=91=
=E7=9D=A3=E7=AE=A1=E7=90=86</p>
<p align=3D"" style=3D"margin-top: 0px; margin-bottom: 0px; text-indent: 2e=
m; text-align: justify; font-family: =E5=AE=8B=E4=BD=93;"><br>
</p>
<p align=3D"" style=3D"margin-top: 0px; margin-bottom: 0px; text-indent: 2e=
m; text-align: justify; font-family: =E5=AE=8B=E4=BD=93;"><span style=3D"fo=
nt-weight: bold;">=E7=AC=AC=E5=9B=9B=E5=8D=81=E4=B9=9D=E6=9D=A1</span>=E3=
=80=80=E5=8E=BF=E7=BA=A7=E4=BB=A5=E4=B8=8A=E5=9C=B0=E6=96=B9=E4=BA=BA=E6=B0=
=91=E6=94=BF=E5=BA=9C=E5=8D=AB=E7=94=9F=E4=B8=BB=E7=AE=A1=E9=83=A8=E9=97=A8=
=E3=80=81=E5=85=BD=E5=8C=BB=E4=B8=BB=E7=AE=A1=E9=83=A8=E9=97=A8=E4=BE=9D=E7=
=85=A7=E5=90=84=E8=87=AA=E5=88=86=E5=B7=A5=EF=BC=8C=E5=B1=A5=E8=A1=8C=E4=B8=
=8B=E5=88=97=E8=81=8C=E8=B4=A3=EF=BC=9A</p>
<p align=3D"" style=3D"margin-top: 0px; margin-bottom: 0px; text-indent: 2e=
m; text-align: justify; font-family: =E5=AE=8B=E4=BD=93;">=EF=BC=88=E4=B8=
=80=EF=BC=89=E5=AF=B9=E7=97=85=E5=8E=9F=E5=BE=AE=E7=94=9F=E7=89=A9=E8=8F=8C=
=EF=BC=88=E6=AF=92=EF=BC=89=E7=A7=8D=E3=80=81=E6=A0=B7=E6=9C=AC=E7=9A=84=E9=
=87=87=E9=9B=86=E3=80=81=E8=BF=90=E8=BE=93=E3=80=81=E5=82=A8=E5=AD=98=E8=BF=
=9B=E8=A1=8C=E7=9B=91=E7=9D=A3=E6=A3=80=E6=9F=A5=EF=BC=9B</p>
<p align=3D"" style=3D"margin-top: 0px; margin-bottom: 0px; text-indent: 2e=
m; text-align: justify; font-family: =E5=AE=8B=E4=BD=93;">=EF=BC=88=E4=BA=
=8C=EF=BC=89=E5=AF=B9=E4=BB=8E=E4=BA=8B=E9=AB=98=E8=87=B4=E7=97=85=E6=80=A7=
=E7=97=85=E5=8E=9F=E5=BE=AE=E7=94=9F=E7=89=A9=E7=9B=B8=E5=85=B3=E5=AE=9E=E9=
=AA=8C=E6=B4=BB=E5=8A=A8=E7=9A=84=E5=AE=9E=E9=AA=8C=E5=AE=A4=E6=98=AF=E5=90=
=A6=E7=AC=A6=E5=90=88=E6=9C=AC=E6=9D=A1=E4=BE=8B=E8=A7=84=E5=AE=9A=E7=9A=84=
=E6=9D=A1=E4=BB=B6=E8=BF=9B=E8=A1=8C=E7=9B=91=E7=9D=A3=E6=A3=80=E6=9F=A5=EF=
=BC=9B</p>
<p align=3D"" style=3D"margin-top: 0px; margin-bottom: 0px; text-indent: 2e=
m; text-align: justify; font-family: =E5=AE=8B=E4=BD=93;">=EF=BC=88=E4=B8=
=89=EF=BC=89=E5=AF=B9=E5=AE=9E=E9=AA=8C=E5=AE=A4=E6=88=96=E8=80=85=E5=AE=9E=
=E9=AA=8C=E5=AE=A4=E7=9A=84=E8=AE=BE=E7=AB=8B=E5=8D=95=E4=BD=8D=E5=9F=B9=E8=
=AE=AD=E3=80=81=E8=80=83=E6=A0=B8=E5=85=B6=E5=B7=A5=E4=BD=9C=E4=BA=BA=E5=91=
=98=E4=BB=A5=E5=8F=8A=E4=B8=8A=E5=B2=97=E4=BA=BA=E5=91=98=E7=9A=84=E6=83=85=
=E5=86=B5=E8=BF=9B=E8=A1=8C=E7=9B=91=E7=9D=A3=E6=A3=80=E6=9F=A5=EF=BC=9B</p=
>
<p align=3D"" style=3D"margin-top: 0px; margin-bottom: 0px; text-indent: 2e=
m; text-align: justify; font-family: =E5=AE=8B=E4=BD=93;">=EF=BC=88=E5=9B=
=9B=EF=BC=89=E5=AF=B9=E5=AE=9E=E9=AA=8C=E5=AE=A4=E6=98=AF=E5=90=A6=E6=8C=89=
=E7=85=A7=E6=9C=89=E5=85=B3=E5=9B=BD=E5=AE=B6=E6=A0=87=E5=87=86=E3=80=81=E6=
=8A=80=E6=9C=AF=E8=A7=84=E8=8C=83=E5=92=8C=E6=93=8D=E4=BD=9C=E8=A7=84=E7=A8=
=8B=E4=BB=8E=E4=BA=8B=E7=97=85=E5=8E=9F=E5=BE=AE=E7=94=9F=E7=89=A9=E7=9B=B8=
=E5=85=B3=E5=AE=9E=E9=AA=8C=E6=B4=BB=E5=8A=A8=E8=BF=9B=E8=A1=8C=E7=9B=91=E7=
=9D=A3=E6=A3=80=E6=9F=A5=E3=80=82</p>
<p align=3D"" style=3D"margin-top: 0px; margin-bottom: 0px; text-indent: 2e=
m; text-align: justify; font-family: =E5=AE=8B=E4=BD=93;">=E5=8E=BF=E7=BA=
=A7=E4=BB=A5=E4=B8=8A=E5=9C=B0=E6=96=B9=E4=BA=BA=E6=B0=91=E6=94=BF=E5=BA=9C=
=E5=8D=AB=E7=94=9F=E4=B8=BB=E7=AE=A1=E9=83=A8=E9=97=A8=E3=80=81=E5=85=BD=E5=
=8C=BB=E4=B8=BB=E7=AE=A1=E9=83=A8=E9=97=A8=EF=BC=8C=E5=BA=94=E5=BD=93=E4=B8=
=BB=E8=A6=81=E9=80=9A=E8=BF=87=E6=A3=80=E6=9F=A5=E5=8F=8D=E6=98=A0=E5=AE=9E=
=E9=AA=8C=E5=AE=A4=E6=89=A7=E8=A1=8C=E5=9B=BD=E5=AE=B6=E6=9C=89=E5=85=B3=E6=
=B3=95=E5=BE=8B=E3=80=81=E8=A1=8C=E6=94=BF=E6=B3=95=E8=A7=84=E4=BB=A5=E5=8F=
=8A=E5=9B=BD=E5=AE=B6=E6=A0=87=E5=87=86=E5=92=8C=E8=A6=81=E6=B1=82=E7=9A=84=
=E8=AE=B0=E5=BD=95=E3=80=81=E6=A1=A3=E6=A1=88=E3=80=81=E6=8A=A5=E5=91=8A=EF=
=BC=8C=E5=88=87=E5=AE=9E=E5=B1=A5=E8=A1=8C=E7=9B=91=E7=9D=A3=E7=AE=A1=E7=90=
=86=E8=81=8C=E8=B4=A3=E3=80=82</p>
<p align=3D"" style=3D"margin-top: 0px; margin-bottom: 0px; text-indent: 2e=
m; text-align: justify; font-family: =E5=AE=8B=E4=BD=93;"><span style=3D"fo=
nt-weight: bold;">=E7=AC=AC=E4=BA=94=E5=8D=81=E6=9D=A1</span>=E3=80=80=E5=
=8E=BF=E7=BA=A7=E4=BB=A5=E4=B8=8A=E4=BA=BA=E6=B0=91=E6=94=BF=E5=BA=9C=E5=8D=
=AB=E7=94=9F=E4=B8=BB=E7=AE=A1=E9=83=A8=E9=97=A8=E3=80=81=E5=85=BD=E5=8C=BB=
=E4=B8=BB=E7=AE=A1=E9=83=A8=E9=97=A8=E3=80=81=E7=8E=AF=E5=A2=83=E4=BF=9D=E6=
=8A=A4=E4=B8=BB=E7=AE=A1=E9=83=A8=E9=97=A8=E5=9C=A8=E5=B1=A5=E8=A1=8C=E7=9B=
=91=E7=9D=A3=E6=A3=80=E6=9F=A5=E8=81=8C=E8=B4=A3=E6=97=B6=EF=BC=8C=E6=9C=89=
=E6=9D=83=E8=BF=9B=E5=85=A5=E8=A2=AB=E6=A3=80=E6=9F=A5=E5=8D=95=E4=BD=8D=E5=
=92=8C=E7=97=85=E5=8E=9F=E5=BE=AE=E7=94=9F=E7=89=A9=E6=B3=84=E6=BC=8F=E6=88=
=96=E8=80=85=E6=89=A9=E6=95=A3=E7=8E=B0=E5=9C=BA=E8=B0=83=E6=9F=A5=E5=8F=96=
=E8=AF=81=E3=80=81=E9=87=87=E9=9B=86=E6=A0=B7=E5=93=81=EF=BC=8C=E6=9F=A5=E9=
=98=85=E5=A4=8D=E5=88=B6=E6=9C=89=E5=85=B3=E8=B5=84=E6=96=99=E3=80=82=E9=9C=
=80=E8=A6=81=E8=BF=9B=E5=85=A5=E4=BB=8E=E4=BA=8B=E9=AB=98=E8=87=B4=E7=97=85=
=E6=80=A7=E7=97=85=E5=8E=9F=E5=BE=AE=E7=94=9F=E7=89=A9=E7=9B=B8=E5=85=B3=E5=
=AE=9E=E9=AA=8C=E6=B4=BB=E5=8A=A8=E7=9A=84=E5=AE=9E=E9=AA=8C=E5=AE=A4=E8=B0=
=83=E6=9F=A5=E5=8F=96=E8=AF=81=E3=80=81=E9=87=87=E9=9B=86=E6=A0=B7=E5=93=81=
=E7=9A=84=EF=BC=8C=E5=BA=94=E5=BD=93=E6=8C=87=E5=AE=9A=E6=88=96=E8=80=85=E5=
=A7=94=E6=89=98=E4=B8=93=E4=B8=9A=E6=9C=BA=E6=9E=84=E5=AE=9E=E6=96=BD=E3=80=
=82=E8=A2=AB=E6=A3=80=E6=9F=A5=E5=8D=95=E4=BD=8D=E5=BA=94=E5=BD=93=E4=BA=88=
=E4=BB=A5=E9=85=8D=E5=90=88=EF=BC=8C=E4=B8=8D=E5=BE=97=E6=8B=92=E7=BB=9D=E3=
=80=81=E9=98=BB=E6=8C=A0=E3=80=82</p>
<p align=3D"" style=3D"margin-top: 0px; margin-bottom: 0px; text-indent: 2e=
m; text-align: justify; font-family: =E5=AE=8B=E4=BD=93;"><span style=3D"fo=
nt-weight: bold;">=E7=AC=AC=E4=BA=94=E5=8D=81=E4=B8=80=E6=9D=A1</span>=E3=
=80=80=E5=9B=BD=E5=8A=A1=E9=99=A2=E8=AE=A4=E8=AF=81=E8=AE=A4=E5=8F=AF=E7=9B=
=91=E7=9D=A3=E7=AE=A1=E7=90=86=E9=83=A8=E9=97=A8=E4=BE=9D=E7=85=A7=E3=80=8A=
=E4=B8=AD=E5=8D=8E=E4=BA=BA=E6=B0=91=E5=85=B1=E5=92=8C=E5=9B=BD=E8=AE=A4=E8=
=AF=81=E8=AE=A4=E5=8F=AF=E6=9D=A1=E4=BE=8B=E3=80=8B=E7=9A=84=E8=A7=84=E5=AE=
=9A=E5=AF=B9=E5=AE=9E=E9=AA=8C=E5=AE=A4=E8=AE=A4=E5=8F=AF=E6=B4=BB=E5=8A=A8=
=E8=BF=9B=E8=A1=8C=E7=9B=91=E7=9D=A3=E6=A3=80=E6=9F=A5=E3=80=82</p>
<p align=3D"" style=3D"margin-top: 0px; margin-bottom: 0px; text-indent: 2e=
m; text-align: justify; font-family: =E5=AE=8B=E4=BD=93;"><span style=3D"fo=
nt-weight: bold;">=E7=AC=AC=E4=BA=94=E5=8D=81=E4=BA=8C=E6=9D=A1</span>=E3=
=80=80=E5=8D=AB=E7=94=9F=E4=B8=BB=E7=AE=A1=E9=83=A8=E9=97=A8=E3=80=81=E5=85=
=BD=E5=8C=BB=E4=B8=BB=E7=AE=A1=E9=83=A8=E9=97=A8=E3=80=81=E7=8E=AF=E5=A2=83=
=E4=BF=9D=E6=8A=A4=E4=B8=BB=E7=AE=A1=E9=83=A8=E9=97=A8=E5=BA=94=E5=BD=93=E4=
=BE=9D=E6=8D=AE=E6=B3=95=E5=AE=9A=E7=9A=84=E8=81=8C=E6=9D=83=E5=92=8C=E7=A8=
=8B=E5=BA=8F=E5=B1=A5=E8=A1=8C=E8=81=8C=E8=B4=A3=EF=BC=8C=E5=81=9A=E5=88=B0=
=E5=85=AC=E6=AD=A3=E3=80=81=E5=85=AC=E5=B9=B3=E3=80=81=E5=85=AC=E5=BC=80=E3=
=80=81=E6=96=87=E6=98=8E=E3=80=81=E9=AB=98=E6=95=88=E3=80=82</p>
<p align=3D"" style=3D"margin-top: 0px; margin-bottom: 0px; text-indent: 2e=
m; text-align: justify; font-family: =E5=AE=8B=E4=BD=93;"><span style=3D"fo=
nt-weight: bold;">=E7=AC=AC=E4=BA=94=E5=8D=81=E4=B8=89=E6=9D=A1</span>=E3=
=80=80=E5=8D=AB=E7=94=9F=E4=B8=BB=E7=AE=A1=E9=83=A8=E9=97=A8=E3=80=81=E5=85=
=BD=E5=8C=BB=E4=B8=BB=E7=AE=A1=E9=83=A8=E9=97=A8=E3=80=81=E7=8E=AF=E5=A2=83=
=E4=BF=9D=E6=8A=A4=E4=B8=BB=E7=AE=A1=E9=83=A8=E9=97=A8=E7=9A=84=E6=89=A7=E6=
=B3=95=E4=BA=BA=E5=91=98=E6=89=A7=E8=A1=8C=E8=81=8C=E5=8A=A1=E6=97=B6=EF=BC=
=8C=E5=BA=94=E5=BD=93=E6=9C=892=E5=90=8D=E4=BB=A5=E4=B8=8A=E6=89=A7=E6=B3=
=95=E4=BA=BA=E5=91=98=E5=8F=82=E5=8A=A0=EF=BC=8C=E5=87=BA=E7=A4=BA=E6=89=A7=
=E6=B3=95=E8=AF=81=E4=BB=B6=EF=BC=8C=E5=B9=B6=E4=BE=9D=E7=85=A7=E8=A7=84=E5=
=AE=9A=E5=A1=AB=E5=86=99=E6=89=A7=E6=B3=95=E6=96=87=E4=B9=A6=E3=80=82</p>
<p align=3D"" style=3D"margin-top: 0px; margin-bottom: 0px; text-indent: 2e=
m; text-align: justify; font-family: =E5=AE=8B=E4=BD=93;">=E7=8E=B0=E5=9C=
=BA=E6=A3=80=E6=9F=A5=E7=AC=94=E5=BD=95=E3=80=81=E9=87=87=E6=A0=B7=E8=AE=B0=
=E5=BD=95=E7=AD=89=E6=96=87=E4=B9=A6=E7=BB=8F=E6=A0=B8=E5=AF=B9=E6=97=A0=E8=
=AF=AF=E5=90=8E=EF=BC=8C=E5=BA=94=E5=BD=93=E7=94=B1=E6=89=A7=E6=B3=95=E4=BA=
=BA=E5=91=98=E5=92=8C=E8=A2=AB=E6=A3=80=E6=9F=A5=E4=BA=BA=E3=80=81=E8=A2=AB=
=E9=87=87=E6=A0=B7=E4=BA=BA=E7=AD=BE=E5=90=8D=E3=80=82=E8=A2=AB=E6=A3=80=E6=
=9F=A5=E4=BA=BA=E3=80=81=E8=A2=AB=E9=87=87=E6=A0=B7=E4=BA=BA=E6=8B=92=E7=BB=
=9D=E7=AD=BE=E5=90=8D=E7=9A=84=EF=BC=8C=E6=89=A7=E6=B3=95=E4=BA=BA=E5=91=98=
=E5=BA=94=E5=BD=93=E5=9C=A8=E8=87=AA=E5=B7=B1=E7=AD=BE=E5=90=8D=E5=90=8E=E6=
=B3=A8=E6=98=8E=E6=83=85=E5=86=B5=E3=80=82</p>
<p align=3D"" style=3D"margin-top: 0px; margin-bottom: 0px; text-indent: 2e=
m; text-align: justify; font-family: =E5=AE=8B=E4=BD=93;"><span style=3D"fo=
nt-weight: bold;">=E7=AC=AC=E4=BA=94=E5=8D=81=E5=9B=9B=E6=9D=A1</span>=E3=
=80=80=E5=8D=AB=E7=94=9F=E4=B8=BB=E7=AE=A1=E9=83=A8=E9=97=A8=E3=80=81=E5=85=
=BD=E5=8C=BB=E4=B8=BB=E7=AE=A1=E9=83=A8=E9=97=A8=E3=80=81=E7=8E=AF=E5=A2=83=
=E4=BF=9D=E6=8A=A4=E4=B8=BB=E7=AE=A1=E9=83=A8=E9=97=A8=E5=8F=8A=E5=85=B6=E6=
=89=A7=E6=B3=95=E4=BA=BA=E5=91=98=E6=89=A7=E8=A1=8C=E8=81=8C=E5=8A=A1=EF=BC=
=8C=E5=BA=94=E5=BD=93=E8=87=AA=E8=A7=89=E6=8E=A5=E5=8F=97=E7=A4=BE=E4=BC=9A=
=E5=92=8C=E5=85=AC=E6=B0=91=E7=9A=84=E7=9B=91=E7=9D=A3=E3=80=82=E5=85=AC=E6=
=B0=91=E3=80=81=E6=B3=95=E4=BA=BA=E5=92=8C=E5=85=B6=E4=BB=96=E7=BB=84=E7=BB=
=87=E6=9C=89=E6=9D=83=E5=90=91=E4=B8=8A=E7=BA=A7=E4=BA=BA=E6=B0=91=E6=94=BF=
=E5=BA=9C=E5=8F=8A=E5=85=B6=E5=8D=AB=E7=94=9F=E4=B8=BB=E7=AE=A1=E9=83=A8=E9=
=97=A8=E3=80=81=E5=85=BD=E5=8C=BB=E4=B8=BB=E7=AE=A1=E9=83=A8=E9=97=A8=E3=80=
=81=E7=8E=AF=E5=A2=83=E4=BF=9D=E6=8A=A4=E4=B8=BB=E7=AE=A1=E9=83=A8=E9=97=A8=
=E4=B8=BE=E6=8A=A5=E5=9C=B0=E6=96=B9=E4=BA=BA=E6=B0=91=E6=94=BF=E5=BA=9C=E5=
=8F=8A=E5=85=B6=E6=9C=89=E5=85=B3=E4=B8=BB=E7=AE=A1=E9=83=A8=E9=97=A8=E4=B8=
=8D=E4=BE=9D=E7=85=A7=E8=A7=84=E5=AE=9A=E5=B1=A5=E8=A1=8C=E8=81=8C=E8=B4=A3=
=E7=9A=84=E6=83=85=E5=86=B5=E3=80=82=E6=8E=A5=E5=88=B0=E4=B8=BE=E6=8A=A5=E7=
=9A=84=E6=9C=89=E5=85=B3=E4=BA=BA=E6=B0=91=E6=94=BF=E5=BA=9C=E6=88=96=E8=80=
=85=E5=85=B6=E5=8D=AB=E7=94=9F=E4=B8=BB=E7=AE=A1=E9=83=A8=E9=97=A8=E3=80=81=
=E5=85=BD=E5=8C=BB=E4=B8=BB=E7=AE=A1=E9=83=A8=E9=97=A8=E3=80=81=E7=8E=AF=E5=
=A2=83=E4=BF=9D=E6=8A=A4=E4=B8=BB=E7=AE=A1=E9=83=A8=E9=97=A8=EF=BC=8C=E5=BA=
=94=E5=BD=93=E5=8F=8A=E6=97=B6=E8=B0=83=E6=9F=A5=E5=A4=84=E7=90=86=E3=80=82=
</p>
<p align=3D"" style=3D"margin-top: 0px; margin-bottom: 0px; text-indent: 2e=
m; text-align: justify; font-family: =E5=AE=8B=E4=BD=93;"><span style=3D"fo=
nt-weight: bold;">=E7=AC=AC=E4=BA=94=E5=8D=81=E4=BA=94=E6=9D=A1</span>=E3=
=80=80=E4=B8=8A=E7=BA=A7=E4=BA=BA=E6=B0=91=E6=94=BF=E5=BA=9C=E5=8D=AB=E7=94=
=9F=E4=B8=BB=E7=AE=A1=E9=83=A8=E9=97=A8=E3=80=81=E5=85=BD=E5=8C=BB=E4=B8=BB=
=E7=AE=A1=E9=83=A8=E9=97=A8=E3=80=81=E7=8E=AF=E5=A2=83=E4=BF=9D=E6=8A=A4=E4=
=B8=BB=E7=AE=A1=E9=83=A8=E9=97=A8=E5=8F=91=E7=8E=B0=E5=B1=9E=E4=BA=8E=E4=B8=
=8B=E7=BA=A7=E4=BA=BA=E6=B0=91=E6=94=BF=E5=BA=9C=E5=8D=AB=E7=94=9F=E4=B8=BB=
=E7=AE=A1=E9=83=A8=E9=97=A8=E3=80=81=E5=85=BD=E5=8C=BB=E4=B8=BB=E7=AE=A1=E9=
=83=A8=E9=97=A8=E3=80=81=E7=8E=AF=E5=A2=83=E4=BF=9D=E6=8A=A4=E4=B8=BB=E7=AE=
=A1=E9=83=A8=E9=97=A8=E8=81=8C=E8=B4=A3=E8=8C=83=E5=9B=B4=E5=86=85=E9=9C=80=
=E8=A6=81=E5=A4=84=E7=90=86=E7=9A=84=E4=BA=8B=E9=A1=B9=E7=9A=84=EF=BC=8C=E5=
=BA=94=E5=BD=93=E5=8F=8A=E6=97=B6=E5=91=8A=E7=9F=A5=E8=AF=A5=E9=83=A8=E9=97=
=A8=E5=A4=84=E7=90=86=EF=BC=9B=E4=B8=8B=E7=BA=A7=E4=BA=BA=E6=B0=91=E6=94=BF=
=E5=BA=9C=E5=8D=AB=E7=94=9F=E4=B8=BB=E7=AE=A1=E9=83=A8=E9=97=A8=E3=80=81=E5=
=85=BD=E5=8C=BB=E4=B8=BB=E7=AE=A1=E9=83=A8=E9=97=A8=E3=80=81=E7=8E=AF=E5=A2=
=83=E4=BF=9D=E6=8A=A4=E4=B8=BB=E7=AE=A1=E9=83=A8=E9=97=A8=E4=B8=8D=E5=8F=8A=
=E6=97=B6=E5=A4=84=E7=90=86=E6=88=96=E8=80=85=E4=B8=8D=E7=A7=AF=E6=9E=81=E5=
=B1=A5=E8=A1=8C=E6=9C=AC=E9=83=A8=E9=97=A8=E8=81=8C=E8=B4=A3=E7=9A=84=EF=BC=
=8C=E4=B8=8A=E7=BA=A7=E4=BA=BA=E6=B0=91=E6=94=BF=E5=BA=9C=E5=8D=AB=E7=94=9F=
=E4=B8=BB=E7=AE=A1=E9=83=A8=E9=97=A8=E3=80=81=E5=85=BD=E5=8C=BB=E4=B8=BB=E7=
=AE=A1=E9=83=A8=E9=97=A8=E3=80=81=E7=8E=AF=E5=A2=83=E4=BF=9D=E6=8A=A4=E4=B8=
=BB=E7=AE=A1=E9=83=A8=E9=97=A8=E5=BA=94=E5=BD=93=E8=B4=A3=E4=BB=A4=E5=85=B6=
=E9=99=90=E6=9C=9F=E6=94=B9=E6=AD=A3=EF=BC=9B=E9=80=BE=E6=9C=9F=E4=B8=8D=E6=
=94=B9=E6=AD=A3=E7=9A=84=EF=BC=8C=E4=B8=8A=E7=BA=A7=E4=BA=BA=E6=B0=91=E6=94=
=BF=E5=BA=9C=E5=8D=AB=E7=94=9F=E4=B8=BB=E7=AE=A1=E9=83=A8=E9=97=A8=E3=80=81=
=E5=85=BD=E5=8C=BB=E4=B8=BB=E7=AE=A1=E9=83=A8=E9=97=A8=E3=80=81=E7=8E=AF=E5=
=A2=83=E4=BF=9D=E6=8A=A4=E4=B8=BB=E7=AE=A1=E9=83=A8=E9=97=A8=E6=9C=89=E6=9D=
=83=E7=9B=B4=E6=8E=A5=E4=BA=88=E4=BB=A5=E5=A4=84=E7=90=86=E3=80=82</p>
<p align=3D"" style=3D"margin-top: 0px; margin-bottom: 0px; text-indent: 2e=
m; text-align: justify; font-family: =E5=AE=8B=E4=BD=93;"><br>
</p>
<p style=3D"margin-top: 0px; margin-bottom: 0px; text-align: center; font-f=
amily: =E5=AE=8B=E4=BD=93;">=E7=AC=AC=E5=85=AD=E7=AB=A0=E3=80=80=E6=B3=95=
=E5=BE=8B=E8=B4=A3=E4=BB=BB</p>
<p align=3D"" style=3D"margin-top: 0px; margin-bottom: 0px; text-indent: 2e=
m; text-align: justify; font-family: =E5=AE=8B=E4=BD=93;"><br>
</p>
<p align=3D"" style=3D"margin-top: 0px; margin-bottom: 0px; text-indent: 2e=
m; text-align: justify; font-family: =E5=AE=8B=E4=BD=93;"><span style=3D"fo=
nt-weight: bold;">=E7=AC=AC=E4=BA=94=E5=8D=81=E5=85=AD=E6=9D=A1</span>=E3=
=80=80=E4=B8=89=E7=BA=A7=E3=80=81=E5=9B=9B=E7=BA=A7=E5=AE=9E=E9=AA=8C=E5=AE=
=A4=E6=9C=AA=E7=BB=8F=E6=89=B9=E5=87=86=E4=BB=8E=E4=BA=8B=E6=9F=90=E7=A7=8D=
=E9=AB=98=E8=87=B4=E7=97=85=E6=80=A7=E7=97=85=E5=8E=9F=E5=BE=AE=E7=94=9F=E7=
=89=A9=E6=88=96=E8=80=85=E7=96=91=E4=BC=BC=E9=AB=98=E8=87=B4=E7=97=85=E6=80=
=A7=E7=97=85=E5=8E=9F=E5=BE=AE=E7=94=9F=E7=89=A9=E5=AE=9E=E9=AA=8C=E6=B4=BB=
=E5=8A=A8=E7=9A=84=EF=BC=8C=E7=94=B1=E5=8E=BF=E7=BA=A7=E4=BB=A5=E4=B8=8A=E5=
=9C=B0=E6=96=B9=E4=BA=BA=E6=B0=91=E6=94=BF=E5=BA=9C=E5=8D=AB=E7=94=9F=E4=B8=
=BB=E7=AE=A1=E9=83=A8=E9=97=A8=E3=80=81=E5=85=BD=E5=8C=BB=E4=B8=BB=E7=AE=A1=
=E9=83=A8=E9=97=A8=E4=BE=9D=E7=85=A7=E5=90=84=E8=87=AA=E8=81=8C=E8=B4=A3=EF=
=BC=8C=E8=B4=A3=E4=BB=A4=E5=81=9C=E6=AD=A2=E6=9C=89=E5=85=B3=E6=B4=BB=E5=8A=
=A8=EF=BC=8C=E7=9B=91=E7=9D=A3=E5=85=B6=E5=B0=86=E7=94=A8=E4=BA=8E=E5=AE=9E=
=E9=AA=8C=E6=B4=BB=E5=8A=A8=E7=9A=84=E7=97=85=E5=8E=9F=E5=BE=AE=E7=94=9F=E7=
=89=A9=E9=94=80=E6=AF=81=E6=88=96=E8=80=85=E9=80=81=E4=BA=A4=E4=BF=9D=E8=97=
=8F=E6=9C=BA=E6=9E=84=EF=BC=8C=E5=B9=B6=E7=BB=99=E4=BA=88=E8=AD=A6=E5=91=8A=
=EF=BC=9B=E9=80=A0=E6=88=90=E4=BC=A0=E6=9F=93=E7=97=85=E4=BC=A0=E6=92=AD=E3=
=80=81=E6=B5=81=E8=A1=8C=E6=88=96=E8=80=85=E5=85=B6=E4=BB=96=E4=B8=A5=E9=87=
=8D=E5=90=8E=E6=9E=9C=E7=9A=84=EF=BC=8C=E7=94=B1=E5=AE=9E=E9=AA=8C=E5=AE=A4=
=E7=9A=84=E8=AE=BE=E7=AB=8B=E5=8D=95=E4=BD=8D=E5=AF=B9=E4=B8=BB=E8=A6=81=E8=
=B4=9F=E8=B4=A3=E4=BA=BA=E3=80=81=E7=9B=B4=E6=8E=A5=E8=B4=9F=E8=B4=A3=E7=9A=
=84=E4=B8=BB=E7=AE=A1=E4=BA=BA=E5=91=98=E5=92=8C=E5=85=B6=E4=BB=96=E7=9B=B4=
=E6=8E=A5=E8=B4=A3=E4=BB=BB=E4=BA=BA=E5=91=98=EF=BC=8C=E4=BE=9D=E6=B3=95=E7=
=BB=99=E4=BA=88=E6=92=A4=E8=81=8C=E3=80=81=E5=BC=80=E9=99=A4=E7=9A=84=E5=A4=
=84=E5=88=86=EF=BC=9B=E6=9E=84=E6=88=90=E7=8A=AF=E7=BD=AA=E7=9A=84=EF=BC=8C=
=E4=BE=9D=E6=B3=95=E8=BF=BD=E7=A9=B6=E5=88=91=E4=BA=8B=E8=B4=A3=E4=BB=BB=E3=
=80=82</p>
<p align=3D"" style=3D"margin-top: 0px; margin-bottom: 0px; text-indent: 2e=
m; text-align: justify; font-family: =E5=AE=8B=E4=BD=93;"><span style=3D"fo=
nt-weight: bold;">=E7=AC=AC=E4=BA=94=E5=8D=81=E4=B8=83=E6=9D=A1</span>=E3=
=80=80=E5=8D=AB=E7=94=9F=E4=B8=BB=E7=AE=A1=E9=83=A8=E9=97=A8=E6=88=96=E8=80=
=85=E5=85=BD=E5=8C=BB=E4=B8=BB=E7=AE=A1=E9=83=A8=E9=97=A8=E8=BF=9D=E5=8F=8D=
=E6=9C=AC=E6=9D=A1=E4=BE=8B=E7=9A=84=E8=A7=84=E5=AE=9A=EF=BC=8C=E5=87=86=E4=
=BA=88=E4=B8=8D=E7=AC=A6=E5=90=88=E6=9C=AC=E6=9D=A1=E4=BE=8B=E8=A7=84=E5=AE=
=9A=E6=9D=A1=E4=BB=B6=E7=9A=84=E5=AE=9E=E9=AA=8C=E5=AE=A4=E4=BB=8E=E4=BA=8B=
=E9=AB=98=E8=87=B4=E7=97=85=E6=80=A7=E7=97=85=E5=8E=9F=E5=BE=AE=E7=94=9F=E7=
=89=A9=E7=9B=B8=E5=85=B3=E5=AE=9E=E9=AA=8C=E6=B4=BB=E5=8A=A8=E7=9A=84=EF=BC=
=8C=E7=94=B1=E4=BD=9C=E5=87=BA=E6=89=B9=E5=87=86=E5=86=B3=E5=AE=9A=E7=9A=84=
=E5=8D=AB=E7=94=9F=E4=B8=BB=E7=AE=A1=E9=83=A8=E9=97=A8=E6=88=96=E8=80=85=E5=
=85=BD=E5=8C=BB=E4=B8=BB=E7=AE=A1=E9=83=A8=E9=97=A8=E6=92=A4=E9=94=80=E5=8E=
=9F=E6=89=B9=E5=87=86=E5=86=B3=E5=AE=9A=EF=BC=8C=E8=B4=A3=E4=BB=A4=E6=9C=89=
=E5=85=B3=E5=AE=9E=E9=AA=8C=E5=AE=A4=E7=AB=8B=E5=8D=B3=E5=81=9C=E6=AD=A2=E6=
=9C=89=E5=85=B3=E6=B4=BB=E5=8A=A8=EF=BC=8C=E5=B9=B6=E7=9B=91=E7=9D=A3=E5=85=
=B6=E5=B0=86=E7=94=A8=E4=BA=8E=E5=AE=9E=E9=AA=8C=E6=B4=BB=E5=8A=A8=E7=9A=84=
=E7=97=85=E5=8E=9F=E5=BE=AE=E7=94=9F=E7=89=A9=E9=94=80=E6=AF=81=E6=88=96=E8=
=80=85=E9=80=81=E4=BA=A4=E4=BF=9D=E8=97=8F=E6=9C=BA=E6=9E=84=EF=BC=8C=E5=AF=
=B9=E7=9B=B4=E6=8E=A5=E8=B4=9F=E8=B4=A3=E7=9A=84=E4=B8=BB=E7=AE=A1=E4=BA=BA=
=E5=91=98=E5=92=8C=E5=85=B6=E4=BB=96=E7=9B=B4=E6=8E=A5=E8=B4=A3=E4=BB=BB=E4=
=BA=BA=E5=91=98=E4=BE=9D=E6=B3=95=E7=BB=99=E4=BA=88=E8=A1=8C=E6=94=BF=E5=A4=
=84=E5=88=86=EF=BC=9B=E6=9E=84=E6=88=90=E7=8A=AF=E7=BD=AA=E7=9A=84=EF=BC=8C=
=E4=BE=9D=E6=B3=95=E8=BF=BD=E7=A9=B6=E5=88=91=E4=BA=8B=E8=B4=A3=E4=BB=BB=E3=
=80=82</p>
<p align=3D"" style=3D"margin-top: 0px; margin-bottom: 0px; text-indent: 2e=
m; text-align: justify; font-family: =E5=AE=8B=E4=BD=93;">=E5=9B=A0=E8=BF=
=9D=E6=B3=95=E4=BD=9C=E5=87=BA=E6=89=B9=E5=87=86=E5=86=B3=E5=AE=9A=E7=BB=99=
=E5=BD=93=E4=BA=8B=E4=BA=BA=E7=9A=84=E5=90=88=E6=B3=95=E6=9D=83=E7=9B=8A=E9=
=80=A0=E6=88=90=E6=8D=9F=E5=AE=B3=E7=9A=84=EF=BC=8C=E4=BD=9C=E5=87=BA=E6=89=
=B9=E5=87=86=E5=86=B3=E5=AE=9A=E7=9A=84=E5=8D=AB=E7=94=9F=E4=B8=BB=E7=AE=A1=
=E9=83=A8=E9=97=A8=E6=88=96=E8=80=85=E5=85=BD=E5=8C=BB=E4=B8=BB=E7=AE=A1=E9=
=83=A8=E9=97=A8=E5=BA=94=E5=BD=93=E4=BE=9D=E6=B3=95=E6=89=BF=E6=8B=85=E8=B5=
=94=E5=81=BF=E8=B4=A3=E4=BB=BB=E3=80=82</p>
<p align=3D"" style=3D"margin-top: 0px; margin-bottom: 0px; text-indent: 2e=
m; text-align: justify; font-family: =E5=AE=8B=E4=BD=93;"><span style=3D"fo=
nt-weight: bold;">=E7=AC=AC=E4=BA=94=E5=8D=81=E5=85=AB=E6=9D=A1</span>=E3=
=80=80=E5=8D=AB=E7=94=9F=E4=B8=BB=E7=AE=A1=E9=83=A8=E9=97=A8=E6=88=96=E8=80=
=85=E5=85=BD=E5=8C=BB=E4=B8=BB=E7=AE=A1=E9=83=A8=E9=97=A8=E5=AF=B9=E5=87=BA=
=E5=85=A5=E5=A2=83=E6=A3=80=E9=AA=8C=E6=A3=80=E7=96=AB=E6=9C=BA=E6=9E=84=E4=
=B8=BA=E4=BA=86=E6=A3=80=E9=AA=8C=E6=A3=80=E7=96=AB=E5=B7=A5=E4=BD=9C=E7=9A=
=84=E7=B4=A7=E6=80=A5=E9=9C=80=E8=A6=81=EF=BC=8C=E7=94=B3=E8=AF=B7=E5=9C=A8=
=E5=AE=9E=E9=AA=8C=E5=AE=A4=E5=AF=B9=E9=AB=98=E8=87=B4=E7=97=85=E6=80=A7=E7=
=97=85=E5=8E=9F=E5=BE=AE=E7=94=9F=E7=89=A9=E6=88=96=E8=80=85=E7=96=91=E4=BC=
=BC=E9=AB=98=E8=87=B4=E7=97=85=E6=80=A7=E7=97=85=E5=8E=9F=E5=BE=AE=E7=94=9F=
=E7=89=A9=E5=BC=80=E5=B1=95=E8=BF=9B=E4=B8=80=E6=AD=A5=E6=A3=80=E6=B5=8B=E6=
=B4=BB=E5=8A=A8=EF=BC=8C=E4=B8=8D=E5=9C=A8=E6=B3=95=E5=AE=9A=E6=9C=9F=E9=99=
=90=E5=86=85=E4=BD=9C=E5=87=BA=E6=98=AF=E5=90=A6=E6=89=B9=E5=87=86=E5=86=B3=
=E5=AE=9A=E7=9A=84=EF=BC=8C=E7=94=B1=E5=85=B6=E4=B8=8A=E7=BA=A7=E8=A1=8C=E6=
=94=BF=E6=9C=BA=E5=85=B3=E6=88=96=E8=80=85=E7=9B=91=E5=AF=9F=E6=9C=BA=E5=85=
=B3=E8=B4=A3=E4=BB=A4=E6=94=B9=E6=AD=A3=EF=BC=8C=E7=BB=99=E4=BA=88=E8=AD=A6=
=E5=91=8A=EF=BC=9B=E9=80=A0=E6=88=90=E4=BC=A0=E6=9F=93=E7=97=85=E4=BC=A0=E6=
=92=AD=E3=80=81=E6=B5=81=E8=A1=8C=E6=88=96=E8=80=85=E5=85=B6=E4=BB=96=E4=B8=
=A5=E9=87=8D=E5=90=8E=E6=9E=9C=E7=9A=84=EF=BC=8C=E5=AF=B9=E7=9B=B4=E6=8E=A5=
=E8=B4=9F=E8=B4=A3=E7=9A=84=E4=B8=BB=E7=AE=A1=E4=BA=BA=E5=91=98=E5=92=8C=E5=
=85=B6=E4=BB=96=E7=9B=B4=E6=8E=A5=E8=B4=A3=E4=BB=BB=E4=BA=BA=E5=91=98=E4=BE=
=9D=E6=B3=95=E7=BB=99=E4=BA=88=E6=92=A4=E8=81=8C=E3=80=81=E5=BC=80=E9=99=A4=
=E7=9A=84=E8=A1=8C=E6=94=BF=E5=A4=84=E5=88=86=EF=BC=9B=E6=9E=84=E6=88=90=E7=
=8A=AF=E7=BD=AA=E7=9A=84=EF=BC=8C=E4=BE=9D=E6=B3=95=E8=BF=BD=E7=A9=B6=E5=88=
=91=E4=BA=8B=E8=B4=A3=E4=BB=BB=E3=80=82</p>
<p align=3D"" style=3D"margin-top: 0px; margin-bottom: 0px; text-indent: 2e=
m; text-align: justify; font-family: =E5=AE=8B=E4=BD=93;"><span style=3D"fo=
nt-weight: bold;">=E7=AC=AC=E4=BA=94=E5=8D=81=E4=B9=9D=E6=9D=A1</span>=E3=
=80=80=E8=BF=9D=E5=8F=8D=E6=9C=AC=E6=9D=A1=E4=BE=8B=E8=A7=84=E5=AE=9A=EF=BC=
=8C=E5=9C=A8=E4=B8=8D=E7=AC=A6=E5=90=88=E7=9B=B8=E5=BA=94=E7=94=9F=E7=89=A9=
=E5=AE=89=E5=85=A8=E8=A6=81=E6=B1=82=E7=9A=84=E5=AE=9E=E9=AA=8C=E5=AE=A4=E4=
=BB=8E=E4=BA=8B=E7=97=85=E5=8E=9F=E5=BE=AE=E7=94=9F=E7=89=A9=E7=9B=B8=E5=85=
=B3=E5=AE=9E=E9=AA=8C=E6=B4=BB=E5=8A=A8=E7=9A=84=EF=BC=8C=E7=94=B1=E5=8E=BF=
=E7=BA=A7=E4=BB=A5=E4=B8=8A=E5=9C=B0=E6=96=B9=E4=BA=BA=E6=B0=91=E6=94=BF=E5=
=BA=9C=E5=8D=AB=E7=94=9F=E4=B8=BB=E7=AE=A1=E9=83=A8=E9=97=A8=E3=80=81=E5=85=
=BD=E5=8C=BB=E4=B8=BB=E7=AE=A1=E9=83=A8=E9=97=A8=E4=BE=9D=E7=85=A7=E5=90=84=
=E8=87=AA=E8=81=8C=E8=B4=A3=EF=BC=8C=E8=B4=A3=E4=BB=A4=E5=81=9C=E6=AD=A2=E6=
=9C=89=E5=85=B3=E6=B4=BB=E5=8A=A8=EF=BC=8C=E7=9B=91=E7=9D=A3=E5=85=B6=E5=B0=
=86=E7=94=A8=E4=BA=8E=E5=AE=9E=E9=AA=8C=E6=B4=BB=E5=8A=A8=E7=9A=84=E7=97=85=
=E5=8E=9F=E5=BE=AE=E7=94=9F=E7=89=A9=E9=94=80=E6=AF=81=E6=88=96=E8=80=85=E9=
=80=81=E4=BA=A4=E4=BF=9D=E8=97=8F=E6=9C=BA=E6=9E=84=EF=BC=8C=E5=B9=B6=E7=BB=
=99=E4=BA=88=E8=AD=A6=E5=91=8A=EF=BC=9B=E9=80=A0=E6=88=90=E4=BC=A0=E6=9F=93=
=E7=97=85=E4=BC=A0=E6=92=AD=E3=80=81=E6=B5=81=E8=A1=8C=E6=88=96=E8=80=85=E5=
=85=B6=E4=BB=96=E4=B8=A5=E9=87=8D=E5=90=8E=E6=9E=9C=E7=9A=84=EF=BC=8C=E7=94=
=B1=E5=AE=9E=E9=AA=8C=E5=AE=A4=E7=9A=84=E8=AE=BE=E7=AB=8B=E5=8D=95=E4=BD=8D=
=E5=AF=B9=E4=B8=BB=E8=A6=81=E8=B4=9F=E8=B4=A3=E4=BA=BA=E3=80=81=E7=9B=B4=E6=
=8E=A5=E8=B4=9F=E8=B4=A3=E7=9A=84=E4=B8=BB=E7=AE=A1=E4=BA=BA=E5=91=98=E5=92=
=8C=E5=85=B6=E4=BB=96=E7=9B=B4=E6=8E=A5=E8=B4=A3=E4=BB=BB=E4=BA=BA=E5=91=98=
=EF=BC=8C=E4=BE=9D=E6=B3=95=E7=BB=99=E4=BA=88=E6=92=A4=E8=81=8C=E3=80=81=E5=
=BC=80=E9=99=A4=E7=9A=84=E5=A4=84=E5=88=86=EF=BC=9B=E6=9E=84=E6=88=90=E7=8A=
=AF=E7=BD=AA=E7=9A=84=EF=BC=8C=E4=BE=9D=E6=B3=95=E8=BF=BD=E7=A9=B6=E5=88=91=
=E4=BA=8B=E8=B4=A3=E4=BB=BB=E3=80=82</p>
<p align=3D"" style=3D"margin-top: 0px; margin-bottom: 0px; text-indent: 2e=
m; text-align: justify; font-family: =E5=AE=8B=E4=BD=93;"><span style=3D"fo=
nt-weight: bold;">=E7=AC=AC=E5=85=AD=E5=8D=81=E6=9D=A1</span>=E3=80=80=E5=
=AE=9E=E9=AA=8C=E5=AE=A4=E6=9C=89=E4=B8=8B=E5=88=97=E8=A1=8C=E4=B8=BA=E4=B9=
=8B=E4=B8=80=E7=9A=84=EF=BC=8C=E7=94=B1=E5=8E=BF=E7=BA=A7=E4=BB=A5=E4=B8=8A=
=E5=9C=B0=E6=96=B9=E4=BA=BA=E6=B0=91=E6=94=BF=E5=BA=9C=E5=8D=AB=E7=94=9F=E4=
=B8=BB=E7=AE=A1=E9=83=A8=E9=97=A8=E3=80=81=E5=85=BD=E5=8C=BB=E4=B8=BB=E7=AE=
=A1=E9=83=A8=E9=97=A8=E4=BE=9D=E7=85=A7=E5=90=84=E8=87=AA=E8=81=8C=E8=B4=A3=
=EF=BC=8C=E8=B4=A3=E4=BB=A4=E9=99=90=E6=9C=9F=E6=94=B9=E6=AD=A3=EF=BC=8C=E7=
=BB=99=E4=BA=88=E8=AD=A6=E5=91=8A=EF=BC=9B=E9=80=BE=E6=9C=9F=E4=B8=8D=E6=94=
=B9=E6=AD=A3=E7=9A=84=EF=BC=8C=E7=94=B1=E5=AE=9E=E9=AA=8C=E5=AE=A4=E7=9A=84=
=E8=AE=BE=E7=AB=8B=E5=8D=95=E4=BD=8D=E5=AF=B9=E4=B8=BB=E8=A6=81=E8=B4=9F=E8=
=B4=A3=E4=BA=BA=E3=80=81=E7=9B=B4=E6=8E=A5=E8=B4=9F=E8=B4=A3=E7=9A=84=E4=B8=
=BB=E7=AE=A1=E4=BA=BA=E5=91=98=E5=92=8C=E5=85=B6=E4=BB=96=E7=9B=B4=E6=8E=A5=
=E8=B4=A3=E4=BB=BB=E4=BA=BA=E5=91=98=EF=BC=8C=E4=BE=9D=E6=B3=95=E7=BB=99=E4=
=BA=88=E6=92=A4=E8=81=8C=E3=80=81=E5=BC=80=E9=99=A4=E7=9A=84=E5=A4=84=E5=88=
=86=EF=BC=9B=E6=9C=89=E8=AE=B8=E5=8F=AF=E8=AF=81=E4=BB=B6=E7=9A=84=EF=BC=8C=
=E5=B9=B6=E7=94=B1=E5=8E=9F=E5=8F=91=E8=AF=81=E9=83=A8=E9=97=A8=E5=90=8A=E9=
=94=80=E6=9C=89=E5=85=B3=E8=AE=B8=E5=8F=AF=E8=AF=81=E4=BB=B6=EF=BC=9A</p>
<p align=3D"" style=3D"margin-top: 0px; margin-bottom: 0px; text-indent: 2e=
m; text-align: justify; font-family: =E5=AE=8B=E4=BD=93;">=EF=BC=88=E4=B8=
=80=EF=BC=89=E6=9C=AA=E4=BE=9D=E7=85=A7=E8=A7=84=E5=AE=9A=E5=9C=A8=E6=98=8E=
=E6=98=BE=E4=BD=8D=E7=BD=AE=E6=A0=87=E7=A4=BA=E5=9B=BD=E5=8A=A1=E9=99=A2=E5=
=8D=AB=E7=94=9F=E4=B8=BB=E7=AE=A1=E9=83=A8=E9=97=A8=E5=92=8C=E5=85=BD=E5=8C=
=BB=E4=B8=BB=E7=AE=A1=E9=83=A8=E9=97=A8=E8=A7=84=E5=AE=9A=E7=9A=84=E7=94=9F=
=E7=89=A9=E5=8D=B1=E9=99=A9=E6=A0=87=E8=AF=86=E5=92=8C=E7=94=9F=E7=89=A9=E5=
=AE=89=E5=85=A8=E5=AE=9E=E9=AA=8C=E5=AE=A4=E7=BA=A7=E5=88=AB=E6=A0=87=E5=BF=
=97=E7=9A=84=EF=BC=9B</p>
<p align=3D"" style=3D"margin-top: 0px; margin-bottom: 0px; text-indent: 2e=
m; text-align: justify; font-family: =E5=AE=8B=E4=BD=93;">=EF=BC=88=E4=BA=
=8C=EF=BC=89=E6=9C=AA=E5=90=91=E5=8E=9F=E6=89=B9=E5=87=86=E9=83=A8=E9=97=A8=
=E6=8A=A5=E5=91=8A=E5=AE=9E=E9=AA=8C=E6=B4=BB=E5=8A=A8=E7=BB=93=E6=9E=9C=E4=
=BB=A5=E5=8F=8A=E5=B7=A5=E4=BD=9C=E6=83=85=E5=86=B5=E7=9A=84=EF=BC=9B</p>
<p align=3D"" style=3D"margin-top: 0px; margin-bottom: 0px; text-indent: 2e=
m; text-align: justify; font-family: =E5=AE=8B=E4=BD=93;">=EF=BC=88=E4=B8=
=89=EF=BC=89=E6=9C=AA=E4=BE=9D=E7=85=A7=E8=A7=84=E5=AE=9A=E9=87=87=E9=9B=86=
=E7=97=85=E5=8E=9F=E5=BE=AE=E7=94=9F=E7=89=A9=E6=A0=B7=E6=9C=AC=EF=BC=8C=E6=
=88=96=E8=80=85=E5=AF=B9=E6=89=80=E9=87=87=E9=9B=86=E6=A0=B7=E6=9C=AC=E7=9A=
=84=E6=9D=A5=E6=BA=90=E3=80=81=E9=87=87=E9=9B=86=E8=BF=87=E7=A8=8B=E5=92=8C=
=E6=96=B9=E6=B3=95=E7=AD=89=E6=9C=AA=E4=BD=9C=E8=AF=A6=E7=BB=86=E8=AE=B0=E5=
=BD=95=E7=9A=84=EF=BC=9B</p>
<p align=3D"" style=3D"margin-top: 0px; margin-bottom: 0px; text-indent: 2e=
m; text-align: justify; font-family: =E5=AE=8B=E4=BD=93;">=EF=BC=88=E5=9B=
=9B=EF=BC=89=E6=96=B0=E5=BB=BA=E3=80=81=E6=94=B9=E5=BB=BA=E6=88=96=E8=80=85=
=E6=89=A9=E5=BB=BA=E4=B8=80=E7=BA=A7=E3=80=81=E4=BA=8C=E7=BA=A7=E5=AE=9E=E9=
=AA=8C=E5=AE=A4=E6=9C=AA=E5=90=91=E8=AE=BE=E5=8C=BA=E7=9A=84=E5=B8=82=E7=BA=
=A7=E4=BA=BA=E6=B0=91=E6=94=BF=E5=BA=9C=E5=8D=AB=E7=94=9F=E4=B8=BB=E7=AE=A1=
=E9=83=A8=E9=97=A8=E6=88=96=E8=80=85=E5=85=BD=E5=8C=BB=E4=B8=BB=E7=AE=A1=E9=
=83=A8=E9=97=A8=E5=A4=87=E6=A1=88=E7=9A=84=EF=BC=9B</p>
<p align=3D"" style=3D"margin-top: 0px; margin-bottom: 0px; text-indent: 2e=
m; text-align: justify; font-family: =E5=AE=8B=E4=BD=93;">=EF=BC=88=E4=BA=
=94=EF=BC=89=E6=9C=AA=E4=BE=9D=E7=85=A7=E8=A7=84=E5=AE=9A=E5=AE=9A=E6=9C=9F=
=E5=AF=B9=E5=B7=A5=E4=BD=9C=E4=BA=BA=E5=91=98=E8=BF=9B=E8=A1=8C=E5=9F=B9=E8=
=AE=AD=EF=BC=8C=E6=88=96=E8=80=85=E5=B7=A5=E4=BD=9C=E4=BA=BA=E5=91=98=E8=80=
=83=E6=A0=B8=E4=B8=8D=E5=90=88=E6=A0=BC=E5=85=81=E8=AE=B8=E5=85=B6=E4=B8=8A=
=E5=B2=97=EF=BC=8C=E6=88=96=E8=80=85=E6=89=B9=E5=87=86=E6=9C=AA=E9=87=87=E5=
=8F=96=E9=98=B2=E6=8A=A4=E6=8E=AA=E6=96=BD=E7=9A=84=E4=BA=BA=E5=91=98=E8=BF=
=9B=E5=85=A5=E5=AE=9E=E9=AA=8C=E5=AE=A4=E7=9A=84=EF=BC=9B</p>
<p align=3D"" style=3D"margin-top: 0px; margin-bottom: 0px; text-indent: 2e=
m; text-align: justify; font-family: =E5=AE=8B=E4=BD=93;">=EF=BC=88=E5=85=
=AD=EF=BC=89=E5=AE=9E=E9=AA=8C=E5=AE=A4=E5=B7=A5=E4=BD=9C=E4=BA=BA=E5=91=98=
=E6=9C=AA=E9=81=B5=E5=AE=88=E5=AE=9E=E9=AA=8C=E5=AE=A4=E7=94=9F=E7=89=A9=E5=
=AE=89=E5=85=A8=E6=8A=80=E6=9C=AF=E8=A7=84=E8=8C=83=E5=92=8C=E6=93=8D=E4=BD=
=9C=E8=A7=84=E7=A8=8B=E7=9A=84=EF=BC=9B</p>
<p align=3D"" style=3D"margin-top: 0px; margin-bottom: 0px; text-indent: 2e=
m; text-align: justify; font-family: =E5=AE=8B=E4=BD=93;">=EF=BC=88=E4=B8=
=83=EF=BC=89=E6=9C=AA=E4=BE=9D=E7=85=A7=E8=A7=84=E5=AE=9A=E5=BB=BA=E7=AB=8B=
=E6=88=96=E8=80=85=E4=BF=9D=E5=AD=98=E5=AE=9E=E9=AA=8C=E6=A1=A3=E6=A1=88=E7=
=9A=84=EF=BC=9B</p>
<p align=3D"" style=3D"margin-top: 0px; margin-bottom: 0px; text-indent: 2e=
m; text-align: justify; font-family: =E5=AE=8B=E4=BD=93;">=EF=BC=88=E5=85=
=AB=EF=BC=89=E6=9C=AA=E4=BE=9D=E7=85=A7=E8=A7=84=E5=AE=9A=E5=88=B6=E5=AE=9A=
=E5=AE=9E=E9=AA=8C=E5=AE=A4=E6=84=9F=E6=9F=93=E5=BA=94=E6=80=A5=E5=A4=84=E7=
=BD=AE=E9=A2=84=E6=A1=88=E5=B9=B6=E5=A4=87=E6=A1=88=E7=9A=84=E3=80=82</p>
<p align=3D"" style=3D"margin-top: 0px; margin-bottom: 0px; text-indent: 2e=
m; text-align: justify; font-family: =E5=AE=8B=E4=BD=93;"><span style=3D"fo=
nt-weight: bold;">=E7=AC=AC=E5=85=AD=E5=8D=81=E4=B8=80=E6=9D=A1</span>=E3=
=80=80=E7=BB=8F=E4=BE=9D=E6=B3=95=E6=89=B9=E5=87=86=E4=BB=8E=E4=BA=8B=E9=AB=
=98=E8=87=B4=E7=97=85=E6=80=A7=E7=97=85=E5=8E=9F=E5=BE=AE=E7=94=9F=E7=89=A9=
=E7=9B=B8=E5=85=B3=E5=AE=9E=E9=AA=8C=E6=B4=BB=E5=8A=A8=E7=9A=84=E5=AE=9E=E9=
=AA=8C=E5=AE=A4=E7=9A=84=E8=AE=BE=E7=AB=8B=E5=8D=95=E4=BD=8D=E6=9C=AA=E5=BB=
=BA=E7=AB=8B=E5=81=A5=E5=85=A8=E5=AE=89=E5=85=A8=E4=BF=9D=E5=8D=AB=E5=88=B6=
=E5=BA=A6=EF=BC=8C=E6=88=96=E8=80=85=E6=9C=AA=E9=87=87=E5=8F=96=E5=AE=89=E5=
=85=A8=E4=BF=9D=E5=8D=AB=E6=8E=AA=E6=96=BD=E7=9A=84=EF=BC=8C=E7=94=B1=E5=8E=
=BF=E7=BA=A7=E4=BB=A5=E4=B8=8A=E5=9C=B0=E6=96=B9=E4=BA=BA=E6=B0=91=E6=94=BF=
=E5=BA=9C=E5=8D=AB=E7=94=9F=E4=B8=BB=E7=AE=A1=E9=83=A8=E9=97=A8=E3=80=81=E5=
=85=BD=E5=8C=BB=E4=B8=BB=E7=AE=A1=E9=83=A8=E9=97=A8=E4=BE=9D=E7=85=A7=E5=90=
=84=E8=87=AA=E8=81=8C=E8=B4=A3=EF=BC=8C=E8=B4=A3=E4=BB=A4=E9=99=90=E6=9C=9F=
=E6=94=B9=E6=AD=A3=EF=BC=9B=E9=80=BE=E6=9C=9F=E4=B8=8D=E6=94=B9=E6=AD=A3=EF=
=BC=8C=E5=AF=BC=E8=87=B4=E9=AB=98=E8=87=B4=E7=97=85=E6=80=A7=E7=97=85=E5=8E=
=9F=E5=BE=AE=E7=94=9F=E7=89=A9=E8=8F=8C=EF=BC=88=E6=AF=92=EF=BC=89=E7=A7=8D=
=E3=80=81=E6=A0=B7=E6=9C=AC=E8=A2=AB=E7=9B=97=E3=80=81=E8=A2=AB=E6=8A=A2=E6=
=88=96=E8=80=85=E9=80=A0=E6=88=90=E5=85=B6=E4=BB=96=E4=B8=A5=E9=87=8D=E5=90=
=8E=E6=9E=9C=E7=9A=84=EF=BC=8C=E8=B4=A3=E4=BB=A4=E5=81=9C=E6=AD=A2=E8=AF=A5=
=E9=A1=B9=E5=AE=9E=E9=AA=8C=E6=B4=BB=E5=8A=A8=EF=BC=8C=E8=AF=A5=E5=AE=9E=E9=
=AA=8C=E5=AE=A42=E5=B9=B4=E5=86=85=E4=B8=8D=E5=BE=97=E7=94=B3=E8=AF=B7=E4=
=BB=8E=E4=BA=8B=E9=AB=98=E8=87=B4=E7=97=85=E6=80=A7=E7=97=85=E5=8E=9F=E5=BE=
=AE=E7=94=9F=E7=89=A9=E5=AE=9E=E9=AA=8C=E6=B4=BB=E5=8A=A8=EF=BC=9B=E9=80=A0=
=E6=88=90=E4=BC=A0=E6=9F=93=E7=97=85=E4=BC=A0=E6=92=AD=E3=80=81=E6=B5=81=E8=
=A1=8C=E7=9A=84=EF=BC=8C=E8=AF=A5=E5=AE=9E=E9=AA=8C=E5=AE=A4=E8=AE=BE=E7=AB=
=8B=E5=8D=95=E4=BD=8D=E7=9A=84=E4=B8=BB=E7=AE=A1=E9=83=A8=E9=97=A8=E8=BF=98=
=E5=BA=94=E5=BD=93=E5=AF=B9=E8=AF=A5=E5=AE=9E=E9=AA=8C=E5=AE=A4=E7=9A=84=E8=
=AE=BE=E7=AB=8B=E5=8D=95=E4=BD=8D=E7=9A=84=E7=9B=B4=E6=8E=A5=E8=B4=9F=E8=B4=
=A3=E7=9A=84=E4=B8=BB=E7=AE=A1=E4=BA=BA=E5=91=98=E5=92=8C=E5=85=B6=E4=BB=96=
=E7=9B=B4=E6=8E=A5=E8=B4=A3=E4=BB=BB=E4=BA=BA=E5=91=98=EF=BC=8C=E4=BE=9D=E6=
=B3=95=E7=BB=99=E4=BA=88=E9=99=8D=E7=BA=A7=E3=80=81=E6=92=A4=E8=81=8C=E3=80=
=81=E5=BC=80=E9=99=A4=E7=9A=84=E5=A4=84=E5=88=86=EF=BC=9B=E6=9E=84=E6=88=90=
=E7=8A=AF=E7=BD=AA=E7=9A=84=EF=BC=8C=E4=BE=9D=E6=B3=95=E8=BF=BD=E7=A9=B6=E5=
=88=91=E4=BA=8B=E8=B4=A3=E4=BB=BB=E3=80=82</p>
<p align=3D"" style=3D"margin-top: 0px; margin-bottom: 0px; text-indent: 2e=
m; text-align: justify; font-family: =E5=AE=8B=E4=BD=93;"><span style=3D"fo=
nt-weight: bold;">=E7=AC=AC=E5=85=AD=E5=8D=81=E4=BA=8C=E6=9D=A1</span>=E3=
=80=80=E6=9C=AA=E7=BB=8F=E6=89=B9=E5=87=86=E8=BF=90=E8=BE=93=E9=AB=98=E8=87=
=B4=E7=97=85=E6=80=A7=E7=97=85=E5=8E=9F=E5=BE=AE=E7=94=9F=E7=89=A9=E8=8F=8C=
=EF=BC=88=E6=AF=92=EF=BC=89=E7=A7=8D=E6=88=96=E8=80=85=E6=A0=B7=E6=9C=AC=EF=
=BC=8C=E6=88=96=E8=80=85=E6=89=BF=E8=BF=90=E5=8D=95=E4=BD=8D=E7=BB=8F=E6=89=
=B9=E5=87=86=E8=BF=90=E8=BE=93=E9=AB=98=E8=87=B4=E7=97=85=E6=80=A7=E7=97=85=
=E5=8E=9F=E5=BE=AE=E7=94=9F=E7=89=A9=E8=8F=8C=EF=BC=88=E6=AF=92=EF=BC=89=E7=
=A7=8D=E6=88=96=E8=80=85=E6=A0=B7=E6=9C=AC=E6=9C=AA=E5=B1=A5=E8=A1=8C=E4=BF=
=9D=E6=8A=A4=E4=B9=89=E5=8A=A1=EF=BC=8C=E5=AF=BC=E8=87=B4=E9=AB=98=E8=87=B4=
=E7=97=85=E6=80=A7=E7=97=85=E5=8E=9F=E5=BE=AE=E7=94=9F=E7=89=A9=E8=8F=8C=EF=
=BC=88=E6=AF=92=EF=BC=89=E7=A7=8D=E6=88=96=E8=80=85=E6=A0=B7=E6=9C=AC=E8=A2=
=AB=E7=9B=97=E3=80=81=E8=A2=AB=E6=8A=A2=E3=80=81=E4=B8=A2=E5=A4=B1=E3=80=81=
=E6=B3=84=E6=BC=8F=E7=9A=84=EF=BC=8C=E7=94=B1=E5=8E=BF=E7=BA=A7=E4=BB=A5=E4=
=B8=8A=E5=9C=B0=E6=96=B9=E4=BA=BA=E6=B0=91=E6=94=BF=E5=BA=9C=E5=8D=AB=E7=94=
=9F=E4=B8=BB=E7=AE=A1=E9=83=A8=E9=97=A8=E3=80=81=E5=85=BD=E5=8C=BB=E4=B8=BB=
=E7=AE=A1=E9=83=A8=E9=97=A8=E4=BE=9D=E7=85=A7=E5=90=84=E8=87=AA=E8=81=8C=E8=
=B4=A3=EF=BC=8C=E8=B4=A3=E4=BB=A4=E9=87=87=E5=8F=96=E6=8E=AA=E6=96=BD=EF=BC=
=8C=E6=B6=88=E9=99=A4=E9=9A=90=E6=82=A3=EF=BC=8C=E7=BB=99=E4=BA=88=E8=AD=A6=
=E5=91=8A=EF=BC=9B=E9=80=A0=E6=88=90=E4=BC=A0=E6=9F=93=E7=97=85=E4=BC=A0=E6=
=92=AD=E3=80=81=E6=B5=81=E8=A1=8C=E6=88=96=E8=80=85=E5=85=B6=E4=BB=96=E4=B8=
=A5=E9=87=8D=E5=90=8E=E6=9E=9C=E7=9A=84=EF=BC=8C=E7=94=B1=E6=89=98=E8=BF=90=
=E5=8D=95=E4=BD=8D=E5=92=8C=E6=89=BF=E8=BF=90=E5=8D=95=E4=BD=8D=E7=9A=84=E4=
=B8=BB=E7=AE=A1=E9=83=A8=E9=97=A8=E5=AF=B9=E4=B8=BB=E8=A6=81=E8=B4=9F=E8=B4=
=A3=E4=BA=BA=E3=80=81=E7=9B=B4=E6=8E=A5=E8=B4=9F=E8=B4=A3=E7=9A=84=E4=B8=BB=
=E7=AE=A1=E4=BA=BA=E5=91=98=E5=92=8C=E5=85=B6=E4=BB=96=E7=9B=B4=E6=8E=A5=E8=
=B4=A3=E4=BB=BB=E4=BA=BA=E5=91=98=EF=BC=8C=E4=BE=9D=E6=B3=95=E7=BB=99=E4=BA=
=88=E6=92=A4=E8=81=8C=E3=80=81=E5=BC=80=E9=99=A4=E7=9A=84=E5=A4=84=E5=88=86=
=EF=BC=9B=E6=9E=84=E6=88=90=E7=8A=AF=E7=BD=AA=E7=9A=84=EF=BC=8C=E4=BE=9D=E6=
=B3=95=E8=BF=BD=E7=A9=B6=E5=88=91=E4=BA=8B=E8=B4=A3=E4=BB=BB=E3=80=82</p>
<p align=3D"" style=3D"margin-top: 0px; margin-bottom: 0px; text-indent: 2e=
m; text-align: justify; font-family: =E5=AE=8B=E4=BD=93;"><span style=3D"fo=
nt-weight: bold;">=E7=AC=AC=E5=85=AD=E5=8D=81=E4=B8=89=E6=9D=A1</span>=E3=
=80=80=E6=9C=89=E4=B8=8B=E5=88=97=E8=A1=8C=E4=B8=BA=E4=B9=8B=E4=B8=80=E7=9A=
=84=EF=BC=8C=E7=94=B1=E5=AE=9E=E9=AA=8C=E5=AE=A4=E6=89=80=E5=9C=A8=E5=9C=B0=
=E7=9A=84=E8=AE=BE=E5=8C=BA=E7=9A=84=E5=B8=82=E7=BA=A7=E4=BB=A5=E4=B8=8A=E5=
=9C=B0=E6=96=B9=E4=BA=BA=E6=B0=91=E6=94=BF=E5=BA=9C=E5=8D=AB=E7=94=9F=E4=B8=
=BB=E7=AE=A1=E9=83=A8=E9=97=A8=E3=80=81=E5=85=BD=E5=8C=BB=E4=B8=BB=E7=AE=A1=
=E9=83=A8=E9=97=A8=E4=BE=9D=E7=85=A7=E5=90=84=E8=87=AA=E8=81=8C=E8=B4=A3=EF=
=BC=8C=E8=B4=A3=E4=BB=A4=E6=9C=89=E5=85=B3=E5=8D=95=E4=BD=8D=E7=AB=8B=E5=8D=
=B3=E5=81=9C=E6=AD=A2=E8=BF=9D=E6=B3=95=E6=B4=BB=E5=8A=A8=EF=BC=8C=E7=9B=91=
=E7=9D=A3=E5=85=B6=E5=B0=86=E7=97=85=E5=8E=9F=E5=BE=AE=E7=94=9F=E7=89=A9=E9=
=94=80=E6=AF=81=E6=88=96=E8=80=85=E9=80=81=E4=BA=A4=E4=BF=9D=E8=97=8F=E6=9C=
=BA=E6=9E=84=EF=BC=9B=E9=80=A0=E6=88=90=E4=BC=A0=E6=9F=93=E7=97=85=E4=BC=A0=
=E6=92=AD=E3=80=81=E6=B5=81=E8=A1=8C=E6=88=96=E8=80=85=E5=85=B6=E4=BB=96=E4=
=B8=A5=E9=87=8D=E5=90=8E=E6=9E=9C=E7=9A=84=EF=BC=8C=E7=94=B1=E5=85=B6=E6=89=
=80=E5=9C=A8=E5=8D=95=E4=BD=8D=E6=88=96=E8=80=85=E5=85=B6=E4=B8=8A=E7=BA=A7=
=E4=B8=BB=E7=AE=A1=E9=83=A8=E9=97=A8=E5=AF=B9=E4=B8=BB=E8=A6=81=E8=B4=9F=E8=
=B4=A3=E4=BA=BA=E3=80=81=E7=9B=B4=E6=8E=A5=E8=B4=9F=E8=B4=A3=E7=9A=84=E4=B8=
=BB=E7=AE=A1=E4=BA=BA=E5=91=98=E5=92=8C=E5=85=B6=E4=BB=96=E7=9B=B4=E6=8E=A5=
=E8=B4=A3=E4=BB=BB=E4=BA=BA=E5=91=98=EF=BC=8C=E4=BE=9D=E6=B3=95=E7=BB=99=E4=
=BA=88=E6=92=A4=E8=81=8C=E3=80=81=E5=BC=80=E9=99=A4=E7=9A=84=E5=A4=84=E5=88=
=86=EF=BC=9B=E6=9C=89=E8=AE=B8=E5=8F=AF=E8=AF=81=E4=BB=B6=E7=9A=84=EF=BC=8C=
=E5=B9=B6=E7=94=B1=E5=8E=9F=E5=8F=91=E8=AF=81=E9=83=A8=E9=97=A8=E5=90=8A=E9=
=94=80=E6=9C=89=E5=85=B3=E8=AE=B8=E5=8F=AF=E8=AF=81=E4=BB=B6=EF=BC=9B=E6=9E=
=84=E6=88=90=E7=8A=AF=E7=BD=AA=E7=9A=84=EF=BC=8C=E4=BE=9D=E6=B3=95=E8=BF=BD=
=E7=A9=B6=E5=88=91=E4=BA=8B=E8=B4=A3=E4=BB=BB=EF=BC=9A</p>
<p align=3D"" style=3D"margin-top: 0px; margin-bottom: 0px; text-indent: 2e=
m; text-align: justify; font-family: =E5=AE=8B=E4=BD=93;">=EF=BC=88=E4=B8=
=80=EF=BC=89=E5=AE=9E=E9=AA=8C=E5=AE=A4=E5=9C=A8=E7=9B=B8=E5=85=B3=E5=AE=9E=
=E9=AA=8C=E6=B4=BB=E5=8A=A8=E7=BB=93=E6=9D=9F=E5=90=8E=EF=BC=8C=E6=9C=AA=E4=
=BE=9D=E7=85=A7=E8=A7=84=E5=AE=9A=E5=8F=8A=E6=97=B6=E5=B0=86=E7=97=85=E5=8E=
=9F=E5=BE=AE=E7=94=9F=E7=89=A9=E8=8F=8C=EF=BC=88=E6=AF=92=EF=BC=89=E7=A7=8D=
=E5=92=8C=E6=A0=B7=E6=9C=AC=E5=B0=B1=E5=9C=B0=E9=94=80=E6=AF=81=E6=88=96=E8=
=80=85=E9=80=81=E4=BA=A4=E4=BF=9D=E8=97=8F=E6=9C=BA=E6=9E=84=E4=BF=9D=E7=AE=
=A1=E7=9A=84=EF=BC=9B</p>
<p align=3D"" style=3D"margin-top: 0px; margin-bottom: 0px; text-indent: 2e=
m; text-align: justify; font-family: =E5=AE=8B=E4=BD=93;">=EF=BC=88=E4=BA=
=8C=EF=BC=89=E5=AE=9E=E9=AA=8C=E5=AE=A4=E4=BD=BF=E7=94=A8=E6=96=B0=E6=8A=80=
=E6=9C=AF=E3=80=81=E6=96=B0=E6=96=B9=E6=B3=95=E4=BB=8E=E4=BA=8B=E9=AB=98=E8=
=87=B4=E7=97=85=E6=80=A7=E7=97=85=E5=8E=9F=E5=BE=AE=E7=94=9F=E7=89=A9=E7=9B=
=B8=E5=85=B3=E5=AE=9E=E9=AA=8C=E6=B4=BB=E5=8A=A8=E6=9C=AA=E7=BB=8F=E5=9B=BD=
=E5=AE=B6=E7=97=85=E5=8E=9F=E5=BE=AE=E7=94=9F=E7=89=A9=E5=AE=9E=E9=AA=8C=E5=
=AE=A4=E7=94=9F=E7=89=A9=E5=AE=89=E5=85=A8=E4=B8=93=E5=AE=B6=E5=A7=94=E5=91=
=98=E4=BC=9A=E8=AE=BA=E8=AF=81=E7=9A=84=EF=BC=9B</p>
<p align=3D"" style=3D"margin-top: 0px; margin-bottom: 0px; text-indent: 2e=
m; text-align: justify; font-family: =E5=AE=8B=E4=BD=93;">=EF=BC=88=E4=B8=
=89=EF=BC=89=E6=9C=AA=E7=BB=8F=E6=89=B9=E5=87=86=E6=93=85=E8=87=AA=E4=BB=8E=
=E4=BA=8B=E5=9C=A8=E6=88=91=E5=9B=BD=E5=B0=9A=E6=9C=AA=E5=8F=91=E7=8E=B0=E6=
=88=96=E8=80=85=E5=B7=B2=E7=BB=8F=E5=AE=A3=E5=B8=83=E6=B6=88=E7=81=AD=E7=9A=
=84=E7=97=85=E5=8E=9F=E5=BE=AE=E7=94=9F=E7=89=A9=E7=9B=B8=E5=85=B3=E5=AE=9E=
=E9=AA=8C=E6=B4=BB=E5=8A=A8=E7=9A=84=EF=BC=9B</p>
<p align=3D"" style=3D"margin-top: 0px; margin-bottom: 0px; text-indent: 2e=
m; text-align: justify; font-family: =E5=AE=8B=E4=BD=93;">=EF=BC=88=E5=9B=
=9B=EF=BC=89=E5=9C=A8=E6=9C=AA=E7=BB=8F=E6=8C=87=E5=AE=9A=E7=9A=84=E4=B8=93=
=E4=B8=9A=E5=AE=9E=E9=AA=8C=E5=AE=A4=E4=BB=8E=E4=BA=8B=E5=9C=A8=E6=88=91=E5=
=9B=BD=E5=B0=9A=E6=9C=AA=E5=8F=91=E7=8E=B0=E6=88=96=E8=80=85=E5=B7=B2=E7=BB=
=8F=E5=AE=A3=E5=B8=83=E6=B6=88=E7=81=AD=E7=9A=84=E7=97=85=E5=8E=9F=E5=BE=AE=
=E7=94=9F=E7=89=A9=E7=9B=B8=E5=85=B3=E5=AE=9E=E9=AA=8C=E6=B4=BB=E5=8A=A8=E7=
=9A=84=EF=BC=9B</p>
<p align=3D"" style=3D"margin-top: 0px; margin-bottom: 0px; text-indent: 2e=
m; text-align: justify; font-family: =E5=AE=8B=E4=BD=93;">=EF=BC=88=E4=BA=
=94=EF=BC=89=E5=9C=A8=E5=90=8C=E4=B8=80=E4=B8=AA=E5=AE=9E=E9=AA=8C=E5=AE=A4=
=E7=9A=84=E5=90=8C=E4=B8=80=E4=B8=AA=E7=8B=AC=E7=AB=8B=E5=AE=89=E5=85=A8=E5=
=8C=BA=E5=9F=9F=E5=86=85=E5=90=8C=E6=97=B6=E4=BB=8E=E4=BA=8B=E4=B8=A4=E7=A7=
=8D=E6=88=96=E8=80=85=E4=B8=A4=E7=A7=8D=E4=BB=A5=E4=B8=8A=E9=AB=98=E8=87=B4=
=E7=97=85=E6=80=A7=E7=97=85=E5=8E=9F=E5=BE=AE=E7=94=9F=E7=89=A9=E7=9A=84=E7=
=9B=B8=E5=85=B3=E5=AE=9E=E9=AA=8C=E6=B4=BB=E5=8A=A8=E7=9A=84=E3=80=82</p>
<p align=3D"" style=3D"margin-top: 0px; margin-bottom: 0px; text-indent: 2e=
m; text-align: justify; font-family: =E5=AE=8B=E4=BD=93;"><span style=3D"fo=
nt-weight: bold;">=E7=AC=AC=E5=85=AD=E5=8D=81=E5=9B=9B=E6=9D=A1</span>=E3=
=80=80=E8=AE=A4=E5=8F=AF=E6=9C=BA=E6=9E=84=E5=AF=B9=E4=B8=8D=E7=AC=A6=E5=90=
=88=E5=AE=9E=E9=AA=8C=E5=AE=A4=E7=94=9F=E7=89=A9=E5=AE=89=E5=85=A8=E5=9B=BD=
=E5=AE=B6=E6=A0=87=E5=87=86=E4=BB=A5=E5=8F=8A=E6=9C=AC=E6=9D=A1=E4=BE=8B=E8=
=A7=84=E5=AE=9A=E6=9D=A1=E4=BB=B6=E7=9A=84=E5=AE=9E=E9=AA=8C=E5=AE=A4=E4=BA=
=88=E4=BB=A5=E8=AE=A4=E5=8F=AF=EF=BC=8C=E6=88=96=E8=80=85=E5=AF=B9=E7=AC=A6=
=E5=90=88=E5=AE=9E=E9=AA=8C=E5=AE=A4=E7=94=9F=E7=89=A9=E5=AE=89=E5=85=A8=E5=
=9B=BD=E5=AE=B6=E6=A0=87=E5=87=86=E4=BB=A5=E5=8F=8A=E6=9C=AC=E6=9D=A1=E4=BE=
=8B=E8=A7=84=E5=AE=9A=E6=9D=A1=E4=BB=B6=E7=9A=84=E5=AE=9E=E9=AA=8C=E5=AE=A4=
=E4=B8=8D=E4=BA=88=E8=AE=A4=E5=8F=AF=E7=9A=84=EF=BC=8C=E7=94=B1=E5=9B=BD=E5=
=8A=A1=E9=99=A2=E8=AE=A4=E8=AF=81=E8=AE=A4=E5=8F=AF=E7=9B=91=E7=9D=A3=E7=AE=
=A1=E7=90=86=E9=83=A8=E9=97=A8=E8=B4=A3=E4=BB=A4=E9=99=90=E6=9C=9F=E6=94=B9=
=E6=AD=A3=EF=BC=8C=E7=BB=99=E4=BA=88=E8=AD=A6=E5=91=8A=EF=BC=9B=E9=80=A0=E6=
=88=90=E4=BC=A0=E6=9F=93=E7=97=85=E4=BC=A0=E6=92=AD=E3=80=81=E6=B5=81=E8=A1=
=8C=E6=88=96=E8=80=85=E5=85=B6=E4=BB=96=E4=B8=A5=E9=87=8D=E5=90=8E=E6=9E=9C=
=E7=9A=84=EF=BC=8C=E7=94=B1=E5=9B=BD=E5=8A=A1=E9=99=A2=E8=AE=A4=E8=AF=81=E8=
=AE=A4=E5=8F=AF=E7=9B=91=E7=9D=A3=E7=AE=A1=E7=90=86=E9=83=A8=E9=97=A8=E6=92=
=A4=E9=94=80=E5=85=B6=E8=AE=A4=E5=8F=AF=E8=B5=84=E6=A0=BC=EF=BC=8C=E6=9C=89=
=E4=B8=8A=E7=BA=A7=E4=B8=BB=E7=AE=A1=E9=83=A8=E9=97=A8=E7=9A=84=EF=BC=8C=E7=
=94=B1=E5=85=B6=E4=B8=8A=E7=BA=A7=E4=B8=BB=E7=AE=A1=E9=83=A8=E9=97=A8=E5=AF=
=B9=E4=B8=BB=E8=A6=81=E8=B4=9F=E8=B4=A3=E4=BA=BA=E3=80=81=E7=9B=B4=E6=8E=A5=
=E8=B4=9F=E8=B4=A3=E7=9A=84=E4=B8=BB=E7=AE=A1=E4=BA=BA=E5=91=98=E5=92=8C=E5=
=85=B6=E4=BB=96=E7=9B=B4=E6=8E=A5=E8=B4=A3=E4=BB=BB=E4=BA=BA=E5=91=98=E4=BE=
=9D=E6=B3=95=E7=BB=99=E4=BA=88=E6=92=A4=E8=81=8C=E3=80=81=E5=BC=80=E9=99=A4=
=E7=9A=84=E5=A4=84=E5=88=86=EF=BC=9B=E6=9E=84=E6=88=90=E7=8A=AF=E7=BD=AA=E7=
=9A=84=EF=BC=8C=E4=BE=9D=E6=B3=95=E8=BF=BD=E7=A9=B6=E5=88=91=E4=BA=8B=E8=B4=
=A3=E4=BB=BB=E3=80=82</p>
<p align=3D"" style=3D"margin-top: 0px; margin-bottom: 0px; text-indent: 2e=
m; text-align: justify; font-family: =E5=AE=8B=E4=BD=93;"><span style=3D"fo=
nt-weight: bold;">=E7=AC=AC=E5=85=AD=E5=8D=81=E4=BA=94=E6=9D=A1</span>=E3=
=80=80=E5=AE=9E=E9=AA=8C=E5=AE=A4=E5=B7=A5=E4=BD=9C=E4=BA=BA=E5=91=98=E5=87=
=BA=E7=8E=B0=E8=AF=A5=E5=AE=9E=E9=AA=8C=E5=AE=A4=E4=BB=8E=E4=BA=8B=E7=9A=84=
=E7=97=85=E5=8E=9F=E5=BE=AE=E7=94=9F=E7=89=A9=E7=9B=B8=E5=85=B3=E5=AE=9E=E9=
=AA=8C=E6=B4=BB=E5=8A=A8=E6=9C=89=E5=85=B3=E7=9A=84=E6=84=9F=E6=9F=93=E4=B8=
=B4=E5=BA=8A=E7=97=87=E7=8A=B6=E6=88=96=E8=80=85=E4=BD=93=E5=BE=81=EF=BC=8C=
=E4=BB=A5=E5=8F=8A=E5=AE=9E=E9=AA=8C=E5=AE=A4=E5=8F=91=E7=94=9F=E9=AB=98=E8=
=87=B4=E7=97=85=E6=80=A7=E7=97=85=E5=8E=9F=E5=BE=AE=E7=94=9F=E7=89=A9=E6=B3=
=84=E6=BC=8F=E6=97=B6=EF=BC=8C=E5=AE=9E=E9=AA=8C=E5=AE=A4=E8=B4=9F=E8=B4=A3=
=E4=BA=BA=E3=80=81=E5=AE=9E=E9=AA=8C=E5=AE=A4=E5=B7=A5=E4=BD=9C=E4=BA=BA=E5=
=91=98=E3=80=81=E8=B4=9F=E8=B4=A3=E5=AE=9E=E9=AA=8C=E5=AE=A4=E6=84=9F=E6=9F=
=93=E6=8E=A7=E5=88=B6=E7=9A=84=E4=B8=93=E9=97=A8=E6=9C=BA=E6=9E=84=E6=88=96=
=E8=80=85=E4=BA=BA=E5=91=98=E6=9C=AA=E4=BE=9D=E7=85=A7=E8=A7=84=E5=AE=9A=E6=
=8A=A5=E5=91=8A=EF=BC=8C=E6=88=96=E8=80=85=E6=9C=AA=E4=BE=9D=E7=85=A7=E8=A7=
=84=E5=AE=9A=E9=87=87=E5=8F=96=E6=8E=A7=E5=88=B6=E6=8E=AA=E6=96=BD=E7=9A=84=
=EF=BC=8C=E7=94=B1=E5=8E=BF=E7=BA=A7=E4=BB=A5=E4=B8=8A=E5=9C=B0=E6=96=B9=E4=
=BA=BA=E6=B0=91=E6=94=BF=E5=BA=9C=E5=8D=AB=E7=94=9F=E4=B8=BB=E7=AE=A1=E9=83=
=A8=E9=97=A8=E3=80=81=E5=85=BD=E5=8C=BB=E4=B8=BB=E7=AE=A1=E9=83=A8=E9=97=A8=
=E4=BE=9D=E7=85=A7=E5=90=84=E8=87=AA=E8=81=8C=E8=B4=A3=EF=BC=8C=E8=B4=A3=E4=
=BB=A4=E9=99=90=E6=9C=9F=E6=94=B9=E6=AD=A3=EF=BC=8C=E7=BB=99=E4=BA=88=E8=AD=
=A6=E5=91=8A=EF=BC=9B=E9=80=A0=E6=88=90=E4=BC=A0=E6=9F=93=E7=97=85=E4=BC=A0=
=E6=92=AD=E3=80=81=E6=B5=81=E8=A1=8C=E6=88=96=E8=80=85=E5=85=B6=E4=BB=96=E4=
=B8=A5=E9=87=8D=E5=90=8E=E6=9E=9C=E7=9A=84=EF=BC=8C=E7=94=B1=E5=85=B6=E8=AE=
=BE=E7=AB=8B=E5=8D=95=E4=BD=8D=E5=AF=B9=E5=AE=9E=E9=AA=8C=E5=AE=A4=E4=B8=BB=
=E8=A6=81=E8=B4=9F=E8=B4=A3=E4=BA=BA=E3=80=81=E7=9B=B4=E6=8E=A5=E8=B4=9F=E8=
=B4=A3=E7=9A=84=E4=B8=BB=E7=AE=A1=E4=BA=BA=E5=91=98=E5=92=8C=E5=85=B6=E4=BB=
=96=E7=9B=B4=E6=8E=A5=E8=B4=A3=E4=BB=BB=E4=BA=BA=E5=91=98=EF=BC=8C=E4=BE=9D=
=E6=B3=95=E7=BB=99=E4=BA=88=E6=92=A4=E8=81=8C=E3=80=81=E5=BC=80=E9=99=A4=E7=
=9A=84=E5=A4=84=E5=88=86=EF=BC=9B=E6=9C=89=E8=AE=B8=E5=8F=AF=E8=AF=81=E4=BB=
=B6=E7=9A=84=EF=BC=8C=E5=B9=B6=E7=94=B1=E5=8E=9F=E5=8F=91=E8=AF=81=E9=83=A8=
=E9=97=A8=E5=90=8A=E9=94=80=E6=9C=89=E5=85=B3=E8=AE=B8=E5=8F=AF=E8=AF=81=E4=
=BB=B6=EF=BC=9B=E6=9E=84=E6=88=90=E7=8A=AF=E7=BD=AA=E7=9A=84=EF=BC=8C=E4=BE=
=9D=E6=B3=95=E8=BF=BD=E7=A9=B6=E5=88=91=E4=BA=8B=E8=B4=A3=E4=BB=BB=E3=80=82=
</p>
<p align=3D"" style=3D"margin-top: 0px; margin-bottom: 0px; text-indent: 2e=
m; text-align: justify; font-family: =E5=AE=8B=E4=BD=93;"><span style=3D"fo=
nt-weight: bold;">=E7=AC=AC=E5=85=AD=E5=8D=81=E5=85=AD=E6=9D=A1</span>=E3=
=80=80=E6=8B=92=E7=BB=9D=E6=8E=A5=E5=8F=97=E5=8D=AB=E7=94=9F=E4=B8=BB=E7=AE=
=A1=E9=83=A8=E9=97=A8=E3=80=81=E5=85=BD=E5=8C=BB=E4=B8=BB=E7=AE=A1=E9=83=A8=
=E9=97=A8=E4=BE=9D=E6=B3=95=E5=BC=80=E5=B1=95=E6=9C=89=E5=85=B3=E9=AB=98=E8=
=87=B4=E7=97=85=E6=80=A7=E7=97=85=E5=8E=9F=E5=BE=AE=E7=94=9F=E7=89=A9=E6=89=
=A9=E6=95=A3=E7=9A=84=E8=B0=83=E6=9F=A5=E5=8F=96=E8=AF=81=E3=80=81=E9=87=87=
=E9=9B=86=E6=A0=B7=E5=93=81=E7=AD=89=E6=B4=BB=E5=8A=A8=E6=88=96=E8=80=85=E4=
=BE=9D=E7=85=A7=E6=9C=AC=E6=9D=A1=E4=BE=8B=E8=A7=84=E5=AE=9A=E9=87=87=E5=8F=
=96=E6=9C=89=E5=85=B3=E9=A2=84=E9=98=B2=E3=80=81=E6=8E=A7=E5=88=B6=E6=8E=AA=
=E6=96=BD=E7=9A=84=EF=BC=8C=E7=94=B1=E5=8E=BF=E7=BA=A7=E4=BB=A5=E4=B8=8A=E4=
=BA=BA=E6=B0=91=E6=94=BF=E5=BA=9C=E5=8D=AB=E7=94=9F=E4=B8=BB=E7=AE=A1=E9=83=
=A8=E9=97=A8=E3=80=81=E5=85=BD=E5=8C=BB=E4=B8=BB=E7=AE=A1=E9=83=A8=E9=97=A8=
=E4=BE=9D=E7=85=A7=E5=90=84=E8=87=AA=E8=81=8C=E8=B4=A3=EF=BC=8C=E8=B4=A3=E4=
=BB=A4=E6=94=B9=E6=AD=A3=EF=BC=8C=E7=BB=99=E4=BA=88=E8=AD=A6=E5=91=8A=EF=BC=
=9B=E9=80=A0=E6=88=90=E4=BC=A0=E6=9F=93=E7=97=85=E4=BC=A0=E6=92=AD=E3=80=81=
=E6=B5=81=E8=A1=8C=E4=BB=A5=E5=8F=8A=E5=85=B6=E4=BB=96=E4=B8=A5=E9=87=8D=E5=
=90=8E=E6=9E=9C=E7=9A=84=EF=BC=8C=E7=94=B1=E5=AE=9E=E9=AA=8C=E5=AE=A4=E7=9A=
=84=E8=AE=BE=E7=AB=8B=E5=8D=95=E4=BD=8D=E5=AF=B9=E5=AE=9E=E9=AA=8C=E5=AE=A4=
=E4=B8=BB=E8=A6=81=E8=B4=9F=E8=B4=A3=E4=BA=BA=E3=80=81=E7=9B=B4=E6=8E=A5=E8=
=B4=9F=E8=B4=A3=E7=9A=84=E4=B8=BB=E7=AE=A1=E4=BA=BA=E5=91=98=E5=92=8C=E5=85=
=B6=E4=BB=96=E7=9B=B4=E6=8E=A5=E8=B4=A3=E4=BB=BB=E4=BA=BA=E5=91=98=EF=BC=8C=
=E4=BE=9D=E6=B3=95=E7=BB=99=E4=BA=88=E9=99=8D=E7=BA=A7=E3=80=81=E6=92=A4=E8=
=81=8C=E3=80=81=E5=BC=80=E9=99=A4=E7=9A=84=E5=A4=84=E5=88=86=EF=BC=9B=E6=9C=
=89=E8=AE=B8=E5=8F=AF=E8=AF=81=E4=BB=B6=E7=9A=84=EF=BC=8C=E5=B9=B6=E7=94=B1=
=E5=8E=9F=E5=8F=91=E8=AF=81=E9=83=A8=E9=97=A8=E5=90=8A=E9=94=80=E6=9C=89=E5=
=85=B3=E8=AE=B8=E5=8F=AF=E8=AF=81=E4=BB=B6=EF=BC=9B=E6=9E=84=E6=88=90=E7=8A=
=AF=E7=BD=AA=E7=9A=84=EF=BC=8C=E4=BE=9D=E6=B3=95=E8=BF=BD=E7=A9=B6=E5=88=91=
=E4=BA=8B=E8=B4=A3=E4=BB=BB=E3=80=82</p>
<p align=3D"" style=3D"margin-top: 0px; margin-bottom: 0px; text-indent: 2e=
m; text-align: justify; font-family: =E5=AE=8B=E4=BD=93;"><span style=3D"fo=
nt-weight: bold;">=E7=AC=AC=E5=85=AD=E5=8D=81=E4=B8=83=E6=9D=A1</span>=E3=
=80=80=E5=8F=91=E7=94=9F=E7=97=85=E5=8E=9F=E5=BE=AE=E7=94=9F=E7=89=A9=E8=A2=
=AB=E7=9B=97=E3=80=81=E8=A2=AB=E6=8A=A2=E3=80=81=E4=B8=A2=E5=A4=B1=E3=80=81=
=E6=B3=84=E6=BC=8F=EF=BC=8C=E6=89=BF=E8=BF=90=E5=8D=95=E4=BD=8D=E3=80=81=E6=
=8A=A4=E9=80=81=E4=BA=BA=E3=80=81=E4=BF=9D=E8=97=8F=E6=9C=BA=E6=9E=84=E5=92=
=8C=E5=AE=9E=E9=AA=8C=E5=AE=A4=E7=9A=84=E8=AE=BE=E7=AB=8B=E5=8D=95=E4=BD=8D=
=E6=9C=AA=E4=BE=9D=E7=85=A7=E6=9C=AC=E6=9D=A1=E4=BE=8B=E7=9A=84=E8=A7=84=E5=
=AE=9A=E6=8A=A5=E5=91=8A=E7=9A=84=EF=BC=8C=E7=94=B1=E6=89=80=E5=9C=A8=E5=9C=
=B0=E7=9A=84=E5=8E=BF=E7=BA=A7=E4=BA=BA=E6=B0=91=E6=94=BF=E5=BA=9C=E5=8D=AB=
=E7=94=9F=E4=B8=BB=E7=AE=A1=E9=83=A8=E9=97=A8=E6=88=96=E8=80=85=E5=85=BD=E5=
=8C=BB=E4=B8=BB=E7=AE=A1=E9=83=A8=E9=97=A8=E7=BB=99=E4=BA=88=E8=AD=A6=E5=91=
=8A=EF=BC=9B=E9=80=A0=E6=88=90=E4=BC=A0=E6=9F=93=E7=97=85=E4=BC=A0=E6=92=AD=
=E3=80=81=E6=B5=81=E8=A1=8C=E6=88=96=E8=80=85=E5=85=B6=E4=BB=96=E4=B8=A5=E9=
=87=8D=E5=90=8E=E6=9E=9C=E7=9A=84=EF=BC=8C=E7=94=B1=E5=AE=9E=E9=AA=8C=E5=AE=
=A4=E7=9A=84=E8=AE=BE=E7=AB=8B=E5=8D=95=E4=BD=8D=E6=88=96=E8=80=85=E6=89=BF=
=E8=BF=90=E5=8D=95=E4=BD=8D=E3=80=81=E4=BF=9D=E8=97=8F=E6=9C=BA=E6=9E=84=E7=
=9A=84=E4=B8=8A=E7=BA=A7=E4=B8=BB=E7=AE=A1=E9=83=A8=E9=97=A8=E5=AF=B9=E4=B8=
=BB=E8=A6=81=E8=B4=9F=E8=B4=A3=E4=BA=BA=E3=80=81=E7=9B=B4=E6=8E=A5=E8=B4=9F=
=E8=B4=A3=E7=9A=84=E4=B8=BB=E7=AE=A1=E4=BA=BA=E5=91=98=E5=92=8C=E5=85=B6=E4=
=BB=96=E7=9B=B4=E6=8E=A5=E8=B4=A3=E4=BB=BB=E4=BA=BA=E5=91=98=EF=BC=8C=E4=BE=
=9D=E6=B3=95=E7=BB=99=E4=BA=88=E6=92=A4=E8=81=8C=E3=80=81=E5=BC=80=E9=99=A4=
=E7=9A=84=E5=A4=84=E5=88=86=EF=BC=9B=E6=9E=84=E6=88=90=E7=8A=AF=E7=BD=AA=E7=
=9A=84=EF=BC=8C=E4=BE=9D=E6=B3=95=E8=BF=BD=E7=A9=B6=E5=88=91=E4=BA=8B=E8=B4=
=A3=E4=BB=BB=E3=80=82</p>
<p align=3D"" style=3D"margin-top: 0px; margin-bottom: 0px; text-indent: 2e=
m; text-align: justify; font-family: =E5=AE=8B=E4=BD=93;"><span style=3D"fo=
nt-weight: bold;">=E7=AC=AC=E5=85=AD=E5=8D=81=E5=85=AB=E6=9D=A1</span>=E3=
=80=80=E4=BF=9D=E8=97=8F=E6=9C=BA=E6=9E=84=E6=9C=AA=E4=BE=9D=E7=85=A7=E8=A7=
=84=E5=AE=9A=E5=82=A8=E5=AD=98=E5=AE=9E=E9=AA=8C=E5=AE=A4=E9=80=81=E4=BA=A4=
=E7=9A=84=E8=8F=8C=EF=BC=88=E6=AF=92=EF=BC=89=E7=A7=8D=E5=92=8C=E6=A0=B7=E6=
=9C=AC=EF=BC=8C=E6=88=96=E8=80=85=E6=9C=AA=E4=BE=9D=E7=85=A7=E8=A7=84=E5=AE=
=9A=E6=8F=90=E4=BE=9B=E8=8F=8C=EF=BC=88=E6=AF=92=EF=BC=89=E7=A7=8D=E5=92=8C=
=E6=A0=B7=E6=9C=AC=E7=9A=84=EF=BC=8C=E7=94=B1=E5=85=B6=E6=8C=87=E5=AE=9A=E9=
=83=A8=E9=97=A8=E8=B4=A3=E4=BB=A4=E9=99=90=E6=9C=9F=E6=94=B9=E6=AD=A3=EF=BC=
=8C=E6=94=B6=E5=9B=9E=E8=BF=9D=E6=B3=95=E6=8F=90=E4=BE=9B=E7=9A=84=E8=8F=8C=
=EF=BC=88=E6=AF=92=EF=BC=89=E7=A7=8D=E5=92=8C=E6=A0=B7=E6=9C=AC=EF=BC=8C=E5=
=B9=B6=E7=BB=99=E4=BA=88=E8=AD=A6=E5=91=8A=EF=BC=9B=E9=80=A0=E6=88=90=E4=BC=
=A0=E6=9F=93=E7=97=85=E4=BC=A0=E6=92=AD=E3=80=81=E6=B5=81=E8=A1=8C=E6=88=96=
=E8=80=85=E5=85=B6=E4=BB=96=E4=B8=A5=E9=87=8D=E5=90=8E=E6=9E=9C=E7=9A=84=EF=
=BC=8C=E7=94=B1=E5=85=B6=E6=89=80=E5=9C=A8=E5=8D=95=E4=BD=8D=E6=88=96=E8=80=
=85=E5=85=B6=E4=B8=8A=E7=BA=A7=E4=B8=BB=E7=AE=A1=E9=83=A8=E9=97=A8=E5=AF=B9=
=E4=B8=BB=E8=A6=81=E8=B4=9F=E8=B4=A3=E4=BA=BA=E3=80=81=E7=9B=B4=E6=8E=A5=E8=
=B4=9F=E8=B4=A3=E7=9A=84=E4=B8=BB=E7=AE=A1=E4=BA=BA=E5=91=98=E5=92=8C=E5=85=
=B6=E4=BB=96=E7=9B=B4=E6=8E=A5=E8=B4=A3=E4=BB=BB=E4=BA=BA=E5=91=98=EF=BC=8C=
=E4=BE=9D=E6=B3=95=E7=BB=99=E4=BA=88=E6=92=A4=E8=81=8C=E3=80=81=E5=BC=80=E9=
=99=A4=E7=9A=84=E5=A4=84=E5=88=86=EF=BC=9B=E6=9E=84=E6=88=90=E7=8A=AF=E7=BD=
=AA=E7=9A=84=EF=BC=8C=E4=BE=9D=E6=B3=95=E8=BF=BD=E7=A9=B6=E5=88=91=E4=BA=8B=
=E8=B4=A3=E4=BB=BB=E3=80=82</p>
<p align=3D"" style=3D"margin-top: 0px; margin-bottom: 0px; text-indent: 2e=
m; text-align: justify; font-family: =E5=AE=8B=E4=BD=93;"><span style=3D"fo=
nt-weight: bold;">=E7=AC=AC=E5=85=AD=E5=8D=81=E4=B9=9D=E6=9D=A1</span>=E3=
=80=80=E5=8E=BF=E7=BA=A7=E4=BB=A5=E4=B8=8A=E4=BA=BA=E6=B0=91=E6=94=BF=E5=BA=
=9C=E6=9C=89=E5=85=B3=E4=B8=BB=E7=AE=A1=E9=83=A8=E9=97=A8=EF=BC=8C=E6=9C=AA=
=E4=BE=9D=E7=85=A7=E6=9C=AC=E6=9D=A1=E4=BE=8B=E7=9A=84=E8=A7=84=E5=AE=9A=E5=
=B1=A5=E8=A1=8C=E5=AE=9E=E9=AA=8C=E5=AE=A4=E5=8F=8A=E5=85=B6=E5=AE=9E=E9=AA=
=8C=E6=B4=BB=E5=8A=A8=E7=9B=91=E7=9D=A3=E6=A3=80=E6=9F=A5=E8=81=8C=E8=B4=A3=
=E7=9A=84=EF=BC=8C=E7=94=B1=E6=9C=89=E5=85=B3=E4=BA=BA=E6=B0=91=E6=94=BF=E5=
=BA=9C=E5=9C=A8=E5=90=84=E8=87=AA=E8=81=8C=E8=B4=A3=E8=8C=83=E5=9B=B4=E5=86=
=85=E8=B4=A3=E4=BB=A4=E6=94=B9=E6=AD=A3=EF=BC=8C=E9=80=9A=E6=8A=A5=E6=89=B9=
=E8=AF=84=EF=BC=9B=E9=80=A0=E6=88=90=E4=BC=A0=E6=9F=93=E7=97=85=E4=BC=A0=E6=
=92=AD=E3=80=81=E6=B5=81=E8=A1=8C=E6=88=96=E8=80=85=E5=85=B6=E4=BB=96=E4=B8=
=A5=E9=87=8D=E5=90=8E=E6=9E=9C=E7=9A=84=EF=BC=8C=E5=AF=B9=E7=9B=B4=E6=8E=A5=
=E8=B4=9F=E8=B4=A3=E7=9A=84=E4=B8=BB=E7=AE=A1=E4=BA=BA=E5=91=98=EF=BC=8C=E4=
=BE=9D=E6=B3=95=E7=BB=99=E4=BA=88=E8=A1=8C=E6=94=BF=E5=A4=84=E5=88=86=EF=BC=
=9B=E6=9E=84=E6=88=90=E7=8A=AF=E7=BD=AA=E7=9A=84=EF=BC=8C=E4=BE=9D=E6=B3=95=
=E8=BF=BD=E7=A9=B6=E5=88=91=E4=BA=8B=E8=B4=A3=E4=BB=BB=E3=80=82</p>
<p align=3D"" style=3D"margin-top: 0px; margin-bottom: 0px; text-indent: 2e=
m; text-align: justify; font-family: =E5=AE=8B=E4=BD=93;"><br>
</p>
<p style=3D"margin-top: 0px; margin-bottom: 0px; text-align: center; font-f=
amily: =E5=AE=8B=E4=BD=93;">=E7=AC=AC=E4=B8=83=E7=AB=A0=E3=80=80=E9=99=84=
=E3=80=80=E3=80=80=E5=88=99</p>
<p align=3D"" style=3D"margin-top: 0px; margin-bottom: 0px; text-indent: 2e=
m; text-align: justify; font-family: =E5=AE=8B=E4=BD=93;"><br>
</p>
<p align=3D"" style=3D"margin-top: 0px; margin-bottom: 0px; text-indent: 2e=
m; text-align: justify; font-family: =E5=AE=8B=E4=BD=93;"><span style=3D"fo=
nt-weight: bold;">=E7=AC=AC=E4=B8=83=E5=8D=81=E6=9D=A1</span>=E3=80=80=E5=
=86=9B=E9=98=9F=E5=AE=9E=E9=AA=8C=E5=AE=A4=E7=94=B1=E4=B8=AD=E5=9B=BD=E4=BA=
=BA=E6=B0=91=E8=A7=A3=E6=94=BE=E5=86=9B=E5=8D=AB=E7=94=9F=E4=B8=BB=E7=AE=A1=
=E9=83=A8=E9=97=A8=E5=8F=82=E7=85=A7=E6=9C=AC=E6=9D=A1=E4=BE=8B=E8=B4=9F=E8=
=B4=A3=E7=9B=91=E7=9D=A3=E7=AE=A1=E7=90=86=E3=80=82</p>
<p align=3D"" style=3D"margin-top: 0px; margin-bottom: 0px; text-indent: 2e=
m; text-align: justify; font-family: =E5=AE=8B=E4=BD=93;"><span style=3D"fo=
nt-weight: bold;">=E7=AC=AC=E4=B8=83=E5=8D=81=E4=B8=80=E6=9D=A1</span>=E3=
=80=80=E6=9C=AC=E6=9D=A1=E4=BE=8B=E6=96=BD=E8=A1=8C=E5=89=8D=E8=AE=BE=E7=AB=
=8B=E7=9A=84=E5=AE=9E=E9=AA=8C=E5=AE=A4=EF=BC=8C=E5=BA=94=E5=BD=93=E8=87=AA=
=E6=9C=AC=E6=9D=A1=E4=BE=8B=E6=96=BD=E8=A1=8C=E4=B9=8B=E6=97=A5=E8=B5=B76=
=E4=B8=AA=E6=9C=88=E5=86=85=EF=BC=8C=E4=BE=9D=E7=85=A7=E6=9C=AC=E6=9D=A1=E4=
=BE=8B=E7=9A=84=E8=A7=84=E5=AE=9A=EF=BC=8C=E5=8A=9E=E7=90=86=E6=9C=89=E5=85=
=B3=E6=89=8B=E7=BB=AD=E3=80=82</p>
<p align=3D"" style=3D"margin-top: 0px; margin-bottom: 0px; text-indent: 2e=
m; text-align: justify; font-family: =E5=AE=8B=E4=BD=93;"><span style=3D"fo=
nt-weight: bold;">=E7=AC=AC=E4=B8=83=E5=8D=81=E4=BA=8C=E6=9D=A1</span>=E3=
=80=80=E6=9C=AC=E6=9D=A1=E4=BE=8B=E8=87=AA=E5=85=AC=E5=B8=83=E4=B9=8B=E6=97=
=A5=E8=B5=B7=E6=96=BD=E8=A1=8C=E3=80=82</p>

                    <div style=3D"display:none">
                       =20
                    </div>
                </div><div id=3D"UCAP-CONTENT-FORPRINT" class=3D"pages_cont=
ent" style=3D"display: none;">
                    <p style=3D"margin-top: 0px; margin-bottom: 0px; text-a=
lign: center; zoom: 1.55;"><span style=3D"font-weight: bold; font-size: 18p=
t;">=E7=97=85=E5=8E=9F=E5=BE=AE=E7=94=9F=E7=89=A9=E5=AE=9E=E9=AA=8C=E5=AE=
=A4=E7=94=9F=E7=89=A9=E5=AE=89=E5=85=A8=E7=AE=A1=E7=90=86=E6=9D=A1=E4=BE=8B=
</span></p>
<p style=3D"margin-top: 0px; margin-bottom: 0px; text-align: left; text-ind=
ent: 2em; zoom: 1.55;"><span style=3D"font-family: =E6=A5=B7=E4=BD=93, =E6=
=A5=B7=E4=BD=93_GB2312;">=EF=BC=882004=E5=B9=B411=E6=9C=8812=E6=97=A5=E4=B8=
=AD=E5=8D=8E=E4=BA=BA=E6=B0=91=E5=85=B1=E5=92=8C=E5=9B=BD=E5=9B=BD=E5=8A=A1=
=E9=99=A2=E4=BB=A4=E7=AC=AC424=E5=8F=B7=E5=85=AC=E5=B8=83=E3=80=80=E6=A0=B9=
=E6=8D=AE2016=E5=B9=B42=E6=9C=886=E6=97=A5=E3=80=8A=E5=9B=BD=E5=8A=A1=E9=99=
=A2=E5=85=B3=E4=BA=8E=E4=BF=AE=E6=94=B9=E9=83=A8=E5=88=86=E8=A1=8C=E6=94=BF=
=E6=B3=95=E8=A7=84=E7=9A=84=E5=86=B3=E5=AE=9A=E3=80=8B=E7=AC=AC=E4=B8=80=E6=
=AC=A1=E4=BF=AE=E8=AE=A2=E3=80=80=E6=A0=B9=E6=8D=AE2018=E5=B9=B43=E6=9C=881=
9=E6=97=A5=E3=80=8A=E5=9B=BD=E5=8A=A1=E9=99=A2=E5=85=B3=E4=BA=8E=E4=BF=AE=
=E6=94=B9=E5=92=8C=E5=BA=9F=E6=AD=A2=E9=83=A8=E5=88=86=E8=A1=8C=E6=94=BF=E6=
=B3=95=E8=A7=84=E7=9A=84=E5=86=B3=E5=AE=9A=E3=80=8B=E7=AC=AC=E4=BA=8C=E6=AC=
=A1=E4=BF=AE=E8=AE=A2=EF=BC=89</span></p>
<p align=3D"" style=3D"margin-top: 0px; margin-bottom: 0px; text-indent: 2e=
m; text-align: justify; font-family: =E5=AE=8B=E4=BD=93; zoom: 1.55;"><br>
</p>
<p style=3D"margin-top: 0px; margin-bottom: 0px; text-align: center; font-f=
amily: =E5=AE=8B=E4=BD=93; zoom: 1.55;">=E7=AC=AC=E4=B8=80=E7=AB=A0=E3=80=
=80=E6=80=BB=E3=80=80=E3=80=80=E5=88=99</p>
<p align=3D"" style=3D"margin-top: 0px; margin-bottom: 0px; text-indent: 2e=
m; text-align: justify; font-family: =E5=AE=8B=E4=BD=93; zoom: 1.55;"><br>
</p>
<p align=3D"" style=3D"margin-top: 0px; margin-bottom: 0px; text-indent: 2e=
m; text-align: justify; font-family: =E5=AE=8B=E4=BD=93; zoom: 1.55;"><span=
 style=3D"font-weight: bold;">=E7=AC=AC=E4=B8=80=E6=9D=A1</span>=E3=80=80=
=E4=B8=BA=E4=BA=86=E5=8A=A0=E5=BC=BA=E7=97=85=E5=8E=9F=E5=BE=AE=E7=94=9F=E7=
=89=A9=E5=AE=9E=E9=AA=8C=E5=AE=A4=EF=BC=88=E4=BB=A5=E4=B8=8B=E7=A7=B0=E5=AE=
=9E=E9=AA=8C=E5=AE=A4=EF=BC=89=E7=94=9F=E7=89=A9=E5=AE=89=E5=85=A8=E7=AE=A1=
=E7=90=86=EF=BC=8C=E4=BF=9D=E6=8A=A4=E5=AE=9E=E9=AA=8C=E5=AE=A4=E5=B7=A5=E4=
=BD=9C=E4=BA=BA=E5=91=98=E5=92=8C=E5=85=AC=E4=BC=97=E7=9A=84=E5=81=A5=E5=BA=
=B7=EF=BC=8C=E5=88=B6=E5=AE=9A=E6=9C=AC=E6=9D=A1=E4=BE=8B=E3=80=82</p>
<p align=3D"" style=3D"margin-top: 0px; margin-bottom: 0px; text-indent: 2e=
m; text-align: justify; font-family: =E5=AE=8B=E4=BD=93; zoom: 1.55;"><span=
 style=3D"font-weight: bold;">=E7=AC=AC=E4=BA=8C=E6=9D=A1</span>=E3=80=80=
=E5=AF=B9=E4=B8=AD=E5=8D=8E=E4=BA=BA=E6=B0=91=E5=85=B1=E5=92=8C=E5=9B=BD=E5=
=A2=83=E5=86=85=E7=9A=84=E5=AE=9E=E9=AA=8C=E5=AE=A4=E5=8F=8A=E5=85=B6=E4=BB=
=8E=E4=BA=8B=E5=AE=9E=E9=AA=8C=E6=B4=BB=E5=8A=A8=E7=9A=84=E7=94=9F=E7=89=A9=
=E5=AE=89=E5=85=A8=E7=AE=A1=E7=90=86=EF=BC=8C=E9=80=82=E7=94=A8=E6=9C=AC=E6=
=9D=A1=E4=BE=8B=E3=80=82</p>
<p align=3D"" style=3D"margin-top: 0px; margin-bottom: 0px; text-indent: 2e=
m; text-align: justify; font-family: =E5=AE=8B=E4=BD=93; zoom: 1.55;">=E6=
=9C=AC=E6=9D=A1=E4=BE=8B=E6=89=80=E7=A7=B0=E7=97=85=E5=8E=9F=E5=BE=AE=E7=94=
=9F=E7=89=A9=EF=BC=8C=E6=98=AF=E6=8C=87=E8=83=BD=E5=A4=9F=E4=BD=BF=E4=BA=BA=
=E6=88=96=E8=80=85=E5=8A=A8=E7=89=A9=E8=87=B4=E7=97=85=E7=9A=84=E5=BE=AE=E7=
=94=9F=E7=89=A9=E3=80=82</p>
<p align=3D"" style=3D"margin-top: 0px; margin-bottom: 0px; text-indent: 2e=
m; text-align: justify; font-family: =E5=AE=8B=E4=BD=93; zoom: 1.55;">=E6=
=9C=AC=E6=9D=A1=E4=BE=8B=E6=89=80=E7=A7=B0=E5=AE=9E=E9=AA=8C=E6=B4=BB=E5=8A=
=A8=EF=BC=8C=E6=98=AF=E6=8C=87=E5=AE=9E=E9=AA=8C=E5=AE=A4=E4=BB=8E=E4=BA=8B=
=E4=B8=8E=E7=97=85=E5=8E=9F=E5=BE=AE=E7=94=9F=E7=89=A9=E8=8F=8C=EF=BC=88=E6=
=AF=92=EF=BC=89=E7=A7=8D=E3=80=81=E6=A0=B7=E6=9C=AC=E6=9C=89=E5=85=B3=E7=9A=
=84=E7=A0=94=E7=A9=B6=E3=80=81=E6=95=99=E5=AD=A6=E3=80=81=E6=A3=80=E6=B5=8B=
=E3=80=81=E8=AF=8A=E6=96=AD=E7=AD=89=E6=B4=BB=E5=8A=A8=E3=80=82</p>
<p align=3D"" style=3D"margin-top: 0px; margin-bottom: 0px; text-indent: 2e=
m; text-align: justify; font-family: =E5=AE=8B=E4=BD=93; zoom: 1.55;"><span=
 style=3D"font-weight: bold;">=E7=AC=AC=E4=B8=89=E6=9D=A1</span>=E3=80=80=
=E5=9B=BD=E5=8A=A1=E9=99=A2=E5=8D=AB=E7=94=9F=E4=B8=BB=E7=AE=A1=E9=83=A8=E9=
=97=A8=E4=B8=BB=E7=AE=A1=E4=B8=8E=E4=BA=BA=E4=BD=93=E5=81=A5=E5=BA=B7=E6=9C=
=89=E5=85=B3=E7=9A=84=E5=AE=9E=E9=AA=8C=E5=AE=A4=E5=8F=8A=E5=85=B6=E5=AE=9E=
=E9=AA=8C=E6=B4=BB=E5=8A=A8=E7=9A=84=E7=94=9F=E7=89=A9=E5=AE=89=E5=85=A8=E7=
=9B=91=E7=9D=A3=E5=B7=A5=E4=BD=9C=E3=80=82</p>
<p align=3D"" style=3D"margin-top: 0px; margin-bottom: 0px; text-indent: 2e=
m; text-align: justify; font-family: =E5=AE=8B=E4=BD=93; zoom: 1.55;">=E5=
=9B=BD=E5=8A=A1=E9=99=A2=E5=85=BD=E5=8C=BB=E4=B8=BB=E7=AE=A1=E9=83=A8=E9=97=
=A8=E4=B8=BB=E7=AE=A1=E4=B8=8E=E5=8A=A8=E7=89=A9=E6=9C=89=E5=85=B3=E7=9A=84=
=E5=AE=9E=E9=AA=8C=E5=AE=A4=E5=8F=8A=E5=85=B6=E5=AE=9E=E9=AA=8C=E6=B4=BB=E5=
=8A=A8=E7=9A=84=E7=94=9F=E7=89=A9=E5=AE=89=E5=85=A8=E7=9B=91=E7=9D=A3=E5=B7=
=A5=E4=BD=9C=E3=80=82</p>
<p align=3D"" style=3D"margin-top: 0px; margin-bottom: 0px; text-indent: 2e=
m; text-align: justify; font-family: =E5=AE=8B=E4=BD=93; zoom: 1.55;">=E5=
=9B=BD=E5=8A=A1=E9=99=A2=E5=85=B6=E4=BB=96=E6=9C=89=E5=85=B3=E9=83=A8=E9=97=
=A8=E5=9C=A8=E5=90=84=E8=87=AA=E8=81=8C=E8=B4=A3=E8=8C=83=E5=9B=B4=E5=86=85=
=E8=B4=9F=E8=B4=A3=E5=AE=9E=E9=AA=8C=E5=AE=A4=E5=8F=8A=E5=85=B6=E5=AE=9E=E9=
=AA=8C=E6=B4=BB=E5=8A=A8=E7=9A=84=E7=94=9F=E7=89=A9=E5=AE=89=E5=85=A8=E7=AE=
=A1=E7=90=86=E5=B7=A5=E4=BD=9C=E3=80=82</p>
<p align=3D"" style=3D"margin-top: 0px; margin-bottom: 0px; text-indent: 2e=
m; text-align: justify; font-family: =E5=AE=8B=E4=BD=93; zoom: 1.55;">=E5=
=8E=BF=E7=BA=A7=E4=BB=A5=E4=B8=8A=E5=9C=B0=E6=96=B9=E4=BA=BA=E6=B0=91=E6=94=
=BF=E5=BA=9C=E5=8F=8A=E5=85=B6=E6=9C=89=E5=85=B3=E9=83=A8=E9=97=A8=E5=9C=A8=
=E5=90=84=E8=87=AA=E8=81=8C=E8=B4=A3=E8=8C=83=E5=9B=B4=E5=86=85=E8=B4=9F=E8=
=B4=A3=E5=AE=9E=E9=AA=8C=E5=AE=A4=E5=8F=8A=E5=85=B6=E5=AE=9E=E9=AA=8C=E6=B4=
=BB=E5=8A=A8=E7=9A=84=E7=94=9F=E7=89=A9=E5=AE=89=E5=85=A8=E7=AE=A1=E7=90=86=
=E5=B7=A5=E4=BD=9C=E3=80=82</p>
<p align=3D"" style=3D"margin-top: 0px; margin-bottom: 0px; text-indent: 2e=
m; text-align: justify; font-family: =E5=AE=8B=E4=BD=93; zoom: 1.55;"><span=
 style=3D"font-weight: bold;">=E7=AC=AC=E5=9B=9B=E6=9D=A1</span>=E3=80=80=
=E5=9B=BD=E5=AE=B6=E5=AF=B9=E7=97=85=E5=8E=9F=E5=BE=AE=E7=94=9F=E7=89=A9=E5=
=AE=9E=E8=A1=8C=E5=88=86=E7=B1=BB=E7=AE=A1=E7=90=86=EF=BC=8C=E5=AF=B9=E5=AE=
=9E=E9=AA=8C=E5=AE=A4=E5=AE=9E=E8=A1=8C=E5=88=86=E7=BA=A7=E7=AE=A1=E7=90=86=
=E3=80=82</p>
<p align=3D"" style=3D"margin-top: 0px; margin-bottom: 0px; text-indent: 2e=
m; text-align: justify; font-family: =E5=AE=8B=E4=BD=93; zoom: 1.55;"><span=
 style=3D"font-weight: bold;">=E7=AC=AC=E4=BA=94=E6=9D=A1</span>=E3=80=80=
=E5=9B=BD=E5=AE=B6=E5=AE=9E=E8=A1=8C=E7=BB=9F=E4=B8=80=E7=9A=84=E5=AE=9E=E9=
=AA=8C=E5=AE=A4=E7=94=9F=E7=89=A9=E5=AE=89=E5=85=A8=E6=A0=87=E5=87=86=E3=80=
=82=E5=AE=9E=E9=AA=8C=E5=AE=A4=E5=BA=94=E5=BD=93=E7=AC=A6=E5=90=88=E5=9B=BD=
=E5=AE=B6=E6=A0=87=E5=87=86=E5=92=8C=E8=A6=81=E6=B1=82=E3=80=82</p>
<p align=3D"" style=3D"margin-top: 0px; margin-bottom: 0px; text-indent: 2e=
m; text-align: justify; font-family: =E5=AE=8B=E4=BD=93; zoom: 1.55;"><span=
 style=3D"font-weight: bold;">=E7=AC=AC=E5=85=AD=E6=9D=A1</span>=E3=80=80=
=E5=AE=9E=E9=AA=8C=E5=AE=A4=E7=9A=84=E8=AE=BE=E7=AB=8B=E5=8D=95=E4=BD=8D=E5=
=8F=8A=E5=85=B6=E4=B8=BB=E7=AE=A1=E9=83=A8=E9=97=A8=E8=B4=9F=E8=B4=A3=E5=AE=
=9E=E9=AA=8C=E5=AE=A4=E6=97=A5=E5=B8=B8=E6=B4=BB=E5=8A=A8=E7=9A=84=E7=AE=A1=
=E7=90=86=EF=BC=8C=E6=89=BF=E6=8B=85=E5=BB=BA=E7=AB=8B=E5=81=A5=E5=85=A8=E5=
=AE=89=E5=85=A8=E7=AE=A1=E7=90=86=E5=88=B6=E5=BA=A6=EF=BC=8C=E6=A3=80=E6=9F=
=A5=E3=80=81=E7=BB=B4=E6=8A=A4=E5=AE=9E=E9=AA=8C=E8=AE=BE=E6=96=BD=E3=80=81=
=E8=AE=BE=E5=A4=87=EF=BC=8C=E6=8E=A7=E5=88=B6=E5=AE=9E=E9=AA=8C=E5=AE=A4=E6=
=84=9F=E6=9F=93=E7=9A=84=E8=81=8C=E8=B4=A3=E3=80=82</p>
<p align=3D"" style=3D"margin-top: 0px; margin-bottom: 0px; text-indent: 2e=
m; text-align: justify; font-family: =E5=AE=8B=E4=BD=93; zoom: 1.55;"><br>
</p>
<p style=3D"margin-top: 0px; margin-bottom: 0px; text-align: center; font-f=
amily: =E5=AE=8B=E4=BD=93; zoom: 1.55;">=E7=AC=AC=E4=BA=8C=E7=AB=A0=E3=80=
=80=E7=97=85=E5=8E=9F=E5=BE=AE=E7=94=9F=E7=89=A9=E7=9A=84=E5=88=86=E7=B1=BB=
=E5=92=8C=E7=AE=A1=E7=90=86</p>
<p align=3D"" style=3D"margin-top: 0px; margin-bottom: 0px; text-indent: 2e=
m; text-align: justify; font-family: =E5=AE=8B=E4=BD=93; zoom: 1.55;"><br>
</p>
<p align=3D"" style=3D"margin-top: 0px; margin-bottom: 0px; text-indent: 2e=
m; text-align: justify; font-family: =E5=AE=8B=E4=BD=93; zoom: 1.55;"><span=
 style=3D"font-weight: bold;">=E7=AC=AC=E4=B8=83=E6=9D=A1</span>=E3=80=80=
=E5=9B=BD=E5=AE=B6=E6=A0=B9=E6=8D=AE=E7=97=85=E5=8E=9F=E5=BE=AE=E7=94=9F=E7=
=89=A9=E7=9A=84=E4=BC=A0=E6=9F=93=E6=80=A7=E3=80=81=E6=84=9F=E6=9F=93=E5=90=
=8E=E5=AF=B9=E4=B8=AA=E4=BD=93=E6=88=96=E8=80=85=E7=BE=A4=E4=BD=93=E7=9A=84=
=E5=8D=B1=E5=AE=B3=E7=A8=8B=E5=BA=A6=EF=BC=8C=E5=B0=86=E7=97=85=E5=8E=9F=E5=
=BE=AE=E7=94=9F=E7=89=A9=E5=88=86=E4=B8=BA=E5=9B=9B=E7=B1=BB=EF=BC=9A</p>
<p align=3D"" style=3D"margin-top: 0px; margin-bottom: 0px; text-indent: 2e=
m; text-align: justify; font-family: =E5=AE=8B=E4=BD=93; zoom: 1.55;">=E7=
=AC=AC=E4=B8=80=E7=B1=BB=E7=97=85=E5=8E=9F=E5=BE=AE=E7=94=9F=E7=89=A9=EF=BC=
=8C=E6=98=AF=E6=8C=87=E8=83=BD=E5=A4=9F=E5=BC=95=E8=B5=B7=E4=BA=BA=E7=B1=BB=
=E6=88=96=E8=80=85=E5=8A=A8=E7=89=A9=E9=9D=9E=E5=B8=B8=E4=B8=A5=E9=87=8D=E7=
=96=BE=E7=97=85=E7=9A=84=E5=BE=AE=E7=94=9F=E7=89=A9=EF=BC=8C=E4=BB=A5=E5=8F=
=8A=E6=88=91=E5=9B=BD=E5=B0=9A=E6=9C=AA=E5=8F=91=E7=8E=B0=E6=88=96=E8=80=85=
=E5=B7=B2=E7=BB=8F=E5=AE=A3=E5=B8=83=E6=B6=88=E7=81=AD=E7=9A=84=E5=BE=AE=E7=
=94=9F=E7=89=A9=E3=80=82</p>
<p align=3D"" style=3D"margin-top: 0px; margin-bottom: 0px; text-indent: 2e=
m; text-align: justify; font-family: =E5=AE=8B=E4=BD=93; zoom: 1.55;">=E7=
=AC=AC=E4=BA=8C=E7=B1=BB=E7=97=85=E5=8E=9F=E5=BE=AE=E7=94=9F=E7=89=A9=EF=BC=
=8C=E6=98=AF=E6=8C=87=E8=83=BD=E5=A4=9F=E5=BC=95=E8=B5=B7=E4=BA=BA=E7=B1=BB=
=E6=88=96=E8=80=85=E5=8A=A8=E7=89=A9=E4=B8=A5=E9=87=8D=E7=96=BE=E7=97=85=EF=
=BC=8C=E6=AF=94=E8=BE=83=E5=AE=B9=E6=98=93=E7=9B=B4=E6=8E=A5=E6=88=96=E8=80=
=85=E9=97=B4=E6=8E=A5=E5=9C=A8=E4=BA=BA=E4=B8=8E=E4=BA=BA=E3=80=81=E5=8A=A8=
=E7=89=A9=E4=B8=8E=E4=BA=BA=E3=80=81=E5=8A=A8=E7=89=A9=E4=B8=8E=E5=8A=A8=E7=
=89=A9=E9=97=B4=E4=BC=A0=E6=92=AD=E7=9A=84=E5=BE=AE=E7=94=9F=E7=89=A9=E3=80=
=82</p>
<p align=3D"" style=3D"margin-top: 0px; margin-bottom: 0px; text-indent: 2e=
m; text-align: justify; font-family: =E5=AE=8B=E4=BD=93; zoom: 1.55;">=E7=
=AC=AC=E4=B8=89=E7=B1=BB=E7=97=85=E5=8E=9F=E5=BE=AE=E7=94=9F=E7=89=A9=EF=BC=
=8C=E6=98=AF=E6=8C=87=E8=83=BD=E5=A4=9F=E5=BC=95=E8=B5=B7=E4=BA=BA=E7=B1=BB=
=E6=88=96=E8=80=85=E5=8A=A8=E7=89=A9=E7=96=BE=E7=97=85=EF=BC=8C=E4=BD=86=E4=
=B8=80=E8=88=AC=E6=83=85=E5=86=B5=E4=B8=8B=E5=AF=B9=E4=BA=BA=E3=80=81=E5=8A=
=A8=E7=89=A9=E6=88=96=E8=80=85=E7=8E=AF=E5=A2=83=E4=B8=8D=E6=9E=84=E6=88=90=
=E4=B8=A5=E9=87=8D=E5=8D=B1=E5=AE=B3=EF=BC=8C=E4=BC=A0=E6=92=AD=E9=A3=8E=E9=
=99=A9=E6=9C=89=E9=99=90=EF=BC=8C=E5=AE=9E=E9=AA=8C=E5=AE=A4=E6=84=9F=E6=9F=
=93=E5=90=8E=E5=BE=88=E5=B0=91=E5=BC=95=E8=B5=B7=E4=B8=A5=E9=87=8D=E7=96=BE=
=E7=97=85=EF=BC=8C=E5=B9=B6=E4=B8=94=E5=85=B7=E5=A4=87=E6=9C=89=E6=95=88=E6=
=B2=BB=E7=96=97=E5=92=8C=E9=A2=84=E9=98=B2=E6=8E=AA=E6=96=BD=E7=9A=84=E5=BE=
=AE=E7=94=9F=E7=89=A9=E3=80=82</p>
<p align=3D"" style=3D"margin-top: 0px; margin-bottom: 0px; text-indent: 2e=
m; text-align: justify; font-family: =E5=AE=8B=E4=BD=93; zoom: 1.55;">=E7=
=AC=AC=E5=9B=9B=E7=B1=BB=E7=97=85=E5=8E=9F=E5=BE=AE=E7=94=9F=E7=89=A9=EF=BC=
=8C=E6=98=AF=E6=8C=87=E5=9C=A8=E9=80=9A=E5=B8=B8=E6=83=85=E5=86=B5=E4=B8=8B=
=E4=B8=8D=E4=BC=9A=E5=BC=95=E8=B5=B7=E4=BA=BA=E7=B1=BB=E6=88=96=E8=80=85=E5=
=8A=A8=E7=89=A9=E7=96=BE=E7=97=85=E7=9A=84=E5=BE=AE=E7=94=9F=E7=89=A9=E3=80=
=82</p>
<p align=3D"" style=3D"margin-top: 0px; margin-bottom: 0px; text-indent: 2e=
m; text-align: justify; font-family: =E5=AE=8B=E4=BD=93; zoom: 1.55;">=E7=
=AC=AC=E4=B8=80=E7=B1=BB=E3=80=81=E7=AC=AC=E4=BA=8C=E7=B1=BB=E7=97=85=E5=8E=
=9F=E5=BE=AE=E7=94=9F=E7=89=A9=E7=BB=9F=E7=A7=B0=E4=B8=BA=E9=AB=98=E8=87=B4=
=E7=97=85=E6=80=A7=E7=97=85=E5=8E=9F=E5=BE=AE=E7=94=9F=E7=89=A9=E3=80=82</p=
>
<p align=3D"" style=3D"margin-top: 0px; margin-bottom: 0px; text-indent: 2e=
m; text-align: justify; font-family: =E5=AE=8B=E4=BD=93; zoom: 1.55;"><span=
 style=3D"font-weight: bold;">=E7=AC=AC=E5=85=AB=E6=9D=A1</span>=E3=80=80=
=E4=BA=BA=E9=97=B4=E4=BC=A0=E6=9F=93=E7=9A=84=E7=97=85=E5=8E=9F=E5=BE=AE=E7=
=94=9F=E7=89=A9=E5=90=8D=E5=BD=95=E7=94=B1=E5=9B=BD=E5=8A=A1=E9=99=A2=E5=8D=
=AB=E7=94=9F=E4=B8=BB=E7=AE=A1=E9=83=A8=E9=97=A8=E5=95=86=E5=9B=BD=E5=8A=A1=
=E9=99=A2=E6=9C=89=E5=85=B3=E9=83=A8=E9=97=A8=E5=90=8E=E5=88=B6=E5=AE=9A=E3=
=80=81=E8=B0=83=E6=95=B4=E5=B9=B6=E4=BA=88=E4=BB=A5=E5=85=AC=E5=B8=83=EF=BC=
=9B=E5=8A=A8=E7=89=A9=E9=97=B4=E4=BC=A0=E6=9F=93=E7=9A=84=E7=97=85=E5=8E=9F=
=E5=BE=AE=E7=94=9F=E7=89=A9=E5=90=8D=E5=BD=95=E7=94=B1=E5=9B=BD=E5=8A=A1=E9=
=99=A2=E5=85=BD=E5=8C=BB=E4=B8=BB=E7=AE=A1=E9=83=A8=E9=97=A8=E5=95=86=E5=9B=
=BD=E5=8A=A1=E9=99=A2=E6=9C=89=E5=85=B3=E9=83=A8=E9=97=A8=E5=90=8E=E5=88=B6=
=E5=AE=9A=E3=80=81=E8=B0=83=E6=95=B4=E5=B9=B6=E4=BA=88=E4=BB=A5=E5=85=AC=E5=
=B8=83=E3=80=82</p>
<p align=3D"" style=3D"margin-top: 0px; margin-bottom: 0px; text-indent: 2e=
m; text-align: justify; font-family: =E5=AE=8B=E4=BD=93; zoom: 1.55;"><span=
 style=3D"font-weight: bold;">=E7=AC=AC=E4=B9=9D=E6=9D=A1</span>=E3=80=80=
=E9=87=87=E9=9B=86=E7=97=85=E5=8E=9F=E5=BE=AE=E7=94=9F=E7=89=A9=E6=A0=B7=E6=
=9C=AC=E5=BA=94=E5=BD=93=E5=85=B7=E5=A4=87=E4=B8=8B=E5=88=97=E6=9D=A1=E4=BB=
=B6=EF=BC=9A</p>
<p align=3D"" style=3D"margin-top: 0px; margin-bottom: 0px; text-indent: 2e=
m; text-align: justify; font-family: =E5=AE=8B=E4=BD=93; zoom: 1.55;">=EF=
=BC=88=E4=B8=80=EF=BC=89=E5=85=B7=E6=9C=89=E4=B8=8E=E9=87=87=E9=9B=86=E7=97=
=85=E5=8E=9F=E5=BE=AE=E7=94=9F=E7=89=A9=E6=A0=B7=E6=9C=AC=E6=89=80=E9=9C=80=
=E8=A6=81=E7=9A=84=E7=94=9F=E7=89=A9=E5=AE=89=E5=85=A8=E9=98=B2=E6=8A=A4=E6=
=B0=B4=E5=B9=B3=E7=9B=B8=E9=80=82=E5=BA=94=E7=9A=84=E8=AE=BE=E5=A4=87=EF=BC=
=9B</p>
<p align=3D"" style=3D"margin-top: 0px; margin-bottom: 0px; text-indent: 2e=
m; text-align: justify; font-family: =E5=AE=8B=E4=BD=93; zoom: 1.55;">=EF=
=BC=88=E4=BA=8C=EF=BC=89=E5=85=B7=E6=9C=89=E6=8E=8C=E6=8F=A1=E7=9B=B8=E5=85=
=B3=E4=B8=93=E4=B8=9A=E7=9F=A5=E8=AF=86=E5=92=8C=E6=93=8D=E4=BD=9C=E6=8A=80=
=E8=83=BD=E7=9A=84=E5=B7=A5=E4=BD=9C=E4=BA=BA=E5=91=98=EF=BC=9B</p>
<p align=3D"" style=3D"margin-top: 0px; margin-bottom: 0px; text-indent: 2e=
m; text-align: justify; font-family: =E5=AE=8B=E4=BD=93; zoom: 1.55;">=EF=
=BC=88=E4=B8=89=EF=BC=89=E5=85=B7=E6=9C=89=E6=9C=89=E6=95=88=E7=9A=84=E9=98=
=B2=E6=AD=A2=E7=97=85=E5=8E=9F=E5=BE=AE=E7=94=9F=E7=89=A9=E6=89=A9=E6=95=A3=
=E5=92=8C=E6=84=9F=E6=9F=93=E7=9A=84=E6=8E=AA=E6=96=BD=EF=BC=9B</p>
<p align=3D"" style=3D"margin-top: 0px; margin-bottom: 0px; text-indent: 2e=
m; text-align: justify; font-family: =E5=AE=8B=E4=BD=93; zoom: 1.55;">=EF=
=BC=88=E5=9B=9B=EF=BC=89=E5=85=B7=E6=9C=89=E4=BF=9D=E8=AF=81=E7=97=85=E5=8E=
=9F=E5=BE=AE=E7=94=9F=E7=89=A9=E6=A0=B7=E6=9C=AC=E8=B4=A8=E9=87=8F=E7=9A=84=
=E6=8A=80=E6=9C=AF=E6=96=B9=E6=B3=95=E5=92=8C=E6=89=8B=E6=AE=B5=E3=80=82</p=
>
<p align=3D"" style=3D"margin-top: 0px; margin-bottom: 0px; text-indent: 2e=
m; text-align: justify; font-family: =E5=AE=8B=E4=BD=93; zoom: 1.55;">=E9=
=87=87=E9=9B=86=E9=AB=98=E8=87=B4=E7=97=85=E6=80=A7=E7=97=85=E5=8E=9F=E5=BE=
=AE=E7=94=9F=E7=89=A9=E6=A0=B7=E6=9C=AC=E7=9A=84=E5=B7=A5=E4=BD=9C=E4=BA=BA=
=E5=91=98=E5=9C=A8=E9=87=87=E9=9B=86=E8=BF=87=E7=A8=8B=E4=B8=AD=E5=BA=94=E5=
=BD=93=E9=98=B2=E6=AD=A2=E7=97=85=E5=8E=9F=E5=BE=AE=E7=94=9F=E7=89=A9=E6=89=
=A9=E6=95=A3=E5=92=8C=E6=84=9F=E6=9F=93=EF=BC=8C=E5=B9=B6=E5=AF=B9=E6=A0=B7=
=E6=9C=AC=E7=9A=84=E6=9D=A5=E6=BA=90=E3=80=81=E9=87=87=E9=9B=86=E8=BF=87=E7=
=A8=8B=E5=92=8C=E6=96=B9=E6=B3=95=E7=AD=89=E4=BD=9C=E8=AF=A6=E7=BB=86=E8=AE=
=B0=E5=BD=95=E3=80=82</p>
<p align=3D"" style=3D"margin-top: 0px; margin-bottom: 0px; text-indent: 2e=
m; text-align: justify; font-family: =E5=AE=8B=E4=BD=93; zoom: 1.55;"><span=
 style=3D"font-weight: bold;">=E7=AC=AC=E5=8D=81=E6=9D=A1</span>=E3=80=80=
=E8=BF=90=E8=BE=93=E9=AB=98=E8=87=B4=E7=97=85=E6=80=A7=E7=97=85=E5=8E=9F=E5=
=BE=AE=E7=94=9F=E7=89=A9=E8=8F=8C=EF=BC=88=E6=AF=92=EF=BC=89=E7=A7=8D=E6=88=
=96=E8=80=85=E6=A0=B7=E6=9C=AC=EF=BC=8C=E5=BA=94=E5=BD=93=E9=80=9A=E8=BF=87=
=E9=99=86=E8=B7=AF=E8=BF=90=E8=BE=93=EF=BC=9B=E6=B2=A1=E6=9C=89=E9=99=86=E8=
=B7=AF=E9=80=9A=E9=81=93=EF=BC=8C=E5=BF=85=E9=A1=BB=E7=BB=8F=E6=B0=B4=E8=B7=
=AF=E8=BF=90=E8=BE=93=E7=9A=84=EF=BC=8C=E5=8F=AF=E4=BB=A5=E9=80=9A=E8=BF=87=
=E6=B0=B4=E8=B7=AF=E8=BF=90=E8=BE=93=EF=BC=9B=E7=B4=A7=E6=80=A5=E6=83=85=E5=
=86=B5=E4=B8=8B=E6=88=96=E8=80=85=E9=9C=80=E8=A6=81=E5=B0=86=E9=AB=98=E8=87=
=B4=E7=97=85=E6=80=A7=E7=97=85=E5=8E=9F=E5=BE=AE=E7=94=9F=E7=89=A9=E8=8F=8C=
=EF=BC=88=E6=AF=92=EF=BC=89=E7=A7=8D=E6=88=96=E8=80=85=E6=A0=B7=E6=9C=AC=E8=
=BF=90=E5=BE=80=E5=9B=BD=E5=A4=96=E7=9A=84=EF=BC=8C=E5=8F=AF=E4=BB=A5=E9=80=
=9A=E8=BF=87=E6=B0=91=E7=94=A8=E8=88=AA=E7=A9=BA=E8=BF=90=E8=BE=93=E3=80=82=
</p>
<p align=3D"" style=3D"margin-top: 0px; margin-bottom: 0px; text-indent: 2e=
m; text-align: justify; font-family: =E5=AE=8B=E4=BD=93; zoom: 1.55;"><span=
 style=3D"font-weight: bold;">=E7=AC=AC=E5=8D=81=E4=B8=80=E6=9D=A1</span>=
=E3=80=80=E8=BF=90=E8=BE=93=E9=AB=98=E8=87=B4=E7=97=85=E6=80=A7=E7=97=85=E5=
=8E=9F=E5=BE=AE=E7=94=9F=E7=89=A9=E8=8F=8C=EF=BC=88=E6=AF=92=EF=BC=89=E7=A7=
=8D=E6=88=96=E8=80=85=E6=A0=B7=E6=9C=AC=EF=BC=8C=E5=BA=94=E5=BD=93=E5=85=B7=
=E5=A4=87=E4=B8=8B=E5=88=97=E6=9D=A1=E4=BB=B6=EF=BC=9A</p>
<p align=3D"" style=3D"margin-top: 0px; margin-bottom: 0px; text-indent: 2e=
m; text-align: justify; font-family: =E5=AE=8B=E4=BD=93; zoom: 1.55;">=EF=
=BC=88=E4=B8=80=EF=BC=89=E8=BF=90=E8=BE=93=E7=9B=AE=E7=9A=84=E3=80=81=E9=AB=
=98=E8=87=B4=E7=97=85=E6=80=A7=E7=97=85=E5=8E=9F=E5=BE=AE=E7=94=9F=E7=89=A9=
=E7=9A=84=E7=94=A8=E9=80=94=E5=92=8C=E6=8E=A5=E6=94=B6=E5=8D=95=E4=BD=8D=E7=
=AC=A6=E5=90=88=E5=9B=BD=E5=8A=A1=E9=99=A2=E5=8D=AB=E7=94=9F=E4=B8=BB=E7=AE=
=A1=E9=83=A8=E9=97=A8=E6=88=96=E8=80=85=E5=85=BD=E5=8C=BB=E4=B8=BB=E7=AE=A1=
=E9=83=A8=E9=97=A8=E7=9A=84=E8=A7=84=E5=AE=9A=EF=BC=9B</p>
<p align=3D"" style=3D"margin-top: 0px; margin-bottom: 0px; text-indent: 2e=
m; text-align: justify; font-family: =E5=AE=8B=E4=BD=93; zoom: 1.55;">=EF=
=BC=88=E4=BA=8C=EF=BC=89=E9=AB=98=E8=87=B4=E7=97=85=E6=80=A7=E7=97=85=E5=8E=
=9F=E5=BE=AE=E7=94=9F=E7=89=A9=E8=8F=8C=EF=BC=88=E6=AF=92=EF=BC=89=E7=A7=8D=
=E6=88=96=E8=80=85=E6=A0=B7=E6=9C=AC=E7=9A=84=E5=AE=B9=E5=99=A8=E5=BA=94=E5=
=BD=93=E5=AF=86=E5=B0=81=EF=BC=8C=E5=AE=B9=E5=99=A8=E6=88=96=E8=80=85=E5=8C=
=85=E8=A3=85=E6=9D=90=E6=96=99=E8=BF=98=E5=BA=94=E5=BD=93=E7=AC=A6=E5=90=88=
=E9=98=B2=E6=B0=B4=E3=80=81=E9=98=B2=E7=A0=B4=E6=8D=9F=E3=80=81=E9=98=B2=E5=
=A4=96=E6=B3=84=E3=80=81=E8=80=90=E9=AB=98=EF=BC=88=E4=BD=8E=EF=BC=89=E6=B8=
=A9=E3=80=81=E8=80=90=E9=AB=98=E5=8E=8B=E7=9A=84=E8=A6=81=E6=B1=82=EF=BC=9B=
</p>
<p align=3D"" style=3D"margin-top: 0px; margin-bottom: 0px; text-indent: 2e=
m; text-align: justify; font-family: =E5=AE=8B=E4=BD=93; zoom: 1.55;">=EF=
=BC=88=E4=B8=89=EF=BC=89=E5=AE=B9=E5=99=A8=E6=88=96=E8=80=85=E5=8C=85=E8=A3=
=85=E6=9D=90=E6=96=99=E4=B8=8A=E5=BA=94=E5=BD=93=E5=8D=B0=E6=9C=89=E5=9B=BD=
=E5=8A=A1=E9=99=A2=E5=8D=AB=E7=94=9F=E4=B8=BB=E7=AE=A1=E9=83=A8=E9=97=A8=E6=
=88=96=E8=80=85=E5=85=BD=E5=8C=BB=E4=B8=BB=E7=AE=A1=E9=83=A8=E9=97=A8=E8=A7=
=84=E5=AE=9A=E7=9A=84=E7=94=9F=E7=89=A9=E5=8D=B1=E9=99=A9=E6=A0=87=E8=AF=86=
=E3=80=81=E8=AD=A6=E5=91=8A=E7=94=A8=E8=AF=AD=E5=92=8C=E6=8F=90=E7=A4=BA=E7=
=94=A8=E8=AF=AD=E3=80=82</p>
<p align=3D"" style=3D"margin-top: 0px; margin-bottom: 0px; text-indent: 2e=
m; text-align: justify; font-family: =E5=AE=8B=E4=BD=93; zoom: 1.55;">=E8=
=BF=90=E8=BE=93=E9=AB=98=E8=87=B4=E7=97=85=E6=80=A7=E7=97=85=E5=8E=9F=E5=BE=
=AE=E7=94=9F=E7=89=A9=E8=8F=8C=EF=BC=88=E6=AF=92=EF=BC=89=E7=A7=8D=E6=88=96=
=E8=80=85=E6=A0=B7=E6=9C=AC=EF=BC=8C=E5=BA=94=E5=BD=93=E7=BB=8F=E7=9C=81=E7=
=BA=A7=E4=BB=A5=E4=B8=8A=E4=BA=BA=E6=B0=91=E6=94=BF=E5=BA=9C=E5=8D=AB=E7=94=
=9F=E4=B8=BB=E7=AE=A1=E9=83=A8=E9=97=A8=E6=88=96=E8=80=85=E5=85=BD=E5=8C=BB=
=E4=B8=BB=E7=AE=A1=E9=83=A8=E9=97=A8=E6=89=B9=E5=87=86=E3=80=82=E5=9C=A8=E7=
=9C=81=E3=80=81=E8=87=AA=E6=B2=BB=E5=8C=BA=E3=80=81=E7=9B=B4=E8=BE=96=E5=B8=
=82=E8=A1=8C=E6=94=BF=E5=8C=BA=E5=9F=9F=E5=86=85=E8=BF=90=E8=BE=93=E7=9A=84=
=EF=BC=8C=E7=94=B1=E7=9C=81=E3=80=81=E8=87=AA=E6=B2=BB=E5=8C=BA=E3=80=81=E7=
=9B=B4=E8=BE=96=E5=B8=82=E4=BA=BA=E6=B0=91=E6=94=BF=E5=BA=9C=E5=8D=AB=E7=94=
=9F=E4=B8=BB=E7=AE=A1=E9=83=A8=E9=97=A8=E6=88=96=E8=80=85=E5=85=BD=E5=8C=BB=
=E4=B8=BB=E7=AE=A1=E9=83=A8=E9=97=A8=E6=89=B9=E5=87=86=EF=BC=9B=E9=9C=80=E8=
=A6=81=E8=B7=A8=E7=9C=81=E3=80=81=E8=87=AA=E6=B2=BB=E5=8C=BA=E3=80=81=E7=9B=
=B4=E8=BE=96=E5=B8=82=E8=BF=90=E8=BE=93=E6=88=96=E8=80=85=E8=BF=90=E5=BE=80=
=E5=9B=BD=E5=A4=96=E7=9A=84=EF=BC=8C=E7=94=B1=E5=87=BA=E5=8F=91=E5=9C=B0=E7=
=9A=84=E7=9C=81=E3=80=81=E8=87=AA=E6=B2=BB=E5=8C=BA=E3=80=81=E7=9B=B4=E8=BE=
=96=E5=B8=82=E4=BA=BA=E6=B0=91=E6=94=BF=E5=BA=9C=E5=8D=AB=E7=94=9F=E4=B8=BB=
=E7=AE=A1=E9=83=A8=E9=97=A8=E6=88=96=E8=80=85=E5=85=BD=E5=8C=BB=E4=B8=BB=E7=
=AE=A1=E9=83=A8=E9=97=A8=E8=BF=9B=E8=A1=8C=E5=88=9D=E5=AE=A1=E5=90=8E=EF=BC=
=8C=E5=88=86=E5=88=AB=E6=8A=A5=E5=9B=BD=E5=8A=A1=E9=99=A2=E5=8D=AB=E7=94=9F=
=E4=B8=BB=E7=AE=A1=E9=83=A8=E9=97=A8=E6=88=96=E8=80=85=E5=85=BD=E5=8C=BB=E4=
=B8=BB=E7=AE=A1=E9=83=A8=E9=97=A8=E6=89=B9=E5=87=86=E3=80=82</p>
<p align=3D"" style=3D"margin-top: 0px; margin-bottom: 0px; text-indent: 2e=
m; text-align: justify; font-family: =E5=AE=8B=E4=BD=93; zoom: 1.55;">=E5=
=87=BA=E5=85=A5=E5=A2=83=E6=A3=80=E9=AA=8C=E6=A3=80=E7=96=AB=E6=9C=BA=E6=9E=
=84=E5=9C=A8=E6=A3=80=E9=AA=8C=E6=A3=80=E7=96=AB=E8=BF=87=E7=A8=8B=E4=B8=AD=
=E9=9C=80=E8=A6=81=E8=BF=90=E8=BE=93=E7=97=85=E5=8E=9F=E5=BE=AE=E7=94=9F=E7=
=89=A9=E6=A0=B7=E6=9C=AC=E7=9A=84=EF=BC=8C=E7=94=B1=E5=9B=BD=E5=8A=A1=E9=99=
=A2=E5=87=BA=E5=85=A5=E5=A2=83=E6=A3=80=E9=AA=8C=E6=A3=80=E7=96=AB=E9=83=A8=
=E9=97=A8=E6=89=B9=E5=87=86=EF=BC=8C=E5=B9=B6=E5=90=8C=E6=97=B6=E5=90=91=E5=
=9B=BD=E5=8A=A1=E9=99=A2=E5=8D=AB=E7=94=9F=E4=B8=BB=E7=AE=A1=E9=83=A8=E9=97=
=A8=E6=88=96=E8=80=85=E5=85=BD=E5=8C=BB=E4=B8=BB=E7=AE=A1=E9=83=A8=E9=97=A8=
=E9=80=9A=E6=8A=A5=E3=80=82</p>
<p align=3D"" style=3D"margin-top: 0px; margin-bottom: 0px; text-indent: 2e=
m; text-align: justify; font-family: =E5=AE=8B=E4=BD=93; zoom: 1.55;">=E9=
=80=9A=E8=BF=87=E6=B0=91=E7=94=A8=E8=88=AA=E7=A9=BA=E8=BF=90=E8=BE=93=E9=AB=
=98=E8=87=B4=E7=97=85=E6=80=A7=E7=97=85=E5=8E=9F=E5=BE=AE=E7=94=9F=E7=89=A9=
=E8=8F=8C=EF=BC=88=E6=AF=92=EF=BC=89=E7=A7=8D=E6=88=96=E8=80=85=E6=A0=B7=E6=
=9C=AC=E7=9A=84=EF=BC=8C=E9=99=A4=E4=BE=9D=E7=85=A7=E6=9C=AC=E6=9D=A1=E7=AC=
=AC=E4=BA=8C=E6=AC=BE=E3=80=81=E7=AC=AC=E4=B8=89=E6=AC=BE=E8=A7=84=E5=AE=9A=
=E5=8F=96=E5=BE=97=E6=89=B9=E5=87=86=E5=A4=96=EF=BC=8C=E8=BF=98=E5=BA=94=E5=
=BD=93=E7=BB=8F=E5=9B=BD=E5=8A=A1=E9=99=A2=E6=B0=91=E7=94=A8=E8=88=AA=E7=A9=
=BA=E4=B8=BB=E7=AE=A1=E9=83=A8=E9=97=A8=E6=89=B9=E5=87=86=E3=80=82</p>
<p align=3D"" style=3D"margin-top: 0px; margin-bottom: 0px; text-indent: 2e=
m; text-align: justify; font-family: =E5=AE=8B=E4=BD=93; zoom: 1.55;">=E6=
=9C=89=E5=85=B3=E4=B8=BB=E7=AE=A1=E9=83=A8=E9=97=A8=E5=BA=94=E5=BD=93=E5=AF=
=B9=E7=94=B3=E8=AF=B7=E4=BA=BA=E6=8F=90=E4=BA=A4=E7=9A=84=E5=85=B3=E4=BA=8E=
=E8=BF=90=E8=BE=93=E9=AB=98=E8=87=B4=E7=97=85=E6=80=A7=E7=97=85=E5=8E=9F=E5=
=BE=AE=E7=94=9F=E7=89=A9=E8=8F=8C=EF=BC=88=E6=AF=92=EF=BC=89=E7=A7=8D=E6=88=
=96=E8=80=85=E6=A0=B7=E6=9C=AC=E7=9A=84=E7=94=B3=E8=AF=B7=E6=9D=90=E6=96=99=
=E8=BF=9B=E8=A1=8C=E5=AE=A1=E6=9F=A5=EF=BC=8C=E5=AF=B9=E7=AC=A6=E5=90=88=E6=
=9C=AC=E6=9D=A1=E7=AC=AC=E4=B8=80=E6=AC=BE=E8=A7=84=E5=AE=9A=E6=9D=A1=E4=BB=
=B6=E7=9A=84=EF=BC=8C=E5=BA=94=E5=BD=93=E5=8D=B3=E6=97=B6=E6=89=B9=E5=87=86=
=E3=80=82</p>
<p align=3D"" style=3D"margin-top: 0px; margin-bottom: 0px; text-indent: 2e=
m; text-align: justify; font-family: =E5=AE=8B=E4=BD=93; zoom: 1.55;"><span=
 style=3D"font-weight: bold;">=E7=AC=AC=E5=8D=81=E4=BA=8C=E6=9D=A1</span>=
=E3=80=80=E8=BF=90=E8=BE=93=E9=AB=98=E8=87=B4=E7=97=85=E6=80=A7=E7=97=85=E5=
=8E=9F=E5=BE=AE=E7=94=9F=E7=89=A9=E8=8F=8C=EF=BC=88=E6=AF=92=EF=BC=89=E7=A7=
=8D=E6=88=96=E8=80=85=E6=A0=B7=E6=9C=AC=EF=BC=8C=E5=BA=94=E5=BD=93=E7=94=B1=
=E4=B8=8D=E5=B0=91=E4=BA=8E2=E4=BA=BA=E7=9A=84=E4=B8=93=E4=BA=BA=E6=8A=A4=
=E9=80=81=EF=BC=8C=E5=B9=B6=E9=87=87=E5=8F=96=E7=9B=B8=E5=BA=94=E7=9A=84=E9=
=98=B2=E6=8A=A4=E6=8E=AA=E6=96=BD=E3=80=82</p>
<p align=3D"" style=3D"margin-top: 0px; margin-bottom: 0px; text-indent: 2e=
m; text-align: justify; font-family: =E5=AE=8B=E4=BD=93; zoom: 1.55;">=E6=
=9C=89=E5=85=B3=E5=8D=95=E4=BD=8D=E6=88=96=E8=80=85=E4=B8=AA=E4=BA=BA=E4=B8=
=8D=E5=BE=97=E9=80=9A=E8=BF=87=E5=85=AC=E5=85=B1=E7=94=B5=EF=BC=88=E6=B1=BD=
=EF=BC=89=E8=BD=A6=E5=92=8C=E5=9F=8E=E5=B8=82=E9=93=81=E8=B7=AF=E8=BF=90=E8=
=BE=93=E7=97=85=E5=8E=9F=E5=BE=AE=E7=94=9F=E7=89=A9=E8=8F=8C=EF=BC=88=E6=AF=
=92=EF=BC=89=E7=A7=8D=E6=88=96=E8=80=85=E6=A0=B7=E6=9C=AC=E3=80=82</p>
<p align=3D"" style=3D"margin-top: 0px; margin-bottom: 0px; text-indent: 2e=
m; text-align: justify; font-family: =E5=AE=8B=E4=BD=93; zoom: 1.55;"><span=
 style=3D"font-weight: bold;">=E7=AC=AC=E5=8D=81=E4=B8=89=E6=9D=A1</span>=
=E3=80=80=E9=9C=80=E8=A6=81=E9=80=9A=E8=BF=87=E9=93=81=E8=B7=AF=E3=80=81=E5=
=85=AC=E8=B7=AF=E3=80=81=E6=B0=91=E7=94=A8=E8=88=AA=E7=A9=BA=E7=AD=89=E5=85=
=AC=E5=85=B1=E4=BA=A4=E9=80=9A=E5=B7=A5=E5=85=B7=E8=BF=90=E8=BE=93=E9=AB=98=
=E8=87=B4=E7=97=85=E6=80=A7=E7=97=85=E5=8E=9F=E5=BE=AE=E7=94=9F=E7=89=A9=E8=
=8F=8C=EF=BC=88=E6=AF=92=EF=BC=89=E7=A7=8D=E6=88=96=E8=80=85=E6=A0=B7=E6=9C=
=AC=E7=9A=84=EF=BC=8C=E6=89=BF=E8=BF=90=E5=8D=95=E4=BD=8D=E5=BA=94=E5=BD=93=
=E5=87=AD=E6=9C=AC=E6=9D=A1=E4=BE=8B=E7=AC=AC=E5=8D=81=E4=B8=80=E6=9D=A1=E8=
=A7=84=E5=AE=9A=E7=9A=84=E6=89=B9=E5=87=86=E6=96=87=E4=BB=B6=E4=BA=88=E4=BB=
=A5=E8=BF=90=E8=BE=93=E3=80=82</p>
<p align=3D"" style=3D"margin-top: 0px; margin-bottom: 0px; text-indent: 2e=
m; text-align: justify; font-family: =E5=AE=8B=E4=BD=93; zoom: 1.55;">=E6=
=89=BF=E8=BF=90=E5=8D=95=E4=BD=8D=E5=BA=94=E5=BD=93=E4=B8=8E=E6=8A=A4=E9=80=
=81=E4=BA=BA=E5=85=B1=E5=90=8C=E9=87=87=E5=8F=96=E6=8E=AA=E6=96=BD=EF=BC=8C=
=E7=A1=AE=E4=BF=9D=E6=89=80=E8=BF=90=E8=BE=93=E7=9A=84=E9=AB=98=E8=87=B4=E7=
=97=85=E6=80=A7=E7=97=85=E5=8E=9F=E5=BE=AE=E7=94=9F=E7=89=A9=E8=8F=8C=EF=BC=
=88=E6=AF=92=EF=BC=89=E7=A7=8D=E6=88=96=E8=80=85=E6=A0=B7=E6=9C=AC=E7=9A=84=
=E5=AE=89=E5=85=A8=EF=BC=8C=E4=B8=A5=E9=98=B2=E5=8F=91=E7=94=9F=E8=A2=AB=E7=
=9B=97=E3=80=81=E8=A2=AB=E6=8A=A2=E3=80=81=E4=B8=A2=E5=A4=B1=E3=80=81=E6=B3=
=84=E6=BC=8F=E4=BA=8B=E4=BB=B6=E3=80=82</p>
<p align=3D"" style=3D"margin-top: 0px; margin-bottom: 0px; text-indent: 2e=
m; text-align: justify; font-family: =E5=AE=8B=E4=BD=93; zoom: 1.55;"><span=
 style=3D"font-weight: bold;">=E7=AC=AC=E5=8D=81=E5=9B=9B=E6=9D=A1</span>=
=E3=80=80=E5=9B=BD=E5=8A=A1=E9=99=A2=E5=8D=AB=E7=94=9F=E4=B8=BB=E7=AE=A1=E9=
=83=A8=E9=97=A8=E6=88=96=E8=80=85=E5=85=BD=E5=8C=BB=E4=B8=BB=E7=AE=A1=E9=83=
=A8=E9=97=A8=E6=8C=87=E5=AE=9A=E7=9A=84=E8=8F=8C=EF=BC=88=E6=AF=92=EF=BC=89=
=E7=A7=8D=E4=BF=9D=E8=97=8F=E4=B8=AD=E5=BF=83=E6=88=96=E8=80=85=E4=B8=93=E4=
=B8=9A=E5=AE=9E=E9=AA=8C=E5=AE=A4=EF=BC=88=E4=BB=A5=E4=B8=8B=E7=A7=B0=E4=BF=
=9D=E8=97=8F=E6=9C=BA=E6=9E=84=EF=BC=89=EF=BC=8C=E6=89=BF=E6=8B=85=E9=9B=86=
=E4=B8=AD=E5=82=A8=E5=AD=98=E7=97=85=E5=8E=9F=E5=BE=AE=E7=94=9F=E7=89=A9=E8=
=8F=8C=EF=BC=88=E6=AF=92=EF=BC=89=E7=A7=8D=E5=92=8C=E6=A0=B7=E6=9C=AC=E7=9A=
=84=E4=BB=BB=E5=8A=A1=E3=80=82</p>
<p align=3D"" style=3D"margin-top: 0px; margin-bottom: 0px; text-indent: 2e=
m; text-align: justify; font-family: =E5=AE=8B=E4=BD=93; zoom: 1.55;">=E4=
=BF=9D=E8=97=8F=E6=9C=BA=E6=9E=84=E5=BA=94=E5=BD=93=E4=BE=9D=E7=85=A7=E5=9B=
=BD=E5=8A=A1=E9=99=A2=E5=8D=AB=E7=94=9F=E4=B8=BB=E7=AE=A1=E9=83=A8=E9=97=A8=
=E6=88=96=E8=80=85=E5=85=BD=E5=8C=BB=E4=B8=BB=E7=AE=A1=E9=83=A8=E9=97=A8=E7=
=9A=84=E8=A7=84=E5=AE=9A=EF=BC=8C=E5=82=A8=E5=AD=98=E5=AE=9E=E9=AA=8C=E5=AE=
=A4=E9=80=81=E4=BA=A4=E7=9A=84=E7=97=85=E5=8E=9F=E5=BE=AE=E7=94=9F=E7=89=A9=
=E8=8F=8C=EF=BC=88=E6=AF=92=EF=BC=89=E7=A7=8D=E5=92=8C=E6=A0=B7=E6=9C=AC=EF=
=BC=8C=E5=B9=B6=E5=90=91=E5=AE=9E=E9=AA=8C=E5=AE=A4=E6=8F=90=E4=BE=9B=E7=97=
=85=E5=8E=9F=E5=BE=AE=E7=94=9F=E7=89=A9=E8=8F=8C=EF=BC=88=E6=AF=92=EF=BC=89=
=E7=A7=8D=E5=92=8C=E6=A0=B7=E6=9C=AC=E3=80=82</p>
<p align=3D"" style=3D"margin-top: 0px; margin-bottom: 0px; text-indent: 2e=
m; text-align: justify; font-family: =E5=AE=8B=E4=BD=93; zoom: 1.55;">=E4=
=BF=9D=E8=97=8F=E6=9C=BA=E6=9E=84=E5=BA=94=E5=BD=93=E5=88=B6=E5=AE=9A=E4=B8=
=A5=E6=A0=BC=E7=9A=84=E5=AE=89=E5=85=A8=E4=BF=9D=E7=AE=A1=E5=88=B6=E5=BA=A6=
=EF=BC=8C=E4=BD=9C=E5=A5=BD=E7=97=85=E5=8E=9F=E5=BE=AE=E7=94=9F=E7=89=A9=E8=
=8F=8C=EF=BC=88=E6=AF=92=EF=BC=89=E7=A7=8D=E5=92=8C=E6=A0=B7=E6=9C=AC=E8=BF=
=9B=E5=87=BA=E5=92=8C=E5=82=A8=E5=AD=98=E7=9A=84=E8=AE=B0=E5=BD=95=EF=BC=8C=
=E5=BB=BA=E7=AB=8B=E6=A1=A3=E6=A1=88=E5=88=B6=E5=BA=A6=EF=BC=8C=E5=B9=B6=E6=
=8C=87=E5=AE=9A=E4=B8=93=E4=BA=BA=E8=B4=9F=E8=B4=A3=E3=80=82=E5=AF=B9=E9=AB=
=98=E8=87=B4=E7=97=85=E6=80=A7=E7=97=85=E5=8E=9F=E5=BE=AE=E7=94=9F=E7=89=A9=
=E8=8F=8C=EF=BC=88=E6=AF=92=EF=BC=89=E7=A7=8D=E5=92=8C=E6=A0=B7=E6=9C=AC=E5=
=BA=94=E5=BD=93=E8=AE=BE=E4=B8=93=E5=BA=93=E6=88=96=E8=80=85=E4=B8=93=E6=9F=
=9C=E5=8D=95=E7=8B=AC=E5=82=A8=E5=AD=98=E3=80=82</p>
<p align=3D"" style=3D"margin-top: 0px; margin-bottom: 0px; text-indent: 2e=
m; text-align: justify; font-family: =E5=AE=8B=E4=BD=93; zoom: 1.55;">=E4=
=BF=9D=E8=97=8F=E6=9C=BA=E6=9E=84=E5=82=A8=E5=AD=98=E3=80=81=E6=8F=90=E4=BE=
=9B=E7=97=85=E5=8E=9F=E5=BE=AE=E7=94=9F=E7=89=A9=E8=8F=8C=EF=BC=88=E6=AF=92=
=EF=BC=89=E7=A7=8D=E5=92=8C=E6=A0=B7=E6=9C=AC=EF=BC=8C=E4=B8=8D=E5=BE=97=E6=
=94=B6=E5=8F=96=E4=BB=BB=E4=BD=95=E8=B4=B9=E7=94=A8=EF=BC=8C=E5=85=B6=E7=BB=
=8F=E8=B4=B9=E7=94=B1=E5=90=8C=E7=BA=A7=E8=B4=A2=E6=94=BF=E5=9C=A8=E5=8D=95=
=E4=BD=8D=E9=A2=84=E7=AE=97=E4=B8=AD=E4=BA=88=E4=BB=A5=E4=BF=9D=E9=9A=9C=E3=
=80=82</p>
<p align=3D"" style=3D"margin-top: 0px; margin-bottom: 0px; text-indent: 2e=
m; text-align: justify; font-family: =E5=AE=8B=E4=BD=93; zoom: 1.55;">=E4=
=BF=9D=E8=97=8F=E6=9C=BA=E6=9E=84=E7=9A=84=E7=AE=A1=E7=90=86=E5=8A=9E=E6=B3=
=95=E7=94=B1=E5=9B=BD=E5=8A=A1=E9=99=A2=E5=8D=AB=E7=94=9F=E4=B8=BB=E7=AE=A1=
=E9=83=A8=E9=97=A8=E4=BC=9A=E5=90=8C=E5=9B=BD=E5=8A=A1=E9=99=A2=E5=85=BD=E5=
=8C=BB=E4=B8=BB=E7=AE=A1=E9=83=A8=E9=97=A8=E5=88=B6=E5=AE=9A=E3=80=82</p>
<p align=3D"" style=3D"margin-top: 0px; margin-bottom: 0px; text-indent: 2e=
m; text-align: justify; font-family: =E5=AE=8B=E4=BD=93; zoom: 1.55;"><span=
 style=3D"font-weight: bold;">=E7=AC=AC=E5=8D=81=E4=BA=94=E6=9D=A1</span>=
=E3=80=80=E4=BF=9D=E8=97=8F=E6=9C=BA=E6=9E=84=E5=BA=94=E5=BD=93=E5=87=AD=E5=
=AE=9E=E9=AA=8C=E5=AE=A4=E4=BE=9D=E7=85=A7=E6=9C=AC=E6=9D=A1=E4=BE=8B=E7=9A=
=84=E8=A7=84=E5=AE=9A=E5=8F=96=E5=BE=97=E7=9A=84=E4=BB=8E=E4=BA=8B=E9=AB=98=
=E8=87=B4=E7=97=85=E6=80=A7=E7=97=85=E5=8E=9F=E5=BE=AE=E7=94=9F=E7=89=A9=E7=
=9B=B8=E5=85=B3=E5=AE=9E=E9=AA=8C=E6=B4=BB=E5=8A=A8=E7=9A=84=E6=89=B9=E5=87=
=86=E6=96=87=E4=BB=B6=EF=BC=8C=E5=90=91=E5=AE=9E=E9=AA=8C=E5=AE=A4=E6=8F=90=
=E4=BE=9B=E9=AB=98=E8=87=B4=E7=97=85=E6=80=A7=E7=97=85=E5=8E=9F=E5=BE=AE=E7=
=94=9F=E7=89=A9=E8=8F=8C=EF=BC=88=E6=AF=92=EF=BC=89=E7=A7=8D=E5=92=8C=E6=A0=
=B7=E6=9C=AC=EF=BC=8C=E5=B9=B6=E4=BA=88=E4=BB=A5=E7=99=BB=E8=AE=B0=E3=80=82=
</p>
<p align=3D"" style=3D"margin-top: 0px; margin-bottom: 0px; text-indent: 2e=
m; text-align: justify; font-family: =E5=AE=8B=E4=BD=93; zoom: 1.55;"><span=
 style=3D"font-weight: bold;">=E7=AC=AC=E5=8D=81=E5=85=AD=E6=9D=A1</span>=
=E3=80=80=E5=AE=9E=E9=AA=8C=E5=AE=A4=E5=9C=A8=E7=9B=B8=E5=85=B3=E5=AE=9E=E9=
=AA=8C=E6=B4=BB=E5=8A=A8=E7=BB=93=E6=9D=9F=E5=90=8E=EF=BC=8C=E5=BA=94=E5=BD=
=93=E4=BE=9D=E7=85=A7=E5=9B=BD=E5=8A=A1=E9=99=A2=E5=8D=AB=E7=94=9F=E4=B8=BB=
=E7=AE=A1=E9=83=A8=E9=97=A8=E6=88=96=E8=80=85=E5=85=BD=E5=8C=BB=E4=B8=BB=E7=
=AE=A1=E9=83=A8=E9=97=A8=E7=9A=84=E8=A7=84=E5=AE=9A=EF=BC=8C=E5=8F=8A=E6=97=
=B6=E5=B0=86=E7=97=85=E5=8E=9F=E5=BE=AE=E7=94=9F=E7=89=A9=E8=8F=8C=EF=BC=88=
=E6=AF=92=EF=BC=89=E7=A7=8D=E5=92=8C=E6=A0=B7=E6=9C=AC=E5=B0=B1=E5=9C=B0=E9=
=94=80=E6=AF=81=E6=88=96=E8=80=85=E9=80=81=E4=BA=A4=E4=BF=9D=E8=97=8F=E6=9C=
=BA=E6=9E=84=E4=BF=9D=E7=AE=A1=E3=80=82</p>
<p align=3D"" style=3D"margin-top: 0px; margin-bottom: 0px; text-indent: 2e=
m; text-align: justify; font-family: =E5=AE=8B=E4=BD=93; zoom: 1.55;">=E4=
=BF=9D=E8=97=8F=E6=9C=BA=E6=9E=84=E6=8E=A5=E5=8F=97=E5=AE=9E=E9=AA=8C=E5=AE=
=A4=E9=80=81=E4=BA=A4=E7=9A=84=E7=97=85=E5=8E=9F=E5=BE=AE=E7=94=9F=E7=89=A9=
=E8=8F=8C=EF=BC=88=E6=AF=92=EF=BC=89=E7=A7=8D=E5=92=8C=E6=A0=B7=E6=9C=AC=EF=
=BC=8C=E5=BA=94=E5=BD=93=E4=BA=88=E4=BB=A5=E7=99=BB=E8=AE=B0=EF=BC=8C=E5=B9=
=B6=E5=BC=80=E5=85=B7=E6=8E=A5=E6=94=B6=E8=AF=81=E6=98=8E=E3=80=82</p>
<p align=3D"" style=3D"margin-top: 0px; margin-bottom: 0px; text-indent: 2e=
m; text-align: justify; font-family: =E5=AE=8B=E4=BD=93; zoom: 1.55;"><span=
 style=3D"font-weight: bold;">=E7=AC=AC=E5=8D=81=E4=B8=83=E6=9D=A1</span>=
=E3=80=80=E9=AB=98=E8=87=B4=E7=97=85=E6=80=A7=E7=97=85=E5=8E=9F=E5=BE=AE=E7=
=94=9F=E7=89=A9=E8=8F=8C=EF=BC=88=E6=AF=92=EF=BC=89=E7=A7=8D=E6=88=96=E8=80=
=85=E6=A0=B7=E6=9C=AC=E5=9C=A8=E8=BF=90=E8=BE=93=E3=80=81=E5=82=A8=E5=AD=98=
=E4=B8=AD=E8=A2=AB=E7=9B=97=E3=80=81=E8=A2=AB=E6=8A=A2=E3=80=81=E4=B8=A2=E5=
=A4=B1=E3=80=81=E6=B3=84=E6=BC=8F=E7=9A=84=EF=BC=8C=E6=89=BF=E8=BF=90=E5=8D=
=95=E4=BD=8D=E3=80=81=E6=8A=A4=E9=80=81=E4=BA=BA=E3=80=81=E4=BF=9D=E8=97=8F=
=E6=9C=BA=E6=9E=84=E5=BA=94=E5=BD=93=E9=87=87=E5=8F=96=E5=BF=85=E8=A6=81=E7=
=9A=84=E6=8E=A7=E5=88=B6=E6=8E=AA=E6=96=BD=EF=BC=8C=E5=B9=B6=E5=9C=A82=E5=
=B0=8F=E6=97=B6=E5=86=85=E5=88=86=E5=88=AB=E5=90=91=E6=89=BF=E8=BF=90=E5=8D=
=95=E4=BD=8D=E7=9A=84=E4=B8=BB=E7=AE=A1=E9=83=A8=E9=97=A8=E3=80=81=E6=8A=A4=
=E9=80=81=E4=BA=BA=E6=89=80=E5=9C=A8=E5=8D=95=E4=BD=8D=E5=92=8C=E4=BF=9D=E8=
=97=8F=E6=9C=BA=E6=9E=84=E7=9A=84=E4=B8=BB=E7=AE=A1=E9=83=A8=E9=97=A8=E6=8A=
=A5=E5=91=8A=EF=BC=8C=E5=90=8C=E6=97=B6=E5=90=91=E6=89=80=E5=9C=A8=E5=9C=B0=
=E7=9A=84=E5=8E=BF=E7=BA=A7=E4=BA=BA=E6=B0=91=E6=94=BF=E5=BA=9C=E5=8D=AB=E7=
=94=9F=E4=B8=BB=E7=AE=A1=E9=83=A8=E9=97=A8=E6=88=96=E8=80=85=E5=85=BD=E5=8C=
=BB=E4=B8=BB=E7=AE=A1=E9=83=A8=E9=97=A8=E6=8A=A5=E5=91=8A=EF=BC=8C=E5=8F=91=
=E7=94=9F=E8=A2=AB=E7=9B=97=E3=80=81=E8=A2=AB=E6=8A=A2=E3=80=81=E4=B8=A2=E5=
=A4=B1=E7=9A=84=EF=BC=8C=E8=BF=98=E5=BA=94=E5=BD=93=E5=90=91=E5=85=AC=E5=AE=
=89=E6=9C=BA=E5=85=B3=E6=8A=A5=E5=91=8A=EF=BC=9B=E6=8E=A5=E5=88=B0=E6=8A=A5=
=E5=91=8A=E7=9A=84=E5=8D=AB=E7=94=9F=E4=B8=BB=E7=AE=A1=E9=83=A8=E9=97=A8=E6=
=88=96=E8=80=85=E5=85=BD=E5=8C=BB=E4=B8=BB=E7=AE=A1=E9=83=A8=E9=97=A8=E5=BA=
=94=E5=BD=93=E5=9C=A82=E5=B0=8F=E6=97=B6=E5=86=85=E5=90=91=E6=9C=AC=E7=BA=
=A7=E4=BA=BA=E6=B0=91=E6=94=BF=E5=BA=9C=E6=8A=A5=E5=91=8A=EF=BC=8C=E5=B9=B6=
=E5=90=8C=E6=97=B6=E5=90=91=E4=B8=8A=E7=BA=A7=E4=BA=BA=E6=B0=91=E6=94=BF=E5=
=BA=9C=E5=8D=AB=E7=94=9F=E4=B8=BB=E7=AE=A1=E9=83=A8=E9=97=A8=E6=88=96=E8=80=
=85=E5=85=BD=E5=8C=BB=E4=B8=BB=E7=AE=A1=E9=83=A8=E9=97=A8=E5=92=8C=E5=9B=BD=
=E5=8A=A1=E9=99=A2=E5=8D=AB=E7=94=9F=E4=B8=BB=E7=AE=A1=E9=83=A8=E9=97=A8=E6=
=88=96=E8=80=85=E5=85=BD=E5=8C=BB=E4=B8=BB=E7=AE=A1=E9=83=A8=E9=97=A8=E6=8A=
=A5=E5=91=8A=E3=80=82</p>
<p align=3D"" style=3D"margin-top: 0px; margin-bottom: 0px; text-indent: 2e=
m; text-align: justify; font-family: =E5=AE=8B=E4=BD=93; zoom: 1.55;">=E5=
=8E=BF=E7=BA=A7=E4=BA=BA=E6=B0=91=E6=94=BF=E5=BA=9C=E5=BA=94=E5=BD=93=E5=9C=
=A8=E6=8E=A5=E5=88=B0=E6=8A=A5=E5=91=8A=E5=90=8E2=E5=B0=8F=E6=97=B6=E5=86=
=85=E5=90=91=E8=AE=BE=E5=8C=BA=E7=9A=84=E5=B8=82=E7=BA=A7=E4=BA=BA=E6=B0=91=
=E6=94=BF=E5=BA=9C=E6=88=96=E8=80=85=E4=B8=8A=E4=B8=80=E7=BA=A7=E4=BA=BA=E6=
=B0=91=E6=94=BF=E5=BA=9C=E6=8A=A5=E5=91=8A=EF=BC=9B=E8=AE=BE=E5=8C=BA=E7=9A=
=84=E5=B8=82=E7=BA=A7=E4=BA=BA=E6=B0=91=E6=94=BF=E5=BA=9C=E5=BA=94=E5=BD=93=
=E5=9C=A8=E6=8E=A5=E5=88=B0=E6=8A=A5=E5=91=8A=E5=90=8E2=E5=B0=8F=E6=97=B6=
=E5=86=85=E5=90=91=E7=9C=81=E3=80=81=E8=87=AA=E6=B2=BB=E5=8C=BA=E3=80=81=E7=
=9B=B4=E8=BE=96=E5=B8=82=E4=BA=BA=E6=B0=91=E6=94=BF=E5=BA=9C=E6=8A=A5=E5=91=
=8A=E3=80=82=E7=9C=81=E3=80=81=E8=87=AA=E6=B2=BB=E5=8C=BA=E3=80=81=E7=9B=B4=
=E8=BE=96=E5=B8=82=E4=BA=BA=E6=B0=91=E6=94=BF=E5=BA=9C=E5=BA=94=E5=BD=93=E5=
=9C=A8=E6=8E=A5=E5=88=B0=E6=8A=A5=E5=91=8A=E5=90=8E1=E5=B0=8F=E6=97=B6=E5=
=86=85=EF=BC=8C=E5=90=91=E5=9B=BD=E5=8A=A1=E9=99=A2=E5=8D=AB=E7=94=9F=E4=B8=
=BB=E7=AE=A1=E9=83=A8=E9=97=A8=E6=88=96=E8=80=85=E5=85=BD=E5=8C=BB=E4=B8=BB=
=E7=AE=A1=E9=83=A8=E9=97=A8=E6=8A=A5=E5=91=8A=E3=80=82</p>
<p align=3D"" style=3D"margin-top: 0px; margin-bottom: 0px; text-indent: 2e=
m; text-align: justify; font-family: =E5=AE=8B=E4=BD=93; zoom: 1.55;">=E4=
=BB=BB=E4=BD=95=E5=8D=95=E4=BD=8D=E5=92=8C=E4=B8=AA=E4=BA=BA=E5=8F=91=E7=8E=
=B0=E9=AB=98=E8=87=B4=E7=97=85=E6=80=A7=E7=97=85=E5=8E=9F=E5=BE=AE=E7=94=9F=
=E7=89=A9=E8=8F=8C=EF=BC=88=E6=AF=92=EF=BC=89=E7=A7=8D=E6=88=96=E8=80=85=E6=
=A0=B7=E6=9C=AC=E7=9A=84=E5=AE=B9=E5=99=A8=E6=88=96=E8=80=85=E5=8C=85=E8=A3=
=85=E6=9D=90=E6=96=99=EF=BC=8C=E5=BA=94=E5=BD=93=E5=8F=8A=E6=97=B6=E5=90=91=
=E9=99=84=E8=BF=91=E7=9A=84=E5=8D=AB=E7=94=9F=E4=B8=BB=E7=AE=A1=E9=83=A8=E9=
=97=A8=E6=88=96=E8=80=85=E5=85=BD=E5=8C=BB=E4=B8=BB=E7=AE=A1=E9=83=A8=E9=97=
=A8=E6=8A=A5=E5=91=8A=EF=BC=9B=E6=8E=A5=E5=88=B0=E6=8A=A5=E5=91=8A=E7=9A=84=
=E5=8D=AB=E7=94=9F=E4=B8=BB=E7=AE=A1=E9=83=A8=E9=97=A8=E6=88=96=E8=80=85=E5=
=85=BD=E5=8C=BB=E4=B8=BB=E7=AE=A1=E9=83=A8=E9=97=A8=E5=BA=94=E5=BD=93=E5=8F=
=8A=E6=97=B6=E7=BB=84=E7=BB=87=E8=B0=83=E6=9F=A5=E6=A0=B8=E5=AE=9E=EF=BC=8C=
=E5=B9=B6=E4=BE=9D=E6=B3=95=E9=87=87=E5=8F=96=E5=BF=85=E8=A6=81=E7=9A=84=E6=
=8E=A7=E5=88=B6=E6=8E=AA=E6=96=BD=E3=80=82</p>
<p align=3D"" style=3D"margin-top: 0px; margin-bottom: 0px; text-indent: 2e=
m; text-align: justify; font-family: =E5=AE=8B=E4=BD=93; zoom: 1.55;"><br>
</p>
<p style=3D"margin-top: 0px; margin-bottom: 0px; text-align: center; font-f=
amily: =E5=AE=8B=E4=BD=93; zoom: 1.55;">=E7=AC=AC=E4=B8=89=E7=AB=A0=E3=80=
=80=E5=AE=9E=E9=AA=8C=E5=AE=A4=E7=9A=84=E8=AE=BE=E7=AB=8B=E4=B8=8E=E7=AE=A1=
=E7=90=86</p>
<p align=3D"" style=3D"margin-top: 0px; margin-bottom: 0px; text-indent: 2e=
m; text-align: justify; font-family: =E5=AE=8B=E4=BD=93; zoom: 1.55;"><br>
</p>
<p align=3D"" style=3D"margin-top: 0px; margin-bottom: 0px; text-indent: 2e=
m; text-align: justify; font-family: =E5=AE=8B=E4=BD=93; zoom: 1.55;"><span=
 style=3D"font-weight: bold;">=E7=AC=AC=E5=8D=81=E5=85=AB=E6=9D=A1</span>=
=E3=80=80=E5=9B=BD=E5=AE=B6=E6=A0=B9=E6=8D=AE=E5=AE=9E=E9=AA=8C=E5=AE=A4=E5=
=AF=B9=E7=97=85=E5=8E=9F=E5=BE=AE=E7=94=9F=E7=89=A9=E7=9A=84=E7=94=9F=E7=89=
=A9=E5=AE=89=E5=85=A8=E9=98=B2=E6=8A=A4=E6=B0=B4=E5=B9=B3=EF=BC=8C=E5=B9=B6=
=E4=BE=9D=E7=85=A7=E5=AE=9E=E9=AA=8C=E5=AE=A4=E7=94=9F=E7=89=A9=E5=AE=89=E5=
=85=A8=E5=9B=BD=E5=AE=B6=E6=A0=87=E5=87=86=E7=9A=84=E8=A7=84=E5=AE=9A=EF=BC=
=8C=E5=B0=86=E5=AE=9E=E9=AA=8C=E5=AE=A4=E5=88=86=E4=B8=BA=E4=B8=80=E7=BA=A7=
=E3=80=81=E4=BA=8C=E7=BA=A7=E3=80=81=E4=B8=89=E7=BA=A7=E3=80=81=E5=9B=9B=E7=
=BA=A7=E3=80=82</p>
<p align=3D"" style=3D"margin-top: 0px; margin-bottom: 0px; text-indent: 2e=
m; text-align: justify; font-family: =E5=AE=8B=E4=BD=93; zoom: 1.55;"><span=
 style=3D"font-weight: bold;">=E7=AC=AC=E5=8D=81=E4=B9=9D=E6=9D=A1</span>=
=E3=80=80=E6=96=B0=E5=BB=BA=E3=80=81=E6=94=B9=E5=BB=BA=E3=80=81=E6=89=A9=E5=
=BB=BA=E4=B8=89=E7=BA=A7=E3=80=81=E5=9B=9B=E7=BA=A7=E5=AE=9E=E9=AA=8C=E5=AE=
=A4=E6=88=96=E8=80=85=E7=94=9F=E4=BA=A7=E3=80=81=E8=BF=9B=E5=8F=A3=E7=A7=BB=
=E5=8A=A8=E5=BC=8F=E4=B8=89=E7=BA=A7=E3=80=81=E5=9B=9B=E7=BA=A7=E5=AE=9E=E9=
=AA=8C=E5=AE=A4=E5=BA=94=E5=BD=93=E9=81=B5=E5=AE=88=E4=B8=8B=E5=88=97=E8=A7=
=84=E5=AE=9A=EF=BC=9A</p>
<p align=3D"" style=3D"margin-top: 0px; margin-bottom: 0px; text-indent: 2e=
m; text-align: justify; font-family: =E5=AE=8B=E4=BD=93; zoom: 1.55;">=EF=
=BC=88=E4=B8=80=EF=BC=89=E7=AC=A6=E5=90=88=E5=9B=BD=E5=AE=B6=E7=94=9F=E7=89=
=A9=E5=AE=89=E5=85=A8=E5=AE=9E=E9=AA=8C=E5=AE=A4=E4=BD=93=E7=B3=BB=E8=A7=84=
=E5=88=92=E5=B9=B6=E4=BE=9D=E6=B3=95=E5=B1=A5=E8=A1=8C=E6=9C=89=E5=85=B3=E5=
=AE=A1=E6=89=B9=E6=89=8B=E7=BB=AD=EF=BC=9B</p>
<p align=3D"" style=3D"margin-top: 0px; margin-bottom: 0px; text-indent: 2e=
m; text-align: justify; font-family: =E5=AE=8B=E4=BD=93; zoom: 1.55;">=EF=
=BC=88=E4=BA=8C=EF=BC=89=E7=BB=8F=E5=9B=BD=E5=8A=A1=E9=99=A2=E7=A7=91=E6=8A=
=80=E4=B8=BB=E7=AE=A1=E9=83=A8=E9=97=A8=E5=AE=A1=E6=9F=A5=E5=90=8C=E6=84=8F=
=EF=BC=9B</p>
<p align=3D"" style=3D"margin-top: 0px; margin-bottom: 0px; text-indent: 2e=
m; text-align: justify; font-family: =E5=AE=8B=E4=BD=93; zoom: 1.55;">=EF=
=BC=88=E4=B8=89=EF=BC=89=E7=AC=A6=E5=90=88=E5=9B=BD=E5=AE=B6=E7=94=9F=E7=89=
=A9=E5=AE=89=E5=85=A8=E5=AE=9E=E9=AA=8C=E5=AE=A4=E5=BB=BA=E7=AD=91=E6=8A=80=
=E6=9C=AF=E8=A7=84=E8=8C=83=EF=BC=9B</p>
<p align=3D"" style=3D"margin-top: 0px; margin-bottom: 0px; text-indent: 2e=
m; text-align: justify; font-family: =E5=AE=8B=E4=BD=93; zoom: 1.55;">=EF=
=BC=88=E5=9B=9B=EF=BC=89=E4=BE=9D=E7=85=A7=E3=80=8A=E4=B8=AD=E5=8D=8E=E4=BA=
=BA=E6=B0=91=E5=85=B1=E5=92=8C=E5=9B=BD=E7=8E=AF=E5=A2=83=E5=BD=B1=E5=93=8D=
=E8=AF=84=E4=BB=B7=E6=B3=95=E3=80=8B=E7=9A=84=E8=A7=84=E5=AE=9A=E8=BF=9B=E8=
=A1=8C=E7=8E=AF=E5=A2=83=E5=BD=B1=E5=93=8D=E8=AF=84=E4=BB=B7=E5=B9=B6=E7=BB=
=8F=E7=8E=AF=E5=A2=83=E4=BF=9D=E6=8A=A4=E4=B8=BB=E7=AE=A1=E9=83=A8=E9=97=A8=
=E5=AE=A1=E6=9F=A5=E6=89=B9=E5=87=86=EF=BC=9B</p>
<p align=3D"" style=3D"margin-top: 0px; margin-bottom: 0px; text-indent: 2e=
m; text-align: justify; font-family: =E5=AE=8B=E4=BD=93; zoom: 1.55;">=EF=
=BC=88=E4=BA=94=EF=BC=89=E7=94=9F=E7=89=A9=E5=AE=89=E5=85=A8=E9=98=B2=E6=8A=
=A4=E7=BA=A7=E5=88=AB=E4=B8=8E=E5=85=B6=E6=8B=9F=E4=BB=8E=E4=BA=8B=E7=9A=84=
=E5=AE=9E=E9=AA=8C=E6=B4=BB=E5=8A=A8=E7=9B=B8=E9=80=82=E5=BA=94=E3=80=82</p=
>
<p align=3D"" style=3D"margin-top: 0px; margin-bottom: 0px; text-indent: 2e=
m; text-align: justify; font-family: =E5=AE=8B=E4=BD=93; zoom: 1.55;">=E5=
=89=8D=E6=AC=BE=E8=A7=84=E5=AE=9A=E6=89=80=E7=A7=B0=E5=9B=BD=E5=AE=B6=E7=94=
=9F=E7=89=A9=E5=AE=89=E5=85=A8=E5=AE=9E=E9=AA=8C=E5=AE=A4=E4=BD=93=E7=B3=BB=
=E8=A7=84=E5=88=92=EF=BC=8C=E7=94=B1=E5=9B=BD=E5=8A=A1=E9=99=A2=E6=8A=95=E8=
=B5=84=E4=B8=BB=E7=AE=A1=E9=83=A8=E9=97=A8=E4=BC=9A=E5=90=8C=E5=9B=BD=E5=8A=
=A1=E9=99=A2=E6=9C=89=E5=85=B3=E9=83=A8=E9=97=A8=E5=88=B6=E5=AE=9A=E3=80=82=
=E5=88=B6=E5=AE=9A=E5=9B=BD=E5=AE=B6=E7=94=9F=E7=89=A9=E5=AE=89=E5=85=A8=E5=
=AE=9E=E9=AA=8C=E5=AE=A4=E4=BD=93=E7=B3=BB=E8=A7=84=E5=88=92=E5=BA=94=E5=BD=
=93=E9=81=B5=E5=BE=AA=E6=80=BB=E9=87=8F=E6=8E=A7=E5=88=B6=E3=80=81=E5=90=88=
=E7=90=86=E5=B8=83=E5=B1=80=E3=80=81=E8=B5=84=E6=BA=90=E5=85=B1=E4=BA=AB=E7=
=9A=84=E5=8E=9F=E5=88=99=EF=BC=8C=E5=B9=B6=E5=BA=94=E5=BD=93=E5=8F=AC=E5=BC=
=80=E5=90=AC=E8=AF=81=E4=BC=9A=E6=88=96=E8=80=85=E8=AE=BA=E8=AF=81=E4=BC=9A=
=EF=BC=8C=E5=90=AC=E5=8F=96=E5=85=AC=E5=85=B1=E5=8D=AB=E7=94=9F=E3=80=81=E7=
=8E=AF=E5=A2=83=E4=BF=9D=E6=8A=A4=E3=80=81=E6=8A=95=E8=B5=84=E7=AE=A1=E7=90=
=86=E5=92=8C=E5=AE=9E=E9=AA=8C=E5=AE=A4=E7=AE=A1=E7=90=86=E7=AD=89=E6=96=B9=
=E9=9D=A2=E4=B8=93=E5=AE=B6=E7=9A=84=E6=84=8F=E8=A7=81=E3=80=82</p>
<p align=3D"" style=3D"margin-top: 0px; margin-bottom: 0px; text-indent: 2e=
m; text-align: justify; font-family: =E5=AE=8B=E4=BD=93; zoom: 1.55;"><span=
 style=3D"font-weight: bold;">=E7=AC=AC=E4=BA=8C=E5=8D=81=E6=9D=A1</span>=
=E3=80=80=E4=B8=89=E7=BA=A7=E3=80=81=E5=9B=9B=E7=BA=A7=E5=AE=9E=E9=AA=8C=E5=
=AE=A4=E5=BA=94=E5=BD=93=E9=80=9A=E8=BF=87=E5=AE=9E=E9=AA=8C=E5=AE=A4=E5=9B=
=BD=E5=AE=B6=E8=AE=A4=E5=8F=AF=E3=80=82</p>
<p align=3D"" style=3D"margin-top: 0px; margin-bottom: 0px; text-indent: 2e=
m; text-align: justify; font-family: =E5=AE=8B=E4=BD=93; zoom: 1.55;">=E5=
=9B=BD=E5=8A=A1=E9=99=A2=E8=AE=A4=E8=AF=81=E8=AE=A4=E5=8F=AF=E7=9B=91=E7=9D=
=A3=E7=AE=A1=E7=90=86=E9=83=A8=E9=97=A8=E7=A1=AE=E5=AE=9A=E7=9A=84=E8=AE=A4=
=E5=8F=AF=E6=9C=BA=E6=9E=84=E5=BA=94=E5=BD=93=E4=BE=9D=E7=85=A7=E5=AE=9E=E9=
=AA=8C=E5=AE=A4=E7=94=9F=E7=89=A9=E5=AE=89=E5=85=A8=E5=9B=BD=E5=AE=B6=E6=A0=
=87=E5=87=86=E4=BB=A5=E5=8F=8A=E6=9C=AC=E6=9D=A1=E4=BE=8B=E7=9A=84=E6=9C=89=
=E5=85=B3=E8=A7=84=E5=AE=9A=EF=BC=8C=E5=AF=B9=E4=B8=89=E7=BA=A7=E3=80=81=E5=
=9B=9B=E7=BA=A7=E5=AE=9E=E9=AA=8C=E5=AE=A4=E8=BF=9B=E8=A1=8C=E8=AE=A4=E5=8F=
=AF=EF=BC=9B=E5=AE=9E=E9=AA=8C=E5=AE=A4=E9=80=9A=E8=BF=87=E8=AE=A4=E5=8F=AF=
=E7=9A=84=EF=BC=8C=E9=A2=81=E5=8F=91=E7=9B=B8=E5=BA=94=E7=BA=A7=E5=88=AB=E7=
=9A=84=E7=94=9F=E7=89=A9=E5=AE=89=E5=85=A8=E5=AE=9E=E9=AA=8C=E5=AE=A4=E8=AF=
=81=E4=B9=A6=E3=80=82=E8=AF=81=E4=B9=A6=E6=9C=89=E6=95=88=E6=9C=9F=E4=B8=BA=
5=E5=B9=B4=E3=80=82</p>
<p align=3D"" style=3D"margin-top: 0px; margin-bottom: 0px; text-indent: 2e=
m; text-align: justify; font-family: =E5=AE=8B=E4=BD=93; zoom: 1.55;"><span=
 style=3D"font-weight: bold;">=E7=AC=AC=E4=BA=8C=E5=8D=81=E4=B8=80=E6=9D=A1=
</span>=E3=80=80=E4=B8=80=E7=BA=A7=E3=80=81=E4=BA=8C=E7=BA=A7=E5=AE=9E=E9=
=AA=8C=E5=AE=A4=E4=B8=8D=E5=BE=97=E4=BB=8E=E4=BA=8B=E9=AB=98=E8=87=B4=E7=97=
=85=E6=80=A7=E7=97=85=E5=8E=9F=E5=BE=AE=E7=94=9F=E7=89=A9=E5=AE=9E=E9=AA=8C=
=E6=B4=BB=E5=8A=A8=E3=80=82=E4=B8=89=E7=BA=A7=E3=80=81=E5=9B=9B=E7=BA=A7=E5=
=AE=9E=E9=AA=8C=E5=AE=A4=E4=BB=8E=E4=BA=8B=E9=AB=98=E8=87=B4=E7=97=85=E6=80=
=A7=E7=97=85=E5=8E=9F=E5=BE=AE=E7=94=9F=E7=89=A9=E5=AE=9E=E9=AA=8C=E6=B4=BB=
=E5=8A=A8=EF=BC=8C=E5=BA=94=E5=BD=93=E5=85=B7=E5=A4=87=E4=B8=8B=E5=88=97=E6=
=9D=A1=E4=BB=B6=EF=BC=9A</p>
<p align=3D"" style=3D"margin-top: 0px; margin-bottom: 0px; text-indent: 2e=
m; text-align: justify; font-family: =E5=AE=8B=E4=BD=93; zoom: 1.55;">=EF=
=BC=88=E4=B8=80=EF=BC=89=E5=AE=9E=E9=AA=8C=E7=9B=AE=E7=9A=84=E5=92=8C=E6=8B=
=9F=E4=BB=8E=E4=BA=8B=E7=9A=84=E5=AE=9E=E9=AA=8C=E6=B4=BB=E5=8A=A8=E7=AC=A6=
=E5=90=88=E5=9B=BD=E5=8A=A1=E9=99=A2=E5=8D=AB=E7=94=9F=E4=B8=BB=E7=AE=A1=E9=
=83=A8=E9=97=A8=E6=88=96=E8=80=85=E5=85=BD=E5=8C=BB=E4=B8=BB=E7=AE=A1=E9=83=
=A8=E9=97=A8=E7=9A=84=E8=A7=84=E5=AE=9A=EF=BC=9B</p>
<p align=3D"" style=3D"margin-top: 0px; margin-bottom: 0px; text-indent: 2e=
m; text-align: justify; font-family: =E5=AE=8B=E4=BD=93; zoom: 1.55;">=EF=
=BC=88=E4=BA=8C=EF=BC=89=E9=80=9A=E8=BF=87=E5=AE=9E=E9=AA=8C=E5=AE=A4=E5=9B=
=BD=E5=AE=B6=E8=AE=A4=E5=8F=AF=EF=BC=9B</p>
<p align=3D"" style=3D"margin-top: 0px; margin-bottom: 0px; text-indent: 2e=
m; text-align: justify; font-family: =E5=AE=8B=E4=BD=93; zoom: 1.55;">=EF=
=BC=88=E4=B8=89=EF=BC=89=E5=85=B7=E6=9C=89=E4=B8=8E=E6=8B=9F=E4=BB=8E=E4=BA=
=8B=E7=9A=84=E5=AE=9E=E9=AA=8C=E6=B4=BB=E5=8A=A8=E7=9B=B8=E9=80=82=E5=BA=94=
=E7=9A=84=E5=B7=A5=E4=BD=9C=E4=BA=BA=E5=91=98=EF=BC=9B</p>
<p align=3D"" style=3D"margin-top: 0px; margin-bottom: 0px; text-indent: 2e=
m; text-align: justify; font-family: =E5=AE=8B=E4=BD=93; zoom: 1.55;">=EF=
=BC=88=E5=9B=9B=EF=BC=89=E5=B7=A5=E7=A8=8B=E8=B4=A8=E9=87=8F=E7=BB=8F=E5=BB=
=BA=E7=AD=91=E4=B8=BB=E7=AE=A1=E9=83=A8=E9=97=A8=E4=BE=9D=E6=B3=95=E6=A3=80=
=E6=B5=8B=E9=AA=8C=E6=94=B6=E5=90=88=E6=A0=BC=E3=80=82</p>
<p align=3D"" style=3D"margin-top: 0px; margin-bottom: 0px; text-indent: 2e=
m; text-align: justify; font-family: =E5=AE=8B=E4=BD=93; zoom: 1.55;"><span=
 style=3D"font-weight: bold;">=E7=AC=AC=E4=BA=8C=E5=8D=81=E4=BA=8C=E6=9D=A1=
</span>=E3=80=80=E4=B8=89=E7=BA=A7=E3=80=81=E5=9B=9B=E7=BA=A7=E5=AE=9E=E9=
=AA=8C=E5=AE=A4=EF=BC=8C=E9=9C=80=E8=A6=81=E4=BB=8E=E4=BA=8B=E6=9F=90=E7=A7=
=8D=E9=AB=98=E8=87=B4=E7=97=85=E6=80=A7=E7=97=85=E5=8E=9F=E5=BE=AE=E7=94=9F=
=E7=89=A9=E6=88=96=E8=80=85=E7=96=91=E4=BC=BC=E9=AB=98=E8=87=B4=E7=97=85=E6=
=80=A7=E7=97=85=E5=8E=9F=E5=BE=AE=E7=94=9F=E7=89=A9=E5=AE=9E=E9=AA=8C=E6=B4=
=BB=E5=8A=A8=E7=9A=84=EF=BC=8C=E5=BA=94=E5=BD=93=E4=BE=9D=E7=85=A7=E5=9B=BD=
=E5=8A=A1=E9=99=A2=E5=8D=AB=E7=94=9F=E4=B8=BB=E7=AE=A1=E9=83=A8=E9=97=A8=E6=
=88=96=E8=80=85=E5=85=BD=E5=8C=BB=E4=B8=BB=E7=AE=A1=E9=83=A8=E9=97=A8=E7=9A=
=84=E8=A7=84=E5=AE=9A=E6=8A=A5=E7=9C=81=E7=BA=A7=E4=BB=A5=E4=B8=8A=E4=BA=BA=
=E6=B0=91=E6=94=BF=E5=BA=9C=E5=8D=AB=E7=94=9F=E4=B8=BB=E7=AE=A1=E9=83=A8=E9=
=97=A8=E6=88=96=E8=80=85=E5=85=BD=E5=8C=BB=E4=B8=BB=E7=AE=A1=E9=83=A8=E9=97=
=A8=E6=89=B9=E5=87=86=E3=80=82=E5=AE=9E=E9=AA=8C=E6=B4=BB=E5=8A=A8=E7=BB=93=
=E6=9E=9C=E4=BB=A5=E5=8F=8A=E5=B7=A5=E4=BD=9C=E6=83=85=E5=86=B5=E5=BA=94=E5=
=BD=93=E5=90=91=E5=8E=9F=E6=89=B9=E5=87=86=E9=83=A8=E9=97=A8=E6=8A=A5=E5=91=
=8A=E3=80=82</p>
<p align=3D"" style=3D"margin-top: 0px; margin-bottom: 0px; text-indent: 2e=
m; text-align: justify; font-family: =E5=AE=8B=E4=BD=93; zoom: 1.55;">=E5=
=AE=9E=E9=AA=8C=E5=AE=A4=E7=94=B3=E6=8A=A5=E6=88=96=E8=80=85=E6=8E=A5=E5=8F=
=97=E4=B8=8E=E9=AB=98=E8=87=B4=E7=97=85=E6=80=A7=E7=97=85=E5=8E=9F=E5=BE=AE=
=E7=94=9F=E7=89=A9=E6=9C=89=E5=85=B3=E7=9A=84=E7=A7=91=E7=A0=94=E9=A1=B9=E7=
=9B=AE=EF=BC=8C=E5=BA=94=E5=BD=93=E7=AC=A6=E5=90=88=E7=A7=91=E7=A0=94=E9=9C=
=80=E8=A6=81=E5=92=8C=E7=94=9F=E7=89=A9=E5=AE=89=E5=85=A8=E8=A6=81=E6=B1=82=
=EF=BC=8C=E5=85=B7=E6=9C=89=E7=9B=B8=E5=BA=94=E7=9A=84=E7=94=9F=E7=89=A9=E5=
=AE=89=E5=85=A8=E9=98=B2=E6=8A=A4=E6=B0=B4=E5=B9=B3=E3=80=82=E4=B8=8E=E5=8A=
=A8=E7=89=A9=E9=97=B4=E4=BC=A0=E6=9F=93=E7=9A=84=E9=AB=98=E8=87=B4=E7=97=85=
=E6=80=A7=E7=97=85=E5=8E=9F=E5=BE=AE=E7=94=9F=E7=89=A9=E6=9C=89=E5=85=B3=E7=
=9A=84=E7=A7=91=E7=A0=94=E9=A1=B9=E7=9B=AE=EF=BC=8C=E5=BA=94=E5=BD=93=E7=BB=
=8F=E5=9B=BD=E5=8A=A1=E9=99=A2=E5=85=BD=E5=8C=BB=E4=B8=BB=E7=AE=A1=E9=83=A8=
=E9=97=A8=E5=90=8C=E6=84=8F=EF=BC=9B=E4=B8=8E=E4=BA=BA=E4=BD=93=E5=81=A5=E5=
=BA=B7=E6=9C=89=E5=85=B3=E7=9A=84=E9=AB=98=E8=87=B4=E7=97=85=E6=80=A7=E7=97=
=85=E5=8E=9F=E5=BE=AE=E7=94=9F=E7=89=A9=E7=A7=91=E7=A0=94=E9=A1=B9=E7=9B=AE=
=EF=BC=8C=E5=AE=9E=E9=AA=8C=E5=AE=A4=E5=BA=94=E5=BD=93=E5=B0=86=E7=AB=8B=E9=
=A1=B9=E7=BB=93=E6=9E=9C=E5=91=8A=E7=9F=A5=E7=9C=81=E7=BA=A7=E4=BB=A5=E4=B8=
=8A=E4=BA=BA=E6=B0=91=E6=94=BF=E5=BA=9C=E5=8D=AB=E7=94=9F=E4=B8=BB=E7=AE=A1=
=E9=83=A8=E9=97=A8=E3=80=82</p>
<p align=3D"" style=3D"margin-top: 0px; margin-bottom: 0px; text-indent: 2e=
m; text-align: justify; font-family: =E5=AE=8B=E4=BD=93; zoom: 1.55;"><span=
 style=3D"font-weight: bold;">=E7=AC=AC=E4=BA=8C=E5=8D=81=E4=B8=89=E6=9D=A1=
</span>=E3=80=80=E5=87=BA=E5=85=A5=E5=A2=83=E6=A3=80=E9=AA=8C=E6=A3=80=E7=
=96=AB=E6=9C=BA=E6=9E=84=E3=80=81=E5=8C=BB=E7=96=97=E5=8D=AB=E7=94=9F=E6=9C=
=BA=E6=9E=84=E3=80=81=E5=8A=A8=E7=89=A9=E9=98=B2=E7=96=AB=E6=9C=BA=E6=9E=84=
=E5=9C=A8=E5=AE=9E=E9=AA=8C=E5=AE=A4=E5=BC=80=E5=B1=95=E6=A3=80=E6=B5=8B=E3=
=80=81=E8=AF=8A=E6=96=AD=E5=B7=A5=E4=BD=9C=E6=97=B6=EF=BC=8C=E5=8F=91=E7=8E=
=B0=E9=AB=98=E8=87=B4=E7=97=85=E6=80=A7=E7=97=85=E5=8E=9F=E5=BE=AE=E7=94=9F=
=E7=89=A9=E6=88=96=E8=80=85=E7=96=91=E4=BC=BC=E9=AB=98=E8=87=B4=E7=97=85=E6=
=80=A7=E7=97=85=E5=8E=9F=E5=BE=AE=E7=94=9F=E7=89=A9=EF=BC=8C=E9=9C=80=E8=A6=
=81=E8=BF=9B=E4=B8=80=E6=AD=A5=E4=BB=8E=E4=BA=8B=E8=BF=99=E7=B1=BB=E9=AB=98=
=E8=87=B4=E7=97=85=E6=80=A7=E7=97=85=E5=8E=9F=E5=BE=AE=E7=94=9F=E7=89=A9=E7=
=9B=B8=E5=85=B3=E5=AE=9E=E9=AA=8C=E6=B4=BB=E5=8A=A8=E7=9A=84=EF=BC=8C=E5=BA=
=94=E5=BD=93=E4=BE=9D=E7=85=A7=E6=9C=AC=E6=9D=A1=E4=BE=8B=E7=9A=84=E8=A7=84=
=E5=AE=9A=E7=BB=8F=E6=89=B9=E5=87=86=E5=90=8C=E6=84=8F=EF=BC=8C=E5=B9=B6=E5=
=9C=A8=E5=85=B7=E5=A4=87=E7=9B=B8=E5=BA=94=E6=9D=A1=E4=BB=B6=E7=9A=84=E5=AE=
=9E=E9=AA=8C=E5=AE=A4=E4=B8=AD=E8=BF=9B=E8=A1=8C=E3=80=82</p>
<p align=3D"" style=3D"margin-top: 0px; margin-bottom: 0px; text-indent: 2e=
m; text-align: justify; font-family: =E5=AE=8B=E4=BD=93; zoom: 1.55;">=E4=
=B8=93=E9=97=A8=E4=BB=8E=E4=BA=8B=E6=A3=80=E6=B5=8B=E3=80=81=E8=AF=8A=E6=96=
=AD=E7=9A=84=E5=AE=9E=E9=AA=8C=E5=AE=A4=E5=BA=94=E5=BD=93=E4=B8=A5=E6=A0=BC=
=E4=BE=9D=E7=85=A7=E5=9B=BD=E5=8A=A1=E9=99=A2=E5=8D=AB=E7=94=9F=E4=B8=BB=E7=
=AE=A1=E9=83=A8=E9=97=A8=E6=88=96=E8=80=85=E5=85=BD=E5=8C=BB=E4=B8=BB=E7=AE=
=A1=E9=83=A8=E9=97=A8=E7=9A=84=E8=A7=84=E5=AE=9A=EF=BC=8C=E5=BB=BA=E7=AB=8B=
=E5=81=A5=E5=85=A8=E8=A7=84=E7=AB=A0=E5=88=B6=E5=BA=A6=EF=BC=8C=E4=BF=9D=E8=
=AF=81=E5=AE=9E=E9=AA=8C=E5=AE=A4=E7=94=9F=E7=89=A9=E5=AE=89=E5=85=A8=E3=80=
=82</p>
<p align=3D"" style=3D"margin-top: 0px; margin-bottom: 0px; text-indent: 2e=
m; text-align: justify; font-family: =E5=AE=8B=E4=BD=93; zoom: 1.55;"><span=
 style=3D"font-weight: bold;">=E7=AC=AC=E4=BA=8C=E5=8D=81=E5=9B=9B=E6=9D=A1=
</span>=E3=80=80=E7=9C=81=E7=BA=A7=E4=BB=A5=E4=B8=8A=E4=BA=BA=E6=B0=91=E6=
=94=BF=E5=BA=9C=E5=8D=AB=E7=94=9F=E4=B8=BB=E7=AE=A1=E9=83=A8=E9=97=A8=E6=88=
=96=E8=80=85=E5=85=BD=E5=8C=BB=E4=B8=BB=E7=AE=A1=E9=83=A8=E9=97=A8=E5=BA=94=
=E5=BD=93=E8=87=AA=E6=94=B6=E5=88=B0=E9=9C=80=E8=A6=81=E4=BB=8E=E4=BA=8B=E9=
=AB=98=E8=87=B4=E7=97=85=E6=80=A7=E7=97=85=E5=8E=9F=E5=BE=AE=E7=94=9F=E7=89=
=A9=E7=9B=B8=E5=85=B3=E5=AE=9E=E9=AA=8C=E6=B4=BB=E5=8A=A8=E7=9A=84=E7=94=B3=
=E8=AF=B7=E4=B9=8B=E6=97=A5=E8=B5=B715=E6=97=A5=E5=86=85=E4=BD=9C=E5=87=BA=
=E6=98=AF=E5=90=A6=E6=89=B9=E5=87=86=E7=9A=84=E5=86=B3=E5=AE=9A=E3=80=82</p=
>
<p align=3D"" style=3D"margin-top: 0px; margin-bottom: 0px; text-indent: 2e=
m; text-align: justify; font-family: =E5=AE=8B=E4=BD=93; zoom: 1.55;">=E5=
=AF=B9=E5=87=BA=E5=85=A5=E5=A2=83=E6=A3=80=E9=AA=8C=E6=A3=80=E7=96=AB=E6=9C=
=BA=E6=9E=84=E4=B8=BA=E4=BA=86=E6=A3=80=E9=AA=8C=E6=A3=80=E7=96=AB=E5=B7=A5=
=E4=BD=9C=E7=9A=84=E7=B4=A7=E6=80=A5=E9=9C=80=E8=A6=81=EF=BC=8C=E7=94=B3=E8=
=AF=B7=E5=9C=A8=E5=AE=9E=E9=AA=8C=E5=AE=A4=E5=AF=B9=E9=AB=98=E8=87=B4=E7=97=
=85=E6=80=A7=E7=97=85=E5=8E=9F=E5=BE=AE=E7=94=9F=E7=89=A9=E6=88=96=E8=80=85=
=E7=96=91=E4=BC=BC=E9=AB=98=E8=87=B4=E7=97=85=E6=80=A7=E7=97=85=E5=8E=9F=E5=
=BE=AE=E7=94=9F=E7=89=A9=E5=BC=80=E5=B1=95=E8=BF=9B=E4=B8=80=E6=AD=A5=E5=AE=
=9E=E9=AA=8C=E6=B4=BB=E5=8A=A8=E7=9A=84=EF=BC=8C=E7=9C=81=E7=BA=A7=E4=BB=A5=
=E4=B8=8A=E4=BA=BA=E6=B0=91=E6=94=BF=E5=BA=9C=E5=8D=AB=E7=94=9F=E4=B8=BB=E7=
=AE=A1=E9=83=A8=E9=97=A8=E6=88=96=E8=80=85=E5=85=BD=E5=8C=BB=E4=B8=BB=E7=AE=
=A1=E9=83=A8=E9=97=A8=E5=BA=94=E5=BD=93=E8=87=AA=E6=94=B6=E5=88=B0=E7=94=B3=
=E8=AF=B7=E4=B9=8B=E6=97=B6=E8=B5=B72=E5=B0=8F=E6=97=B6=E5=86=85=E4=BD=9C=
=E5=87=BA=E6=98=AF=E5=90=A6=E6=89=B9=E5=87=86=E7=9A=84=E5=86=B3=E5=AE=9A=EF=
=BC=9B2=E5=B0=8F=E6=97=B6=E5=86=85=E6=9C=AA=E4=BD=9C=E5=87=BA=E5=86=B3=E5=
=AE=9A=E7=9A=84=EF=BC=8C=E5=AE=9E=E9=AA=8C=E5=AE=A4=E5=8F=AF=E4=BB=A5=E4=BB=
=8E=E4=BA=8B=E7=9B=B8=E5=BA=94=E7=9A=84=E5=AE=9E=E9=AA=8C=E6=B4=BB=E5=8A=A8=
=E3=80=82</p>
<p align=3D"" style=3D"margin-top: 0px; margin-bottom: 0px; text-indent: 2e=
m; text-align: justify; font-family: =E5=AE=8B=E4=BD=93; zoom: 1.55;">=E7=
=9C=81=E7=BA=A7=E4=BB=A5=E4=B8=8A=E4=BA=BA=E6=B0=91=E6=94=BF=E5=BA=9C=E5=8D=
=AB=E7=94=9F=E4=B8=BB=E7=AE=A1=E9=83=A8=E9=97=A8=E6=88=96=E8=80=85=E5=85=BD=
=E5=8C=BB=E4=B8=BB=E7=AE=A1=E9=83=A8=E9=97=A8=E5=BA=94=E5=BD=93=E4=B8=BA=E7=
=94=B3=E8=AF=B7=E4=BA=BA=E9=80=9A=E8=BF=87=E7=94=B5=E6=8A=A5=E3=80=81=E7=94=
=B5=E4=BC=A0=E3=80=81=E4=BC=A0=E7=9C=9F=E3=80=81=E7=94=B5=E5=AD=90=E6=95=B0=
=E6=8D=AE=E4=BA=A4=E6=8D=A2=E5=92=8C=E7=94=B5=E5=AD=90=E9=82=AE=E4=BB=B6=E7=
=AD=89=E6=96=B9=E5=BC=8F=E6=8F=90=E5=87=BA=E7=94=B3=E8=AF=B7=E6=8F=90=E4=BE=
=9B=E6=96=B9=E4=BE=BF=E3=80=82</p>
<p align=3D"" style=3D"margin-top: 0px; margin-bottom: 0px; text-indent: 2e=
m; text-align: justify; font-family: =E5=AE=8B=E4=BD=93; zoom: 1.55;"><span=
 style=3D"font-weight: bold;">=E7=AC=AC=E4=BA=8C=E5=8D=81=E4=BA=94=E6=9D=A1=
</span>=E3=80=80=E6=96=B0=E5=BB=BA=E3=80=81=E6=94=B9=E5=BB=BA=E6=88=96=E8=
=80=85=E6=89=A9=E5=BB=BA=E4=B8=80=E7=BA=A7=E3=80=81=E4=BA=8C=E7=BA=A7=E5=AE=
=9E=E9=AA=8C=E5=AE=A4=EF=BC=8C=E5=BA=94=E5=BD=93=E5=90=91=E8=AE=BE=E5=8C=BA=
=E7=9A=84=E5=B8=82=E7=BA=A7=E4=BA=BA=E6=B0=91=E6=94=BF=E5=BA=9C=E5=8D=AB=E7=
=94=9F=E4=B8=BB=E7=AE=A1=E9=83=A8=E9=97=A8=E6=88=96=E8=80=85=E5=85=BD=E5=8C=
=BB=E4=B8=BB=E7=AE=A1=E9=83=A8=E9=97=A8=E5=A4=87=E6=A1=88=E3=80=82=E8=AE=BE=
=E5=8C=BA=E7=9A=84=E5=B8=82=E7=BA=A7=E4=BA=BA=E6=B0=91=E6=94=BF=E5=BA=9C=E5=
=8D=AB=E7=94=9F=E4=B8=BB=E7=AE=A1=E9=83=A8=E9=97=A8=E6=88=96=E8=80=85=E5=85=
=BD=E5=8C=BB=E4=B8=BB=E7=AE=A1=E9=83=A8=E9=97=A8=E5=BA=94=E5=BD=93=E6=AF=8F=
=E5=B9=B4=E5=B0=86=E5=A4=87=E6=A1=88=E6=83=85=E5=86=B5=E6=B1=87=E6=80=BB=E5=
=90=8E=E6=8A=A5=E7=9C=81=E3=80=81=E8=87=AA=E6=B2=BB=E5=8C=BA=E3=80=81=E7=9B=
=B4=E8=BE=96=E5=B8=82=E4=BA=BA=E6=B0=91=E6=94=BF=E5=BA=9C=E5=8D=AB=E7=94=9F=
=E4=B8=BB=E7=AE=A1=E9=83=A8=E9=97=A8=E6=88=96=E8=80=85=E5=85=BD=E5=8C=BB=E4=
=B8=BB=E7=AE=A1=E9=83=A8=E9=97=A8=E3=80=82</p>
<p align=3D"" style=3D"margin-top: 0px; margin-bottom: 0px; text-indent: 2e=
m; text-align: justify; font-family: =E5=AE=8B=E4=BD=93; zoom: 1.55;"><span=
 style=3D"font-weight: bold;">=E7=AC=AC=E4=BA=8C=E5=8D=81=E5=85=AD=E6=9D=A1=
</span>=E3=80=80=E5=9B=BD=E5=8A=A1=E9=99=A2=E5=8D=AB=E7=94=9F=E4=B8=BB=E7=
=AE=A1=E9=83=A8=E9=97=A8=E5=92=8C=E5=85=BD=E5=8C=BB=E4=B8=BB=E7=AE=A1=E9=83=
=A8=E9=97=A8=E5=BA=94=E5=BD=93=E5=AE=9A=E6=9C=9F=E6=B1=87=E6=80=BB=E5=B9=B6=
=E4=BA=92=E7=9B=B8=E9=80=9A=E6=8A=A5=E5=AE=9E=E9=AA=8C=E5=AE=A4=E6=95=B0=E9=
=87=8F=E5=92=8C=E5=AE=9E=E9=AA=8C=E5=AE=A4=E8=AE=BE=E7=AB=8B=E3=80=81=E5=88=
=86=E5=B8=83=E6=83=85=E5=86=B5=EF=BC=8C=E4=BB=A5=E5=8F=8A=E4=B8=89=E7=BA=A7=
=E3=80=81=E5=9B=9B=E7=BA=A7=E5=AE=9E=E9=AA=8C=E5=AE=A4=E4=BB=8E=E4=BA=8B=E9=
=AB=98=E8=87=B4=E7=97=85=E6=80=A7=E7=97=85=E5=8E=9F=E5=BE=AE=E7=94=9F=E7=89=
=A9=E5=AE=9E=E9=AA=8C=E6=B4=BB=E5=8A=A8=E7=9A=84=E6=83=85=E5=86=B5=E3=80=82=
</p>
<p align=3D"" style=3D"margin-top: 0px; margin-bottom: 0px; text-indent: 2e=
m; text-align: justify; font-family: =E5=AE=8B=E4=BD=93; zoom: 1.55;"><span=
 style=3D"font-weight: bold;">=E7=AC=AC=E4=BA=8C=E5=8D=81=E4=B8=83=E6=9D=A1=
</span>=E3=80=80=E5=B7=B2=E7=BB=8F=E5=BB=BA=E6=88=90=E5=B9=B6=E9=80=9A=E8=
=BF=87=E5=AE=9E=E9=AA=8C=E5=AE=A4=E5=9B=BD=E5=AE=B6=E8=AE=A4=E5=8F=AF=E7=9A=
=84=E4=B8=89=E7=BA=A7=E3=80=81=E5=9B=9B=E7=BA=A7=E5=AE=9E=E9=AA=8C=E5=AE=A4=
=E5=BA=94=E5=BD=93=E5=90=91=E6=89=80=E5=9C=A8=E5=9C=B0=E7=9A=84=E5=8E=BF=E7=
=BA=A7=E4=BA=BA=E6=B0=91=E6=94=BF=E5=BA=9C=E7=8E=AF=E5=A2=83=E4=BF=9D=E6=8A=
=A4=E4=B8=BB=E7=AE=A1=E9=83=A8=E9=97=A8=E5=A4=87=E6=A1=88=E3=80=82=E7=8E=AF=
=E5=A2=83=E4=BF=9D=E6=8A=A4=E4=B8=BB=E7=AE=A1=E9=83=A8=E9=97=A8=E4=BE=9D=E7=
=85=A7=E6=B3=95=E5=BE=8B=E3=80=81=E8=A1=8C=E6=94=BF=E6=B3=95=E8=A7=84=E7=9A=
=84=E8=A7=84=E5=AE=9A=E5=AF=B9=E5=AE=9E=E9=AA=8C=E5=AE=A4=E6=8E=92=E6=94=BE=
=E7=9A=84=E5=BA=9F=E6=B0=B4=E3=80=81=E5=BA=9F=E6=B0=94=E5=92=8C=E5=85=B6=E4=
=BB=96=E5=BA=9F=E7=89=A9=E5=A4=84=E7=BD=AE=E6=83=85=E5=86=B5=E8=BF=9B=E8=A1=
=8C=E7=9B=91=E7=9D=A3=E6=A3=80=E6=9F=A5=E3=80=82</p>
<p align=3D"" style=3D"margin-top: 0px; margin-bottom: 0px; text-indent: 2e=
m; text-align: justify; font-family: =E5=AE=8B=E4=BD=93; zoom: 1.55;"><span=
 style=3D"font-weight: bold;">=E7=AC=AC=E4=BA=8C=E5=8D=81=E5=85=AB=E6=9D=A1=
</span>=E3=80=80=E5=AF=B9=E6=88=91=E5=9B=BD=E5=B0=9A=E6=9C=AA=E5=8F=91=E7=
=8E=B0=E6=88=96=E8=80=85=E5=B7=B2=E7=BB=8F=E5=AE=A3=E5=B8=83=E6=B6=88=E7=81=
=AD=E7=9A=84=E7=97=85=E5=8E=9F=E5=BE=AE=E7=94=9F=E7=89=A9=EF=BC=8C=E4=BB=BB=
=E4=BD=95=E5=8D=95=E4=BD=8D=E5=92=8C=E4=B8=AA=E4=BA=BA=E6=9C=AA=E7=BB=8F=E6=
=89=B9=E5=87=86=E4=B8=8D=E5=BE=97=E4=BB=8E=E4=BA=8B=E7=9B=B8=E5=85=B3=E5=AE=
=9E=E9=AA=8C=E6=B4=BB=E5=8A=A8=E3=80=82</p>
<p align=3D"" style=3D"margin-top: 0px; margin-bottom: 0px; text-indent: 2e=
m; text-align: justify; font-family: =E5=AE=8B=E4=BD=93; zoom: 1.55;">=E4=
=B8=BA=E4=BA=86=E9=A2=84=E9=98=B2=E3=80=81=E6=8E=A7=E5=88=B6=E4=BC=A0=E6=9F=
=93=E7=97=85=EF=BC=8C=E9=9C=80=E8=A6=81=E4=BB=8E=E4=BA=8B=E5=89=8D=E6=AC=BE=
=E6=89=80=E6=8C=87=E7=97=85=E5=8E=9F=E5=BE=AE=E7=94=9F=E7=89=A9=E7=9B=B8=E5=
=85=B3=E5=AE=9E=E9=AA=8C=E6=B4=BB=E5=8A=A8=E7=9A=84=EF=BC=8C=E5=BA=94=E5=BD=
=93=E7=BB=8F=E5=9B=BD=E5=8A=A1=E9=99=A2=E5=8D=AB=E7=94=9F=E4=B8=BB=E7=AE=A1=
=E9=83=A8=E9=97=A8=E6=88=96=E8=80=85=E5=85=BD=E5=8C=BB=E4=B8=BB=E7=AE=A1=E9=
=83=A8=E9=97=A8=E6=89=B9=E5=87=86=EF=BC=8C=E5=B9=B6=E5=9C=A8=E6=89=B9=E5=87=
=86=E9=83=A8=E9=97=A8=E6=8C=87=E5=AE=9A=E7=9A=84=E4=B8=93=E4=B8=9A=E5=AE=9E=
=E9=AA=8C=E5=AE=A4=E4=B8=AD=E8=BF=9B=E8=A1=8C=E3=80=82</p>
<p align=3D"" style=3D"margin-top: 0px; margin-bottom: 0px; text-indent: 2e=
m; text-align: justify; font-family: =E5=AE=8B=E4=BD=93; zoom: 1.55;"><span=
 style=3D"font-weight: bold;">=E7=AC=AC=E4=BA=8C=E5=8D=81=E4=B9=9D=E6=9D=A1=
</span>=E3=80=80=E5=AE=9E=E9=AA=8C=E5=AE=A4=E4=BD=BF=E7=94=A8=E6=96=B0=E6=
=8A=80=E6=9C=AF=E3=80=81=E6=96=B0=E6=96=B9=E6=B3=95=E4=BB=8E=E4=BA=8B=E9=AB=
=98=E8=87=B4=E7=97=85=E6=80=A7=E7=97=85=E5=8E=9F=E5=BE=AE=E7=94=9F=E7=89=A9=
=E7=9B=B8=E5=85=B3=E5=AE=9E=E9=AA=8C=E6=B4=BB=E5=8A=A8=E7=9A=84=EF=BC=8C=E5=
=BA=94=E5=BD=93=E7=AC=A6=E5=90=88=E9=98=B2=E6=AD=A2=E9=AB=98=E8=87=B4=E7=97=
=85=E6=80=A7=E7=97=85=E5=8E=9F=E5=BE=AE=E7=94=9F=E7=89=A9=E6=89=A9=E6=95=A3=
=E3=80=81=E4=BF=9D=E8=AF=81=E7=94=9F=E7=89=A9=E5=AE=89=E5=85=A8=E5=92=8C=E6=
=93=8D=E4=BD=9C=E8=80=85=E4=BA=BA=E8=BA=AB=E5=AE=89=E5=85=A8=E7=9A=84=E8=A6=
=81=E6=B1=82=EF=BC=8C=E5=B9=B6=E7=BB=8F=E5=9B=BD=E5=AE=B6=E7=97=85=E5=8E=9F=
=E5=BE=AE=E7=94=9F=E7=89=A9=E5=AE=9E=E9=AA=8C=E5=AE=A4=E7=94=9F=E7=89=A9=E5=
=AE=89=E5=85=A8=E4=B8=93=E5=AE=B6=E5=A7=94=E5=91=98=E4=BC=9A=E8=AE=BA=E8=AF=
=81=EF=BC=9B=E7=BB=8F=E8=AE=BA=E8=AF=81=E5=8F=AF=E8=A1=8C=E7=9A=84=EF=BC=8C=
=E6=96=B9=E5=8F=AF=E4=BD=BF=E7=94=A8=E3=80=82</p>
<p align=3D"" style=3D"margin-top: 0px; margin-bottom: 0px; text-indent: 2e=
m; text-align: justify; font-family: =E5=AE=8B=E4=BD=93; zoom: 1.55;"><span=
 style=3D"font-weight: bold;">=E7=AC=AC=E4=B8=89=E5=8D=81=E6=9D=A1</span>=
=E3=80=80=E9=9C=80=E8=A6=81=E5=9C=A8=E5=8A=A8=E7=89=A9=E4=BD=93=E4=B8=8A=E4=
=BB=8E=E4=BA=8B=E9=AB=98=E8=87=B4=E7=97=85=E6=80=A7=E7=97=85=E5=8E=9F=E5=BE=
=AE=E7=94=9F=E7=89=A9=E7=9B=B8=E5=85=B3=E5=AE=9E=E9=AA=8C=E6=B4=BB=E5=8A=A8=
=E7=9A=84=EF=BC=8C=E5=BA=94=E5=BD=93=E5=9C=A8=E7=AC=A6=E5=90=88=E5=8A=A8=E7=
=89=A9=E5=AE=9E=E9=AA=8C=E5=AE=A4=E7=94=9F=E7=89=A9=E5=AE=89=E5=85=A8=E5=9B=
=BD=E5=AE=B6=E6=A0=87=E5=87=86=E7=9A=84=E4=B8=89=E7=BA=A7=E4=BB=A5=E4=B8=8A=
=E5=AE=9E=E9=AA=8C=E5=AE=A4=E8=BF=9B=E8=A1=8C=E3=80=82</p>
<p align=3D"" style=3D"margin-top: 0px; margin-bottom: 0px; text-indent: 2e=
m; text-align: justify; font-family: =E5=AE=8B=E4=BD=93; zoom: 1.55;"><span=
 style=3D"font-weight: bold;">=E7=AC=AC=E4=B8=89=E5=8D=81=E4=B8=80=E6=9D=A1=
</span>=E3=80=80=E5=AE=9E=E9=AA=8C=E5=AE=A4=E7=9A=84=E8=AE=BE=E7=AB=8B=E5=
=8D=95=E4=BD=8D=E8=B4=9F=E8=B4=A3=E5=AE=9E=E9=AA=8C=E5=AE=A4=E7=9A=84=E7=94=
=9F=E7=89=A9=E5=AE=89=E5=85=A8=E7=AE=A1=E7=90=86=E3=80=82</p>
<p align=3D"" style=3D"margin-top: 0px; margin-bottom: 0px; text-indent: 2e=
m; text-align: justify; font-family: =E5=AE=8B=E4=BD=93; zoom: 1.55;">=E5=
=AE=9E=E9=AA=8C=E5=AE=A4=E7=9A=84=E8=AE=BE=E7=AB=8B=E5=8D=95=E4=BD=8D=E5=BA=
=94=E5=BD=93=E4=BE=9D=E7=85=A7=E6=9C=AC=E6=9D=A1=E4=BE=8B=E7=9A=84=E8=A7=84=
=E5=AE=9A=E5=88=B6=E5=AE=9A=E7=A7=91=E5=AD=A6=E3=80=81=E4=B8=A5=E6=A0=BC=E7=
=9A=84=E7=AE=A1=E7=90=86=E5=88=B6=E5=BA=A6=EF=BC=8C=E5=B9=B6=E5=AE=9A=E6=9C=
=9F=E5=AF=B9=E6=9C=89=E5=85=B3=E7=94=9F=E7=89=A9=E5=AE=89=E5=85=A8=E8=A7=84=
=E5=AE=9A=E7=9A=84=E8=90=BD=E5=AE=9E=E6=83=85=E5=86=B5=E8=BF=9B=E8=A1=8C=E6=
=A3=80=E6=9F=A5=EF=BC=8C=E5=AE=9A=E6=9C=9F=E5=AF=B9=E5=AE=9E=E9=AA=8C=E5=AE=
=A4=E8=AE=BE=E6=96=BD=E3=80=81=E8=AE=BE=E5=A4=87=E3=80=81=E6=9D=90=E6=96=99=
=E7=AD=89=E8=BF=9B=E8=A1=8C=E6=A3=80=E6=9F=A5=E3=80=81=E7=BB=B4=E6=8A=A4=E5=
=92=8C=E6=9B=B4=E6=96=B0=EF=BC=8C=E4=BB=A5=E7=A1=AE=E4=BF=9D=E5=85=B6=E7=AC=
=A6=E5=90=88=E5=9B=BD=E5=AE=B6=E6=A0=87=E5=87=86=E3=80=82</p>
<p align=3D"" style=3D"margin-top: 0px; margin-bottom: 0px; text-indent: 2e=
m; text-align: justify; font-family: =E5=AE=8B=E4=BD=93; zoom: 1.55;">=E5=
=AE=9E=E9=AA=8C=E5=AE=A4=E7=9A=84=E8=AE=BE=E7=AB=8B=E5=8D=95=E4=BD=8D=E5=8F=
=8A=E5=85=B6=E4=B8=BB=E7=AE=A1=E9=83=A8=E9=97=A8=E5=BA=94=E5=BD=93=E5=8A=A0=
=E5=BC=BA=E5=AF=B9=E5=AE=9E=E9=AA=8C=E5=AE=A4=E6=97=A5=E5=B8=B8=E6=B4=BB=E5=
=8A=A8=E7=9A=84=E7=AE=A1=E7=90=86=E3=80=82</p>
<p align=3D"" style=3D"margin-top: 0px; margin-bottom: 0px; text-indent: 2e=
m; text-align: justify; font-family: =E5=AE=8B=E4=BD=93; zoom: 1.55;"><span=
 style=3D"font-weight: bold;">=E7=AC=AC=E4=B8=89=E5=8D=81=E4=BA=8C=E6=9D=A1=
</span>=E3=80=80=E5=AE=9E=E9=AA=8C=E5=AE=A4=E8=B4=9F=E8=B4=A3=E4=BA=BA=E4=
=B8=BA=E5=AE=9E=E9=AA=8C=E5=AE=A4=E7=94=9F=E7=89=A9=E5=AE=89=E5=85=A8=E7=9A=
=84=E7=AC=AC=E4=B8=80=E8=B4=A3=E4=BB=BB=E4=BA=BA=E3=80=82</p>
<p align=3D"" style=3D"margin-top: 0px; margin-bottom: 0px; text-indent: 2e=
m; text-align: justify; font-family: =E5=AE=8B=E4=BD=93; zoom: 1.55;">=E5=
=AE=9E=E9=AA=8C=E5=AE=A4=E4=BB=8E=E4=BA=8B=E5=AE=9E=E9=AA=8C=E6=B4=BB=E5=8A=
=A8=E5=BA=94=E5=BD=93=E4=B8=A5=E6=A0=BC=E9=81=B5=E5=AE=88=E6=9C=89=E5=85=B3=
=E5=9B=BD=E5=AE=B6=E6=A0=87=E5=87=86=E5=92=8C=E5=AE=9E=E9=AA=8C=E5=AE=A4=E6=
=8A=80=E6=9C=AF=E8=A7=84=E8=8C=83=E3=80=81=E6=93=8D=E4=BD=9C=E8=A7=84=E7=A8=
=8B=E3=80=82=E5=AE=9E=E9=AA=8C=E5=AE=A4=E8=B4=9F=E8=B4=A3=E4=BA=BA=E5=BA=94=
=E5=BD=93=E6=8C=87=E5=AE=9A=E4=B8=93=E4=BA=BA=E7=9B=91=E7=9D=A3=E6=A3=80=E6=
=9F=A5=E5=AE=9E=E9=AA=8C=E5=AE=A4=E6=8A=80=E6=9C=AF=E8=A7=84=E8=8C=83=E5=92=
=8C=E6=93=8D=E4=BD=9C=E8=A7=84=E7=A8=8B=E7=9A=84=E8=90=BD=E5=AE=9E=E6=83=85=
=E5=86=B5=E3=80=82</p>
<p align=3D"" style=3D"margin-top: 0px; margin-bottom: 0px; text-indent: 2e=
m; text-align: justify; font-family: =E5=AE=8B=E4=BD=93; zoom: 1.55;"><span=
 style=3D"font-weight: bold;">=E7=AC=AC=E4=B8=89=E5=8D=81=E4=B8=89=E6=9D=A1=
</span>=E3=80=80=E4=BB=8E=E4=BA=8B=E9=AB=98=E8=87=B4=E7=97=85=E6=80=A7=E7=
=97=85=E5=8E=9F=E5=BE=AE=E7=94=9F=E7=89=A9=E7=9B=B8=E5=85=B3=E5=AE=9E=E9=AA=
=8C=E6=B4=BB=E5=8A=A8=E7=9A=84=E5=AE=9E=E9=AA=8C=E5=AE=A4=E7=9A=84=E8=AE=BE=
=E7=AB=8B=E5=8D=95=E4=BD=8D=EF=BC=8C=E5=BA=94=E5=BD=93=E5=BB=BA=E7=AB=8B=E5=
=81=A5=E5=85=A8=E5=AE=89=E5=85=A8=E4=BF=9D=E5=8D=AB=E5=88=B6=E5=BA=A6=EF=BC=
=8C=E9=87=87=E5=8F=96=E5=AE=89=E5=85=A8=E4=BF=9D=E5=8D=AB=E6=8E=AA=E6=96=BD=
=EF=BC=8C=E4=B8=A5=E9=98=B2=E9=AB=98=E8=87=B4=E7=97=85=E6=80=A7=E7=97=85=E5=
=8E=9F=E5=BE=AE=E7=94=9F=E7=89=A9=E8=A2=AB=E7=9B=97=E3=80=81=E8=A2=AB=E6=8A=
=A2=E3=80=81=E4=B8=A2=E5=A4=B1=E3=80=81=E6=B3=84=E6=BC=8F=EF=BC=8C=E4=BF=9D=
=E9=9A=9C=E5=AE=9E=E9=AA=8C=E5=AE=A4=E5=8F=8A=E5=85=B6=E7=97=85=E5=8E=9F=E5=
=BE=AE=E7=94=9F=E7=89=A9=E7=9A=84=E5=AE=89=E5=85=A8=E3=80=82=E5=AE=9E=E9=AA=
=8C=E5=AE=A4=E5=8F=91=E7=94=9F=E9=AB=98=E8=87=B4=E7=97=85=E6=80=A7=E7=97=85=
=E5=8E=9F=E5=BE=AE=E7=94=9F=E7=89=A9=E8=A2=AB=E7=9B=97=E3=80=81=E8=A2=AB=E6=
=8A=A2=E3=80=81=E4=B8=A2=E5=A4=B1=E3=80=81=E6=B3=84=E6=BC=8F=E7=9A=84=EF=BC=
=8C=E5=AE=9E=E9=AA=8C=E5=AE=A4=E7=9A=84=E8=AE=BE=E7=AB=8B=E5=8D=95=E4=BD=8D=
=E5=BA=94=E5=BD=93=E4=BE=9D=E7=85=A7=E6=9C=AC=E6=9D=A1=E4=BE=8B=E7=AC=AC=E5=
=8D=81=E4=B8=83=E6=9D=A1=E7=9A=84=E8=A7=84=E5=AE=9A=E8=BF=9B=E8=A1=8C=E6=8A=
=A5=E5=91=8A=E3=80=82</p>
<p align=3D"" style=3D"margin-top: 0px; margin-bottom: 0px; text-indent: 2e=
m; text-align: justify; font-family: =E5=AE=8B=E4=BD=93; zoom: 1.55;">=E4=
=BB=8E=E4=BA=8B=E9=AB=98=E8=87=B4=E7=97=85=E6=80=A7=E7=97=85=E5=8E=9F=E5=BE=
=AE=E7=94=9F=E7=89=A9=E7=9B=B8=E5=85=B3=E5=AE=9E=E9=AA=8C=E6=B4=BB=E5=8A=A8=
=E7=9A=84=E5=AE=9E=E9=AA=8C=E5=AE=A4=E5=BA=94=E5=BD=93=E5=90=91=E5=BD=93=E5=
=9C=B0=E5=85=AC=E5=AE=89=E6=9C=BA=E5=85=B3=E5=A4=87=E6=A1=88=EF=BC=8C=E5=B9=
=B6=E6=8E=A5=E5=8F=97=E5=85=AC=E5=AE=89=E6=9C=BA=E5=85=B3=E6=9C=89=E5=85=B3=
=E5=AE=9E=E9=AA=8C=E5=AE=A4=E5=AE=89=E5=85=A8=E4=BF=9D=E5=8D=AB=E5=B7=A5=E4=
=BD=9C=E7=9A=84=E7=9B=91=E7=9D=A3=E6=8C=87=E5=AF=BC=E3=80=82</p>
<p align=3D"" style=3D"margin-top: 0px; margin-bottom: 0px; text-indent: 2e=
m; text-align: justify; font-family: =E5=AE=8B=E4=BD=93; zoom: 1.55;"><span=
 style=3D"font-weight: bold;">=E7=AC=AC=E4=B8=89=E5=8D=81=E5=9B=9B=E6=9D=A1=
</span>=E3=80=80=E5=AE=9E=E9=AA=8C=E5=AE=A4=E6=88=96=E8=80=85=E5=AE=9E=E9=
=AA=8C=E5=AE=A4=E7=9A=84=E8=AE=BE=E7=AB=8B=E5=8D=95=E4=BD=8D=E5=BA=94=E5=BD=
=93=E6=AF=8F=E5=B9=B4=E5=AE=9A=E6=9C=9F=E5=AF=B9=E5=B7=A5=E4=BD=9C=E4=BA=BA=
=E5=91=98=E8=BF=9B=E8=A1=8C=E5=9F=B9=E8=AE=AD=EF=BC=8C=E4=BF=9D=E8=AF=81=E5=
=85=B6=E6=8E=8C=E6=8F=A1=E5=AE=9E=E9=AA=8C=E5=AE=A4=E6=8A=80=E6=9C=AF=E8=A7=
=84=E8=8C=83=E3=80=81=E6=93=8D=E4=BD=9C=E8=A7=84=E7=A8=8B=E3=80=81=E7=94=9F=
=E7=89=A9=E5=AE=89=E5=85=A8=E9=98=B2=E6=8A=A4=E7=9F=A5=E8=AF=86=E5=92=8C=E5=
=AE=9E=E9=99=85=E6=93=8D=E4=BD=9C=E6=8A=80=E8=83=BD=EF=BC=8C=E5=B9=B6=E8=BF=
=9B=E8=A1=8C=E8=80=83=E6=A0=B8=E3=80=82=E5=B7=A5=E4=BD=9C=E4=BA=BA=E5=91=98=
=E7=BB=8F=E8=80=83=E6=A0=B8=E5=90=88=E6=A0=BC=E7=9A=84=EF=BC=8C=E6=96=B9=E5=
=8F=AF=E4=B8=8A=E5=B2=97=E3=80=82</p>
<p align=3D"" style=3D"margin-top: 0px; margin-bottom: 0px; text-indent: 2e=
m; text-align: justify; font-family: =E5=AE=8B=E4=BD=93; zoom: 1.55;">=E4=
=BB=8E=E4=BA=8B=E9=AB=98=E8=87=B4=E7=97=85=E6=80=A7=E7=97=85=E5=8E=9F=E5=BE=
=AE=E7=94=9F=E7=89=A9=E7=9B=B8=E5=85=B3=E5=AE=9E=E9=AA=8C=E6=B4=BB=E5=8A=A8=
=E7=9A=84=E5=AE=9E=E9=AA=8C=E5=AE=A4=EF=BC=8C=E5=BA=94=E5=BD=93=E6=AF=8F=E5=
=8D=8A=E5=B9=B4=E5=B0=86=E5=9F=B9=E8=AE=AD=E3=80=81=E8=80=83=E6=A0=B8=E5=85=
=B6=E5=B7=A5=E4=BD=9C=E4=BA=BA=E5=91=98=E7=9A=84=E6=83=85=E5=86=B5=E5=92=8C=
=E5=AE=9E=E9=AA=8C=E5=AE=A4=E8=BF=90=E8=A1=8C=E6=83=85=E5=86=B5=E5=90=91=E7=
=9C=81=E3=80=81=E8=87=AA=E6=B2=BB=E5=8C=BA=E3=80=81=E7=9B=B4=E8=BE=96=E5=B8=
=82=E4=BA=BA=E6=B0=91=E6=94=BF=E5=BA=9C=E5=8D=AB=E7=94=9F=E4=B8=BB=E7=AE=A1=
=E9=83=A8=E9=97=A8=E6=88=96=E8=80=85=E5=85=BD=E5=8C=BB=E4=B8=BB=E7=AE=A1=E9=
=83=A8=E9=97=A8=E6=8A=A5=E5=91=8A=E3=80=82</p>
<p align=3D"" style=3D"margin-top: 0px; margin-bottom: 0px; text-indent: 2e=
m; text-align: justify; font-family: =E5=AE=8B=E4=BD=93; zoom: 1.55;"><span=
 style=3D"font-weight: bold;">=E7=AC=AC=E4=B8=89=E5=8D=81=E4=BA=94=E6=9D=A1=
</span>=E3=80=80=E4=BB=8E=E4=BA=8B=E9=AB=98=E8=87=B4=E7=97=85=E6=80=A7=E7=
=97=85=E5=8E=9F=E5=BE=AE=E7=94=9F=E7=89=A9=E7=9B=B8=E5=85=B3=E5=AE=9E=E9=AA=
=8C=E6=B4=BB=E5=8A=A8=E5=BA=94=E5=BD=93=E6=9C=892=E5=90=8D=E4=BB=A5=E4=B8=
=8A=E7=9A=84=E5=B7=A5=E4=BD=9C=E4=BA=BA=E5=91=98=E5=85=B1=E5=90=8C=E8=BF=9B=
=E8=A1=8C=E3=80=82</p>
<p align=3D"" style=3D"margin-top: 0px; margin-bottom: 0px; text-indent: 2e=
m; text-align: justify; font-family: =E5=AE=8B=E4=BD=93; zoom: 1.55;">=E8=
=BF=9B=E5=85=A5=E4=BB=8E=E4=BA=8B=E9=AB=98=E8=87=B4=E7=97=85=E6=80=A7=E7=97=
=85=E5=8E=9F=E5=BE=AE=E7=94=9F=E7=89=A9=E7=9B=B8=E5=85=B3=E5=AE=9E=E9=AA=8C=
=E6=B4=BB=E5=8A=A8=E7=9A=84=E5=AE=9E=E9=AA=8C=E5=AE=A4=E7=9A=84=E5=B7=A5=E4=
=BD=9C=E4=BA=BA=E5=91=98=E6=88=96=E8=80=85=E5=85=B6=E4=BB=96=E6=9C=89=E5=85=
=B3=E4=BA=BA=E5=91=98=EF=BC=8C=E5=BA=94=E5=BD=93=E7=BB=8F=E5=AE=9E=E9=AA=8C=
=E5=AE=A4=E8=B4=9F=E8=B4=A3=E4=BA=BA=E6=89=B9=E5=87=86=E3=80=82=E5=AE=9E=E9=
=AA=8C=E5=AE=A4=E5=BA=94=E5=BD=93=E4=B8=BA=E5=85=B6=E6=8F=90=E4=BE=9B=E7=AC=
=A6=E5=90=88=E9=98=B2=E6=8A=A4=E8=A6=81=E6=B1=82=E7=9A=84=E9=98=B2=E6=8A=A4=
=E7=94=A8=E5=93=81=E5=B9=B6=E9=87=87=E5=8F=96=E5=85=B6=E4=BB=96=E8=81=8C=E4=
=B8=9A=E9=98=B2=E6=8A=A4=E6=8E=AA=E6=96=BD=E3=80=82=E4=BB=8E=E4=BA=8B=E9=AB=
=98=E8=87=B4=E7=97=85=E6=80=A7=E7=97=85=E5=8E=9F=E5=BE=AE=E7=94=9F=E7=89=A9=
=E7=9B=B8=E5=85=B3=E5=AE=9E=E9=AA=8C=E6=B4=BB=E5=8A=A8=E7=9A=84=E5=AE=9E=E9=
=AA=8C=E5=AE=A4=EF=BC=8C=E8=BF=98=E5=BA=94=E5=BD=93=E5=AF=B9=E5=AE=9E=E9=AA=
=8C=E5=AE=A4=E5=B7=A5=E4=BD=9C=E4=BA=BA=E5=91=98=E8=BF=9B=E8=A1=8C=E5=81=A5=
=E5=BA=B7=E7=9B=91=E6=B5=8B=EF=BC=8C=E6=AF=8F=E5=B9=B4=E7=BB=84=E7=BB=87=E5=
=AF=B9=E5=85=B6=E8=BF=9B=E8=A1=8C=E4=BD=93=E6=A3=80=EF=BC=8C=E5=B9=B6=E5=BB=
=BA=E7=AB=8B=E5=81=A5=E5=BA=B7=E6=A1=A3=E6=A1=88=EF=BC=9B=E5=BF=85=E8=A6=81=
=E6=97=B6=EF=BC=8C=E5=BA=94=E5=BD=93=E5=AF=B9=E5=AE=9E=E9=AA=8C=E5=AE=A4=E5=
=B7=A5=E4=BD=9C=E4=BA=BA=E5=91=98=E8=BF=9B=E8=A1=8C=E9=A2=84=E9=98=B2=E6=8E=
=A5=E7=A7=8D=E3=80=82</p>
<p align=3D"" style=3D"margin-top: 0px; margin-bottom: 0px; text-indent: 2e=
m; text-align: justify; font-family: =E5=AE=8B=E4=BD=93; zoom: 1.55;"><span=
 style=3D"font-weight: bold;">=E7=AC=AC=E4=B8=89=E5=8D=81=E5=85=AD=E6=9D=A1=
</span>=E3=80=80=E5=9C=A8=E5=90=8C=E4=B8=80=E4=B8=AA=E5=AE=9E=E9=AA=8C=E5=
=AE=A4=E7=9A=84=E5=90=8C=E4=B8=80=E4=B8=AA=E7=8B=AC=E7=AB=8B=E5=AE=89=E5=85=
=A8=E5=8C=BA=E5=9F=9F=E5=86=85=EF=BC=8C=E5=8F=AA=E8=83=BD=E5=90=8C=E6=97=B6=
=E4=BB=8E=E4=BA=8B=E4=B8=80=E7=A7=8D=E9=AB=98=E8=87=B4=E7=97=85=E6=80=A7=E7=
=97=85=E5=8E=9F=E5=BE=AE=E7=94=9F=E7=89=A9=E7=9A=84=E7=9B=B8=E5=85=B3=E5=AE=
=9E=E9=AA=8C=E6=B4=BB=E5=8A=A8=E3=80=82</p>
<p align=3D"" style=3D"margin-top: 0px; margin-bottom: 0px; text-indent: 2e=
m; text-align: justify; font-family: =E5=AE=8B=E4=BD=93; zoom: 1.55;"><span=
 style=3D"font-weight: bold;">=E7=AC=AC=E4=B8=89=E5=8D=81=E4=B8=83=E6=9D=A1=
</span>=E3=80=80=E5=AE=9E=E9=AA=8C=E5=AE=A4=E5=BA=94=E5=BD=93=E5=BB=BA=E7=
=AB=8B=E5=AE=9E=E9=AA=8C=E6=A1=A3=E6=A1=88=EF=BC=8C=E8=AE=B0=E5=BD=95=E5=AE=
=9E=E9=AA=8C=E5=AE=A4=E4=BD=BF=E7=94=A8=E6=83=85=E5=86=B5=E5=92=8C=E5=AE=89=
=E5=85=A8=E7=9B=91=E7=9D=A3=E6=83=85=E5=86=B5=E3=80=82=E5=AE=9E=E9=AA=8C=E5=
=AE=A4=E4=BB=8E=E4=BA=8B=E9=AB=98=E8=87=B4=E7=97=85=E6=80=A7=E7=97=85=E5=8E=
=9F=E5=BE=AE=E7=94=9F=E7=89=A9=E7=9B=B8=E5=85=B3=E5=AE=9E=E9=AA=8C=E6=B4=BB=
=E5=8A=A8=E7=9A=84=E5=AE=9E=E9=AA=8C=E6=A1=A3=E6=A1=88=E4=BF=9D=E5=AD=98=E6=
=9C=9F=EF=BC=8C=E4=B8=8D=E5=BE=97=E5=B0=91=E4=BA=8E20=E5=B9=B4=E3=80=82</p>
<p align=3D"" style=3D"margin-top: 0px; margin-bottom: 0px; text-indent: 2e=
m; text-align: justify; font-family: =E5=AE=8B=E4=BD=93; zoom: 1.55;"><span=
 style=3D"font-weight: bold;">=E7=AC=AC=E4=B8=89=E5=8D=81=E5=85=AB=E6=9D=A1=
</span>=E3=80=80=E5=AE=9E=E9=AA=8C=E5=AE=A4=E5=BA=94=E5=BD=93=E4=BE=9D=E7=
=85=A7=E7=8E=AF=E5=A2=83=E4=BF=9D=E6=8A=A4=E7=9A=84=E6=9C=89=E5=85=B3=E6=B3=
=95=E5=BE=8B=E3=80=81=E8=A1=8C=E6=94=BF=E6=B3=95=E8=A7=84=E5=92=8C=E5=9B=BD=
=E5=8A=A1=E9=99=A2=E6=9C=89=E5=85=B3=E9=83=A8=E9=97=A8=E7=9A=84=E8=A7=84=E5=
=AE=9A=EF=BC=8C=E5=AF=B9=E5=BA=9F=E6=B0=B4=E3=80=81=E5=BA=9F=E6=B0=94=E4=BB=
=A5=E5=8F=8A=E5=85=B6=E4=BB=96=E5=BA=9F=E7=89=A9=E8=BF=9B=E8=A1=8C=E5=A4=84=
=E7=BD=AE=EF=BC=8C=E5=B9=B6=E5=88=B6=E5=AE=9A=E7=9B=B8=E5=BA=94=E7=9A=84=E7=
=8E=AF=E5=A2=83=E4=BF=9D=E6=8A=A4=E6=8E=AA=E6=96=BD=EF=BC=8C=E9=98=B2=E6=AD=
=A2=E7=8E=AF=E5=A2=83=E6=B1=A1=E6=9F=93=E3=80=82</p>
<p align=3D"" style=3D"margin-top: 0px; margin-bottom: 0px; text-indent: 2e=
m; text-align: justify; font-family: =E5=AE=8B=E4=BD=93; zoom: 1.55;"><span=
 style=3D"font-weight: bold;">=E7=AC=AC=E4=B8=89=E5=8D=81=E4=B9=9D=E6=9D=A1=
</span>=E3=80=80=E4=B8=89=E7=BA=A7=E3=80=81=E5=9B=9B=E7=BA=A7=E5=AE=9E=E9=
=AA=8C=E5=AE=A4=E5=BA=94=E5=BD=93=E5=9C=A8=E6=98=8E=E6=98=BE=E4=BD=8D=E7=BD=
=AE=E6=A0=87=E7=A4=BA=E5=9B=BD=E5=8A=A1=E9=99=A2=E5=8D=AB=E7=94=9F=E4=B8=BB=
=E7=AE=A1=E9=83=A8=E9=97=A8=E5=92=8C=E5=85=BD=E5=8C=BB=E4=B8=BB=E7=AE=A1=E9=
=83=A8=E9=97=A8=E8=A7=84=E5=AE=9A=E7=9A=84=E7=94=9F=E7=89=A9=E5=8D=B1=E9=99=
=A9=E6=A0=87=E8=AF=86=E5=92=8C=E7=94=9F=E7=89=A9=E5=AE=89=E5=85=A8=E5=AE=9E=
=E9=AA=8C=E5=AE=A4=E7=BA=A7=E5=88=AB=E6=A0=87=E5=BF=97=E3=80=82</p>
<p align=3D"" style=3D"margin-top: 0px; margin-bottom: 0px; text-indent: 2e=
m; text-align: justify; font-family: =E5=AE=8B=E4=BD=93; zoom: 1.55;"><span=
 style=3D"font-weight: bold;">=E7=AC=AC=E5=9B=9B=E5=8D=81=E6=9D=A1</span>=
=E3=80=80=E4=BB=8E=E4=BA=8B=E9=AB=98=E8=87=B4=E7=97=85=E6=80=A7=E7=97=85=E5=
=8E=9F=E5=BE=AE=E7=94=9F=E7=89=A9=E7=9B=B8=E5=85=B3=E5=AE=9E=E9=AA=8C=E6=B4=
=BB=E5=8A=A8=E7=9A=84=E5=AE=9E=E9=AA=8C=E5=AE=A4=E5=BA=94=E5=BD=93=E5=88=B6=
=E5=AE=9A=E5=AE=9E=E9=AA=8C=E5=AE=A4=E6=84=9F=E6=9F=93=E5=BA=94=E6=80=A5=E5=
=A4=84=E7=BD=AE=E9=A2=84=E6=A1=88=EF=BC=8C=E5=B9=B6=E5=90=91=E8=AF=A5=E5=AE=
=9E=E9=AA=8C=E5=AE=A4=E6=89=80=E5=9C=A8=E5=9C=B0=E7=9A=84=E7=9C=81=E3=80=81=
=E8=87=AA=E6=B2=BB=E5=8C=BA=E3=80=81=E7=9B=B4=E8=BE=96=E5=B8=82=E4=BA=BA=E6=
=B0=91=E6=94=BF=E5=BA=9C=E5=8D=AB=E7=94=9F=E4=B8=BB=E7=AE=A1=E9=83=A8=E9=97=
=A8=E6=88=96=E8=80=85=E5=85=BD=E5=8C=BB=E4=B8=BB=E7=AE=A1=E9=83=A8=E9=97=A8=
=E5=A4=87=E6=A1=88=E3=80=82</p>
<p align=3D"" style=3D"margin-top: 0px; margin-bottom: 0px; text-indent: 2e=
m; text-align: justify; font-family: =E5=AE=8B=E4=BD=93; zoom: 1.55;"><span=
 style=3D"font-weight: bold;">=E7=AC=AC=E5=9B=9B=E5=8D=81=E4=B8=80=E6=9D=A1=
</span>=E3=80=80=E5=9B=BD=E5=8A=A1=E9=99=A2=E5=8D=AB=E7=94=9F=E4=B8=BB=E7=
=AE=A1=E9=83=A8=E9=97=A8=E5=92=8C=E5=85=BD=E5=8C=BB=E4=B8=BB=E7=AE=A1=E9=83=
=A8=E9=97=A8=E4=BC=9A=E5=90=8C=E5=9B=BD=E5=8A=A1=E9=99=A2=E6=9C=89=E5=85=B3=
=E9=83=A8=E9=97=A8=E7=BB=84=E7=BB=87=E7=97=85=E5=8E=9F=E5=AD=A6=E3=80=81=E5=
=85=8D=E7=96=AB=E5=AD=A6=E3=80=81=E6=A3=80=E9=AA=8C=E5=8C=BB=E5=AD=A6=E3=80=
=81=E6=B5=81=E8=A1=8C=E7=97=85=E5=AD=A6=E3=80=81=E9=A2=84=E9=98=B2=E5=85=BD=
=E5=8C=BB=E5=AD=A6=E3=80=81=E7=8E=AF=E5=A2=83=E4=BF=9D=E6=8A=A4=E5=92=8C=E5=
=AE=9E=E9=AA=8C=E5=AE=A4=E7=AE=A1=E7=90=86=E7=AD=89=E6=96=B9=E9=9D=A2=E7=9A=
=84=E4=B8=93=E5=AE=B6=EF=BC=8C=E7=BB=84=E6=88=90=E5=9B=BD=E5=AE=B6=E7=97=85=
=E5=8E=9F=E5=BE=AE=E7=94=9F=E7=89=A9=E5=AE=9E=E9=AA=8C=E5=AE=A4=E7=94=9F=E7=
=89=A9=E5=AE=89=E5=85=A8=E4=B8=93=E5=AE=B6=E5=A7=94=E5=91=98=E4=BC=9A=E3=80=
=82=E8=AF=A5=E5=A7=94=E5=91=98=E4=BC=9A=E6=89=BF=E6=8B=85=E4=BB=8E=E4=BA=8B=
=E9=AB=98=E8=87=B4=E7=97=85=E6=80=A7=E7=97=85=E5=8E=9F=E5=BE=AE=E7=94=9F=E7=
=89=A9=E7=9B=B8=E5=85=B3=E5=AE=9E=E9=AA=8C=E6=B4=BB=E5=8A=A8=E7=9A=84=E5=AE=
=9E=E9=AA=8C=E5=AE=A4=E7=9A=84=E8=AE=BE=E7=AB=8B=E4=B8=8E=E8=BF=90=E8=A1=8C=
=E7=9A=84=E7=94=9F=E7=89=A9=E5=AE=89=E5=85=A8=E8=AF=84=E4=BC=B0=E5=92=8C=E6=
=8A=80=E6=9C=AF=E5=92=A8=E8=AF=A2=E3=80=81=E8=AE=BA=E8=AF=81=E5=B7=A5=E4=BD=
=9C=E3=80=82</p>
<p align=3D"" style=3D"margin-top: 0px; margin-bottom: 0px; text-indent: 2e=
m; text-align: justify; font-family: =E5=AE=8B=E4=BD=93; zoom: 1.55;">=E7=
=9C=81=E3=80=81=E8=87=AA=E6=B2=BB=E5=8C=BA=E3=80=81=E7=9B=B4=E8=BE=96=E5=B8=
=82=E4=BA=BA=E6=B0=91=E6=94=BF=E5=BA=9C=E5=8D=AB=E7=94=9F=E4=B8=BB=E7=AE=A1=
=E9=83=A8=E9=97=A8=E5=92=8C=E5=85=BD=E5=8C=BB=E4=B8=BB=E7=AE=A1=E9=83=A8=E9=
=97=A8=E4=BC=9A=E5=90=8C=E5=90=8C=E7=BA=A7=E4=BA=BA=E6=B0=91=E6=94=BF=E5=BA=
=9C=E6=9C=89=E5=85=B3=E9=83=A8=E9=97=A8=E7=BB=84=E7=BB=87=E7=97=85=E5=8E=9F=
=E5=AD=A6=E3=80=81=E5=85=8D=E7=96=AB=E5=AD=A6=E3=80=81=E6=A3=80=E9=AA=8C=E5=
=8C=BB=E5=AD=A6=E3=80=81=E6=B5=81=E8=A1=8C=E7=97=85=E5=AD=A6=E3=80=81=E9=A2=
=84=E9=98=B2=E5=85=BD=E5=8C=BB=E5=AD=A6=E3=80=81=E7=8E=AF=E5=A2=83=E4=BF=9D=
=E6=8A=A4=E5=92=8C=E5=AE=9E=E9=AA=8C=E5=AE=A4=E7=AE=A1=E7=90=86=E7=AD=89=E6=
=96=B9=E9=9D=A2=E7=9A=84=E4=B8=93=E5=AE=B6=EF=BC=8C=E7=BB=84=E6=88=90=E6=9C=
=AC=E5=9C=B0=E5=8C=BA=E7=97=85=E5=8E=9F=E5=BE=AE=E7=94=9F=E7=89=A9=E5=AE=9E=
=E9=AA=8C=E5=AE=A4=E7=94=9F=E7=89=A9=E5=AE=89=E5=85=A8=E4=B8=93=E5=AE=B6=E5=
=A7=94=E5=91=98=E4=BC=9A=E3=80=82=E8=AF=A5=E5=A7=94=E5=91=98=E4=BC=9A=E6=89=
=BF=E6=8B=85=E6=9C=AC=E5=9C=B0=E5=8C=BA=E5=AE=9E=E9=AA=8C=E5=AE=A4=E8=AE=BE=
=E7=AB=8B=E5=92=8C=E8=BF=90=E8=A1=8C=E7=9A=84=E6=8A=80=E6=9C=AF=E5=92=A8=E8=
=AF=A2=E5=B7=A5=E4=BD=9C=E3=80=82</p>
<p align=3D"" style=3D"margin-top: 0px; margin-bottom: 0px; text-indent: 2e=
m; text-align: justify; font-family: =E5=AE=8B=E4=BD=93; zoom: 1.55;"><br>
</p>
<p style=3D"margin-top: 0px; margin-bottom: 0px; text-align: center; font-f=
amily: =E5=AE=8B=E4=BD=93; zoom: 1.55;">=E7=AC=AC=E5=9B=9B=E7=AB=A0=E3=80=
=80=E5=AE=9E=E9=AA=8C=E5=AE=A4=E6=84=9F=E6=9F=93=E6=8E=A7=E5=88=B6</p>
<p align=3D"" style=3D"margin-top: 0px; margin-bottom: 0px; text-indent: 2e=
m; text-align: justify; font-family: =E5=AE=8B=E4=BD=93; zoom: 1.55;"><br>
</p>
<p align=3D"" style=3D"margin-top: 0px; margin-bottom: 0px; text-indent: 2e=
m; text-align: justify; font-family: =E5=AE=8B=E4=BD=93; zoom: 1.55;"><span=
 style=3D"font-weight: bold;">=E7=AC=AC=E5=9B=9B=E5=8D=81=E4=BA=8C=E6=9D=A1=
</span>=E3=80=80=E5=AE=9E=E9=AA=8C=E5=AE=A4=E7=9A=84=E8=AE=BE=E7=AB=8B=E5=
=8D=95=E4=BD=8D=E5=BA=94=E5=BD=93=E6=8C=87=E5=AE=9A=E4=B8=93=E9=97=A8=E7=9A=
=84=E6=9C=BA=E6=9E=84=E6=88=96=E8=80=85=E4=BA=BA=E5=91=98=E6=89=BF=E6=8B=85=
=E5=AE=9E=E9=AA=8C=E5=AE=A4=E6=84=9F=E6=9F=93=E6=8E=A7=E5=88=B6=E5=B7=A5=E4=
=BD=9C=EF=BC=8C=E5=AE=9A=E6=9C=9F=E6=A3=80=E6=9F=A5=E5=AE=9E=E9=AA=8C=E5=AE=
=A4=E7=9A=84=E7=94=9F=E7=89=A9=E5=AE=89=E5=85=A8=E9=98=B2=E6=8A=A4=E3=80=81=
=E7=97=85=E5=8E=9F=E5=BE=AE=E7=94=9F=E7=89=A9=E8=8F=8C=EF=BC=88=E6=AF=92=EF=
=BC=89=E7=A7=8D=E5=92=8C=E6=A0=B7=E6=9C=AC=E4=BF=9D=E5=AD=98=E4=B8=8E=E4=BD=
=BF=E7=94=A8=E3=80=81=E5=AE=89=E5=85=A8=E6=93=8D=E4=BD=9C=E3=80=81=E5=AE=9E=
=E9=AA=8C=E5=AE=A4=E6=8E=92=E6=94=BE=E7=9A=84=E5=BA=9F=E6=B0=B4=E5=92=8C=E5=
=BA=9F=E6=B0=94=E4=BB=A5=E5=8F=8A=E5=85=B6=E4=BB=96=E5=BA=9F=E7=89=A9=E5=A4=
=84=E7=BD=AE=E7=AD=89=E8=A7=84=E7=AB=A0=E5=88=B6=E5=BA=A6=E7=9A=84=E5=AE=9E=
=E6=96=BD=E6=83=85=E5=86=B5=E3=80=82</p>
<p align=3D"" style=3D"margin-top: 0px; margin-bottom: 0px; text-indent: 2e=
m; text-align: justify; font-family: =E5=AE=8B=E4=BD=93; zoom: 1.55;">=E8=
=B4=9F=E8=B4=A3=E5=AE=9E=E9=AA=8C=E5=AE=A4=E6=84=9F=E6=9F=93=E6=8E=A7=E5=88=
=B6=E5=B7=A5=E4=BD=9C=E7=9A=84=E6=9C=BA=E6=9E=84=E6=88=96=E8=80=85=E4=BA=BA=
=E5=91=98=E5=BA=94=E5=BD=93=E5=85=B7=E6=9C=89=E4=B8=8E=E8=AF=A5=E5=AE=9E=E9=
=AA=8C=E5=AE=A4=E4=B8=AD=E7=9A=84=E7=97=85=E5=8E=9F=E5=BE=AE=E7=94=9F=E7=89=
=A9=E6=9C=89=E5=85=B3=E7=9A=84=E4=BC=A0=E6=9F=93=E7=97=85=E9=98=B2=E6=B2=BB=
=E7=9F=A5=E8=AF=86=EF=BC=8C=E5=B9=B6=E5=AE=9A=E6=9C=9F=E8=B0=83=E6=9F=A5=E3=
=80=81=E4=BA=86=E8=A7=A3=E5=AE=9E=E9=AA=8C=E5=AE=A4=E5=B7=A5=E4=BD=9C=E4=BA=
=BA=E5=91=98=E7=9A=84=E5=81=A5=E5=BA=B7=E7=8A=B6=E5=86=B5=E3=80=82</p>
<p align=3D"" style=3D"margin-top: 0px; margin-bottom: 0px; text-indent: 2e=
m; text-align: justify; font-family: =E5=AE=8B=E4=BD=93; zoom: 1.55;"><span=
 style=3D"font-weight: bold;">=E7=AC=AC=E5=9B=9B=E5=8D=81=E4=B8=89=E6=9D=A1=
</span>=E3=80=80=E5=AE=9E=E9=AA=8C=E5=AE=A4=E5=B7=A5=E4=BD=9C=E4=BA=BA=E5=
=91=98=E5=87=BA=E7=8E=B0=E4=B8=8E=E6=9C=AC=E5=AE=9E=E9=AA=8C=E5=AE=A4=E4=BB=
=8E=E4=BA=8B=E7=9A=84=E9=AB=98=E8=87=B4=E7=97=85=E6=80=A7=E7=97=85=E5=8E=9F=
=E5=BE=AE=E7=94=9F=E7=89=A9=E7=9B=B8=E5=85=B3=E5=AE=9E=E9=AA=8C=E6=B4=BB=E5=
=8A=A8=E6=9C=89=E5=85=B3=E7=9A=84=E6=84=9F=E6=9F=93=E4=B8=B4=E5=BA=8A=E7=97=
=87=E7=8A=B6=E6=88=96=E8=80=85=E4=BD=93=E5=BE=81=E6=97=B6=EF=BC=8C=E5=AE=9E=
=E9=AA=8C=E5=AE=A4=E8=B4=9F=E8=B4=A3=E4=BA=BA=E5=BA=94=E5=BD=93=E5=90=91=E8=
=B4=9F=E8=B4=A3=E5=AE=9E=E9=AA=8C=E5=AE=A4=E6=84=9F=E6=9F=93=E6=8E=A7=E5=88=
=B6=E5=B7=A5=E4=BD=9C=E7=9A=84=E6=9C=BA=E6=9E=84=E6=88=96=E8=80=85=E4=BA=BA=
=E5=91=98=E6=8A=A5=E5=91=8A=EF=BC=8C=E5=90=8C=E6=97=B6=E6=B4=BE=E4=B8=93=E4=
=BA=BA=E9=99=AA=E5=90=8C=E5=8F=8A=E6=97=B6=E5=B0=B1=E8=AF=8A=EF=BC=9B=E5=AE=
=9E=E9=AA=8C=E5=AE=A4=E5=B7=A5=E4=BD=9C=E4=BA=BA=E5=91=98=E5=BA=94=E5=BD=93=
=E5=B0=86=E8=BF=91=E6=9C=9F=E6=89=80=E6=8E=A5=E8=A7=A6=E7=9A=84=E7=97=85=E5=
=8E=9F=E5=BE=AE=E7=94=9F=E7=89=A9=E7=9A=84=E7=A7=8D=E7=B1=BB=E5=92=8C=E5=8D=
=B1=E9=99=A9=E7=A8=8B=E5=BA=A6=E5=A6=82=E5=AE=9E=E5=91=8A=E7=9F=A5=E8=AF=8A=
=E6=B2=BB=E5=8C=BB=E7=96=97=E6=9C=BA=E6=9E=84=E3=80=82=E6=8E=A5=E8=AF=8A=E7=
=9A=84=E5=8C=BB=E7=96=97=E6=9C=BA=E6=9E=84=E5=BA=94=E5=BD=93=E5=8F=8A=E6=97=
=B6=E6=95=91=E6=B2=BB=EF=BC=9B=E4=B8=8D=E5=85=B7=E5=A4=87=E7=9B=B8=E5=BA=94=
=E6=95=91=E6=B2=BB=E6=9D=A1=E4=BB=B6=E7=9A=84=EF=BC=8C=E5=BA=94=E5=BD=93=E4=
=BE=9D=E7=85=A7=E8=A7=84=E5=AE=9A=E5=B0=86=E6=84=9F=E6=9F=93=E7=9A=84=E5=AE=
=9E=E9=AA=8C=E5=AE=A4=E5=B7=A5=E4=BD=9C=E4=BA=BA=E5=91=98=E8=BD=AC=E8=AF=8A=
=E8=87=B3=E5=85=B7=E5=A4=87=E7=9B=B8=E5=BA=94=E4=BC=A0=E6=9F=93=E7=97=85=E6=
=95=91=E6=B2=BB=E6=9D=A1=E4=BB=B6=E7=9A=84=E5=8C=BB=E7=96=97=E6=9C=BA=E6=9E=
=84=EF=BC=9B=E5=85=B7=E5=A4=87=E7=9B=B8=E5=BA=94=E4=BC=A0=E6=9F=93=E7=97=85=
=E6=95=91=E6=B2=BB=E6=9D=A1=E4=BB=B6=E7=9A=84=E5=8C=BB=E7=96=97=E6=9C=BA=E6=
=9E=84=E5=BA=94=E5=BD=93=E6=8E=A5=E8=AF=8A=E6=B2=BB=E7=96=97=EF=BC=8C=E4=B8=
=8D=E5=BE=97=E6=8B=92=E7=BB=9D=E6=95=91=E6=B2=BB=E3=80=82</p>
<p align=3D"" style=3D"margin-top: 0px; margin-bottom: 0px; text-indent: 2e=
m; text-align: justify; font-family: =E5=AE=8B=E4=BD=93; zoom: 1.55;"><span=
 style=3D"font-weight: bold;">=E7=AC=AC=E5=9B=9B=E5=8D=81=E5=9B=9B=E6=9D=A1=
</span>=E3=80=80=E5=AE=9E=E9=AA=8C=E5=AE=A4=E5=8F=91=E7=94=9F=E9=AB=98=E8=
=87=B4=E7=97=85=E6=80=A7=E7=97=85=E5=8E=9F=E5=BE=AE=E7=94=9F=E7=89=A9=E6=B3=
=84=E6=BC=8F=E6=97=B6=EF=BC=8C=E5=AE=9E=E9=AA=8C=E5=AE=A4=E5=B7=A5=E4=BD=9C=
=E4=BA=BA=E5=91=98=E5=BA=94=E5=BD=93=E7=AB=8B=E5=8D=B3=E9=87=87=E5=8F=96=E6=
=8E=A7=E5=88=B6=E6=8E=AA=E6=96=BD=EF=BC=8C=E9=98=B2=E6=AD=A2=E9=AB=98=E8=87=
=B4=E7=97=85=E6=80=A7=E7=97=85=E5=8E=9F=E5=BE=AE=E7=94=9F=E7=89=A9=E6=89=A9=
=E6=95=A3=EF=BC=8C=E5=B9=B6=E5=90=8C=E6=97=B6=E5=90=91=E8=B4=9F=E8=B4=A3=E5=
=AE=9E=E9=AA=8C=E5=AE=A4=E6=84=9F=E6=9F=93=E6=8E=A7=E5=88=B6=E5=B7=A5=E4=BD=
=9C=E7=9A=84=E6=9C=BA=E6=9E=84=E6=88=96=E8=80=85=E4=BA=BA=E5=91=98=E6=8A=A5=
=E5=91=8A=E3=80=82</p>
<p align=3D"" style=3D"margin-top: 0px; margin-bottom: 0px; text-indent: 2e=
m; text-align: justify; font-family: =E5=AE=8B=E4=BD=93; zoom: 1.55;"><span=
 style=3D"font-weight: bold;">=E7=AC=AC=E5=9B=9B=E5=8D=81=E4=BA=94=E6=9D=A1=
</span>=E3=80=80=E8=B4=9F=E8=B4=A3=E5=AE=9E=E9=AA=8C=E5=AE=A4=E6=84=9F=E6=
=9F=93=E6=8E=A7=E5=88=B6=E5=B7=A5=E4=BD=9C=E7=9A=84=E6=9C=BA=E6=9E=84=E6=88=
=96=E8=80=85=E4=BA=BA=E5=91=98=E6=8E=A5=E5=88=B0=E6=9C=AC=E6=9D=A1=E4=BE=8B=
=E7=AC=AC=E5=9B=9B=E5=8D=81=E4=B8=89=E6=9D=A1=E3=80=81=E7=AC=AC=E5=9B=9B=E5=
=8D=81=E5=9B=9B=E6=9D=A1=E8=A7=84=E5=AE=9A=E7=9A=84=E6=8A=A5=E5=91=8A=E5=90=
=8E=EF=BC=8C=E5=BA=94=E5=BD=93=E7=AB=8B=E5=8D=B3=E5=90=AF=E5=8A=A8=E5=AE=9E=
=E9=AA=8C=E5=AE=A4=E6=84=9F=E6=9F=93=E5=BA=94=E6=80=A5=E5=A4=84=E7=BD=AE=E9=
=A2=84=E6=A1=88=EF=BC=8C=E5=B9=B6=E7=BB=84=E7=BB=87=E4=BA=BA=E5=91=98=E5=AF=
=B9=E8=AF=A5=E5=AE=9E=E9=AA=8C=E5=AE=A4=E7=94=9F=E7=89=A9=E5=AE=89=E5=85=A8=
=E7=8A=B6=E5=86=B5=E7=AD=89=E6=83=85=E5=86=B5=E8=BF=9B=E8=A1=8C=E8=B0=83=E6=
=9F=A5=EF=BC=9B=E7=A1=AE=E8=AE=A4=E5=8F=91=E7=94=9F=E5=AE=9E=E9=AA=8C=E5=AE=
=A4=E6=84=9F=E6=9F=93=E6=88=96=E8=80=85=E9=AB=98=E8=87=B4=E7=97=85=E6=80=A7=
=E7=97=85=E5=8E=9F=E5=BE=AE=E7=94=9F=E7=89=A9=E6=B3=84=E6=BC=8F=E7=9A=84=EF=
=BC=8C=E5=BA=94=E5=BD=93=E4=BE=9D=E7=85=A7=E6=9C=AC=E6=9D=A1=E4=BE=8B=E7=AC=
=AC=E5=8D=81=E4=B8=83=E6=9D=A1=E7=9A=84=E8=A7=84=E5=AE=9A=E8=BF=9B=E8=A1=8C=
=E6=8A=A5=E5=91=8A=EF=BC=8C=E5=B9=B6=E5=90=8C=E6=97=B6=E9=87=87=E5=8F=96=E6=
=8E=A7=E5=88=B6=E6=8E=AA=E6=96=BD=EF=BC=8C=E5=AF=B9=E6=9C=89=E5=85=B3=E4=BA=
=BA=E5=91=98=E8=BF=9B=E8=A1=8C=E5=8C=BB=E5=AD=A6=E8=A7=82=E5=AF=9F=E6=88=96=
=E8=80=85=E9=9A=94=E7=A6=BB=E6=B2=BB=E7=96=97=EF=BC=8C=E5=B0=81=E9=97=AD=E5=
=AE=9E=E9=AA=8C=E5=AE=A4=EF=BC=8C=E9=98=B2=E6=AD=A2=E6=89=A9=E6=95=A3=E3=80=
=82</p>
<p align=3D"" style=3D"margin-top: 0px; margin-bottom: 0px; text-indent: 2e=
m; text-align: justify; font-family: =E5=AE=8B=E4=BD=93; zoom: 1.55;"><span=
 style=3D"font-weight: bold;">=E7=AC=AC=E5=9B=9B=E5=8D=81=E5=85=AD=E6=9D=A1=
</span>=E3=80=80=E5=8D=AB=E7=94=9F=E4=B8=BB=E7=AE=A1=E9=83=A8=E9=97=A8=E6=
=88=96=E8=80=85=E5=85=BD=E5=8C=BB=E4=B8=BB=E7=AE=A1=E9=83=A8=E9=97=A8=E6=8E=
=A5=E5=88=B0=E5=85=B3=E4=BA=8E=E5=AE=9E=E9=AA=8C=E5=AE=A4=E5=8F=91=E7=94=9F=
=E5=B7=A5=E4=BD=9C=E4=BA=BA=E5=91=98=E6=84=9F=E6=9F=93=E4=BA=8B=E6=95=85=E6=
=88=96=E8=80=85=E7=97=85=E5=8E=9F=E5=BE=AE=E7=94=9F=E7=89=A9=E6=B3=84=E6=BC=
=8F=E4=BA=8B=E4=BB=B6=E7=9A=84=E6=8A=A5=E5=91=8A=EF=BC=8C=E6=88=96=E8=80=85=
=E5=8F=91=E7=8E=B0=E5=AE=9E=E9=AA=8C=E5=AE=A4=E4=BB=8E=E4=BA=8B=E7=97=85=E5=
=8E=9F=E5=BE=AE=E7=94=9F=E7=89=A9=E7=9B=B8=E5=85=B3=E5=AE=9E=E9=AA=8C=E6=B4=
=BB=E5=8A=A8=E9=80=A0=E6=88=90=E5=AE=9E=E9=AA=8C=E5=AE=A4=E6=84=9F=E6=9F=93=
=E4=BA=8B=E6=95=85=E7=9A=84=EF=BC=8C=E5=BA=94=E5=BD=93=E7=AB=8B=E5=8D=B3=E7=
=BB=84=E7=BB=87=E7=96=BE=E7=97=85=E9=A2=84=E9=98=B2=E6=8E=A7=E5=88=B6=E6=9C=
=BA=E6=9E=84=E3=80=81=E5=8A=A8=E7=89=A9=E9=98=B2=E7=96=AB=E7=9B=91=E7=9D=A3=
=E6=9C=BA=E6=9E=84=E5=92=8C=E5=8C=BB=E7=96=97=E6=9C=BA=E6=9E=84=E4=BB=A5=E5=
=8F=8A=E5=85=B6=E4=BB=96=E6=9C=89=E5=85=B3=E6=9C=BA=E6=9E=84=E4=BE=9D=E6=B3=
=95=E9=87=87=E5=8F=96=E4=B8=8B=E5=88=97=E9=A2=84=E9=98=B2=E3=80=81=E6=8E=A7=
=E5=88=B6=E6=8E=AA=E6=96=BD=EF=BC=9A</p>
<p align=3D"" style=3D"margin-top: 0px; margin-bottom: 0px; text-indent: 2e=
m; text-align: justify; font-family: =E5=AE=8B=E4=BD=93; zoom: 1.55;">=EF=
=BC=88=E4=B8=80=EF=BC=89=E5=B0=81=E9=97=AD=E8=A2=AB=E7=97=85=E5=8E=9F=E5=BE=
=AE=E7=94=9F=E7=89=A9=E6=B1=A1=E6=9F=93=E7=9A=84=E5=AE=9E=E9=AA=8C=E5=AE=A4=
=E6=88=96=E8=80=85=E5=8F=AF=E8=83=BD=E9=80=A0=E6=88=90=E7=97=85=E5=8E=9F=E5=
=BE=AE=E7=94=9F=E7=89=A9=E6=89=A9=E6=95=A3=E7=9A=84=E5=9C=BA=E6=89=80=EF=BC=
=9B</p>
<p align=3D"" style=3D"margin-top: 0px; margin-bottom: 0px; text-indent: 2e=
m; text-align: justify; font-family: =E5=AE=8B=E4=BD=93; zoom: 1.55;">=EF=
=BC=88=E4=BA=8C=EF=BC=89=E5=BC=80=E5=B1=95=E6=B5=81=E8=A1=8C=E7=97=85=E5=AD=
=A6=E8=B0=83=E6=9F=A5=EF=BC=9B</p>
<p align=3D"" style=3D"margin-top: 0px; margin-bottom: 0px; text-indent: 2e=
m; text-align: justify; font-family: =E5=AE=8B=E4=BD=93; zoom: 1.55;">=EF=
=BC=88=E4=B8=89=EF=BC=89=E5=AF=B9=E7=97=85=E4=BA=BA=E8=BF=9B=E8=A1=8C=E9=9A=
=94=E7=A6=BB=E6=B2=BB=E7=96=97=EF=BC=8C=E5=AF=B9=E7=9B=B8=E5=85=B3=E4=BA=BA=
=E5=91=98=E8=BF=9B=E8=A1=8C=E5=8C=BB=E5=AD=A6=E6=A3=80=E6=9F=A5=EF=BC=9B</p=
>
<p align=3D"" style=3D"margin-top: 0px; margin-bottom: 0px; text-indent: 2e=
m; text-align: justify; font-family: =E5=AE=8B=E4=BD=93; zoom: 1.55;">=EF=
=BC=88=E5=9B=9B=EF=BC=89=E5=AF=B9=E5=AF=86=E5=88=87=E6=8E=A5=E8=A7=A6=E8=80=
=85=E8=BF=9B=E8=A1=8C=E5=8C=BB=E5=AD=A6=E8=A7=82=E5=AF=9F=EF=BC=9B</p>
<p align=3D"" style=3D"margin-top: 0px; margin-bottom: 0px; text-indent: 2e=
m; text-align: justify; font-family: =E5=AE=8B=E4=BD=93; zoom: 1.55;">=EF=
=BC=88=E4=BA=94=EF=BC=89=E8=BF=9B=E8=A1=8C=E7=8E=B0=E5=9C=BA=E6=B6=88=E6=AF=
=92=EF=BC=9B</p>
<p align=3D"" style=3D"margin-top: 0px; margin-bottom: 0px; text-indent: 2e=
m; text-align: justify; font-family: =E5=AE=8B=E4=BD=93; zoom: 1.55;">=EF=
=BC=88=E5=85=AD=EF=BC=89=E5=AF=B9=E6=9F=93=E7=96=AB=E6=88=96=E8=80=85=E7=96=
=91=E4=BC=BC=E6=9F=93=E7=96=AB=E7=9A=84=E5=8A=A8=E7=89=A9=E9=87=87=E5=8F=96=
=E9=9A=94=E7=A6=BB=E3=80=81=E6=89=91=E6=9D=80=E7=AD=89=E6=8E=AA=E6=96=BD=EF=
=BC=9B</p>
<p align=3D"" style=3D"margin-top: 0px; margin-bottom: 0px; text-indent: 2e=
m; text-align: justify; font-family: =E5=AE=8B=E4=BD=93; zoom: 1.55;">=EF=
=BC=88=E4=B8=83=EF=BC=89=E5=85=B6=E4=BB=96=E9=9C=80=E8=A6=81=E9=87=87=E5=8F=
=96=E7=9A=84=E9=A2=84=E9=98=B2=E3=80=81=E6=8E=A7=E5=88=B6=E6=8E=AA=E6=96=BD=
=E3=80=82</p>
<p align=3D"" style=3D"margin-top: 0px; margin-bottom: 0px; text-indent: 2e=
m; text-align: justify; font-family: =E5=AE=8B=E4=BD=93; zoom: 1.55;"><span=
 style=3D"font-weight: bold;">=E7=AC=AC=E5=9B=9B=E5=8D=81=E4=B8=83=E6=9D=A1=
</span>=E3=80=80=E5=8C=BB=E7=96=97=E6=9C=BA=E6=9E=84=E6=88=96=E8=80=85=E5=
=85=BD=E5=8C=BB=E5=8C=BB=E7=96=97=E6=9C=BA=E6=9E=84=E5=8F=8A=E5=85=B6=E6=89=
=A7=E8=A1=8C=E8=81=8C=E5=8A=A1=E7=9A=84=E5=8C=BB=E5=8A=A1=E4=BA=BA=E5=91=98=
=E5=8F=91=E7=8E=B0=E7=94=B1=E4=BA=8E=E5=AE=9E=E9=AA=8C=E5=AE=A4=E6=84=9F=E6=
=9F=93=E8=80=8C=E5=BC=95=E8=B5=B7=E7=9A=84=E4=B8=8E=E9=AB=98=E8=87=B4=E7=97=
=85=E6=80=A7=E7=97=85=E5=8E=9F=E5=BE=AE=E7=94=9F=E7=89=A9=E7=9B=B8=E5=85=B3=
=E7=9A=84=E4=BC=A0=E6=9F=93=E7=97=85=E7=97=85=E4=BA=BA=E3=80=81=E7=96=91=E4=
=BC=BC=E4=BC=A0=E6=9F=93=E7=97=85=E7=97=85=E4=BA=BA=E6=88=96=E8=80=85=E6=82=
=A3=E6=9C=89=E7=96=AB=E7=97=85=E3=80=81=E7=96=91=E4=BC=BC=E6=82=A3=E6=9C=89=
=E7=96=AB=E7=97=85=E7=9A=84=E5=8A=A8=E7=89=A9=EF=BC=8C=E8=AF=8A=E6=B2=BB=E7=
=9A=84=E5=8C=BB=E7=96=97=E6=9C=BA=E6=9E=84=E6=88=96=E8=80=85=E5=85=BD=E5=8C=
=BB=E5=8C=BB=E7=96=97=E6=9C=BA=E6=9E=84=E5=BA=94=E5=BD=93=E5=9C=A82=E5=B0=
=8F=E6=97=B6=E5=86=85=E6=8A=A5=E5=91=8A=E6=89=80=E5=9C=A8=E5=9C=B0=E7=9A=84=
=E5=8E=BF=E7=BA=A7=E4=BA=BA=E6=B0=91=E6=94=BF=E5=BA=9C=E5=8D=AB=E7=94=9F=E4=
=B8=BB=E7=AE=A1=E9=83=A8=E9=97=A8=E6=88=96=E8=80=85=E5=85=BD=E5=8C=BB=E4=B8=
=BB=E7=AE=A1=E9=83=A8=E9=97=A8=EF=BC=9B=E6=8E=A5=E5=88=B0=E6=8A=A5=E5=91=8A=
=E7=9A=84=E5=8D=AB=E7=94=9F=E4=B8=BB=E7=AE=A1=E9=83=A8=E9=97=A8=E6=88=96=E8=
=80=85=E5=85=BD=E5=8C=BB=E4=B8=BB=E7=AE=A1=E9=83=A8=E9=97=A8=E5=BA=94=E5=BD=
=93=E5=9C=A82=E5=B0=8F=E6=97=B6=E5=86=85=E9=80=9A=E6=8A=A5=E5=AE=9E=E9=AA=
=8C=E5=AE=A4=E6=89=80=E5=9C=A8=E5=9C=B0=E7=9A=84=E5=8E=BF=E7=BA=A7=E4=BA=BA=
=E6=B0=91=E6=94=BF=E5=BA=9C=E5=8D=AB=E7=94=9F=E4=B8=BB=E7=AE=A1=E9=83=A8=E9=
=97=A8=E6=88=96=E8=80=85=E5=85=BD=E5=8C=BB=E4=B8=BB=E7=AE=A1=E9=83=A8=E9=97=
=A8=E3=80=82=E6=8E=A5=E5=88=B0=E9=80=9A=E6=8A=A5=E7=9A=84=E5=8D=AB=E7=94=9F=
=E4=B8=BB=E7=AE=A1=E9=83=A8=E9=97=A8=E6=88=96=E8=80=85=E5=85=BD=E5=8C=BB=E4=
=B8=BB=E7=AE=A1=E9=83=A8=E9=97=A8=E5=BA=94=E5=BD=93=E4=BE=9D=E7=85=A7=E6=9C=
=AC=E6=9D=A1=E4=BE=8B=E7=AC=AC=E5=9B=9B=E5=8D=81=E5=85=AD=E6=9D=A1=E7=9A=84=
=E8=A7=84=E5=AE=9A=E9=87=87=E5=8F=96=E9=A2=84=E9=98=B2=E3=80=81=E6=8E=A7=E5=
=88=B6=E6=8E=AA=E6=96=BD=E3=80=82</p>
<p align=3D"" style=3D"margin-top: 0px; margin-bottom: 0px; text-indent: 2e=
m; text-align: justify; font-family: =E5=AE=8B=E4=BD=93; zoom: 1.55;"><span=
 style=3D"font-weight: bold;">=E7=AC=AC=E5=9B=9B=E5=8D=81=E5=85=AB=E6=9D=A1=
</span>=E3=80=80=E5=8F=91=E7=94=9F=E7=97=85=E5=8E=9F=E5=BE=AE=E7=94=9F=E7=
=89=A9=E6=89=A9=E6=95=A3=EF=BC=8C=E6=9C=89=E5=8F=AF=E8=83=BD=E9=80=A0=E6=88=
=90=E4=BC=A0=E6=9F=93=E7=97=85=E6=9A=B4=E5=8F=91=E3=80=81=E6=B5=81=E8=A1=8C=
=E6=97=B6=EF=BC=8C=E5=8E=BF=E7=BA=A7=E4=BB=A5=E4=B8=8A=E4=BA=BA=E6=B0=91=E6=
=94=BF=E5=BA=9C=E5=8D=AB=E7=94=9F=E4=B8=BB=E7=AE=A1=E9=83=A8=E9=97=A8=E6=88=
=96=E8=80=85=E5=85=BD=E5=8C=BB=E4=B8=BB=E7=AE=A1=E9=83=A8=E9=97=A8=E5=BA=94=
=E5=BD=93=E4=BE=9D=E7=85=A7=E6=9C=89=E5=85=B3=E6=B3=95=E5=BE=8B=E3=80=81=E8=
=A1=8C=E6=94=BF=E6=B3=95=E8=A7=84=E7=9A=84=E8=A7=84=E5=AE=9A=E4=BB=A5=E5=8F=
=8A=E5=AE=9E=E9=AA=8C=E5=AE=A4=E6=84=9F=E6=9F=93=E5=BA=94=E6=80=A5=E5=A4=84=
=E7=BD=AE=E9=A2=84=E6=A1=88=E8=BF=9B=E8=A1=8C=E5=A4=84=E7=90=86=E3=80=82</p=
>
<p align=3D"" style=3D"margin-top: 0px; margin-bottom: 0px; text-indent: 2e=
m; text-align: justify; font-family: =E5=AE=8B=E4=BD=93; zoom: 1.55;"><br>
</p>
<p style=3D"margin-top: 0px; margin-bottom: 0px; text-align: center; font-f=
amily: =E5=AE=8B=E4=BD=93; zoom: 1.55;">=E7=AC=AC=E4=BA=94=E7=AB=A0=E3=80=
=80=E7=9B=91=E7=9D=A3=E7=AE=A1=E7=90=86</p>
<p align=3D"" style=3D"margin-top: 0px; margin-bottom: 0px; text-indent: 2e=
m; text-align: justify; font-family: =E5=AE=8B=E4=BD=93; zoom: 1.55;"><br>
</p>
<p align=3D"" style=3D"margin-top: 0px; margin-bottom: 0px; text-indent: 2e=
m; text-align: justify; font-family: =E5=AE=8B=E4=BD=93; zoom: 1.55;"><span=
 style=3D"font-weight: bold;">=E7=AC=AC=E5=9B=9B=E5=8D=81=E4=B9=9D=E6=9D=A1=
</span>=E3=80=80=E5=8E=BF=E7=BA=A7=E4=BB=A5=E4=B8=8A=E5=9C=B0=E6=96=B9=E4=
=BA=BA=E6=B0=91=E6=94=BF=E5=BA=9C=E5=8D=AB=E7=94=9F=E4=B8=BB=E7=AE=A1=E9=83=
=A8=E9=97=A8=E3=80=81=E5=85=BD=E5=8C=BB=E4=B8=BB=E7=AE=A1=E9=83=A8=E9=97=A8=
=E4=BE=9D=E7=85=A7=E5=90=84=E8=87=AA=E5=88=86=E5=B7=A5=EF=BC=8C=E5=B1=A5=E8=
=A1=8C=E4=B8=8B=E5=88=97=E8=81=8C=E8=B4=A3=EF=BC=9A</p>
<p align=3D"" style=3D"margin-top: 0px; margin-bottom: 0px; text-indent: 2e=
m; text-align: justify; font-family: =E5=AE=8B=E4=BD=93; zoom: 1.55;">=EF=
=BC=88=E4=B8=80=EF=BC=89=E5=AF=B9=E7=97=85=E5=8E=9F=E5=BE=AE=E7=94=9F=E7=89=
=A9=E8=8F=8C=EF=BC=88=E6=AF=92=EF=BC=89=E7=A7=8D=E3=80=81=E6=A0=B7=E6=9C=AC=
=E7=9A=84=E9=87=87=E9=9B=86=E3=80=81=E8=BF=90=E8=BE=93=E3=80=81=E5=82=A8=E5=
=AD=98=E8=BF=9B=E8=A1=8C=E7=9B=91=E7=9D=A3=E6=A3=80=E6=9F=A5=EF=BC=9B</p>
<p align=3D"" style=3D"margin-top: 0px; margin-bottom: 0px; text-indent: 2e=
m; text-align: justify; font-family: =E5=AE=8B=E4=BD=93; zoom: 1.55;">=EF=
=BC=88=E4=BA=8C=EF=BC=89=E5=AF=B9=E4=BB=8E=E4=BA=8B=E9=AB=98=E8=87=B4=E7=97=
=85=E6=80=A7=E7=97=85=E5=8E=9F=E5=BE=AE=E7=94=9F=E7=89=A9=E7=9B=B8=E5=85=B3=
=E5=AE=9E=E9=AA=8C=E6=B4=BB=E5=8A=A8=E7=9A=84=E5=AE=9E=E9=AA=8C=E5=AE=A4=E6=
=98=AF=E5=90=A6=E7=AC=A6=E5=90=88=E6=9C=AC=E6=9D=A1=E4=BE=8B=E8=A7=84=E5=AE=
=9A=E7=9A=84=E6=9D=A1=E4=BB=B6=E8=BF=9B=E8=A1=8C=E7=9B=91=E7=9D=A3=E6=A3=80=
=E6=9F=A5=EF=BC=9B</p>
<p align=3D"" style=3D"margin-top: 0px; margin-bottom: 0px; text-indent: 2e=
m; text-align: justify; font-family: =E5=AE=8B=E4=BD=93; zoom: 1.55;">=EF=
=BC=88=E4=B8=89=EF=BC=89=E5=AF=B9=E5=AE=9E=E9=AA=8C=E5=AE=A4=E6=88=96=E8=80=
=85=E5=AE=9E=E9=AA=8C=E5=AE=A4=E7=9A=84=E8=AE=BE=E7=AB=8B=E5=8D=95=E4=BD=8D=
=E5=9F=B9=E8=AE=AD=E3=80=81=E8=80=83=E6=A0=B8=E5=85=B6=E5=B7=A5=E4=BD=9C=E4=
=BA=BA=E5=91=98=E4=BB=A5=E5=8F=8A=E4=B8=8A=E5=B2=97=E4=BA=BA=E5=91=98=E7=9A=
=84=E6=83=85=E5=86=B5=E8=BF=9B=E8=A1=8C=E7=9B=91=E7=9D=A3=E6=A3=80=E6=9F=A5=
=EF=BC=9B</p>
<p align=3D"" style=3D"margin-top: 0px; margin-bottom: 0px; text-indent: 2e=
m; text-align: justify; font-family: =E5=AE=8B=E4=BD=93; zoom: 1.55;">=EF=
=BC=88=E5=9B=9B=EF=BC=89=E5=AF=B9=E5=AE=9E=E9=AA=8C=E5=AE=A4=E6=98=AF=E5=90=
=A6=E6=8C=89=E7=85=A7=E6=9C=89=E5=85=B3=E5=9B=BD=E5=AE=B6=E6=A0=87=E5=87=86=
=E3=80=81=E6=8A=80=E6=9C=AF=E8=A7=84=E8=8C=83=E5=92=8C=E6=93=8D=E4=BD=9C=E8=
=A7=84=E7=A8=8B=E4=BB=8E=E4=BA=8B=E7=97=85=E5=8E=9F=E5=BE=AE=E7=94=9F=E7=89=
=A9=E7=9B=B8=E5=85=B3=E5=AE=9E=E9=AA=8C=E6=B4=BB=E5=8A=A8=E8=BF=9B=E8=A1=8C=
=E7=9B=91=E7=9D=A3=E6=A3=80=E6=9F=A5=E3=80=82</p>
<p align=3D"" style=3D"margin-top: 0px; margin-bottom: 0px; text-indent: 2e=
m; text-align: justify; font-family: =E5=AE=8B=E4=BD=93; zoom: 1.55;">=E5=
=8E=BF=E7=BA=A7=E4=BB=A5=E4=B8=8A=E5=9C=B0=E6=96=B9=E4=BA=BA=E6=B0=91=E6=94=
=BF=E5=BA=9C=E5=8D=AB=E7=94=9F=E4=B8=BB=E7=AE=A1=E9=83=A8=E9=97=A8=E3=80=81=
=E5=85=BD=E5=8C=BB=E4=B8=BB=E7=AE=A1=E9=83=A8=E9=97=A8=EF=BC=8C=E5=BA=94=E5=
=BD=93=E4=B8=BB=E8=A6=81=E9=80=9A=E8=BF=87=E6=A3=80=E6=9F=A5=E5=8F=8D=E6=98=
=A0=E5=AE=9E=E9=AA=8C=E5=AE=A4=E6=89=A7=E8=A1=8C=E5=9B=BD=E5=AE=B6=E6=9C=89=
=E5=85=B3=E6=B3=95=E5=BE=8B=E3=80=81=E8=A1=8C=E6=94=BF=E6=B3=95=E8=A7=84=E4=
=BB=A5=E5=8F=8A=E5=9B=BD=E5=AE=B6=E6=A0=87=E5=87=86=E5=92=8C=E8=A6=81=E6=B1=
=82=E7=9A=84=E8=AE=B0=E5=BD=95=E3=80=81=E6=A1=A3=E6=A1=88=E3=80=81=E6=8A=A5=
=E5=91=8A=EF=BC=8C=E5=88=87=E5=AE=9E=E5=B1=A5=E8=A1=8C=E7=9B=91=E7=9D=A3=E7=
=AE=A1=E7=90=86=E8=81=8C=E8=B4=A3=E3=80=82</p>
<p align=3D"" style=3D"margin-top: 0px; margin-bottom: 0px; text-indent: 2e=
m; text-align: justify; font-family: =E5=AE=8B=E4=BD=93; zoom: 1.55;"><span=
 style=3D"font-weight: bold;">=E7=AC=AC=E4=BA=94=E5=8D=81=E6=9D=A1</span>=
=E3=80=80=E5=8E=BF=E7=BA=A7=E4=BB=A5=E4=B8=8A=E4=BA=BA=E6=B0=91=E6=94=BF=E5=
=BA=9C=E5=8D=AB=E7=94=9F=E4=B8=BB=E7=AE=A1=E9=83=A8=E9=97=A8=E3=80=81=E5=85=
=BD=E5=8C=BB=E4=B8=BB=E7=AE=A1=E9=83=A8=E9=97=A8=E3=80=81=E7=8E=AF=E5=A2=83=
=E4=BF=9D=E6=8A=A4=E4=B8=BB=E7=AE=A1=E9=83=A8=E9=97=A8=E5=9C=A8=E5=B1=A5=E8=
=A1=8C=E7=9B=91=E7=9D=A3=E6=A3=80=E6=9F=A5=E8=81=8C=E8=B4=A3=E6=97=B6=EF=BC=
=8C=E6=9C=89=E6=9D=83=E8=BF=9B=E5=85=A5=E8=A2=AB=E6=A3=80=E6=9F=A5=E5=8D=95=
=E4=BD=8D=E5=92=8C=E7=97=85=E5=8E=9F=E5=BE=AE=E7=94=9F=E7=89=A9=E6=B3=84=E6=
=BC=8F=E6=88=96=E8=80=85=E6=89=A9=E6=95=A3=E7=8E=B0=E5=9C=BA=E8=B0=83=E6=9F=
=A5=E5=8F=96=E8=AF=81=E3=80=81=E9=87=87=E9=9B=86=E6=A0=B7=E5=93=81=EF=BC=8C=
=E6=9F=A5=E9=98=85=E5=A4=8D=E5=88=B6=E6=9C=89=E5=85=B3=E8=B5=84=E6=96=99=E3=
=80=82=E9=9C=80=E8=A6=81=E8=BF=9B=E5=85=A5=E4=BB=8E=E4=BA=8B=E9=AB=98=E8=87=
=B4=E7=97=85=E6=80=A7=E7=97=85=E5=8E=9F=E5=BE=AE=E7=94=9F=E7=89=A9=E7=9B=B8=
=E5=85=B3=E5=AE=9E=E9=AA=8C=E6=B4=BB=E5=8A=A8=E7=9A=84=E5=AE=9E=E9=AA=8C=E5=
=AE=A4=E8=B0=83=E6=9F=A5=E5=8F=96=E8=AF=81=E3=80=81=E9=87=87=E9=9B=86=E6=A0=
=B7=E5=93=81=E7=9A=84=EF=BC=8C=E5=BA=94=E5=BD=93=E6=8C=87=E5=AE=9A=E6=88=96=
=E8=80=85=E5=A7=94=E6=89=98=E4=B8=93=E4=B8=9A=E6=9C=BA=E6=9E=84=E5=AE=9E=E6=
=96=BD=E3=80=82=E8=A2=AB=E6=A3=80=E6=9F=A5=E5=8D=95=E4=BD=8D=E5=BA=94=E5=BD=
=93=E4=BA=88=E4=BB=A5=E9=85=8D=E5=90=88=EF=BC=8C=E4=B8=8D=E5=BE=97=E6=8B=92=
=E7=BB=9D=E3=80=81=E9=98=BB=E6=8C=A0=E3=80=82</p>
<p align=3D"" style=3D"margin-top: 0px; margin-bottom: 0px; text-indent: 2e=
m; text-align: justify; font-family: =E5=AE=8B=E4=BD=93; zoom: 1.55;"><span=
 style=3D"font-weight: bold;">=E7=AC=AC=E4=BA=94=E5=8D=81=E4=B8=80=E6=9D=A1=
</span>=E3=80=80=E5=9B=BD=E5=8A=A1=E9=99=A2=E8=AE=A4=E8=AF=81=E8=AE=A4=E5=
=8F=AF=E7=9B=91=E7=9D=A3=E7=AE=A1=E7=90=86=E9=83=A8=E9=97=A8=E4=BE=9D=E7=85=
=A7=E3=80=8A=E4=B8=AD=E5=8D=8E=E4=BA=BA=E6=B0=91=E5=85=B1=E5=92=8C=E5=9B=BD=
=E8=AE=A4=E8=AF=81=E8=AE=A4=E5=8F=AF=E6=9D=A1=E4=BE=8B=E3=80=8B=E7=9A=84=E8=
=A7=84=E5=AE=9A=E5=AF=B9=E5=AE=9E=E9=AA=8C=E5=AE=A4=E8=AE=A4=E5=8F=AF=E6=B4=
=BB=E5=8A=A8=E8=BF=9B=E8=A1=8C=E7=9B=91=E7=9D=A3=E6=A3=80=E6=9F=A5=E3=80=82=
</p>
<p align=3D"" style=3D"margin-top: 0px; margin-bottom: 0px; text-indent: 2e=
m; text-align: justify; font-family: =E5=AE=8B=E4=BD=93; zoom: 1.55;"><span=
 style=3D"font-weight: bold;">=E7=AC=AC=E4=BA=94=E5=8D=81=E4=BA=8C=E6=9D=A1=
</span>=E3=80=80=E5=8D=AB=E7=94=9F=E4=B8=BB=E7=AE=A1=E9=83=A8=E9=97=A8=E3=
=80=81=E5=85=BD=E5=8C=BB=E4=B8=BB=E7=AE=A1=E9=83=A8=E9=97=A8=E3=80=81=E7=8E=
=AF=E5=A2=83=E4=BF=9D=E6=8A=A4=E4=B8=BB=E7=AE=A1=E9=83=A8=E9=97=A8=E5=BA=94=
=E5=BD=93=E4=BE=9D=E6=8D=AE=E6=B3=95=E5=AE=9A=E7=9A=84=E8=81=8C=E6=9D=83=E5=
=92=8C=E7=A8=8B=E5=BA=8F=E5=B1=A5=E8=A1=8C=E8=81=8C=E8=B4=A3=EF=BC=8C=E5=81=
=9A=E5=88=B0=E5=85=AC=E6=AD=A3=E3=80=81=E5=85=AC=E5=B9=B3=E3=80=81=E5=85=AC=
=E5=BC=80=E3=80=81=E6=96=87=E6=98=8E=E3=80=81=E9=AB=98=E6=95=88=E3=80=82</p=
>
<p align=3D"" style=3D"margin-top: 0px; margin-bottom: 0px; text-indent: 2e=
m; text-align: justify; font-family: =E5=AE=8B=E4=BD=93; zoom: 1.55;"><span=
 style=3D"font-weight: bold;">=E7=AC=AC=E4=BA=94=E5=8D=81=E4=B8=89=E6=9D=A1=
</span>=E3=80=80=E5=8D=AB=E7=94=9F=E4=B8=BB=E7=AE=A1=E9=83=A8=E9=97=A8=E3=
=80=81=E5=85=BD=E5=8C=BB=E4=B8=BB=E7=AE=A1=E9=83=A8=E9=97=A8=E3=80=81=E7=8E=
=AF=E5=A2=83=E4=BF=9D=E6=8A=A4=E4=B8=BB=E7=AE=A1=E9=83=A8=E9=97=A8=E7=9A=84=
=E6=89=A7=E6=B3=95=E4=BA=BA=E5=91=98=E6=89=A7=E8=A1=8C=E8=81=8C=E5=8A=A1=E6=
=97=B6=EF=BC=8C=E5=BA=94=E5=BD=93=E6=9C=892=E5=90=8D=E4=BB=A5=E4=B8=8A=E6=
=89=A7=E6=B3=95=E4=BA=BA=E5=91=98=E5=8F=82=E5=8A=A0=EF=BC=8C=E5=87=BA=E7=A4=
=BA=E6=89=A7=E6=B3=95=E8=AF=81=E4=BB=B6=EF=BC=8C=E5=B9=B6=E4=BE=9D=E7=85=A7=
=E8=A7=84=E5=AE=9A=E5=A1=AB=E5=86=99=E6=89=A7=E6=B3=95=E6=96=87=E4=B9=A6=E3=
=80=82</p>
<p align=3D"" style=3D"margin-top: 0px; margin-bottom: 0px; text-indent: 2e=
m; text-align: justify; font-family: =E5=AE=8B=E4=BD=93; zoom: 1.55;">=E7=
=8E=B0=E5=9C=BA=E6=A3=80=E6=9F=A5=E7=AC=94=E5=BD=95=E3=80=81=E9=87=87=E6=A0=
=B7=E8=AE=B0=E5=BD=95=E7=AD=89=E6=96=87=E4=B9=A6=E7=BB=8F=E6=A0=B8=E5=AF=B9=
=E6=97=A0=E8=AF=AF=E5=90=8E=EF=BC=8C=E5=BA=94=E5=BD=93=E7=94=B1=E6=89=A7=E6=
=B3=95=E4=BA=BA=E5=91=98=E5=92=8C=E8=A2=AB=E6=A3=80=E6=9F=A5=E4=BA=BA=E3=80=
=81=E8=A2=AB=E9=87=87=E6=A0=B7=E4=BA=BA=E7=AD=BE=E5=90=8D=E3=80=82=E8=A2=AB=
=E6=A3=80=E6=9F=A5=E4=BA=BA=E3=80=81=E8=A2=AB=E9=87=87=E6=A0=B7=E4=BA=BA=E6=
=8B=92=E7=BB=9D=E7=AD=BE=E5=90=8D=E7=9A=84=EF=BC=8C=E6=89=A7=E6=B3=95=E4=BA=
=BA=E5=91=98=E5=BA=94=E5=BD=93=E5=9C=A8=E8=87=AA=E5=B7=B1=E7=AD=BE=E5=90=8D=
=E5=90=8E=E6=B3=A8=E6=98=8E=E6=83=85=E5=86=B5=E3=80=82</p>
<p align=3D"" style=3D"margin-top: 0px; margin-bottom: 0px; text-indent: 2e=
m; text-align: justify; font-family: =E5=AE=8B=E4=BD=93; zoom: 1.55;"><span=
 style=3D"font-weight: bold;">=E7=AC=AC=E4=BA=94=E5=8D=81=E5=9B=9B=E6=9D=A1=
</span>=E3=80=80=E5=8D=AB=E7=94=9F=E4=B8=BB=E7=AE=A1=E9=83=A8=E9=97=A8=E3=
=80=81=E5=85=BD=E5=8C=BB=E4=B8=BB=E7=AE=A1=E9=83=A8=E9=97=A8=E3=80=81=E7=8E=
=AF=E5=A2=83=E4=BF=9D=E6=8A=A4=E4=B8=BB=E7=AE=A1=E9=83=A8=E9=97=A8=E5=8F=8A=
=E5=85=B6=E6=89=A7=E6=B3=95=E4=BA=BA=E5=91=98=E6=89=A7=E8=A1=8C=E8=81=8C=E5=
=8A=A1=EF=BC=8C=E5=BA=94=E5=BD=93=E8=87=AA=E8=A7=89=E6=8E=A5=E5=8F=97=E7=A4=
=BE=E4=BC=9A=E5=92=8C=E5=85=AC=E6=B0=91=E7=9A=84=E7=9B=91=E7=9D=A3=E3=80=82=
=E5=85=AC=E6=B0=91=E3=80=81=E6=B3=95=E4=BA=BA=E5=92=8C=E5=85=B6=E4=BB=96=E7=
=BB=84=E7=BB=87=E6=9C=89=E6=9D=83=E5=90=91=E4=B8=8A=E7=BA=A7=E4=BA=BA=E6=B0=
=91=E6=94=BF=E5=BA=9C=E5=8F=8A=E5=85=B6=E5=8D=AB=E7=94=9F=E4=B8=BB=E7=AE=A1=
=E9=83=A8=E9=97=A8=E3=80=81=E5=85=BD=E5=8C=BB=E4=B8=BB=E7=AE=A1=E9=83=A8=E9=
=97=A8=E3=80=81=E7=8E=AF=E5=A2=83=E4=BF=9D=E6=8A=A4=E4=B8=BB=E7=AE=A1=E9=83=
=A8=E9=97=A8=E4=B8=BE=E6=8A=A5=E5=9C=B0=E6=96=B9=E4=BA=BA=E6=B0=91=E6=94=BF=
=E5=BA=9C=E5=8F=8A=E5=85=B6=E6=9C=89=E5=85=B3=E4=B8=BB=E7=AE=A1=E9=83=A8=E9=
=97=A8=E4=B8=8D=E4=BE=9D=E7=85=A7=E8=A7=84=E5=AE=9A=E5=B1=A5=E8=A1=8C=E8=81=
=8C=E8=B4=A3=E7=9A=84=E6=83=85=E5=86=B5=E3=80=82=E6=8E=A5=E5=88=B0=E4=B8=BE=
=E6=8A=A5=E7=9A=84=E6=9C=89=E5=85=B3=E4=BA=BA=E6=B0=91=E6=94=BF=E5=BA=9C=E6=
=88=96=E8=80=85=E5=85=B6=E5=8D=AB=E7=94=9F=E4=B8=BB=E7=AE=A1=E9=83=A8=E9=97=
=A8=E3=80=81=E5=85=BD=E5=8C=BB=E4=B8=BB=E7=AE=A1=E9=83=A8=E9=97=A8=E3=80=81=
=E7=8E=AF=E5=A2=83=E4=BF=9D=E6=8A=A4=E4=B8=BB=E7=AE=A1=E9=83=A8=E9=97=A8=EF=
=BC=8C=E5=BA=94=E5=BD=93=E5=8F=8A=E6=97=B6=E8=B0=83=E6=9F=A5=E5=A4=84=E7=90=
=86=E3=80=82</p>
<p align=3D"" style=3D"margin-top: 0px; margin-bottom: 0px; text-indent: 2e=
m; text-align: justify; font-family: =E5=AE=8B=E4=BD=93; zoom: 1.55;"><span=
 style=3D"font-weight: bold;">=E7=AC=AC=E4=BA=94=E5=8D=81=E4=BA=94=E6=9D=A1=
</span>=E3=80=80=E4=B8=8A=E7=BA=A7=E4=BA=BA=E6=B0=91=E6=94=BF=E5=BA=9C=E5=
=8D=AB=E7=94=9F=E4=B8=BB=E7=AE=A1=E9=83=A8=E9=97=A8=E3=80=81=E5=85=BD=E5=8C=
=BB=E4=B8=BB=E7=AE=A1=E9=83=A8=E9=97=A8=E3=80=81=E7=8E=AF=E5=A2=83=E4=BF=9D=
=E6=8A=A4=E4=B8=BB=E7=AE=A1=E9=83=A8=E9=97=A8=E5=8F=91=E7=8E=B0=E5=B1=9E=E4=
=BA=8E=E4=B8=8B=E7=BA=A7=E4=BA=BA=E6=B0=91=E6=94=BF=E5=BA=9C=E5=8D=AB=E7=94=
=9F=E4=B8=BB=E7=AE=A1=E9=83=A8=E9=97=A8=E3=80=81=E5=85=BD=E5=8C=BB=E4=B8=BB=
=E7=AE=A1=E9=83=A8=E9=97=A8=E3=80=81=E7=8E=AF=E5=A2=83=E4=BF=9D=E6=8A=A4=E4=
=B8=BB=E7=AE=A1=E9=83=A8=E9=97=A8=E8=81=8C=E8=B4=A3=E8=8C=83=E5=9B=B4=E5=86=
=85=E9=9C=80=E8=A6=81=E5=A4=84=E7=90=86=E7=9A=84=E4=BA=8B=E9=A1=B9=E7=9A=84=
=EF=BC=8C=E5=BA=94=E5=BD=93=E5=8F=8A=E6=97=B6=E5=91=8A=E7=9F=A5=E8=AF=A5=E9=
=83=A8=E9=97=A8=E5=A4=84=E7=90=86=EF=BC=9B=E4=B8=8B=E7=BA=A7=E4=BA=BA=E6=B0=
=91=E6=94=BF=E5=BA=9C=E5=8D=AB=E7=94=9F=E4=B8=BB=E7=AE=A1=E9=83=A8=E9=97=A8=
=E3=80=81=E5=85=BD=E5=8C=BB=E4=B8=BB=E7=AE=A1=E9=83=A8=E9=97=A8=E3=80=81=E7=
=8E=AF=E5=A2=83=E4=BF=9D=E6=8A=A4=E4=B8=BB=E7=AE=A1=E9=83=A8=E9=97=A8=E4=B8=
=8D=E5=8F=8A=E6=97=B6=E5=A4=84=E7=90=86=E6=88=96=E8=80=85=E4=B8=8D=E7=A7=AF=
=E6=9E=81=E5=B1=A5=E8=A1=8C=E6=9C=AC=E9=83=A8=E9=97=A8=E8=81=8C=E8=B4=A3=E7=
=9A=84=EF=BC=8C=E4=B8=8A=E7=BA=A7=E4=BA=BA=E6=B0=91=E6=94=BF=E5=BA=9C=E5=8D=
=AB=E7=94=9F=E4=B8=BB=E7=AE=A1=E9=83=A8=E9=97=A8=E3=80=81=E5=85=BD=E5=8C=BB=
=E4=B8=BB=E7=AE=A1=E9=83=A8=E9=97=A8=E3=80=81=E7=8E=AF=E5=A2=83=E4=BF=9D=E6=
=8A=A4=E4=B8=BB=E7=AE=A1=E9=83=A8=E9=97=A8=E5=BA=94=E5=BD=93=E8=B4=A3=E4=BB=
=A4=E5=85=B6=E9=99=90=E6=9C=9F=E6=94=B9=E6=AD=A3=EF=BC=9B=E9=80=BE=E6=9C=9F=
=E4=B8=8D=E6=94=B9=E6=AD=A3=E7=9A=84=EF=BC=8C=E4=B8=8A=E7=BA=A7=E4=BA=BA=E6=
=B0=91=E6=94=BF=E5=BA=9C=E5=8D=AB=E7=94=9F=E4=B8=BB=E7=AE=A1=E9=83=A8=E9=97=
=A8=E3=80=81=E5=85=BD=E5=8C=BB=E4=B8=BB=E7=AE=A1=E9=83=A8=E9=97=A8=E3=80=81=
=E7=8E=AF=E5=A2=83=E4=BF=9D=E6=8A=A4=E4=B8=BB=E7=AE=A1=E9=83=A8=E9=97=A8=E6=
=9C=89=E6=9D=83=E7=9B=B4=E6=8E=A5=E4=BA=88=E4=BB=A5=E5=A4=84=E7=90=86=E3=80=
=82</p>
<p align=3D"" style=3D"margin-top: 0px; margin-bottom: 0px; text-indent: 2e=
m; text-align: justify; font-family: =E5=AE=8B=E4=BD=93; zoom: 1.55;"><br>
</p>
<p style=3D"margin-top: 0px; margin-bottom: 0px; text-align: center; font-f=
amily: =E5=AE=8B=E4=BD=93; zoom: 1.55;">=E7=AC=AC=E5=85=AD=E7=AB=A0=E3=80=
=80=E6=B3=95=E5=BE=8B=E8=B4=A3=E4=BB=BB</p>
<p align=3D"" style=3D"margin-top: 0px; margin-bottom: 0px; text-indent: 2e=
m; text-align: justify; font-family: =E5=AE=8B=E4=BD=93; zoom: 1.55;"><br>
</p>
<p align=3D"" style=3D"margin-top: 0px; margin-bottom: 0px; text-indent: 2e=
m; text-align: justify; font-family: =E5=AE=8B=E4=BD=93; zoom: 1.55;"><span=
 style=3D"font-weight: bold;">=E7=AC=AC=E4=BA=94=E5=8D=81=E5=85=AD=E6=9D=A1=
</span>=E3=80=80=E4=B8=89=E7=BA=A7=E3=80=81=E5=9B=9B=E7=BA=A7=E5=AE=9E=E9=
=AA=8C=E5=AE=A4=E6=9C=AA=E7=BB=8F=E6=89=B9=E5=87=86=E4=BB=8E=E4=BA=8B=E6=9F=
=90=E7=A7=8D=E9=AB=98=E8=87=B4=E7=97=85=E6=80=A7=E7=97=85=E5=8E=9F=E5=BE=AE=
=E7=94=9F=E7=89=A9=E6=88=96=E8=80=85=E7=96=91=E4=BC=BC=E9=AB=98=E8=87=B4=E7=
=97=85=E6=80=A7=E7=97=85=E5=8E=9F=E5=BE=AE=E7=94=9F=E7=89=A9=E5=AE=9E=E9=AA=
=8C=E6=B4=BB=E5=8A=A8=E7=9A=84=EF=BC=8C=E7=94=B1=E5=8E=BF=E7=BA=A7=E4=BB=A5=
=E4=B8=8A=E5=9C=B0=E6=96=B9=E4=BA=BA=E6=B0=91=E6=94=BF=E5=BA=9C=E5=8D=AB=E7=
=94=9F=E4=B8=BB=E7=AE=A1=E9=83=A8=E9=97=A8=E3=80=81=E5=85=BD=E5=8C=BB=E4=B8=
=BB=E7=AE=A1=E9=83=A8=E9=97=A8=E4=BE=9D=E7=85=A7=E5=90=84=E8=87=AA=E8=81=8C=
=E8=B4=A3=EF=BC=8C=E8=B4=A3=E4=BB=A4=E5=81=9C=E6=AD=A2=E6=9C=89=E5=85=B3=E6=
=B4=BB=E5=8A=A8=EF=BC=8C=E7=9B=91=E7=9D=A3=E5=85=B6=E5=B0=86=E7=94=A8=E4=BA=
=8E=E5=AE=9E=E9=AA=8C=E6=B4=BB=E5=8A=A8=E7=9A=84=E7=97=85=E5=8E=9F=E5=BE=AE=
=E7=94=9F=E7=89=A9=E9=94=80=E6=AF=81=E6=88=96=E8=80=85=E9=80=81=E4=BA=A4=E4=
=BF=9D=E8=97=8F=E6=9C=BA=E6=9E=84=EF=BC=8C=E5=B9=B6=E7=BB=99=E4=BA=88=E8=AD=
=A6=E5=91=8A=EF=BC=9B=E9=80=A0=E6=88=90=E4=BC=A0=E6=9F=93=E7=97=85=E4=BC=A0=
=E6=92=AD=E3=80=81=E6=B5=81=E8=A1=8C=E6=88=96=E8=80=85=E5=85=B6=E4=BB=96=E4=
=B8=A5=E9=87=8D=E5=90=8E=E6=9E=9C=E7=9A=84=EF=BC=8C=E7=94=B1=E5=AE=9E=E9=AA=
=8C=E5=AE=A4=E7=9A=84=E8=AE=BE=E7=AB=8B=E5=8D=95=E4=BD=8D=E5=AF=B9=E4=B8=BB=
=E8=A6=81=E8=B4=9F=E8=B4=A3=E4=BA=BA=E3=80=81=E7=9B=B4=E6=8E=A5=E8=B4=9F=E8=
=B4=A3=E7=9A=84=E4=B8=BB=E7=AE=A1=E4=BA=BA=E5=91=98=E5=92=8C=E5=85=B6=E4=BB=
=96=E7=9B=B4=E6=8E=A5=E8=B4=A3=E4=BB=BB=E4=BA=BA=E5=91=98=EF=BC=8C=E4=BE=9D=
=E6=B3=95=E7=BB=99=E4=BA=88=E6=92=A4=E8=81=8C=E3=80=81=E5=BC=80=E9=99=A4=E7=
=9A=84=E5=A4=84=E5=88=86=EF=BC=9B=E6=9E=84=E6=88=90=E7=8A=AF=E7=BD=AA=E7=9A=
=84=EF=BC=8C=E4=BE=9D=E6=B3=95=E8=BF=BD=E7=A9=B6=E5=88=91=E4=BA=8B=E8=B4=A3=
=E4=BB=BB=E3=80=82</p>
<p align=3D"" style=3D"margin-top: 0px; margin-bottom: 0px; text-indent: 2e=
m; text-align: justify; font-family: =E5=AE=8B=E4=BD=93; zoom: 1.55;"><span=
 style=3D"font-weight: bold;">=E7=AC=AC=E4=BA=94=E5=8D=81=E4=B8=83=E6=9D=A1=
</span>=E3=80=80=E5=8D=AB=E7=94=9F=E4=B8=BB=E7=AE=A1=E9=83=A8=E9=97=A8=E6=
=88=96=E8=80=85=E5=85=BD=E5=8C=BB=E4=B8=BB=E7=AE=A1=E9=83=A8=E9=97=A8=E8=BF=
=9D=E5=8F=8D=E6=9C=AC=E6=9D=A1=E4=BE=8B=E7=9A=84=E8=A7=84=E5=AE=9A=EF=BC=8C=
=E5=87=86=E4=BA=88=E4=B8=8D=E7=AC=A6=E5=90=88=E6=9C=AC=E6=9D=A1=E4=BE=8B=E8=
=A7=84=E5=AE=9A=E6=9D=A1=E4=BB=B6=E7=9A=84=E5=AE=9E=E9=AA=8C=E5=AE=A4=E4=BB=
=8E=E4=BA=8B=E9=AB=98=E8=87=B4=E7=97=85=E6=80=A7=E7=97=85=E5=8E=9F=E5=BE=AE=
=E7=94=9F=E7=89=A9=E7=9B=B8=E5=85=B3=E5=AE=9E=E9=AA=8C=E6=B4=BB=E5=8A=A8=E7=
=9A=84=EF=BC=8C=E7=94=B1=E4=BD=9C=E5=87=BA=E6=89=B9=E5=87=86=E5=86=B3=E5=AE=
=9A=E7=9A=84=E5=8D=AB=E7=94=9F=E4=B8=BB=E7=AE=A1=E9=83=A8=E9=97=A8=E6=88=96=
=E8=80=85=E5=85=BD=E5=8C=BB=E4=B8=BB=E7=AE=A1=E9=83=A8=E9=97=A8=E6=92=A4=E9=
=94=80=E5=8E=9F=E6=89=B9=E5=87=86=E5=86=B3=E5=AE=9A=EF=BC=8C=E8=B4=A3=E4=BB=
=A4=E6=9C=89=E5=85=B3=E5=AE=9E=E9=AA=8C=E5=AE=A4=E7=AB=8B=E5=8D=B3=E5=81=9C=
=E6=AD=A2=E6=9C=89=E5=85=B3=E6=B4=BB=E5=8A=A8=EF=BC=8C=E5=B9=B6=E7=9B=91=E7=
=9D=A3=E5=85=B6=E5=B0=86=E7=94=A8=E4=BA=8E=E5=AE=9E=E9=AA=8C=E6=B4=BB=E5=8A=
=A8=E7=9A=84=E7=97=85=E5=8E=9F=E5=BE=AE=E7=94=9F=E7=89=A9=E9=94=80=E6=AF=81=
=E6=88=96=E8=80=85=E9=80=81=E4=BA=A4=E4=BF=9D=E8=97=8F=E6=9C=BA=E6=9E=84=EF=
=BC=8C=E5=AF=B9=E7=9B=B4=E6=8E=A5=E8=B4=9F=E8=B4=A3=E7=9A=84=E4=B8=BB=E7=AE=
=A1=E4=BA=BA=E5=91=98=E5=92=8C=E5=85=B6=E4=BB=96=E7=9B=B4=E6=8E=A5=E8=B4=A3=
=E4=BB=BB=E4=BA=BA=E5=91=98=E4=BE=9D=E6=B3=95=E7=BB=99=E4=BA=88=E8=A1=8C=E6=
=94=BF=E5=A4=84=E5=88=86=EF=BC=9B=E6=9E=84=E6=88=90=E7=8A=AF=E7=BD=AA=E7=9A=
=84=EF=BC=8C=E4=BE=9D=E6=B3=95=E8=BF=BD=E7=A9=B6=E5=88=91=E4=BA=8B=E8=B4=A3=
=E4=BB=BB=E3=80=82</p>
<p align=3D"" style=3D"margin-top: 0px; margin-bottom: 0px; text-indent: 2e=
m; text-align: justify; font-family: =E5=AE=8B=E4=BD=93; zoom: 1.55;">=E5=
=9B=A0=E8=BF=9D=E6=B3=95=E4=BD=9C=E5=87=BA=E6=89=B9=E5=87=86=E5=86=B3=E5=AE=
=9A=E7=BB=99=E5=BD=93=E4=BA=8B=E4=BA=BA=E7=9A=84=E5=90=88=E6=B3=95=E6=9D=83=
=E7=9B=8A=E9=80=A0=E6=88=90=E6=8D=9F=E5=AE=B3=E7=9A=84=EF=BC=8C=E4=BD=9C=E5=
=87=BA=E6=89=B9=E5=87=86=E5=86=B3=E5=AE=9A=E7=9A=84=E5=8D=AB=E7=94=9F=E4=B8=
=BB=E7=AE=A1=E9=83=A8=E9=97=A8=E6=88=96=E8=80=85=E5=85=BD=E5=8C=BB=E4=B8=BB=
=E7=AE=A1=E9=83=A8=E9=97=A8=E5=BA=94=E5=BD=93=E4=BE=9D=E6=B3=95=E6=89=BF=E6=
=8B=85=E8=B5=94=E5=81=BF=E8=B4=A3=E4=BB=BB=E3=80=82</p>
<p align=3D"" style=3D"margin-top: 0px; margin-bottom: 0px; text-indent: 2e=
m; text-align: justify; font-family: =E5=AE=8B=E4=BD=93; zoom: 1.55;"><span=
 style=3D"font-weight: bold;">=E7=AC=AC=E4=BA=94=E5=8D=81=E5=85=AB=E6=9D=A1=
</span>=E3=80=80=E5=8D=AB=E7=94=9F=E4=B8=BB=E7=AE=A1=E9=83=A8=E9=97=A8=E6=
=88=96=E8=80=85=E5=85=BD=E5=8C=BB=E4=B8=BB=E7=AE=A1=E9=83=A8=E9=97=A8=E5=AF=
=B9=E5=87=BA=E5=85=A5=E5=A2=83=E6=A3=80=E9=AA=8C=E6=A3=80=E7=96=AB=E6=9C=BA=
=E6=9E=84=E4=B8=BA=E4=BA=86=E6=A3=80=E9=AA=8C=E6=A3=80=E7=96=AB=E5=B7=A5=E4=
=BD=9C=E7=9A=84=E7=B4=A7=E6=80=A5=E9=9C=80=E8=A6=81=EF=BC=8C=E7=94=B3=E8=AF=
=B7=E5=9C=A8=E5=AE=9E=E9=AA=8C=E5=AE=A4=E5=AF=B9=E9=AB=98=E8=87=B4=E7=97=85=
=E6=80=A7=E7=97=85=E5=8E=9F=E5=BE=AE=E7=94=9F=E7=89=A9=E6=88=96=E8=80=85=E7=
=96=91=E4=BC=BC=E9=AB=98=E8=87=B4=E7=97=85=E6=80=A7=E7=97=85=E5=8E=9F=E5=BE=
=AE=E7=94=9F=E7=89=A9=E5=BC=80=E5=B1=95=E8=BF=9B=E4=B8=80=E6=AD=A5=E6=A3=80=
=E6=B5=8B=E6=B4=BB=E5=8A=A8=EF=BC=8C=E4=B8=8D=E5=9C=A8=E6=B3=95=E5=AE=9A=E6=
=9C=9F=E9=99=90=E5=86=85=E4=BD=9C=E5=87=BA=E6=98=AF=E5=90=A6=E6=89=B9=E5=87=
=86=E5=86=B3=E5=AE=9A=E7=9A=84=EF=BC=8C=E7=94=B1=E5=85=B6=E4=B8=8A=E7=BA=A7=
=E8=A1=8C=E6=94=BF=E6=9C=BA=E5=85=B3=E6=88=96=E8=80=85=E7=9B=91=E5=AF=9F=E6=
=9C=BA=E5=85=B3=E8=B4=A3=E4=BB=A4=E6=94=B9=E6=AD=A3=EF=BC=8C=E7=BB=99=E4=BA=
=88=E8=AD=A6=E5=91=8A=EF=BC=9B=E9=80=A0=E6=88=90=E4=BC=A0=E6=9F=93=E7=97=85=
=E4=BC=A0=E6=92=AD=E3=80=81=E6=B5=81=E8=A1=8C=E6=88=96=E8=80=85=E5=85=B6=E4=
=BB=96=E4=B8=A5=E9=87=8D=E5=90=8E=E6=9E=9C=E7=9A=84=EF=BC=8C=E5=AF=B9=E7=9B=
=B4=E6=8E=A5=E8=B4=9F=E8=B4=A3=E7=9A=84=E4=B8=BB=E7=AE=A1=E4=BA=BA=E5=91=98=
=E5=92=8C=E5=85=B6=E4=BB=96=E7=9B=B4=E6=8E=A5=E8=B4=A3=E4=BB=BB=E4=BA=BA=E5=
=91=98=E4=BE=9D=E6=B3=95=E7=BB=99=E4=BA=88=E6=92=A4=E8=81=8C=E3=80=81=E5=BC=
=80=E9=99=A4=E7=9A=84=E8=A1=8C=E6=94=BF=E5=A4=84=E5=88=86=EF=BC=9B=E6=9E=84=
=E6=88=90=E7=8A=AF=E7=BD=AA=E7=9A=84=EF=BC=8C=E4=BE=9D=E6=B3=95=E8=BF=BD=E7=
=A9=B6=E5=88=91=E4=BA=8B=E8=B4=A3=E4=BB=BB=E3=80=82</p>
<p align=3D"" style=3D"margin-top: 0px; margin-bottom: 0px; text-indent: 2e=
m; text-align: justify; font-family: =E5=AE=8B=E4=BD=93; zoom: 1.55;"><span=
 style=3D"font-weight: bold;">=E7=AC=AC=E4=BA=94=E5=8D=81=E4=B9=9D=E6=9D=A1=
</span>=E3=80=80=E8=BF=9D=E5=8F=8D=E6=9C=AC=E6=9D=A1=E4=BE=8B=E8=A7=84=E5=
=AE=9A=EF=BC=8C=E5=9C=A8=E4=B8=8D=E7=AC=A6=E5=90=88=E7=9B=B8=E5=BA=94=E7=94=
=9F=E7=89=A9=E5=AE=89=E5=85=A8=E8=A6=81=E6=B1=82=E7=9A=84=E5=AE=9E=E9=AA=8C=
=E5=AE=A4=E4=BB=8E=E4=BA=8B=E7=97=85=E5=8E=9F=E5=BE=AE=E7=94=9F=E7=89=A9=E7=
=9B=B8=E5=85=B3=E5=AE=9E=E9=AA=8C=E6=B4=BB=E5=8A=A8=E7=9A=84=EF=BC=8C=E7=94=
=B1=E5=8E=BF=E7=BA=A7=E4=BB=A5=E4=B8=8A=E5=9C=B0=E6=96=B9=E4=BA=BA=E6=B0=91=
=E6=94=BF=E5=BA=9C=E5=8D=AB=E7=94=9F=E4=B8=BB=E7=AE=A1=E9=83=A8=E9=97=A8=E3=
=80=81=E5=85=BD=E5=8C=BB=E4=B8=BB=E7=AE=A1=E9=83=A8=E9=97=A8=E4=BE=9D=E7=85=
=A7=E5=90=84=E8=87=AA=E8=81=8C=E8=B4=A3=EF=BC=8C=E8=B4=A3=E4=BB=A4=E5=81=9C=
=E6=AD=A2=E6=9C=89=E5=85=B3=E6=B4=BB=E5=8A=A8=EF=BC=8C=E7=9B=91=E7=9D=A3=E5=
=85=B6=E5=B0=86=E7=94=A8=E4=BA=8E=E5=AE=9E=E9=AA=8C=E6=B4=BB=E5=8A=A8=E7=9A=
=84=E7=97=85=E5=8E=9F=E5=BE=AE=E7=94=9F=E7=89=A9=E9=94=80=E6=AF=81=E6=88=96=
=E8=80=85=E9=80=81=E4=BA=A4=E4=BF=9D=E8=97=8F=E6=9C=BA=E6=9E=84=EF=BC=8C=E5=
=B9=B6=E7=BB=99=E4=BA=88=E8=AD=A6=E5=91=8A=EF=BC=9B=E9=80=A0=E6=88=90=E4=BC=
=A0=E6=9F=93=E7=97=85=E4=BC=A0=E6=92=AD=E3=80=81=E6=B5=81=E8=A1=8C=E6=88=96=
=E8=80=85=E5=85=B6=E4=BB=96=E4=B8=A5=E9=87=8D=E5=90=8E=E6=9E=9C=E7=9A=84=EF=
=BC=8C=E7=94=B1=E5=AE=9E=E9=AA=8C=E5=AE=A4=E7=9A=84=E8=AE=BE=E7=AB=8B=E5=8D=
=95=E4=BD=8D=E5=AF=B9=E4=B8=BB=E8=A6=81=E8=B4=9F=E8=B4=A3=E4=BA=BA=E3=80=81=
=E7=9B=B4=E6=8E=A5=E8=B4=9F=E8=B4=A3=E7=9A=84=E4=B8=BB=E7=AE=A1=E4=BA=BA=E5=
=91=98=E5=92=8C=E5=85=B6=E4=BB=96=E7=9B=B4=E6=8E=A5=E8=B4=A3=E4=BB=BB=E4=BA=
=BA=E5=91=98=EF=BC=8C=E4=BE=9D=E6=B3=95=E7=BB=99=E4=BA=88=E6=92=A4=E8=81=8C=
=E3=80=81=E5=BC=80=E9=99=A4=E7=9A=84=E5=A4=84=E5=88=86=EF=BC=9B=E6=9E=84=E6=
=88=90=E7=8A=AF=E7=BD=AA=E7=9A=84=EF=BC=8C=E4=BE=9D=E6=B3=95=E8=BF=BD=E7=A9=
=B6=E5=88=91=E4=BA=8B=E8=B4=A3=E4=BB=BB=E3=80=82</p>
<p align=3D"" style=3D"margin-top: 0px; margin-bottom: 0px; text-indent: 2e=
m; text-align: justify; font-family: =E5=AE=8B=E4=BD=93; zoom: 1.55;"><span=
 style=3D"font-weight: bold;">=E7=AC=AC=E5=85=AD=E5=8D=81=E6=9D=A1</span>=
=E3=80=80=E5=AE=9E=E9=AA=8C=E5=AE=A4=E6=9C=89=E4=B8=8B=E5=88=97=E8=A1=8C=E4=
=B8=BA=E4=B9=8B=E4=B8=80=E7=9A=84=EF=BC=8C=E7=94=B1=E5=8E=BF=E7=BA=A7=E4=BB=
=A5=E4=B8=8A=E5=9C=B0=E6=96=B9=E4=BA=BA=E6=B0=91=E6=94=BF=E5=BA=9C=E5=8D=AB=
=E7=94=9F=E4=B8=BB=E7=AE=A1=E9=83=A8=E9=97=A8=E3=80=81=E5=85=BD=E5=8C=BB=E4=
=B8=BB=E7=AE=A1=E9=83=A8=E9=97=A8=E4=BE=9D=E7=85=A7=E5=90=84=E8=87=AA=E8=81=
=8C=E8=B4=A3=EF=BC=8C=E8=B4=A3=E4=BB=A4=E9=99=90=E6=9C=9F=E6=94=B9=E6=AD=A3=
=EF=BC=8C=E7=BB=99=E4=BA=88=E8=AD=A6=E5=91=8A=EF=BC=9B=E9=80=BE=E6=9C=9F=E4=
=B8=8D=E6=94=B9=E6=AD=A3=E7=9A=84=EF=BC=8C=E7=94=B1=E5=AE=9E=E9=AA=8C=E5=AE=
=A4=E7=9A=84=E8=AE=BE=E7=AB=8B=E5=8D=95=E4=BD=8D=E5=AF=B9=E4=B8=BB=E8=A6=81=
=E8=B4=9F=E8=B4=A3=E4=BA=BA=E3=80=81=E7=9B=B4=E6=8E=A5=E8=B4=9F=E8=B4=A3=E7=
=9A=84=E4=B8=BB=E7=AE=A1=E4=BA=BA=E5=91=98=E5=92=8C=E5=85=B6=E4=BB=96=E7=9B=
=B4=E6=8E=A5=E8=B4=A3=E4=BB=BB=E4=BA=BA=E5=91=98=EF=BC=8C=E4=BE=9D=E6=B3=95=
=E7=BB=99=E4=BA=88=E6=92=A4=E8=81=8C=E3=80=81=E5=BC=80=E9=99=A4=E7=9A=84=E5=
=A4=84=E5=88=86=EF=BC=9B=E6=9C=89=E8=AE=B8=E5=8F=AF=E8=AF=81=E4=BB=B6=E7=9A=
=84=EF=BC=8C=E5=B9=B6=E7=94=B1=E5=8E=9F=E5=8F=91=E8=AF=81=E9=83=A8=E9=97=A8=
=E5=90=8A=E9=94=80=E6=9C=89=E5=85=B3=E8=AE=B8=E5=8F=AF=E8=AF=81=E4=BB=B6=EF=
=BC=9A</p>
<p align=3D"" style=3D"margin-top: 0px; margin-bottom: 0px; text-indent: 2e=
m; text-align: justify; font-family: =E5=AE=8B=E4=BD=93; zoom: 1.55;">=EF=
=BC=88=E4=B8=80=EF=BC=89=E6=9C=AA=E4=BE=9D=E7=85=A7=E8=A7=84=E5=AE=9A=E5=9C=
=A8=E6=98=8E=E6=98=BE=E4=BD=8D=E7=BD=AE=E6=A0=87=E7=A4=BA=E5=9B=BD=E5=8A=A1=
=E9=99=A2=E5=8D=AB=E7=94=9F=E4=B8=BB=E7=AE=A1=E9=83=A8=E9=97=A8=E5=92=8C=E5=
=85=BD=E5=8C=BB=E4=B8=BB=E7=AE=A1=E9=83=A8=E9=97=A8=E8=A7=84=E5=AE=9A=E7=9A=
=84=E7=94=9F=E7=89=A9=E5=8D=B1=E9=99=A9=E6=A0=87=E8=AF=86=E5=92=8C=E7=94=9F=
=E7=89=A9=E5=AE=89=E5=85=A8=E5=AE=9E=E9=AA=8C=E5=AE=A4=E7=BA=A7=E5=88=AB=E6=
=A0=87=E5=BF=97=E7=9A=84=EF=BC=9B</p>
<p align=3D"" style=3D"margin-top: 0px; margin-bottom: 0px; text-indent: 2e=
m; text-align: justify; font-family: =E5=AE=8B=E4=BD=93; zoom: 1.55;">=EF=
=BC=88=E4=BA=8C=EF=BC=89=E6=9C=AA=E5=90=91=E5=8E=9F=E6=89=B9=E5=87=86=E9=83=
=A8=E9=97=A8=E6=8A=A5=E5=91=8A=E5=AE=9E=E9=AA=8C=E6=B4=BB=E5=8A=A8=E7=BB=93=
=E6=9E=9C=E4=BB=A5=E5=8F=8A=E5=B7=A5=E4=BD=9C=E6=83=85=E5=86=B5=E7=9A=84=EF=
=BC=9B</p>
<p align=3D"" style=3D"margin-top: 0px; margin-bottom: 0px; text-indent: 2e=
m; text-align: justify; font-family: =E5=AE=8B=E4=BD=93; zoom: 1.55;">=EF=
=BC=88=E4=B8=89=EF=BC=89=E6=9C=AA=E4=BE=9D=E7=85=A7=E8=A7=84=E5=AE=9A=E9=87=
=87=E9=9B=86=E7=97=85=E5=8E=9F=E5=BE=AE=E7=94=9F=E7=89=A9=E6=A0=B7=E6=9C=AC=
=EF=BC=8C=E6=88=96=E8=80=85=E5=AF=B9=E6=89=80=E9=87=87=E9=9B=86=E6=A0=B7=E6=
=9C=AC=E7=9A=84=E6=9D=A5=E6=BA=90=E3=80=81=E9=87=87=E9=9B=86=E8=BF=87=E7=A8=
=8B=E5=92=8C=E6=96=B9=E6=B3=95=E7=AD=89=E6=9C=AA=E4=BD=9C=E8=AF=A6=E7=BB=86=
=E8=AE=B0=E5=BD=95=E7=9A=84=EF=BC=9B</p>
<p align=3D"" style=3D"margin-top: 0px; margin-bottom: 0px; text-indent: 2e=
m; text-align: justify; font-family: =E5=AE=8B=E4=BD=93; zoom: 1.55;">=EF=
=BC=88=E5=9B=9B=EF=BC=89=E6=96=B0=E5=BB=BA=E3=80=81=E6=94=B9=E5=BB=BA=E6=88=
=96=E8=80=85=E6=89=A9=E5=BB=BA=E4=B8=80=E7=BA=A7=E3=80=81=E4=BA=8C=E7=BA=A7=
=E5=AE=9E=E9=AA=8C=E5=AE=A4=E6=9C=AA=E5=90=91=E8=AE=BE=E5=8C=BA=E7=9A=84=E5=
=B8=82=E7=BA=A7=E4=BA=BA=E6=B0=91=E6=94=BF=E5=BA=9C=E5=8D=AB=E7=94=9F=E4=B8=
=BB=E7=AE=A1=E9=83=A8=E9=97=A8=E6=88=96=E8=80=85=E5=85=BD=E5=8C=BB=E4=B8=BB=
=E7=AE=A1=E9=83=A8=E9=97=A8=E5=A4=87=E6=A1=88=E7=9A=84=EF=BC=9B</p>
<p align=3D"" style=3D"margin-top: 0px; margin-bottom: 0px; text-indent: 2e=
m; text-align: justify; font-family: =E5=AE=8B=E4=BD=93; zoom: 1.55;">=EF=
=BC=88=E4=BA=94=EF=BC=89=E6=9C=AA=E4=BE=9D=E7=85=A7=E8=A7=84=E5=AE=9A=E5=AE=
=9A=E6=9C=9F=E5=AF=B9=E5=B7=A5=E4=BD=9C=E4=BA=BA=E5=91=98=E8=BF=9B=E8=A1=8C=
=E5=9F=B9=E8=AE=AD=EF=BC=8C=E6=88=96=E8=80=85=E5=B7=A5=E4=BD=9C=E4=BA=BA=E5=
=91=98=E8=80=83=E6=A0=B8=E4=B8=8D=E5=90=88=E6=A0=BC=E5=85=81=E8=AE=B8=E5=85=
=B6=E4=B8=8A=E5=B2=97=EF=BC=8C=E6=88=96=E8=80=85=E6=89=B9=E5=87=86=E6=9C=AA=
=E9=87=87=E5=8F=96=E9=98=B2=E6=8A=A4=E6=8E=AA=E6=96=BD=E7=9A=84=E4=BA=BA=E5=
=91=98=E8=BF=9B=E5=85=A5=E5=AE=9E=E9=AA=8C=E5=AE=A4=E7=9A=84=EF=BC=9B</p>
<p align=3D"" style=3D"margin-top: 0px; margin-bottom: 0px; text-indent: 2e=
m; text-align: justify; font-family: =E5=AE=8B=E4=BD=93; zoom: 1.55;">=EF=
=BC=88=E5=85=AD=EF=BC=89=E5=AE=9E=E9=AA=8C=E5=AE=A4=E5=B7=A5=E4=BD=9C=E4=BA=
=BA=E5=91=98=E6=9C=AA=E9=81=B5=E5=AE=88=E5=AE=9E=E9=AA=8C=E5=AE=A4=E7=94=9F=
=E7=89=A9=E5=AE=89=E5=85=A8=E6=8A=80=E6=9C=AF=E8=A7=84=E8=8C=83=E5=92=8C=E6=
=93=8D=E4=BD=9C=E8=A7=84=E7=A8=8B=E7=9A=84=EF=BC=9B</p>
<p align=3D"" style=3D"margin-top: 0px; margin-bottom: 0px; text-indent: 2e=
m; text-align: justify; font-family: =E5=AE=8B=E4=BD=93; zoom: 1.55;">=EF=
=BC=88=E4=B8=83=EF=BC=89=E6=9C=AA=E4=BE=9D=E7=85=A7=E8=A7=84=E5=AE=9A=E5=BB=
=BA=E7=AB=8B=E6=88=96=E8=80=85=E4=BF=9D=E5=AD=98=E5=AE=9E=E9=AA=8C=E6=A1=A3=
=E6=A1=88=E7=9A=84=EF=BC=9B</p>
<p align=3D"" style=3D"margin-top: 0px; margin-bottom: 0px; text-indent: 2e=
m; text-align: justify; font-family: =E5=AE=8B=E4=BD=93; zoom: 1.55;">=EF=
=BC=88=E5=85=AB=EF=BC=89=E6=9C=AA=E4=BE=9D=E7=85=A7=E8=A7=84=E5=AE=9A=E5=88=
=B6=E5=AE=9A=E5=AE=9E=E9=AA=8C=E5=AE=A4=E6=84=9F=E6=9F=93=E5=BA=94=E6=80=A5=
=E5=A4=84=E7=BD=AE=E9=A2=84=E6=A1=88=E5=B9=B6=E5=A4=87=E6=A1=88=E7=9A=84=E3=
=80=82</p>
<p align=3D"" style=3D"margin-top: 0px; margin-bottom: 0px; text-indent: 2e=
m; text-align: justify; font-family: =E5=AE=8B=E4=BD=93; zoom: 1.55;"><span=
 style=3D"font-weight: bold;">=E7=AC=AC=E5=85=AD=E5=8D=81=E4=B8=80=E6=9D=A1=
</span>=E3=80=80=E7=BB=8F=E4=BE=9D=E6=B3=95=E6=89=B9=E5=87=86=E4=BB=8E=E4=
=BA=8B=E9=AB=98=E8=87=B4=E7=97=85=E6=80=A7=E7=97=85=E5=8E=9F=E5=BE=AE=E7=94=
=9F=E7=89=A9=E7=9B=B8=E5=85=B3=E5=AE=9E=E9=AA=8C=E6=B4=BB=E5=8A=A8=E7=9A=84=
=E5=AE=9E=E9=AA=8C=E5=AE=A4=E7=9A=84=E8=AE=BE=E7=AB=8B=E5=8D=95=E4=BD=8D=E6=
=9C=AA=E5=BB=BA=E7=AB=8B=E5=81=A5=E5=85=A8=E5=AE=89=E5=85=A8=E4=BF=9D=E5=8D=
=AB=E5=88=B6=E5=BA=A6=EF=BC=8C=E6=88=96=E8=80=85=E6=9C=AA=E9=87=87=E5=8F=96=
=E5=AE=89=E5=85=A8=E4=BF=9D=E5=8D=AB=E6=8E=AA=E6=96=BD=E7=9A=84=EF=BC=8C=E7=
=94=B1=E5=8E=BF=E7=BA=A7=E4=BB=A5=E4=B8=8A=E5=9C=B0=E6=96=B9=E4=BA=BA=E6=B0=
=91=E6=94=BF=E5=BA=9C=E5=8D=AB=E7=94=9F=E4=B8=BB=E7=AE=A1=E9=83=A8=E9=97=A8=
=E3=80=81=E5=85=BD=E5=8C=BB=E4=B8=BB=E7=AE=A1=E9=83=A8=E9=97=A8=E4=BE=9D=E7=
=85=A7=E5=90=84=E8=87=AA=E8=81=8C=E8=B4=A3=EF=BC=8C=E8=B4=A3=E4=BB=A4=E9=99=
=90=E6=9C=9F=E6=94=B9=E6=AD=A3=EF=BC=9B=E9=80=BE=E6=9C=9F=E4=B8=8D=E6=94=B9=
=E6=AD=A3=EF=BC=8C=E5=AF=BC=E8=87=B4=E9=AB=98=E8=87=B4=E7=97=85=E6=80=A7=E7=
=97=85=E5=8E=9F=E5=BE=AE=E7=94=9F=E7=89=A9=E8=8F=8C=EF=BC=88=E6=AF=92=EF=BC=
=89=E7=A7=8D=E3=80=81=E6=A0=B7=E6=9C=AC=E8=A2=AB=E7=9B=97=E3=80=81=E8=A2=AB=
=E6=8A=A2=E6=88=96=E8=80=85=E9=80=A0=E6=88=90=E5=85=B6=E4=BB=96=E4=B8=A5=E9=
=87=8D=E5=90=8E=E6=9E=9C=E7=9A=84=EF=BC=8C=E8=B4=A3=E4=BB=A4=E5=81=9C=E6=AD=
=A2=E8=AF=A5=E9=A1=B9=E5=AE=9E=E9=AA=8C=E6=B4=BB=E5=8A=A8=EF=BC=8C=E8=AF=A5=
=E5=AE=9E=E9=AA=8C=E5=AE=A42=E5=B9=B4=E5=86=85=E4=B8=8D=E5=BE=97=E7=94=B3=
=E8=AF=B7=E4=BB=8E=E4=BA=8B=E9=AB=98=E8=87=B4=E7=97=85=E6=80=A7=E7=97=85=E5=
=8E=9F=E5=BE=AE=E7=94=9F=E7=89=A9=E5=AE=9E=E9=AA=8C=E6=B4=BB=E5=8A=A8=EF=BC=
=9B=E9=80=A0=E6=88=90=E4=BC=A0=E6=9F=93=E7=97=85=E4=BC=A0=E6=92=AD=E3=80=81=
=E6=B5=81=E8=A1=8C=E7=9A=84=EF=BC=8C=E8=AF=A5=E5=AE=9E=E9=AA=8C=E5=AE=A4=E8=
=AE=BE=E7=AB=8B=E5=8D=95=E4=BD=8D=E7=9A=84=E4=B8=BB=E7=AE=A1=E9=83=A8=E9=97=
=A8=E8=BF=98=E5=BA=94=E5=BD=93=E5=AF=B9=E8=AF=A5=E5=AE=9E=E9=AA=8C=E5=AE=A4=
=E7=9A=84=E8=AE=BE=E7=AB=8B=E5=8D=95=E4=BD=8D=E7=9A=84=E7=9B=B4=E6=8E=A5=E8=
=B4=9F=E8=B4=A3=E7=9A=84=E4=B8=BB=E7=AE=A1=E4=BA=BA=E5=91=98=E5=92=8C=E5=85=
=B6=E4=BB=96=E7=9B=B4=E6=8E=A5=E8=B4=A3=E4=BB=BB=E4=BA=BA=E5=91=98=EF=BC=8C=
=E4=BE=9D=E6=B3=95=E7=BB=99=E4=BA=88=E9=99=8D=E7=BA=A7=E3=80=81=E6=92=A4=E8=
=81=8C=E3=80=81=E5=BC=80=E9=99=A4=E7=9A=84=E5=A4=84=E5=88=86=EF=BC=9B=E6=9E=
=84=E6=88=90=E7=8A=AF=E7=BD=AA=E7=9A=84=EF=BC=8C=E4=BE=9D=E6=B3=95=E8=BF=BD=
=E7=A9=B6=E5=88=91=E4=BA=8B=E8=B4=A3=E4=BB=BB=E3=80=82</p>
<p align=3D"" style=3D"margin-top: 0px; margin-bottom: 0px; text-indent: 2e=
m; text-align: justify; font-family: =E5=AE=8B=E4=BD=93; zoom: 1.55;"><span=
 style=3D"font-weight: bold;">=E7=AC=AC=E5=85=AD=E5=8D=81=E4=BA=8C=E6=9D=A1=
</span>=E3=80=80=E6=9C=AA=E7=BB=8F=E6=89=B9=E5=87=86=E8=BF=90=E8=BE=93=E9=
=AB=98=E8=87=B4=E7=97=85=E6=80=A7=E7=97=85=E5=8E=9F=E5=BE=AE=E7=94=9F=E7=89=
=A9=E8=8F=8C=EF=BC=88=E6=AF=92=EF=BC=89=E7=A7=8D=E6=88=96=E8=80=85=E6=A0=B7=
=E6=9C=AC=EF=BC=8C=E6=88=96=E8=80=85=E6=89=BF=E8=BF=90=E5=8D=95=E4=BD=8D=E7=
=BB=8F=E6=89=B9=E5=87=86=E8=BF=90=E8=BE=93=E9=AB=98=E8=87=B4=E7=97=85=E6=80=
=A7=E7=97=85=E5=8E=9F=E5=BE=AE=E7=94=9F=E7=89=A9=E8=8F=8C=EF=BC=88=E6=AF=92=
=EF=BC=89=E7=A7=8D=E6=88=96=E8=80=85=E6=A0=B7=E6=9C=AC=E6=9C=AA=E5=B1=A5=E8=
=A1=8C=E4=BF=9D=E6=8A=A4=E4=B9=89=E5=8A=A1=EF=BC=8C=E5=AF=BC=E8=87=B4=E9=AB=
=98=E8=87=B4=E7=97=85=E6=80=A7=E7=97=85=E5=8E=9F=E5=BE=AE=E7=94=9F=E7=89=A9=
=E8=8F=8C=EF=BC=88=E6=AF=92=EF=BC=89=E7=A7=8D=E6=88=96=E8=80=85=E6=A0=B7=E6=
=9C=AC=E8=A2=AB=E7=9B=97=E3=80=81=E8=A2=AB=E6=8A=A2=E3=80=81=E4=B8=A2=E5=A4=
=B1=E3=80=81=E6=B3=84=E6=BC=8F=E7=9A=84=EF=BC=8C=E7=94=B1=E5=8E=BF=E7=BA=A7=
=E4=BB=A5=E4=B8=8A=E5=9C=B0=E6=96=B9=E4=BA=BA=E6=B0=91=E6=94=BF=E5=BA=9C=E5=
=8D=AB=E7=94=9F=E4=B8=BB=E7=AE=A1=E9=83=A8=E9=97=A8=E3=80=81=E5=85=BD=E5=8C=
=BB=E4=B8=BB=E7=AE=A1=E9=83=A8=E9=97=A8=E4=BE=9D=E7=85=A7=E5=90=84=E8=87=AA=
=E8=81=8C=E8=B4=A3=EF=BC=8C=E8=B4=A3=E4=BB=A4=E9=87=87=E5=8F=96=E6=8E=AA=E6=
=96=BD=EF=BC=8C=E6=B6=88=E9=99=A4=E9=9A=90=E6=82=A3=EF=BC=8C=E7=BB=99=E4=BA=
=88=E8=AD=A6=E5=91=8A=EF=BC=9B=E9=80=A0=E6=88=90=E4=BC=A0=E6=9F=93=E7=97=85=
=E4=BC=A0=E6=92=AD=E3=80=81=E6=B5=81=E8=A1=8C=E6=88=96=E8=80=85=E5=85=B6=E4=
=BB=96=E4=B8=A5=E9=87=8D=E5=90=8E=E6=9E=9C=E7=9A=84=EF=BC=8C=E7=94=B1=E6=89=
=98=E8=BF=90=E5=8D=95=E4=BD=8D=E5=92=8C=E6=89=BF=E8=BF=90=E5=8D=95=E4=BD=8D=
=E7=9A=84=E4=B8=BB=E7=AE=A1=E9=83=A8=E9=97=A8=E5=AF=B9=E4=B8=BB=E8=A6=81=E8=
=B4=9F=E8=B4=A3=E4=BA=BA=E3=80=81=E7=9B=B4=E6=8E=A5=E8=B4=9F=E8=B4=A3=E7=9A=
=84=E4=B8=BB=E7=AE=A1=E4=BA=BA=E5=91=98=E5=92=8C=E5=85=B6=E4=BB=96=E7=9B=B4=
=E6=8E=A5=E8=B4=A3=E4=BB=BB=E4=BA=BA=E5=91=98=EF=BC=8C=E4=BE=9D=E6=B3=95=E7=
=BB=99=E4=BA=88=E6=92=A4=E8=81=8C=E3=80=81=E5=BC=80=E9=99=A4=E7=9A=84=E5=A4=
=84=E5=88=86=EF=BC=9B=E6=9E=84=E6=88=90=E7=8A=AF=E7=BD=AA=E7=9A=84=EF=BC=8C=
=E4=BE=9D=E6=B3=95=E8=BF=BD=E7=A9=B6=E5=88=91=E4=BA=8B=E8=B4=A3=E4=BB=BB=E3=
=80=82</p>
<p align=3D"" style=3D"margin-top: 0px; margin-bottom: 0px; text-indent: 2e=
m; text-align: justify; font-family: =E5=AE=8B=E4=BD=93; zoom: 1.55;"><span=
 style=3D"font-weight: bold;">=E7=AC=AC=E5=85=AD=E5=8D=81=E4=B8=89=E6=9D=A1=
</span>=E3=80=80=E6=9C=89=E4=B8=8B=E5=88=97=E8=A1=8C=E4=B8=BA=E4=B9=8B=E4=
=B8=80=E7=9A=84=EF=BC=8C=E7=94=B1=E5=AE=9E=E9=AA=8C=E5=AE=A4=E6=89=80=E5=9C=
=A8=E5=9C=B0=E7=9A=84=E8=AE=BE=E5=8C=BA=E7=9A=84=E5=B8=82=E7=BA=A7=E4=BB=A5=
=E4=B8=8A=E5=9C=B0=E6=96=B9=E4=BA=BA=E6=B0=91=E6=94=BF=E5=BA=9C=E5=8D=AB=E7=
=94=9F=E4=B8=BB=E7=AE=A1=E9=83=A8=E9=97=A8=E3=80=81=E5=85=BD=E5=8C=BB=E4=B8=
=BB=E7=AE=A1=E9=83=A8=E9=97=A8=E4=BE=9D=E7=85=A7=E5=90=84=E8=87=AA=E8=81=8C=
=E8=B4=A3=EF=BC=8C=E8=B4=A3=E4=BB=A4=E6=9C=89=E5=85=B3=E5=8D=95=E4=BD=8D=E7=
=AB=8B=E5=8D=B3=E5=81=9C=E6=AD=A2=E8=BF=9D=E6=B3=95=E6=B4=BB=E5=8A=A8=EF=BC=
=8C=E7=9B=91=E7=9D=A3=E5=85=B6=E5=B0=86=E7=97=85=E5=8E=9F=E5=BE=AE=E7=94=9F=
=E7=89=A9=E9=94=80=E6=AF=81=E6=88=96=E8=80=85=E9=80=81=E4=BA=A4=E4=BF=9D=E8=
=97=8F=E6=9C=BA=E6=9E=84=EF=BC=9B=E9=80=A0=E6=88=90=E4=BC=A0=E6=9F=93=E7=97=
=85=E4=BC=A0=E6=92=AD=E3=80=81=E6=B5=81=E8=A1=8C=E6=88=96=E8=80=85=E5=85=B6=
=E4=BB=96=E4=B8=A5=E9=87=8D=E5=90=8E=E6=9E=9C=E7=9A=84=EF=BC=8C=E7=94=B1=E5=
=85=B6=E6=89=80=E5=9C=A8=E5=8D=95=E4=BD=8D=E6=88=96=E8=80=85=E5=85=B6=E4=B8=
=8A=E7=BA=A7=E4=B8=BB=E7=AE=A1=E9=83=A8=E9=97=A8=E5=AF=B9=E4=B8=BB=E8=A6=81=
=E8=B4=9F=E8=B4=A3=E4=BA=BA=E3=80=81=E7=9B=B4=E6=8E=A5=E8=B4=9F=E8=B4=A3=E7=
=9A=84=E4=B8=BB=E7=AE=A1=E4=BA=BA=E5=91=98=E5=92=8C=E5=85=B6=E4=BB=96=E7=9B=
=B4=E6=8E=A5=E8=B4=A3=E4=BB=BB=E4=BA=BA=E5=91=98=EF=BC=8C=E4=BE=9D=E6=B3=95=
=E7=BB=99=E4=BA=88=E6=92=A4=E8=81=8C=E3=80=81=E5=BC=80=E9=99=A4=E7=9A=84=E5=
=A4=84=E5=88=86=EF=BC=9B=E6=9C=89=E8=AE=B8=E5=8F=AF=E8=AF=81=E4=BB=B6=E7=9A=
=84=EF=BC=8C=E5=B9=B6=E7=94=B1=E5=8E=9F=E5=8F=91=E8=AF=81=E9=83=A8=E9=97=A8=
=E5=90=8A=E9=94=80=E6=9C=89=E5=85=B3=E8=AE=B8=E5=8F=AF=E8=AF=81=E4=BB=B6=EF=
=BC=9B=E6=9E=84=E6=88=90=E7=8A=AF=E7=BD=AA=E7=9A=84=EF=BC=8C=E4=BE=9D=E6=B3=
=95=E8=BF=BD=E7=A9=B6=E5=88=91=E4=BA=8B=E8=B4=A3=E4=BB=BB=EF=BC=9A</p>
<p align=3D"" style=3D"margin-top: 0px; margin-bottom: 0px; text-indent: 2e=
m; text-align: justify; font-family: =E5=AE=8B=E4=BD=93; zoom: 1.55;">=EF=
=BC=88=E4=B8=80=EF=BC=89=E5=AE=9E=E9=AA=8C=E5=AE=A4=E5=9C=A8=E7=9B=B8=E5=85=
=B3=E5=AE=9E=E9=AA=8C=E6=B4=BB=E5=8A=A8=E7=BB=93=E6=9D=9F=E5=90=8E=EF=BC=8C=
=E6=9C=AA=E4=BE=9D=E7=85=A7=E8=A7=84=E5=AE=9A=E5=8F=8A=E6=97=B6=E5=B0=86=E7=
=97=85=E5=8E=9F=E5=BE=AE=E7=94=9F=E7=89=A9=E8=8F=8C=EF=BC=88=E6=AF=92=EF=BC=
=89=E7=A7=8D=E5=92=8C=E6=A0=B7=E6=9C=AC=E5=B0=B1=E5=9C=B0=E9=94=80=E6=AF=81=
=E6=88=96=E8=80=85=E9=80=81=E4=BA=A4=E4=BF=9D=E8=97=8F=E6=9C=BA=E6=9E=84=E4=
=BF=9D=E7=AE=A1=E7=9A=84=EF=BC=9B</p>
<p align=3D"" style=3D"margin-top: 0px; margin-bottom: 0px; text-indent: 2e=
m; text-align: justify; font-family: =E5=AE=8B=E4=BD=93; zoom: 1.55;">=EF=
=BC=88=E4=BA=8C=EF=BC=89=E5=AE=9E=E9=AA=8C=E5=AE=A4=E4=BD=BF=E7=94=A8=E6=96=
=B0=E6=8A=80=E6=9C=AF=E3=80=81=E6=96=B0=E6=96=B9=E6=B3=95=E4=BB=8E=E4=BA=8B=
=E9=AB=98=E8=87=B4=E7=97=85=E6=80=A7=E7=97=85=E5=8E=9F=E5=BE=AE=E7=94=9F=E7=
=89=A9=E7=9B=B8=E5=85=B3=E5=AE=9E=E9=AA=8C=E6=B4=BB=E5=8A=A8=E6=9C=AA=E7=BB=
=8F=E5=9B=BD=E5=AE=B6=E7=97=85=E5=8E=9F=E5=BE=AE=E7=94=9F=E7=89=A9=E5=AE=9E=
=E9=AA=8C=E5=AE=A4=E7=94=9F=E7=89=A9=E5=AE=89=E5=85=A8=E4=B8=93=E5=AE=B6=E5=
=A7=94=E5=91=98=E4=BC=9A=E8=AE=BA=E8=AF=81=E7=9A=84=EF=BC=9B</p>
<p align=3D"" style=3D"margin-top: 0px; margin-bottom: 0px; text-indent: 2e=
m; text-align: justify; font-family: =E5=AE=8B=E4=BD=93; zoom: 1.55;">=EF=
=BC=88=E4=B8=89=EF=BC=89=E6=9C=AA=E7=BB=8F=E6=89=B9=E5=87=86=E6=93=85=E8=87=
=AA=E4=BB=8E=E4=BA=8B=E5=9C=A8=E6=88=91=E5=9B=BD=E5=B0=9A=E6=9C=AA=E5=8F=91=
=E7=8E=B0=E6=88=96=E8=80=85=E5=B7=B2=E7=BB=8F=E5=AE=A3=E5=B8=83=E6=B6=88=E7=
=81=AD=E7=9A=84=E7=97=85=E5=8E=9F=E5=BE=AE=E7=94=9F=E7=89=A9=E7=9B=B8=E5=85=
=B3=E5=AE=9E=E9=AA=8C=E6=B4=BB=E5=8A=A8=E7=9A=84=EF=BC=9B</p>
<p align=3D"" style=3D"margin-top: 0px; margin-bottom: 0px; text-indent: 2e=
m; text-align: justify; font-family: =E5=AE=8B=E4=BD=93; zoom: 1.55;">=EF=
=BC=88=E5=9B=9B=EF=BC=89=E5=9C=A8=E6=9C=AA=E7=BB=8F=E6=8C=87=E5=AE=9A=E7=9A=
=84=E4=B8=93=E4=B8=9A=E5=AE=9E=E9=AA=8C=E5=AE=A4=E4=BB=8E=E4=BA=8B=E5=9C=A8=
=E6=88=91=E5=9B=BD=E5=B0=9A=E6=9C=AA=E5=8F=91=E7=8E=B0=E6=88=96=E8=80=85=E5=
=B7=B2=E7=BB=8F=E5=AE=A3=E5=B8=83=E6=B6=88=E7=81=AD=E7=9A=84=E7=97=85=E5=8E=
=9F=E5=BE=AE=E7=94=9F=E7=89=A9=E7=9B=B8=E5=85=B3=E5=AE=9E=E9=AA=8C=E6=B4=BB=
=E5=8A=A8=E7=9A=84=EF=BC=9B</p>
<p align=3D"" style=3D"margin-top: 0px; margin-bottom: 0px; text-indent: 2e=
m; text-align: justify; font-family: =E5=AE=8B=E4=BD=93; zoom: 1.55;">=EF=
=BC=88=E4=BA=94=EF=BC=89=E5=9C=A8=E5=90=8C=E4=B8=80=E4=B8=AA=E5=AE=9E=E9=AA=
=8C=E5=AE=A4=E7=9A=84=E5=90=8C=E4=B8=80=E4=B8=AA=E7=8B=AC=E7=AB=8B=E5=AE=89=
=E5=85=A8=E5=8C=BA=E5=9F=9F=E5=86=85=E5=90=8C=E6=97=B6=E4=BB=8E=E4=BA=8B=E4=
=B8=A4=E7=A7=8D=E6=88=96=E8=80=85=E4=B8=A4=E7=A7=8D=E4=BB=A5=E4=B8=8A=E9=AB=
=98=E8=87=B4=E7=97=85=E6=80=A7=E7=97=85=E5=8E=9F=E5=BE=AE=E7=94=9F=E7=89=A9=
=E7=9A=84=E7=9B=B8=E5=85=B3=E5=AE=9E=E9=AA=8C=E6=B4=BB=E5=8A=A8=E7=9A=84=E3=
=80=82</p>
<p align=3D"" style=3D"margin-top: 0px; margin-bottom: 0px; text-indent: 2e=
m; text-align: justify; font-family: =E5=AE=8B=E4=BD=93; zoom: 1.55;"><span=
 style=3D"font-weight: bold;">=E7=AC=AC=E5=85=AD=E5=8D=81=E5=9B=9B=E6=9D=A1=
</span>=E3=80=80=E8=AE=A4=E5=8F=AF=E6=9C=BA=E6=9E=84=E5=AF=B9=E4=B8=8D=E7=
=AC=A6=E5=90=88=E5=AE=9E=E9=AA=8C=E5=AE=A4=E7=94=9F=E7=89=A9=E5=AE=89=E5=85=
=A8=E5=9B=BD=E5=AE=B6=E6=A0=87=E5=87=86=E4=BB=A5=E5=8F=8A=E6=9C=AC=E6=9D=A1=
=E4=BE=8B=E8=A7=84=E5=AE=9A=E6=9D=A1=E4=BB=B6=E7=9A=84=E5=AE=9E=E9=AA=8C=E5=
=AE=A4=E4=BA=88=E4=BB=A5=E8=AE=A4=E5=8F=AF=EF=BC=8C=E6=88=96=E8=80=85=E5=AF=
=B9=E7=AC=A6=E5=90=88=E5=AE=9E=E9=AA=8C=E5=AE=A4=E7=94=9F=E7=89=A9=E5=AE=89=
=E5=85=A8=E5=9B=BD=E5=AE=B6=E6=A0=87=E5=87=86=E4=BB=A5=E5=8F=8A=E6=9C=AC=E6=
=9D=A1=E4=BE=8B=E8=A7=84=E5=AE=9A=E6=9D=A1=E4=BB=B6=E7=9A=84=E5=AE=9E=E9=AA=
=8C=E5=AE=A4=E4=B8=8D=E4=BA=88=E8=AE=A4=E5=8F=AF=E7=9A=84=EF=BC=8C=E7=94=B1=
=E5=9B=BD=E5=8A=A1=E9=99=A2=E8=AE=A4=E8=AF=81=E8=AE=A4=E5=8F=AF=E7=9B=91=E7=
=9D=A3=E7=AE=A1=E7=90=86=E9=83=A8=E9=97=A8=E8=B4=A3=E4=BB=A4=E9=99=90=E6=9C=
=9F=E6=94=B9=E6=AD=A3=EF=BC=8C=E7=BB=99=E4=BA=88=E8=AD=A6=E5=91=8A=EF=BC=9B=
=E9=80=A0=E6=88=90=E4=BC=A0=E6=9F=93=E7=97=85=E4=BC=A0=E6=92=AD=E3=80=81=E6=
=B5=81=E8=A1=8C=E6=88=96=E8=80=85=E5=85=B6=E4=BB=96=E4=B8=A5=E9=87=8D=E5=90=
=8E=E6=9E=9C=E7=9A=84=EF=BC=8C=E7=94=B1=E5=9B=BD=E5=8A=A1=E9=99=A2=E8=AE=A4=
=E8=AF=81=E8=AE=A4=E5=8F=AF=E7=9B=91=E7=9D=A3=E7=AE=A1=E7=90=86=E9=83=A8=E9=
=97=A8=E6=92=A4=E9=94=80=E5=85=B6=E8=AE=A4=E5=8F=AF=E8=B5=84=E6=A0=BC=EF=BC=
=8C=E6=9C=89=E4=B8=8A=E7=BA=A7=E4=B8=BB=E7=AE=A1=E9=83=A8=E9=97=A8=E7=9A=84=
=EF=BC=8C=E7=94=B1=E5=85=B6=E4=B8=8A=E7=BA=A7=E4=B8=BB=E7=AE=A1=E9=83=A8=E9=
=97=A8=E5=AF=B9=E4=B8=BB=E8=A6=81=E8=B4=9F=E8=B4=A3=E4=BA=BA=E3=80=81=E7=9B=
=B4=E6=8E=A5=E8=B4=9F=E8=B4=A3=E7=9A=84=E4=B8=BB=E7=AE=A1=E4=BA=BA=E5=91=98=
=E5=92=8C=E5=85=B6=E4=BB=96=E7=9B=B4=E6=8E=A5=E8=B4=A3=E4=BB=BB=E4=BA=BA=E5=
=91=98=E4=BE=9D=E6=B3=95=E7=BB=99=E4=BA=88=E6=92=A4=E8=81=8C=E3=80=81=E5=BC=
=80=E9=99=A4=E7=9A=84=E5=A4=84=E5=88=86=EF=BC=9B=E6=9E=84=E6=88=90=E7=8A=AF=
=E7=BD=AA=E7=9A=84=EF=BC=8C=E4=BE=9D=E6=B3=95=E8=BF=BD=E7=A9=B6=E5=88=91=E4=
=BA=8B=E8=B4=A3=E4=BB=BB=E3=80=82</p>
<p align=3D"" style=3D"margin-top: 0px; margin-bottom: 0px; text-indent: 2e=
m; text-align: justify; font-family: =E5=AE=8B=E4=BD=93; zoom: 1.55;"><span=
 style=3D"font-weight: bold;">=E7=AC=AC=E5=85=AD=E5=8D=81=E4=BA=94=E6=9D=A1=
</span>=E3=80=80=E5=AE=9E=E9=AA=8C=E5=AE=A4=E5=B7=A5=E4=BD=9C=E4=BA=BA=E5=
=91=98=E5=87=BA=E7=8E=B0=E8=AF=A5=E5=AE=9E=E9=AA=8C=E5=AE=A4=E4=BB=8E=E4=BA=
=8B=E7=9A=84=E7=97=85=E5=8E=9F=E5=BE=AE=E7=94=9F=E7=89=A9=E7=9B=B8=E5=85=B3=
=E5=AE=9E=E9=AA=8C=E6=B4=BB=E5=8A=A8=E6=9C=89=E5=85=B3=E7=9A=84=E6=84=9F=E6=
=9F=93=E4=B8=B4=E5=BA=8A=E7=97=87=E7=8A=B6=E6=88=96=E8=80=85=E4=BD=93=E5=BE=
=81=EF=BC=8C=E4=BB=A5=E5=8F=8A=E5=AE=9E=E9=AA=8C=E5=AE=A4=E5=8F=91=E7=94=9F=
=E9=AB=98=E8=87=B4=E7=97=85=E6=80=A7=E7=97=85=E5=8E=9F=E5=BE=AE=E7=94=9F=E7=
=89=A9=E6=B3=84=E6=BC=8F=E6=97=B6=EF=BC=8C=E5=AE=9E=E9=AA=8C=E5=AE=A4=E8=B4=
=9F=E8=B4=A3=E4=BA=BA=E3=80=81=E5=AE=9E=E9=AA=8C=E5=AE=A4=E5=B7=A5=E4=BD=9C=
=E4=BA=BA=E5=91=98=E3=80=81=E8=B4=9F=E8=B4=A3=E5=AE=9E=E9=AA=8C=E5=AE=A4=E6=
=84=9F=E6=9F=93=E6=8E=A7=E5=88=B6=E7=9A=84=E4=B8=93=E9=97=A8=E6=9C=BA=E6=9E=
=84=E6=88=96=E8=80=85=E4=BA=BA=E5=91=98=E6=9C=AA=E4=BE=9D=E7=85=A7=E8=A7=84=
=E5=AE=9A=E6=8A=A5=E5=91=8A=EF=BC=8C=E6=88=96=E8=80=85=E6=9C=AA=E4=BE=9D=E7=
=85=A7=E8=A7=84=E5=AE=9A=E9=87=87=E5=8F=96=E6=8E=A7=E5=88=B6=E6=8E=AA=E6=96=
=BD=E7=9A=84=EF=BC=8C=E7=94=B1=E5=8E=BF=E7=BA=A7=E4=BB=A5=E4=B8=8A=E5=9C=B0=
=E6=96=B9=E4=BA=BA=E6=B0=91=E6=94=BF=E5=BA=9C=E5=8D=AB=E7=94=9F=E4=B8=BB=E7=
=AE=A1=E9=83=A8=E9=97=A8=E3=80=81=E5=85=BD=E5=8C=BB=E4=B8=BB=E7=AE=A1=E9=83=
=A8=E9=97=A8=E4=BE=9D=E7=85=A7=E5=90=84=E8=87=AA=E8=81=8C=E8=B4=A3=EF=BC=8C=
=E8=B4=A3=E4=BB=A4=E9=99=90=E6=9C=9F=E6=94=B9=E6=AD=A3=EF=BC=8C=E7=BB=99=E4=
=BA=88=E8=AD=A6=E5=91=8A=EF=BC=9B=E9=80=A0=E6=88=90=E4=BC=A0=E6=9F=93=E7=97=
=85=E4=BC=A0=E6=92=AD=E3=80=81=E6=B5=81=E8=A1=8C=E6=88=96=E8=80=85=E5=85=B6=
=E4=BB=96=E4=B8=A5=E9=87=8D=E5=90=8E=E6=9E=9C=E7=9A=84=EF=BC=8C=E7=94=B1=E5=
=85=B6=E8=AE=BE=E7=AB=8B=E5=8D=95=E4=BD=8D=E5=AF=B9=E5=AE=9E=E9=AA=8C=E5=AE=
=A4=E4=B8=BB=E8=A6=81=E8=B4=9F=E8=B4=A3=E4=BA=BA=E3=80=81=E7=9B=B4=E6=8E=A5=
=E8=B4=9F=E8=B4=A3=E7=9A=84=E4=B8=BB=E7=AE=A1=E4=BA=BA=E5=91=98=E5=92=8C=E5=
=85=B6=E4=BB=96=E7=9B=B4=E6=8E=A5=E8=B4=A3=E4=BB=BB=E4=BA=BA=E5=91=98=EF=BC=
=8C=E4=BE=9D=E6=B3=95=E7=BB=99=E4=BA=88=E6=92=A4=E8=81=8C=E3=80=81=E5=BC=80=
=E9=99=A4=E7=9A=84=E5=A4=84=E5=88=86=EF=BC=9B=E6=9C=89=E8=AE=B8=E5=8F=AF=E8=
=AF=81=E4=BB=B6=E7=9A=84=EF=BC=8C=E5=B9=B6=E7=94=B1=E5=8E=9F=E5=8F=91=E8=AF=
=81=E9=83=A8=E9=97=A8=E5=90=8A=E9=94=80=E6=9C=89=E5=85=B3=E8=AE=B8=E5=8F=AF=
=E8=AF=81=E4=BB=B6=EF=BC=9B=E6=9E=84=E6=88=90=E7=8A=AF=E7=BD=AA=E7=9A=84=EF=
=BC=8C=E4=BE=9D=E6=B3=95=E8=BF=BD=E7=A9=B6=E5=88=91=E4=BA=8B=E8=B4=A3=E4=BB=
=BB=E3=80=82</p>
<p align=3D"" style=3D"margin-top: 0px; margin-bottom: 0px; text-indent: 2e=
m; text-align: justify; font-family: =E5=AE=8B=E4=BD=93; zoom: 1.55;"><span=
 style=3D"font-weight: bold;">=E7=AC=AC=E5=85=AD=E5=8D=81=E5=85=AD=E6=9D=A1=
</span>=E3=80=80=E6=8B=92=E7=BB=9D=E6=8E=A5=E5=8F=97=E5=8D=AB=E7=94=9F=E4=
=B8=BB=E7=AE=A1=E9=83=A8=E9=97=A8=E3=80=81=E5=85=BD=E5=8C=BB=E4=B8=BB=E7=AE=
=A1=E9=83=A8=E9=97=A8=E4=BE=9D=E6=B3=95=E5=BC=80=E5=B1=95=E6=9C=89=E5=85=B3=
=E9=AB=98=E8=87=B4=E7=97=85=E6=80=A7=E7=97=85=E5=8E=9F=E5=BE=AE=E7=94=9F=E7=
=89=A9=E6=89=A9=E6=95=A3=E7=9A=84=E8=B0=83=E6=9F=A5=E5=8F=96=E8=AF=81=E3=80=
=81=E9=87=87=E9=9B=86=E6=A0=B7=E5=93=81=E7=AD=89=E6=B4=BB=E5=8A=A8=E6=88=96=
=E8=80=85=E4=BE=9D=E7=85=A7=E6=9C=AC=E6=9D=A1=E4=BE=8B=E8=A7=84=E5=AE=9A=E9=
=87=87=E5=8F=96=E6=9C=89=E5=85=B3=E9=A2=84=E9=98=B2=E3=80=81=E6=8E=A7=E5=88=
=B6=E6=8E=AA=E6=96=BD=E7=9A=84=EF=BC=8C=E7=94=B1=E5=8E=BF=E7=BA=A7=E4=BB=A5=
=E4=B8=8A=E4=BA=BA=E6=B0=91=E6=94=BF=E5=BA=9C=E5=8D=AB=E7=94=9F=E4=B8=BB=E7=
=AE=A1=E9=83=A8=E9=97=A8=E3=80=81=E5=85=BD=E5=8C=BB=E4=B8=BB=E7=AE=A1=E9=83=
=A8=E9=97=A8=E4=BE=9D=E7=85=A7=E5=90=84=E8=87=AA=E8=81=8C=E8=B4=A3=EF=BC=8C=
=E8=B4=A3=E4=BB=A4=E6=94=B9=E6=AD=A3=EF=BC=8C=E7=BB=99=E4=BA=88=E8=AD=A6=E5=
=91=8A=EF=BC=9B=E9=80=A0=E6=88=90=E4=BC=A0=E6=9F=93=E7=97=85=E4=BC=A0=E6=92=
=AD=E3=80=81=E6=B5=81=E8=A1=8C=E4=BB=A5=E5=8F=8A=E5=85=B6=E4=BB=96=E4=B8=A5=
=E9=87=8D=E5=90=8E=E6=9E=9C=E7=9A=84=EF=BC=8C=E7=94=B1=E5=AE=9E=E9=AA=8C=E5=
=AE=A4=E7=9A=84=E8=AE=BE=E7=AB=8B=E5=8D=95=E4=BD=8D=E5=AF=B9=E5=AE=9E=E9=AA=
=8C=E5=AE=A4=E4=B8=BB=E8=A6=81=E8=B4=9F=E8=B4=A3=E4=BA=BA=E3=80=81=E7=9B=B4=
=E6=8E=A5=E8=B4=9F=E8=B4=A3=E7=9A=84=E4=B8=BB=E7=AE=A1=E4=BA=BA=E5=91=98=E5=
=92=8C=E5=85=B6=E4=BB=96=E7=9B=B4=E6=8E=A5=E8=B4=A3=E4=BB=BB=E4=BA=BA=E5=91=
=98=EF=BC=8C=E4=BE=9D=E6=B3=95=E7=BB=99=E4=BA=88=E9=99=8D=E7=BA=A7=E3=80=81=
=E6=92=A4=E8=81=8C=E3=80=81=E5=BC=80=E9=99=A4=E7=9A=84=E5=A4=84=E5=88=86=EF=
=BC=9B=E6=9C=89=E8=AE=B8=E5=8F=AF=E8=AF=81=E4=BB=B6=E7=9A=84=EF=BC=8C=E5=B9=
=B6=E7=94=B1=E5=8E=9F=E5=8F=91=E8=AF=81=E9=83=A8=E9=97=A8=E5=90=8A=E9=94=80=
=E6=9C=89=E5=85=B3=E8=AE=B8=E5=8F=AF=E8=AF=81=E4=BB=B6=EF=BC=9B=E6=9E=84=E6=
=88=90=E7=8A=AF=E7=BD=AA=E7=9A=84=EF=BC=8C=E4=BE=9D=E6=B3=95=E8=BF=BD=E7=A9=
=B6=E5=88=91=E4=BA=8B=E8=B4=A3=E4=BB=BB=E3=80=82</p>
<p align=3D"" style=3D"margin-top: 0px; margin-bottom: 0px; text-indent: 2e=
m; text-align: justify; font-family: =E5=AE=8B=E4=BD=93; zoom: 1.55;"><span=
 style=3D"font-weight: bold;">=E7=AC=AC=E5=85=AD=E5=8D=81=E4=B8=83=E6=9D=A1=
</span>=E3=80=80=E5=8F=91=E7=94=9F=E7=97=85=E5=8E=9F=E5=BE=AE=E7=94=9F=E7=
=89=A9=E8=A2=AB=E7=9B=97=E3=80=81=E8=A2=AB=E6=8A=A2=E3=80=81=E4=B8=A2=E5=A4=
=B1=E3=80=81=E6=B3=84=E6=BC=8F=EF=BC=8C=E6=89=BF=E8=BF=90=E5=8D=95=E4=BD=8D=
=E3=80=81=E6=8A=A4=E9=80=81=E4=BA=BA=E3=80=81=E4=BF=9D=E8=97=8F=E6=9C=BA=E6=
=9E=84=E5=92=8C=E5=AE=9E=E9=AA=8C=E5=AE=A4=E7=9A=84=E8=AE=BE=E7=AB=8B=E5=8D=
=95=E4=BD=8D=E6=9C=AA=E4=BE=9D=E7=85=A7=E6=9C=AC=E6=9D=A1=E4=BE=8B=E7=9A=84=
=E8=A7=84=E5=AE=9A=E6=8A=A5=E5=91=8A=E7=9A=84=EF=BC=8C=E7=94=B1=E6=89=80=E5=
=9C=A8=E5=9C=B0=E7=9A=84=E5=8E=BF=E7=BA=A7=E4=BA=BA=E6=B0=91=E6=94=BF=E5=BA=
=9C=E5=8D=AB=E7=94=9F=E4=B8=BB=E7=AE=A1=E9=83=A8=E9=97=A8=E6=88=96=E8=80=85=
=E5=85=BD=E5=8C=BB=E4=B8=BB=E7=AE=A1=E9=83=A8=E9=97=A8=E7=BB=99=E4=BA=88=E8=
=AD=A6=E5=91=8A=EF=BC=9B=E9=80=A0=E6=88=90=E4=BC=A0=E6=9F=93=E7=97=85=E4=BC=
=A0=E6=92=AD=E3=80=81=E6=B5=81=E8=A1=8C=E6=88=96=E8=80=85=E5=85=B6=E4=BB=96=
=E4=B8=A5=E9=87=8D=E5=90=8E=E6=9E=9C=E7=9A=84=EF=BC=8C=E7=94=B1=E5=AE=9E=E9=
=AA=8C=E5=AE=A4=E7=9A=84=E8=AE=BE=E7=AB=8B=E5=8D=95=E4=BD=8D=E6=88=96=E8=80=
=85=E6=89=BF=E8=BF=90=E5=8D=95=E4=BD=8D=E3=80=81=E4=BF=9D=E8=97=8F=E6=9C=BA=
=E6=9E=84=E7=9A=84=E4=B8=8A=E7=BA=A7=E4=B8=BB=E7=AE=A1=E9=83=A8=E9=97=A8=E5=
=AF=B9=E4=B8=BB=E8=A6=81=E8=B4=9F=E8=B4=A3=E4=BA=BA=E3=80=81=E7=9B=B4=E6=8E=
=A5=E8=B4=9F=E8=B4=A3=E7=9A=84=E4=B8=BB=E7=AE=A1=E4=BA=BA=E5=91=98=E5=92=8C=
=E5=85=B6=E4=BB=96=E7=9B=B4=E6=8E=A5=E8=B4=A3=E4=BB=BB=E4=BA=BA=E5=91=98=EF=
=BC=8C=E4=BE=9D=E6=B3=95=E7=BB=99=E4=BA=88=E6=92=A4=E8=81=8C=E3=80=81=E5=BC=
=80=E9=99=A4=E7=9A=84=E5=A4=84=E5=88=86=EF=BC=9B=E6=9E=84=E6=88=90=E7=8A=AF=
=E7=BD=AA=E7=9A=84=EF=BC=8C=E4=BE=9D=E6=B3=95=E8=BF=BD=E7=A9=B6=E5=88=91=E4=
=BA=8B=E8=B4=A3=E4=BB=BB=E3=80=82</p>
<p align=3D"" style=3D"margin-top: 0px; margin-bottom: 0px; text-indent: 2e=
m; text-align: justify; font-family: =E5=AE=8B=E4=BD=93; zoom: 1.55;"><span=
 style=3D"font-weight: bold;">=E7=AC=AC=E5=85=AD=E5=8D=81=E5=85=AB=E6=9D=A1=
</span>=E3=80=80=E4=BF=9D=E8=97=8F=E6=9C=BA=E6=9E=84=E6=9C=AA=E4=BE=9D=E7=
=85=A7=E8=A7=84=E5=AE=9A=E5=82=A8=E5=AD=98=E5=AE=9E=E9=AA=8C=E5=AE=A4=E9=80=
=81=E4=BA=A4=E7=9A=84=E8=8F=8C=EF=BC=88=E6=AF=92=EF=BC=89=E7=A7=8D=E5=92=8C=
=E6=A0=B7=E6=9C=AC=EF=BC=8C=E6=88=96=E8=80=85=E6=9C=AA=E4=BE=9D=E7=85=A7=E8=
=A7=84=E5=AE=9A=E6=8F=90=E4=BE=9B=E8=8F=8C=EF=BC=88=E6=AF=92=EF=BC=89=E7=A7=
=8D=E5=92=8C=E6=A0=B7=E6=9C=AC=E7=9A=84=EF=BC=8C=E7=94=B1=E5=85=B6=E6=8C=87=
=E5=AE=9A=E9=83=A8=E9=97=A8=E8=B4=A3=E4=BB=A4=E9=99=90=E6=9C=9F=E6=94=B9=E6=
=AD=A3=EF=BC=8C=E6=94=B6=E5=9B=9E=E8=BF=9D=E6=B3=95=E6=8F=90=E4=BE=9B=E7=9A=
=84=E8=8F=8C=EF=BC=88=E6=AF=92=EF=BC=89=E7=A7=8D=E5=92=8C=E6=A0=B7=E6=9C=AC=
=EF=BC=8C=E5=B9=B6=E7=BB=99=E4=BA=88=E8=AD=A6=E5=91=8A=EF=BC=9B=E9=80=A0=E6=
=88=90=E4=BC=A0=E6=9F=93=E7=97=85=E4=BC=A0=E6=92=AD=E3=80=81=E6=B5=81=E8=A1=
=8C=E6=88=96=E8=80=85=E5=85=B6=E4=BB=96=E4=B8=A5=E9=87=8D=E5=90=8E=E6=9E=9C=
=E7=9A=84=EF=BC=8C=E7=94=B1=E5=85=B6=E6=89=80=E5=9C=A8=E5=8D=95=E4=BD=8D=E6=
=88=96=E8=80=85=E5=85=B6=E4=B8=8A=E7=BA=A7=E4=B8=BB=E7=AE=A1=E9=83=A8=E9=97=
=A8=E5=AF=B9=E4=B8=BB=E8=A6=81=E8=B4=9F=E8=B4=A3=E4=BA=BA=E3=80=81=E7=9B=B4=
=E6=8E=A5=E8=B4=9F=E8=B4=A3=E7=9A=84=E4=B8=BB=E7=AE=A1=E4=BA=BA=E5=91=98=E5=
=92=8C=E5=85=B6=E4=BB=96=E7=9B=B4=E6=8E=A5=E8=B4=A3=E4=BB=BB=E4=BA=BA=E5=91=
=98=EF=BC=8C=E4=BE=9D=E6=B3=95=E7=BB=99=E4=BA=88=E6=92=A4=E8=81=8C=E3=80=81=
=E5=BC=80=E9=99=A4=E7=9A=84=E5=A4=84=E5=88=86=EF=BC=9B=E6=9E=84=E6=88=90=E7=
=8A=AF=E7=BD=AA=E7=9A=84=EF=BC=8C=E4=BE=9D=E6=B3=95=E8=BF=BD=E7=A9=B6=E5=88=
=91=E4=BA=8B=E8=B4=A3=E4=BB=BB=E3=80=82</p>
<p align=3D"" style=3D"margin-top: 0px; margin-bottom: 0px; text-indent: 2e=
m; text-align: justify; font-family: =E5=AE=8B=E4=BD=93; zoom: 1.55;"><span=
 style=3D"font-weight: bold;">=E7=AC=AC=E5=85=AD=E5=8D=81=E4=B9=9D=E6=9D=A1=
</span>=E3=80=80=E5=8E=BF=E7=BA=A7=E4=BB=A5=E4=B8=8A=E4=BA=BA=E6=B0=91=E6=
=94=BF=E5=BA=9C=E6=9C=89=E5=85=B3=E4=B8=BB=E7=AE=A1=E9=83=A8=E9=97=A8=EF=BC=
=8C=E6=9C=AA=E4=BE=9D=E7=85=A7=E6=9C=AC=E6=9D=A1=E4=BE=8B=E7=9A=84=E8=A7=84=
=E5=AE=9A=E5=B1=A5=E8=A1=8C=E5=AE=9E=E9=AA=8C=E5=AE=A4=E5=8F=8A=E5=85=B6=E5=
=AE=9E=E9=AA=8C=E6=B4=BB=E5=8A=A8=E7=9B=91=E7=9D=A3=E6=A3=80=E6=9F=A5=E8=81=
=8C=E8=B4=A3=E7=9A=84=EF=BC=8C=E7=94=B1=E6=9C=89=E5=85=B3=E4=BA=BA=E6=B0=91=
=E6=94=BF=E5=BA=9C=E5=9C=A8=E5=90=84=E8=87=AA=E8=81=8C=E8=B4=A3=E8=8C=83=E5=
=9B=B4=E5=86=85=E8=B4=A3=E4=BB=A4=E6=94=B9=E6=AD=A3=EF=BC=8C=E9=80=9A=E6=8A=
=A5=E6=89=B9=E8=AF=84=EF=BC=9B=E9=80=A0=E6=88=90=E4=BC=A0=E6=9F=93=E7=97=85=
=E4=BC=A0=E6=92=AD=E3=80=81=E6=B5=81=E8=A1=8C=E6=88=96=E8=80=85=E5=85=B6=E4=
=BB=96=E4=B8=A5=E9=87=8D=E5=90=8E=E6=9E=9C=E7=9A=84=EF=BC=8C=E5=AF=B9=E7=9B=
=B4=E6=8E=A5=E8=B4=9F=E8=B4=A3=E7=9A=84=E4=B8=BB=E7=AE=A1=E4=BA=BA=E5=91=98=
=EF=BC=8C=E4=BE=9D=E6=B3=95=E7=BB=99=E4=BA=88=E8=A1=8C=E6=94=BF=E5=A4=84=E5=
=88=86=EF=BC=9B=E6=9E=84=E6=88=90=E7=8A=AF=E7=BD=AA=E7=9A=84=EF=BC=8C=E4=BE=
=9D=E6=B3=95=E8=BF=BD=E7=A9=B6=E5=88=91=E4=BA=8B=E8=B4=A3=E4=BB=BB=E3=80=82=
</p>
<p align=3D"" style=3D"margin-top: 0px; margin-bottom: 0px; text-indent: 2e=
m; text-align: justify; font-family: =E5=AE=8B=E4=BD=93; zoom: 1.55;"><br>
</p>
<p style=3D"margin-top: 0px; margin-bottom: 0px; text-align: center; font-f=
amily: =E5=AE=8B=E4=BD=93; zoom: 1.55;">=E7=AC=AC=E4=B8=83=E7=AB=A0=E3=80=
=80=E9=99=84=E3=80=80=E3=80=80=E5=88=99</p>
<p align=3D"" style=3D"margin-top: 0px; margin-bottom: 0px; text-indent: 2e=
m; text-align: justify; font-family: =E5=AE=8B=E4=BD=93; zoom: 1.55;"><br>
</p>
<p align=3D"" style=3D"margin-top: 0px; margin-bottom: 0px; text-indent: 2e=
m; text-align: justify; font-family: =E5=AE=8B=E4=BD=93; zoom: 1.55;"><span=
 style=3D"font-weight: bold;">=E7=AC=AC=E4=B8=83=E5=8D=81=E6=9D=A1</span>=
=E3=80=80=E5=86=9B=E9=98=9F=E5=AE=9E=E9=AA=8C=E5=AE=A4=E7=94=B1=E4=B8=AD=E5=
=9B=BD=E4=BA=BA=E6=B0=91=E8=A7=A3=E6=94=BE=E5=86=9B=E5=8D=AB=E7=94=9F=E4=B8=
=BB=E7=AE=A1=E9=83=A8=E9=97=A8=E5=8F=82=E7=85=A7=E6=9C=AC=E6=9D=A1=E4=BE=8B=
=E8=B4=9F=E8=B4=A3=E7=9B=91=E7=9D=A3=E7=AE=A1=E7=90=86=E3=80=82</p>
<p align=3D"" style=3D"margin-top: 0px; margin-bottom: 0px; text-indent: 2e=
m; text-align: justify; font-family: =E5=AE=8B=E4=BD=93; zoom: 1.55;"><span=
 style=3D"font-weight: bold;">=E7=AC=AC=E4=B8=83=E5=8D=81=E4=B8=80=E6=9D=A1=
</span>=E3=80=80=E6=9C=AC=E6=9D=A1=E4=BE=8B=E6=96=BD=E8=A1=8C=E5=89=8D=E8=
=AE=BE=E7=AB=8B=E7=9A=84=E5=AE=9E=E9=AA=8C=E5=AE=A4=EF=BC=8C=E5=BA=94=E5=BD=
=93=E8=87=AA=E6=9C=AC=E6=9D=A1=E4=BE=8B=E6=96=BD=E8=A1=8C=E4=B9=8B=E6=97=A5=
=E8=B5=B76=E4=B8=AA=E6=9C=88=E5=86=85=EF=BC=8C=E4=BE=9D=E7=85=A7=E6=9C=AC=
=E6=9D=A1=E4=BE=8B=E7=9A=84=E8=A7=84=E5=AE=9A=EF=BC=8C=E5=8A=9E=E7=90=86=E6=
=9C=89=E5=85=B3=E6=89=8B=E7=BB=AD=E3=80=82</p>
<p align=3D"" style=3D"margin-top: 0px; margin-bottom: 0px; text-indent: 2e=
m; text-align: justify; font-family: =E5=AE=8B=E4=BD=93; zoom: 1.55;"><span=
 style=3D"font-weight: bold;">=E7=AC=AC=E4=B8=83=E5=8D=81=E4=BA=8C=E6=9D=A1=
</span>=E3=80=80=E6=9C=AC=E6=9D=A1=E4=BE=8B=E8=87=AA=E5=85=AC=E5=B8=83=E4=
=B9=8B=E6=97=A5=E8=B5=B7=E6=96=BD=E8=A1=8C=E3=80=82</p>

                    <div style=3D"display: none; zoom: 1.55;">
                       =20
                    </div>
                </div>

    <div class=3D"pageInfo pageGray" id=3D"pagination" style=3D"display: no=
ne;"></div>

               =20
                <div id=3D"div_div" class=3D"mhide sweep_gb">
                    <div id=3D"qr_container" class=3D"sweep sweep_gwygb">=
=E6=89=AB=E4=B8=80=E6=89=AB=E5=9C=A8=E6=89=8B=E6=9C=BA=E6=89=93=E5=BC=80=E5=
=BD=93=E5=89=8D=E9=A1=B5</div>
                <canvas id=3D"Canvas" width=3D"145" height=3D"145"></canvas=
></div>
                <!-- =E7=94=A8=E6=9D=A5=E6=A0=A1=E9=AA=8C=E8=AF=A5=E6=B5=8F=
=E8=A7=88=E5=99=A8=E6=98=AF=E5=90=A6=E6=94=AF=E6=8C=81HTML5 -->
               =20


                <!--=E7=9B=B8=E5=85=B3=E7=A8=BF=E4=BB=B6-->
                <div class=3D"xg-list related" style=3D"display: none;">
                    <div class=3D"pannel-title">=E7=9B=B8=E5=85=B3=E7=A8=BF=
=E4=BB=B6</div>
                    <ul class=3D"list01">
                       =20
                    </ul>
                </div>
                <!--=E7=9B=B8=E5=85=B3=E7=A8=BF=E4=BB=B6-->
                <div class=3D"clear"></div>
            </div>
        </div>
        <div class=3D"clear"></div>
    </div>
</div>
<!--mobi banner-->

<!--end mobi banner-->
<!--=E5=85=AC=E5=85=B1=E5=B0=BE=E5=BC=80=E5=A7=8B-->

<div class=3D"footer_wrap">
  <div class=3D"container mhide">
    <div class=3D"footer_links footer_links1">
      <ul class=3D"clearfix">
        <li>=E9=93=BE=E6=8E=A5=EF=BC=9A</li>
        <li><a href=3D"http://www.npc.gov.cn/" target=3D"_blank">=E5=85=A8=
=E5=9B=BD=E4=BA=BA=E5=A4=A7</a></li>
        <li>|</li>
        <li><a href=3D"http://www.cppcc.gov.cn/" target=3D"_blank">=E5=85=
=A8=E5=9B=BD=E6=94=BF=E5=8D=8F</a></li>
        <li>|</li>
        <li><a href=3D"http://www.ccdi.gov.cn/" target=3D"_blank">=E5=9B=BD=
=E5=AE=B6=E7=9B=91=E5=AF=9F=E5=A7=94=E5=91=98=E4=BC=9A</a></li>
        <li>|</li>
        <li><a href=3D"http://www.court.gov.cn/" target=3D"_blank">=E6=9C=
=80=E9=AB=98=E4=BA=BA=E6=B0=91=E6=B3=95=E9=99=A2</a></li>
        <li>|</li>
        <li><a href=3D"http://www.spp.gov.cn/" target=3D"_blank">=E6=9C=80=
=E9=AB=98=E4=BA=BA=E6=B0=91=E6=A3=80=E5=AF=9F=E9=99=A2</a></li>
      </ul>
    </div>

    <div class=3D"footer_links footer_links2">
      <ul class=3D"clearfix">
        <li><a href=3D"https://www.gov.cn/home/2023-03/29/content_5748953.h=
tm" target=3D"_blank">=E5=9B=BD=E5=8A=A1=E9=99=A2=E9=83=A8=E9=97=A8=E7=BD=
=91=E7=AB=99</a></li>
        <li>|</li>
        <li><a href=3D"https://www.gov.cn/home/2023-03/29/content_5748954.h=
tm" target=3D"_blank">=E5=9C=B0=E6=96=B9=E6=94=BF=E5=BA=9C=E7=BD=91=E7=AB=
=99</a></li>
        <li>|</li>
        <li><a href=3D"https://www.gov.cn/home/2023-03/29/content_5748955.h=
tm" target=3D"_blank">=E9=A9=BB=E6=B8=AF=E6=BE=B3=E6=9C=BA=E6=9E=84=E7=BD=
=91=E7=AB=99</a></li>
        <li>|</li>
        <li><a href=3D"https://www.gov.cn/home/2023-03/29/content_5748956.h=
tm" target=3D"_blank">=E9=A9=BB=E5=A4=96=E6=9C=BA=E6=9E=84</a></li>
      </ul>
    </div>

    <div class=3D"footer over_hide">

      <div class=3D"footer_l fl">
        <div class=3D"footer_dzjg fl">
            <span id=3D"_ideConac"><a href=3D"https://bszs.conac.cn/sitenam=
e?method=3Dshow&amp;id=3D081D1D6883441A53E053012819AC0DAA" target=3D"_blank=
"><img id=3D"imgConac" vspace=3D"0" hspace=3D"0" border=3D"0" src=3D"https:=
//www.gov.cn/images/red.png" data-bd-imgshare-binded=3D"1"></a>
            </span>
      <!-- =E6=97=A0=E9=9A=9C=E7=A2=8D -->
      <span class=3D"barrierFree20231007"><img src=3D"https://www.gov.cn/im=
ages/20230928shilaohuaicon.jpg"></span>
        </div>


        <div class=3D"footer_txt fl">
          <div class=3D"footer_nav">
            <span><a href=3D"https://www.gov.cn/index.htm" target=3D"_blank=
">=E4=B8=AD=E5=9B=BD=E6=94=BF=E5=BA=9C=E7=BD=91</a></span>
            <span class=3D"split">|</span>
            <span><a href=3D"https://www.gov.cn/home/2016-05/11/content_504=
6257.htm" target=3D"_blank">=E5=85=B3=E4=BA=8E=E6=9C=AC=E7=BD=91</a></span>
            <span class=3D"split">|</span>
            <span><a href=3D"https://www.gov.cn/home/2014-02/23/content_504=
6258.htm" target=3D"_blank">=E7=BD=91=E7=AB=99=E5=A3=B0=E6=98=8E</a></span>
            <span class=3D"split">|</span>
            <span><a href=3D"https://www.gov.cn/home/2014-02/23/content_504=
6259.htm" target=3D"_blank">=E8=81=94=E7=B3=BB=E6=88=91=E4=BB=AC</a></span>
            <span class=3D"split">|</span>
            <span><a href=3D"https://www.gov.cn/fuwu/jiucuopage.html" targe=
t=3D"_blank">=E7=BD=91=E7=AB=99=E7=BA=A0=E9=94=99</a></span>
          </div>

          <div class=3D"footer_copyright">
            <p class=3D"footer_bg_gray zbd">=E4=B8=BB=E5=8A=9E=E5=8D=95=E4=
=BD=8D=EF=BC=9A=E5=9B=BD=E5=8A=A1=E9=99=A2=E5=8A=9E=E5=85=AC=E5=8E=85=E3=80=
=80=E8=BF=90=E8=A1=8C=E7=BB=B4=E6=8A=A4=E5=8D=95=E4=BD=8D=EF=BC=9A=E4=B8=AD=
=E5=9B=BD=E6=94=BF=E5=BA=9C=E7=BD=91=E8=BF=90=E8=A1=8C=E4=B8=AD=E5=BF=83 </=
p>
            <p class=3D"footer_bg_gray bqs">=E7=89=88=E6=9D=83=E6=89=80=E6=
=9C=89=EF=BC=9A=E4=B8=AD=E5=9B=BD=E6=94=BF=E5=BA=9C=E7=BD=91=E3=80=80=E4=B8=
=AD=E6=96=87=E5=9F=9F=E5=90=8D=EF=BC=9A<fjtignoreurl>=E4=B8=AD=E5=9B=BD=E6=
=94=BF=E5=BA=9C=E7=BD=91.=E6=94=BF=E5=8A=A1</fjtignoreurl>
            </p>
            <p>=E7=BD=91=E7=AB=99=E6=A0=87=E8=AF=86=E7=A0=81bm01000001=E3=
=80=80<a class=3D"banquan" href=3D"https://beian.miit.gov.cn/#/Integrated/i=
ndex" target=3D"_blank">=E4=BA=ACICP=E5=A4=8705070218=E5=8F=B7</a>=E3=80=80=
<img style=3D"padding-top:2px;" src=3D"https://www.gov.cn/images/2018guohui=
03.png"><a class=3D"banquan" href=3D"http://www.beian.gov.cn/portal/registe=
rSystemInfo?recordcode=3D11010202000001" target=3D"_blank">=E4=BA=AC=E5=85=
=AC=E7=BD=91=E5=AE=89=E5=A4=8711010202000001=E5=8F=B7</a>
            </p>
          </div>
        </div>
      </div>

      <div class=3D"footer_r fr">
        <div class=3D"fl footer_ewm footer_ewm_gkhd">
          <a href=3D"http://app.www.gov.cn/download/Chinese.html" target=3D=
"_blank"><img src=3D"https://www.gov.cn/images/icon_1234.png" alt=3D""><spa=
n>=E5=9B=BD=E5=8A=A1=E9=99=A2=E5=AE=A2=E6=88=B7=E7=AB=AF</span></a>
        </div>
        <div class=3D"fl footer_ewm footer_ewm_xcx">
          <a href=3D"https://www.gov.cn/guowuyuan/gwykhdxcx/xiaochengxu.htm=
l" target=3D"_blank"><img src=3D"https://www.gov.cn/images/icon_724.png" al=
t=3D""><span>=E5=9B=BD=E5=8A=A1=E9=99=A2=E5=AE=A2=E6=88=B7=E7=AB=AF=E5=B0=
=8F=E7=A8=8B=E5=BA=8F</span></a>
        </div>
        <div class=3D"fl footer_wxwb">
          <a href=3D"https://www.gov.cn/home/2014-02/18/content_5046260.htm=
" target=3D"_blank"><img src=3D"https://www.gov.cn/images/icon_1434.png" wi=
dth=3D"48" height=3D"48"></a>
          <a href=3D"https://www.gov.cn/home/2014-02/18/content_5046260.htm=
" target=3D"_blank"><img src=3D"https://www.gov.cn/images/icon_1534.png" wi=
dth=3D"48" height=3D"48"></a>
          <p><a href=3D"https://www.gov.cn/home/2014-02/18/content_5046260.=
htm" target=3D"_blank">=E4=B8=AD=E5=9B=BD=E6=94=BF=E5=BA=9C=E7=BD=91=E5=BE=
=AE=E5=8D=9A=E3=80=81=E5=BE=AE=E4=BF=A1</a></p>
        </div>
      </div>
    </div>
  </div>
  <div class=3D"container pchide">
    <div class=3D"newfooter">
      <ul class=3D"btnlist">
        <li><a id=3D"godesktop" data-rel=3D"desktop" class=3D"am-footer-des=
ktop" href=3D"https://www.gov.cn/gongbao/content/2019/content_5468882.htm#"=
>=E7=94=B5=E8=84=91=E7=89=88</a></li>
        <li><a href=3D"https://app.www.gov.cn/govdata/html/download.html?fr=
om=3Dsinglemessage">=E5=AE=A2=E6=88=B7=E7=AB=AF</a></li>
        <li><a href=3D"https://www.gov.cn/guowuyuan/gwykhdxcx/xiaochengxu.h=
tml">=E5=B0=8F=E7=A8=8B=E5=BA=8F</a></li>
        <li><a href=3D"https://weibo.com/zhengfu">=E5=BE=AE=E5=8D=9A</a></l=
i>
        <li><a href=3D"https://www.gov.cn/home/2014-02/18/content_5046260.h=
tm">=E5=BE=AE=E4=BF=A1</a></li>
        <li><a href=3D"https://mail.www.gov.cn/nsmail/index.html">=E9=82=AE=
=E7=AE=B1</a></li>
      </ul>
      <ul class=3D"loginList">
        <li class=3D"yeslogin hide">
          <img class=3D"userImg" src=3D"https://www.gov.cn/images/userImg.p=
ng" alt=3D"">
          <a id=3D"showname1"></a>
        </li>
        <li class=3D"yeslogin hide"><a id=3D"logOutBtn1">=E9=80=80=E5=87=BA=
</a></li>
        <li class=3D"nologin"><a id=3D"userreg1">=E6=B3=A8=E5=86=8C</a></li=
>
        <li class=3D"nologin"><a id=3D"userlogin1">=E7=99=BB=E5=BD=95</a></=
li>
        <li class=3D"nologin"><a id=3D"userlogin2" href=3D"https://www.gov.=
cn/fuwu/jiucuopage.html">=E7=BD=91=E7=AB=99=E7=BA=A0=E9=94=99</a></li>
      </ul>
      <div class=3D"box">
        <a class=3D"left" href=3D"http://bszs.conac.cn/sitename?method=3Dsh=
ow&amp;id=3D081D1D6883441A53E053012819AC0DAA" target=3D"_blank"><img id=3D"=
imgConac" vspace=3D"0" hspace=3D"0" border=3D"0" src=3D"https://www.gov.cn/=
images/gtrs_red.png" data-bd-imgshare-binded=3D"1"></a>
        <div class=3D"right">
          <p>=E4=B8=BB=E5=8A=9E=E5=8D=95=E4=BD=8D=EF=BC=9A=E5=9B=BD=E5=8A=
=A1=E9=99=A2=E5=8A=9E=E5=85=AC=E5=8E=85=E3=80=80=E8=BF=90=E8=A1=8C=E7=BB=B4=
=E6=8A=A4=E5=8D=95=E4=BD=8D=EF=BC=9A=E4=B8=AD=E5=9B=BD=E6=94=BF=E5=BA=9C=E7=
=BD=91=E8=BF=90=E8=A1=8C=E4=B8=AD=E5=BF=83</p>
          <p>=E7=89=88=E6=9D=83=E6=89=80=E6=9C=89=EF=BC=9A=E4=B8=AD=E5=9B=
=BD=E6=94=BF=E5=BA=9C=E7=BD=91=E3=80=80=E4=B8=AD=E6=96=87=E5=9F=9F=E5=90=8D=
=EF=BC=9A<fjtignoreurl>=E4=B8=AD=E5=9B=BD=E6=94=BF=E5=BA=9C=E7=BD=91.=E6=94=
=BF=E5=8A=A1</fjtignoreurl>
          </p>
          <p>=E7=BD=91=E7=AB=99=E6=A0=87=E8=AF=86=E7=A0=81bm01000001</p>
          <p>=E4=BA=ACICP=E5=A4=8705070218=E5=8F=B7=E3=80=80=E4=BA=AC=E5=85=
=AC=E7=BD=91=E5=AE=89=E5=A4=8711010202000001=E5=8F=B7</p>
        </div>
      </div>

    </div>
  </div>
</div>


<!--=E5=BE=AE=E4=BF=A1=E5=88=86=E4=BA=AB=E5=9B=BE=E5=8A=9F=E8=83=BD-->
<div class=3D"share-title" style=3D"display:none">=E7=97=85=E5=8E=9F=E5=BE=
=AE=E7=94=9F=E7=89=A9=E5=AE=9E=E9=AA=8C=E5=AE=A4=E7=94=9F=E7=89=A9=E5=AE=89=
=E5=85=A8=E7=AE=A1=E7=90=86=E6=9D=A1=E4=BE=8B</div>
<div class=3D"share-substr" style=3D"display:none">=E6=A0=B9=E6=8D=AE2018=
=E5=B9=B43=E6=9C=8819=E6=97=A5=E3=80=8A=E5=9B=BD=E5=8A=A1=E9=99=A2=E5=85=B3=
=E4=BA=8E=E4=BF=AE=E6=94=B9=E5=92=8C=E5=BA=9F=E6=AD=A2=E9=83=A8=E5=88=86=E8=
=A1=8C=E6=94=BF=E6=B3=95=E8=A7=84=E7=9A=84=E5=86=B3=E5=AE=9A=E3=80=8B=E7=AC=
=AC=E4=BA=8C=E6=AC=A1=E4=BF=AE=E8=AE=A2=E3=80=82</div>
<img class=3D"share-img" style=3D"display:none" src=3D"https://www.gov.cn/i=
mages/150.jpg" width=3D"300" height=3D"300">


<!--=E5=BE=AE=E4=BF=A1=E5=88=86=E4=BA=AB=E5=9B=BE=E5=8A=9F=E8=83=BD-->
<!--=E5=85=AC=E5=85=B1=E5=B0=BE=E7=BB=93=E6=9D=9F-->


<!--20180408=E4=BF=AE=E6=94=B9js=E5=8E=BB=E6=8E=89=E6=96=B0=E5=8D=8E=E5=BE=
=AE=E5=8D=9A-->


<div style=3D"display:none"></div>

</body></html><!--end header-->
------MultipartBoundary--SB0pPWveiLqKmXE9ZgBnrOSupHTCTmEnE7zBsMPttS----
Content-Type: text/css
Content-Transfer-Encoding: quoted-printable
Content-Location: cid:css-6973c267-ff27-46fa-97a5-ff9331a81d8d@mhtml.blink

@charset "utf-8";

.ariafocus { outline: none; }

body.useOldFixed [aria-fixedoldhidden=3D"true"], .ariaHide { display: none =
!important; }

:focus { outline: none !important; }
------MultipartBoundary--SB0pPWveiLqKmXE9ZgBnrOSupHTCTmEnE7zBsMPttS----
Content-Type: text/css
Content-Transfer-Encoding: quoted-printable
Content-Location: cid:css-98946daf-196d-4ee7-9c82-67645f10ce72@mhtml.blink

@charset "utf-8";

@media screen and (max-width: 767px) and (orientation: portrait) {
  .pages_content p { font-family: =E5=AE=8B=E4=BD=93; font-size: 24pt !impo=
rtant; }
  .pages_content p:nth-child(1) span, .pages_content p:nth-child(2) span { =
font-family: =E5=AE=8B=E4=BD=93; font-size: 48px !important; }
  .BreadcrumbNav { font-family: "Segoe UI"; }
}

.page-wrap { text-align: center; }

.page-wrap a { display: inline-block; width: 24px; height: 24px; line-heigh=
t: 24px; text-align: center; margin: 0px 3px; background: rgb(222, 222, 222=
); color: rgb(49, 49, 49); }

.page-wrap .on { background: rgb(11, 103, 166); color: rgb(255, 253, 244); =
width: 24px; font-size: 16px; display: inline-block; height: 24px; line-hei=
ght: 24px; text-align: center; margin: 0px 3px; }
------MultipartBoundary--SB0pPWveiLqKmXE9ZgBnrOSupHTCTmEnE7zBsMPttS----
Content-Type: text/css
Content-Transfer-Encoding: quoted-printable
Content-Location: cid:css-3b9e14e8-775c-4e36-8f99-998927e7ca68@mhtml.blink

@charset "utf-8";

.pages_content img { max-width: 100%; }
------MultipartBoundary--SB0pPWveiLqKmXE9ZgBnrOSupHTCTmEnE7zBsMPttS----
Content-Type: text/css
Content-Transfer-Encoding: quoted-printable
Content-Location: cid:css-6e6e686c-9bb9-41d1-b58f-95f1f294d794@mhtml.blink

@charset "utf-8";

.header_toolbar li { font-size: 16px; }

.header_toolbar li.split { margin: 0px 9px; }
------MultipartBoundary--SB0pPWveiLqKmXE9ZgBnrOSupHTCTmEnE7zBsMPttS----
Content-Type: text/css
Content-Transfer-Encoding: quoted-printable
Content-Location: cid:css-6d2d9023-a6f5-4e1a-b1d1-00d937f781ab@mhtml.blink

@charset "utf-8";

.footer { padding-top: 0px; }

.footer_dzjg { padding: 14px 22px 0px 0px; width: 90px; }

.footer_dzjg span { display: block; }

.footer_txt { margin-top: 27px; }

.footer_r { margin-top: 25px; }

.barrierFree20231007 { width: 80px; height: 37px; }

#_ideConac a { display: block; width: 80px; height: 80px; margin: 0px auto;=
 }
------MultipartBoundary--SB0pPWveiLqKmXE9ZgBnrOSupHTCTmEnE7zBsMPttS----
Content-Type: text/css
Content-Transfer-Encoding: quoted-printable
Content-Location: https://www.gov.cn/images/trs_public.css

@charset "utf-8";

html, body, div, span, applet, object, iframe, h1, h2, h3, h4, h5, h6, p, b=
lockquote, pre, a, abbr, acronym, address, big, cite, code, del, dfn, em, i=
mg, ins, kbd, q, s, samp, small, strike, strong, sub, sup, tt, var, b, u, i=
, center, dl, dt, dd, ol, ul, li, fieldset, form, label, legend, caption, t=
body, tfoot, article, aside, canvas, details, embed, figure, figcaption, fo=
oter, header, hgroup, menu, nav, output, ruby, section, summary, time, mark=
, audio, video { margin: 0px; padding: 0px; border: 0px; }

address, caption, cite, code, dfn, th, var { font-style: normal; font-weigh=
t: normal; }

a, area { outline: none; }

a { text-decoration: none; color: rgb(51, 51, 51); }

a:hover { text-decoration: none; -webkit-tap-highlight-color: transparent; =
color: rgb(1, 82, 147); }

img { }

i { font-style: normal; }

html, body { font-family: "Microsoft YaHei", Simsun, SimHei, Arial; min-wid=
th: 1108px; }

html { height: 100%; position: relative; }

body { background: rgb(255, 255, 255); font-size: 16px; }

input { border-radius: 0px; }

input[type=3D"submit"], input[type=3D"button"] { cursor: pointer; appearanc=
e: none; }

button { appearance: none; border-radius: 0px; }

div, span, h1, h2, h3, h4, h5, h6, p, a, img, dl, dt, dd, ol, ul, li, form =
{ list-style: none; }

.boxcenter { margin: 0px auto; }

.fl_all { float: left; }

.fr_all { float: right; }

.txtdot { overflow: hidden; white-space: nowrap; text-overflow: ellipsis; }

.b { font-weight: bold; }

* { text-size-adjust: none; }

.lastItem { margin-right: 0px !important; }

.maxcontainer { min-width: 1100px; }

.container { width: 1100px; }

.fl { float: left; }

.fr { float: right; }

.col_2in1 { width: 50%; }

.col_3in1 { width: 33.3%; }

.col_4in1 { width: 25%; }

.col_5in1 { width: 20%; }

.col_6in1 { width: 16.6%; }

.pchide { display: none; }

.mhide { display: block; }

.padhide { display: block; }

.padshow { display: none; }

.mar0 { margin-left: 0px !important; margin-right: 0px !important; }

.clearfix::after { content: ""; display: block; height: 0px; visibility: hi=
dden; clear: both; }

.clearfix { zoom: 1; }

.clear { clear: both; height: 0px; font-size: 0px; overflow: hidden; line-h=
eight: 0; }

.main { position: relative; overflow: hidden; }

.sticky { position: sticky; top: 0px; }

.font_FZZHUNYSK { font-family: FZZHUNYSK, =E5=BE=AE=E8=BD=AF=E9=9B=85=E9=BB=
=91, =E5=AE=8B=E4=BD=93; }

.cRed, a.cRed { color: rgb(255, 62, 13); }

.cWithe, a.cWithe { color: rgb(255, 255, 255); }

.cWithe:hover { color: rgb(51, 51, 51); }

.cGray, a.cGray { color: rgb(139, 139, 139); }

.cGray:hover { color: rgb(44, 174, 0); }

.cGray2, a.cGray2 { color: rgb(44, 44, 44); }

.cGray2:hover { color: rgb(44, 174, 0); }

.cGray3, a.cGray3 { color: rgb(128, 128, 128); }

.cGray3:hover { color: rgb(44, 174, 0); }

.cBlack, a.cBlack { color: rgb(0, 0, 0); }

.cBlack:hover { color: rgb(44, 174, 0); }

.cOrange, a.cOrange { color: rgb(255, 147, 59); }

.bgWhite { background: rgb(255, 255, 255); }

.container, .content { width: 1220px; margin: 0px auto; background: rgb(255=
, 255, 255); }

.padd { padding: 0px 0px 70px; }

.fl_pc { float: left; }

.fr_pc { float: right; }

.hide { display: none; }

.header { padding-bottom: 15px; height: 110px; background: rgb(255, 255, 25=
5); border-bottom: 1px solid rgb(46, 85, 134); font-family: "Microsoft YaHe=
i", Simsun, SimHei, Arial; }

.header > .container > .padding { height: 111px; position: relative; }

.header_toolbar { position: absolute; right: 0px; top: 50px; height: 40px; =
line-height: 40px; float: right; }

.header_toolbar li { position: relative; float: left; font-size: 18px; }

.header_toolbar li.split { margin: 0px 12px; }

.header_toolbar li.hide { display: none; }

.header_logo { position: absolute; top: 44px; }

.header_logo .wordlogo { margin-left: 15px; }

.header_search { position: absolute; right: 347px; top: 50px; width: 190px;=
 height: 38px; padding: 0px 50px 0px 20px; overflow: hidden; border-radius:=
 20px; background: rgb(240, 240, 240); }

.header_search_txt { width: 100%; height: 38px; line-height: 38px; border: =
0px; background: rgb(240, 240, 240); outline: none; }

.header_search_btn { position: absolute; top: 0px; right: 0px; width: 50px;=
 height: 38px; border: 0px; cursor: pointer; padding: 0px; background: url(=
"gtrs_header_search_icon_1.png") center center no-repeat; appearance: none;=
 transition: all 0.3s ease 0s; }

.header_search-btn:hover { opacity: 0.85; }

.yeslogin { position: relative; z-index: 100; }

.yeslogin ul, li { list-style-type: none; padding: 0px; margin: 0px; }

.yeslogin ul { top: -20px; left: 90%; position: absolute; display: none; wi=
dth: 80px; background-image: url("outborder.png"); background-size: 100% 10=
0%; }

.yeslogin:hover ul { display: block; }

.yeslogin ul li { float: none; line-height: 35px; margin-left: 15px; width:=
 50px; font-size: 12px; text-align: center; }

.yeslogin ul .usercenter { margin-top: 7px; border-bottom: 1px solid rgb(24=
0, 240, 240); }

.yeslogin ul li a { color: rgb(123, 123, 123); }

.footer_wrap { height: 305px; border-top: 1px solid rgb(46, 85, 134); font-=
size: 16px; background: rgb(255, 255, 255); font-family: "Microsoft YaHei",=
 Simsun, SimHei, Arial; }

.footer_links { padding: 30px 0px 12px 22px; line-height: 25px; overflow: h=
idden; border-bottom: 1px solid rgb(186, 186, 186); }

.footer_links li { float: left; padding-right: 25px; }

.footer_links2 { font-size: 14px; padding-left: 96px; }

.zbd { width: 400px; }

.bqs { width: 330px; }

.footer { padding-top: 22px; height: 140px; font-size: 14px; }

.footer_dzjg { padding: 10px 20px 0px 12px; display: block; }

.footer_nav { margin-bottom: 7px; }

.footer_nav .split { margin: 0px 15px; }

.footer_bg_gray { background: rgb(224, 224, 224); height: 25px; line-height=
: 25px; margin-bottom: 7px; }

.footer_r { margin-right: 24px; }

.footer_ewm { margin-right: 20px; }

.footer_ewm img { display: block; width: 90px; height: 90px; margin: 0px au=
to 8px; }

.footer_ewm span { display: block; font-size: 12px; color: rgb(100, 100, 10=
0); text-align: center; }

.footer_wxwb p { width: 90px; padding-top: 5px; line-height: 30px; color: r=
gb(100, 100, 100); text-align: center; font-size: 18px; margin: 0px auto; }

.footer_wxwb p a { color: rgb(100, 100, 100); }

.footer_ewm_gkhd { }

.footer_ewm_xcx { }

.footer_wxwb { }

.showMobi { width: 200px; height: 200px; position: fixed; bottom: 20px; rig=
ht: 20px; z-index: 99; background: rgb(239, 239, 239); color: rgb(0, 0, 0);=
 border-radius: 10px; text-align: center; line-height: 40px; font-size: 20p=
x; overflow: hidden; }

.showMobi img { display: block; margin: 20px auto 0px; width: 40%; height: =
auto; }

input::-webkit-input-placeholder { color: rgb(197, 197, 197); }

select { appearance: none; background: url("trs_ico02.jpg") 182px center / =
14px 9px no-repeat scroll rgb(255, 255, 255); outline: none; }

option { appearance: none; }

option:hover { color: rgb(255, 255, 255); background-color: rgb(238, 238, 2=
38); }

.page { height: 50px; text-align: center; margin: 50px auto 60px; }

.page li { display: inline-block; min-width: 32px; min-height: 32px; backgr=
ound: rgb(255, 255, 255); border: 1px solid rgb(217, 217, 217); border-radi=
us: 4px; box-sizing: border-box; padding: 5px 10px; font-size: 14px; color:=
 rgba(0, 0, 0, 0.65); margin-right: 5px; cursor: pointer; }

.page li i { display: block; }

.page li.left { background: url("trs_left.png") center center no-repeat rgb=
(255, 255, 255); }

.page li.right { background: url("trs_right.png") center center no-repeat r=
gb(255, 255, 255); }

.page li.active { background: rgb(22, 174, 102); color: rgb(255, 255, 255);=
 border: 0px; }

.page li.input { border: 0px; background: none; }

.page li.input input { border: 1px solid rgb(217, 217, 217); width: 48px; m=
in-height: 32px; box-sizing: border-box; border-radius: 4px; padding: 5px; =
margin: 0px 5px; }

.back_top { width: 48px; height: 48px; padding-top: 26px; background: url("=
trs_btop.jpg") center top no-repeat; cursor: pointer; position: fixed; top:=
 85%; left: 50%; margin-left: 650px; display: none; }

.back_top a { display: block; text-align: center; background: rgb(193, 193,=
 193); font-size: 16px; color: rgb(255, 255, 255); line-height: 20px; paddi=
ng: 4px 3px; }

.breadcrumb { width: 100%; height: 50px; }

.breadcrumb li { display: inline-block; line-height: 24px; font-size: 14px;=
 position: relative; padding-right: 15px; margin-right: 5px; }

.breadcrumb li::after { position: absolute; right: 0px; top: 0px; content: =
">"; color: rgb(155, 155, 155); }

.breadcrumb li a { color: rgb(155, 155, 155); letter-spacing: 0.23px; font-=
weight: 400; }

.breadcrumb li.active a { color: rgb(22, 174, 102); }

.breadcrumb li.active::after { display: none; }

.tabs .ctx .item { display: none; }

.tabs .ctx .item.active { display: block; }

.tabs .nav span { font-size: 24px; float: left; cursor: pointer; width: 220=
px; text-align: center; position: relative; height: 55px; }

.tabs .nav span > b { width: 220px; height: 6px; position: absolute; left: =
0px; bottom: -3px; display: block; }

.tabs .nav span i { width: 0px; height: 6px; background: rgb(46, 85, 134); =
transition: all 0.3s ease 0s; margin: 0px auto; display: block; }

.tabs .nav span.active i { width: 100px; }

.body404 { background: rgb(245, 245, 245); }

.body404 .contentBox { min-height: 500px; overflow: hidden; }

.body404 .box404 { width: 511px; margin: 133px auto 0px; font-size: 18px; c=
olor: rgb(120, 120, 120); text-align: center; }

.body404 .box404 img { margin-bottom: 31px; }

.body404 .box404 .handle404 { margin: 16px auto 112px; }

.body404 .box404 .handle404 a { width: 134px; height: 36px; display: inline=
-block; background: rgb(144, 144, 144); border-radius: 3px; color: rgb(255,=
 255, 255); font-size: 14px; line-height: 36px; cursor: pointer; }

.body404 .box404 .handle404 a.active { margin-right: 19px; background: rgb(=
81, 171, 109); }

.dialog { width: 100%; height: 100%; position: fixed; top: 0px; left: 0px; =
background: rgba(0, 0, 0, 0.6); z-index: 999; display: none; }

.dialog .box { width: 800px; height: 600px; background: rgb(255, 255, 255);=
 position: absolute; top: 50%; left: 50%; transform: translate(-50%, -50%);=
 }

.dialog .box .title { width: 100%; height: 50px; background: rgb(81, 171, 1=
09); color: rgb(255, 255, 255); line-height: 50px; text-indent: 10px; }

.dialog .box .content { width: 100%; height: 500px; overflow: auto; padding=
: 20px; box-sizing: border-box; }

.dialog .box .handle { width: 100%; height: 50px; text-align: center; }

.dialog .box .handle a { padding: 10px 20px; background: rgb(22, 174, 102);=
 color: rgb(255, 255, 255); display: inline-block; vertical-align: middle; =
margin-right: 10px; }

.dialog .box .content table { width: 100%; border: 1px solid rgb(204, 204, =
204); border-collapse: collapse; margin-bottom: 10px; }

.dialog .box .content table td { padding-left: 10px; }

.dialogBox { width: 100%; height: 100%; position: fixed; top: 0px; left: 0p=
x; background: rgba(0, 0, 0, 0.6); z-index: 999; display: none; }

.dialogBox .box { width: 800px; padding: 30px; box-sizing: border-box; posi=
tion: absolute; top: 50%; left: 50%; transform: translate(-50%, -50%); }

.dialogBox .box .btn { width: 20px; height: 20px; display: block; position:=
 absolute; top: 30px; right: 0px; background: url("trs_close.png"); cursor:=
 pointer; }

.dialogBox .box video { width: 100%; height: 100%; }

.select { width: 407px; height: 42px; border: 1px solid rgb(207, 207, 207);=
 font-size: 18px; color: rgb(0, 0, 0); letter-spacing: 0px; text-align: jus=
tify; line-height: 42px; font-weight: 200; text-indent: 10px; box-sizing: b=
order-box; background: url("trs_ico03.jpg") 365px center / 42px 42px no-rep=
eat scroll rgb(255, 255, 255); position: relative; cursor: pointer; }

.select .nav { width: 100%; height: 200px; background: rgb(255, 255, 255); =
position: absolute; top: 42px; left: 0px; display: none; overflow: auto; bo=
rder: 1px solid rgb(238, 238, 238); z-index: 999; }

.select .nav.active { display: block; }

.select .nav li { width: 100%; height: 40px; line-height: 40px; }

.select .nav li:hover { background: rgba(9, 151, 66, 0.14); }

.pageInfo { text-align: center; font-size: 16px; position: relative; top: 2=
1px; margin-bottom: 35px; }

.dys_fenye { margin: 10px 0px 5px; }

.pageInfo a { border: 1px solid rgb(178, 178, 178); color: rgb(1, 80, 146);=
 text-align: center; margin: 2px; cursor: pointer; padding: 0px 6px !import=
ant; height: 24px !important; line-height: 24px !important; display: inline=
-block !important; }

.pageInfo .on { border: none; }

.textNum { border: 1px solid silver; height: 24px; margin: 5px 0px; line-he=
ight: 24px; text-align: center; font-size: 14px; }

.newsPageBtn { height: 24px; line-height: 24px; font-size: 14px; cursor: po=
inter; }

.pageGray a { background: rgb(222, 222, 222); border: 0px; padding: 0px 8px=
; color: rgb(51, 51, 51) !important; display: inline-block !important; }

.pageGray a:hover { text-decoration: none !important; }

.pageGray a.on { background: rgb(11, 103, 166); color: rgb(255, 255, 255) !=
important; }

.pageGray span, .pageGray font { padding: 0px 8px; height: 24px; line-heigh=
t: 24px; margin: 0px 3px; display: inline-block !important; }

.pageGray span.on { background: rgb(11, 103, 166); border: 0px; color: rgb(=
255, 255, 255) !important; }

.pageGray .all, .pageGray .alls { background: rgb(222, 222, 222); border: 0=
px; cursor: pointer; color: rgb(51, 51, 51) !important; }

.BreadcrumbNav { line-height: 44px; height: 44px; font-size: 0px; font-fami=
ly: =E5=AE=8B=E4=BD=93; color: rgb(0, 0, 0); }

.BreadcrumbNav a { color: rgb(0, 0, 0); }

.BreadcrumbNav a:first-child { font-weight: bold; }

.pannel-title { position: relative; font-size: 18px; height: 45px; }

.pic-pannel-title { margin-bottom: 13px; }

.tit_s01 { background: url("trs_zlline.jpg") repeat-x; font-weight: normal;=
 position: relative; font-size: 18px; }

.title-inner { height: 45px; line-height: 45px; position: absolute; left: 0=
px; }

.tit_s01 span.tabg, .tit_s01 span.bg01, .tit_s01 span.bg02 { display: block=
; height: 44px; line-height: 44px; float: left; }

.tit_s01 span.tabg { width: auto; background: url("trs_titbg_t3.jpg") repea=
t-x; padding: 0px 8px; font-size: 18px; color: rgb(255, 255, 255); }

.tit_s01 span.tabg a { color: rgb(255, 255, 255); }

.tit_s01 span.bg01 { width: 20px; background: url("trs_titbg_t1.jpg") no-re=
peat; }

.tit_s01 span.bg02 { width: 20px; background: url("trs_titbg_t2.jpg") right=
 0px no-repeat; }

.pub_border { border: 1px solid rgb(221, 221, 221); }

.content ol li { list-style: inherit; }

.content .list-paddingleft-2 { list-style-type: decimal; }

.tableContent ol li { list-style: inherit; }

.tableContent .list-paddingleft-2 { list-style-type: decimal; }

#div_div { display: none; }
------MultipartBoundary--SB0pPWveiLqKmXE9ZgBnrOSupHTCTmEnE7zBsMPttS----
Content-Type: image/png
Content-Transfer-Encoding: base64
Content-Location: https://www.gov.cn/images/gtrs_header_search_icon_1.png

iVBORw0KGgoAAAANSUhEUgAAABQAAAAUCAYAAACNiR0NAAAB30lEQVQ4jZXUTYiNURzH8c8Yo5Q0
puSlxsKCJlG6kaTYUNJVNhNCeTuxsGChxM5LFpSalHnYkoUQC5SFGItJ18LKSkqNjCKTyMhLp87R
cbvGnV/dnv/b873n/M//PB2Dg4NaaBa2YCOWogufMISbeJRfCSH89fbUFrBjOIruFrnlOIQGTuB+
c8GUwo6rGsaZJtgY3uNHEavhHo5MBHyClYV/BWvRm34LsA2viprzVVVtbwWMy19SxDdjPx6nFX7D
CK6jD2Xjr1ZV1VsC41ZPFgXrcbd5K4XGcQDXiti5ErijSFzGwwlgpXbiS/L7q6rqzsD+ouhsm7Co
n7hd+GsycFEKvGtqeDsaKmr6MrAjBT5OEhb1ubCnZ+B4CsxvGqN2NKeo+ZCBedkzsXqSwE2F/SwD
B4rgxUnA4jVcl+yREMJwBj7Fm5RYhlNtAm8U9p85zj3bVSSPp/GZ9g9QbMsLLEz+aAjhUk521uv1
+HyNr+mWSDO1G4sxN43EhuLPysPoajQaPbVa7UF0mr+H8f5WbW55LB1k1oUQwuG8wqznuIWeNPCd
LUAvU5/3YHY6nKhVjUbje6sPbOzPVszDigSekW5SzMVDzNqLX+kZdboVMOst7vxv3yGEfVVVjeIg
Bn4DBF5mqlRnZZIAAAAASUVORK5CYII=

------MultipartBoundary--SB0pPWveiLqKmXE9ZgBnrOSupHTCTmEnE7zBsMPttS----
Content-Type: text/css
Content-Transfer-Encoding: quoted-printable
Content-Location: https://www.gov.cn/images/trs_tynry.css

@charset "utf-8";

body > div { margin-right: auto; margin-left: auto; }

body { color: rgb(51, 51, 51); font-family: =E5=AE=8B=E4=BD=93; background-=
color: rgb(255, 255, 255); }

body, div, ul, ol, ul, li, ol, dl, dd, dt, form, span, p, textarea { margin=
: 0px; padding: 0px; list-style: none; }

address, caption, cite, code, dfn, th, var { font-style: normal; font-weigh=
t: normal; }

h1, h2, h3, h4, h5, h6 { margin: 0px; padding: 0px; }

select, input { vertical-align: middle; }

input[type=3D"text"], input[type=3D"password"], textarea { outline-style: n=
one; appearance: none; }

textarea { resize: none; }

table { border-collapse: collapse; border-spacing: 0px; }

th, td { font-size: 12px; padding: 0px; }

img, a img { border: 0px; margin: 0px; padding: 0px; }

img { border: none; }

a { outline-style: none; color: rgb(0, 0, 0); text-decoration: none; }

a:hover { color: rgb(2, 81, 148); text-decoration: none; }

.clearfix::after { content: "."; display: block; height: 0px; visibility: h=
idden; clear: both; }

.clearfix { zoom: 1; }

.clear { clear: both; height: 0px; font-size: 0px; overflow: hidden; }

.auto { margin-left: auto; margin-right: auto; }

.show { display: block !important; }

.hide { display: none !important; }

body { }

.auto { margin: 0px auto; }

.w1028 { width: 1028px; }

.w666 { width: 666px; }

.fz12 { font-size: 12px; }

.fz14 { font-size: 14px; }

.fz15 { font-size: 15px; }

.fz16 { font-size: 16px; }

.fz17 { font-size: 17px; }

.fz18 { font-size: 18px; }

.fz20 { font-size: 20px; }

.fz22 { font-size: 22px; }

.fz24 { font-size: 24px; }

.fz26 { font-size: 26px; }

.color33 { color: rgb(51, 51, 51); }

.color36 { color: rgb(102, 102, 102); }

.color30 { color: rgb(0, 0, 0); }

.color01 { color: rgb(1, 82, 147); }

.color38 { color: rgb(136, 136, 136); }

.lineh19 { line-height: 19px; }

.lineh26 { line-height: 26px; }

.lineh36 { line-height: 36px; }

.mt10 { margin-top: 10px; }

.mt20 { margin-top: 20px; }

.mt45 { margin-top: 45px; }

.ml15 { margin-left: 15px; }

.pb10 { padding-bottom: 10px; }

.pb15 { padding-bottom: 15px; }

.pb35 { padding-bottom: 35px; }

.pb43 { padding-bottom: 43px; }

.pl20 { padding-left: 20px; }

.border1 { border-bottom: 1px solid rgb(204, 204, 204); }

.normal { font-weight: normal; }

.bold { font-weight: bold; }

.block { display: block; }

.hr_40 { height: 40px; }

.mb10 { margin-bottom: 10px; }

.mt14 { margin-top: 14px; }

.cl { clear: both; }

.listtb li { background: url("./trs_Point.png") left center no-repeat; padd=
ing-left: 10px; }

.mf0 { margin-right: 0px; }

.fnwr { font-family: =E5=BE=AE=E8=BD=AF=E9=9B=85=E9=BB=91; }

.mt15 { margin-top: 15px; }

.mt25 { margin-top: 25px; }

.ml30 { margin-left: 30px; }

.mr10 { margin-right: 10px; }

.bolf { border-left: 1px solid rgb(191, 191, 191); }

.main { width: 100%; min-width: 1100px; }

.header_top { width: 1100px; margin: 0px auto; padding-top: 47px; height: 6=
4px; background: rgb(255, 255, 255); }

.header_left .logo { padding: 0px 17px 0px 37px; }

.header_left .img { float: left; }

.header_right { width: 225px; margin-right: 37px; }

.fzgn { height: 21px; width: 80%; margin: 0px auto 8px; }

.fzgn li { float: left; padding-right: 6px; font-size: 12px; font-family: =
=E5=BE=AE=E8=BD=AF=E9=9B=85=E9=BB=91; line-height: 24px; }

.fzgn li a { color: rgb(2, 81, 148); }

.fzgn li a:hover { color: rgb(2, 81, 148); }

.fzgn .icon1 { padding-top: 3px; background: url("../images/public/icon_1_h=
over.jpg") left bottom no-repeat; display: inline-block; height: 16px; widt=
h: 21px; }

.fzgn .icon2 { padding-top: 3px; background: url("../images/public/icon_2_h=
over.jpg") left bottom no-repeat; display: inline-block; height: 16px; widt=
h: 16px; }

.fzgn .icon3 { padding-top: 0px; background: url("../images/public/icon_3_h=
over.jpg") 3px bottom no-repeat; display: inline-block; height: 20px; width=
: 17px; }

.fzgn .icon4 { padding-top: 4px; background: url("../images/public/icon_4.j=
pg") left bottom no-repeat; display: inline-block; height: 17px; width: 21p=
x; }

.fzgn .icon5 { padding-top: 3px; background: url("../images/public/icon_5.j=
pg") left bottom no-repeat; display: inline-block; height: 18px; width: 24p=
x; }

.fzgn .mf0 { padding-right: 0px; }

.nav_home { width: 1100px; margin: 0px auto; }

.nav_left { float: left; padding-left: 94px; padding-top: 6px; padding-righ=
t: 20px; }

.nav_home li { float: left; padding: 0px 26px; font-family: FZYouHK_512B, =
=E5=BE=AE=E8=BD=AF=E9=9B=85=E9=BB=91, =E5=AE=8B=E4=BD=93; font-size: 20px; =
color: rgb(255, 255, 255); line-height: 37px; border-right: 1px solid rgb(1=
91, 191, 191); display: block; }

.nav_home li a { color: rgb(255, 255, 255); display: block; }

.nav li li { border: none; }

#menu { width: 860px; height: 37px; float: left; }

#nav { margin: 0px; padding: 0px; }

#nav .mainlevel { font-weight: normal; position: relative; }

ul.ej_list .mainlevel:hover { background: url("../images/public/nav_bg_hove=
r.jpg") repeat-x; }

#nav .mainlevel a { display: block; color: rgb(255, 255, 255); }

#nav .mainlevel a:hover { text-decoration: none; color: rgb(255, 255, 255) =
!important; }

#nav .mainleve2 { font-weight: normal; float: left; text-align: center; dis=
play: block; margin: 0px 10px; padding: 0px; font-family: =E5=BE=AE=E8=BD=
=AF=E9=9B=85=E9=BB=91, =E5=AE=8B=E4=BD=93; font-size: 18px; }

#nav .mainleve2 a { float: left; color: rgb(255, 255, 255); text-decoration=
: none; line-height: 38px; height: 37px; text-align: center; padding: 0px 1=
0px 0px 25px; display: block; }

#nav .mainleve2 a:hover { text-decoration: none; }

.li_select a { background: url("../images/public/icon_11.jpg") center 36px =
no-repeat; }

#nav .mainlevel ul { background: url("../images/public/icon_11.gif") 0px 0p=
x no-repeat rgb(255, 255, 255); position: absolute; top: 37px; display: non=
e; margin: 0px; padding: 0px; z-index: 999; opacity: 0.9; height: 90px; }

#nav .mainlevel li { float: left; margin: 0px; padding: 0px 0px 7px; font-s=
ize: 18px; font-family: =E5=BE=AE=E8=BD=AF=E9=9B=85=E9=BB=91, =E5=AE=8B=E4=
=BD=93; display: block; white-space: nowrap; position: relative; }

#nav .mainlevel li span { margin: 0px; color: rgb(0, 0, 0); padding-left: 2=
0px; font-size: 18px; font-family: =E5=BE=AE=E8=BD=AF=E9=9B=85=E9=BB=91; pa=
dding-right: 20px; display: inline-block; float: left; }

#nav .mainlevel li span img { vertical-align: middle; }

#nav .mainlevel li a { padding: 0px; color: rgb(0, 0, 0); margin: 0px 17px =
0px 0px; line-height: 24px; height: 24px; display: inline-block; font-size:=
 16px; font-family: =E5=BE=AE=E8=BD=AF=E9=9B=85=E9=BB=91; float: left; }

#nav .mainlevel li a:hover { text-decoration: none; background: none; color=
: rgb(1, 82, 147) !important; }

.Triangle_con { height: 9px; display: block; }

#nav .mainlevel ul.sub_nav_011 { left: -176px; background-position: 220px -=
1px; width: 1075px; padding: 23px 0px 10px 25px; }

#nav .mainlevel ul.sub_nav_022 { left: -289px; background-position: 330px -=
1px; width: 905px; padding: 23px 0px 10px 195px; }

#nav .mainlevel ul.sub_nav_033 { left: -382px; background-position: 420px -=
1px; width: 892px; padding: 23px 0px 10px 208px; }

#nav .mainlevel ul.sub_nav_044 { left: -475px; background-position: 510px -=
1px; width: 780px; padding: 23px 0px 10px 320px; }

#nav .mainlevel ul.sub_nav_055 { left: -568px; background-position: 610px -=
1px; width: 680px; padding: 23px 0px 10px 420px; }

#nav .mainlevel ul.sub_nav_066 { left: -661px; background-position: 700px -=
1px; width: 537px; padding: 23px 0px 10px 562px; }

#nav .mainlevel ul.sub_nav_077 { left: -754px; background-position: 790px -=
1px; width: 495px; padding: 23px 0px 10px 605px; }

#nav .mainlevel ul.sub_nav_088 { left: -847px; background-position: 885px -=
1px; width: 324px; padding: 23px 0px 10px 776px; }

#nav .mainlevel ul li a { font-size: 18px; font-weight: bold; }

#nav .mainlevel ul.sub_nav_011 li a { font-size: 16px; font-weight: normal;=
 }

#nav .mainlevel ul.sub_nav_011 li span { font-size: 18px; font-weight: bold=
; line-height: 24px; height: 24px; }

#nav .mainlevel ul.sub_nav_011 li.li3 a { font-size: 18px; font-weight: bol=
d; }

#nav .mainlevel ul.sub_nav_011 li.li3 span { padding-right: 0px; padding-le=
ft: 30px; }

#nav .mainlevel ul.sub_nav_011 li { padding-bottom: 6px; }

#nav .mainlevel ul.sub_nav_011 li.li1 { width: 777px; height: 24px; border-=
right: 1px solid rgb(0, 0, 0); }

#nav .mainlevel ul.sub_nav_011 li.li2 { width: 282px; border-right: 1px sol=
id rgb(0, 0, 0); }

#nav .mainlevel ul.sub_nav_011 li.li3 { padding-right: 0px; }

#nav .mainlevel ul.sub_nav_011 li.li4 { width: 777px; border-right: 1px sol=
id rgb(0, 0, 0); }

#nav .mainlevel ul.sub_nav_011 li.li5 { width: 495px; }

.BreadcrumbNav-zyygwj { font-size: 14px; line-height: 55px; height: 55px; }

.BreadcrumbNav_history_gb { font-size: 16px; }

.BreadcrumbNav_xzfgk { font-size: 14px; line-height: 55px; height: 55px; }

.BreadcrumbNav_xzfgk a:nth-child(1) { font-weight: bold; }

.addBgColor { padding: 20px 20px 0px; border-bottom: none; }

.lkq { margin-top: 0px; }

.addBgColor_content { background-color: rgb(239, 242, 246); }

.pages-date { border: none; }

.lkq-h1 { padding-top: 26px; }

.content { width: 1220px; margin: 0px auto; background: rgb(255, 255, 255);=
 box-sizing: border-box; padding: 0px 6px; }

.content_gjgzk { padding: 0px; }

.gwy_gb { width: 1072px; margin: 0px auto; padding-bottom: 70px; }

.padd { }

.no-breadNav-padd { padding-top: 26px; }

.padd-zyygwj { }

.channel_tab { border-bottom: 1px solid rgb(186, 186, 186); padding-bottom:=
 2px; padding-left: 5px; }

.channel_tab span { padding: 0px 15px; background: url("../images/zl/line.j=
pg") right center no-repeat; }

.channel_tab span.noline { background: none; }

.channel_tab span { font-family: =E5=BE=AE=E8=BD=AF=E9=9B=85=E9=BB=91, =E5=
=AE=8B=E4=BD=93; font-size: 22px; }

.channel_tab span a { font-family: =E5=BE=AE=E8=BD=AF=E9=9B=85=E9=BB=91, =
=E5=AE=8B=E4=BD=93; font-size: 22px; }

.lmtit { font-family: FZZHUNYSK, =E5=BE=AE=E8=BD=AF=E9=9B=85=E9=BB=91, =E5=
=AE=8B=E4=BD=93; font-size: 22px; border-bottom: 1px solid rgb(186, 186, 18=
6); }

.lmtit a { color: rgb(0, 0, 0); }

.lmtit a:hover { color: rgb(2, 82, 145); }

.lmtit span { padding: 0px 11px; }

.lmtit .span1 { padding-left: 16px; }

.lmtit span a { font-size: 14px; color: rgb(136, 136, 136); font-weight: no=
rmal; font-family: =E5=BE=AE=E8=BD=AF=E9=9B=85=E9=BB=91, =E5=AE=8B=E4=BD=93=
; }

.lmtit i { font-style: normal; font-size: 12px; color: rgb(136, 136, 136); =
}

.pub_border { }

.list ul li { padding: 18px 0px; overflow: hidden; border-bottom: 1px solid=
 rgb(221, 221, 221); }

.list ul li h4 { padding-bottom: 15px; }

.list ul li h4 a { font-size: 17px; color: rgb(0, 0, 0); font-family: =E5=
=BE=AE=E8=BD=AF=E9=9B=85=E9=BB=91, =E5=AE=8B=E4=BD=93; font-weight: normal;=
 }

.list ul li h4 span { color: rgb(136, 136, 136); font-weight: normal; font-=
size: 15px; }

.list ul li h4 span.date { padding-left: 14px; }

.list ul li p { margin: 0px; padding: 0px; line-height: 22px; color: rgb(10=
2, 102, 102); }

.list ul li p a { color: rgb(102, 102, 102); font-size: 12px; }

div.list_1 ul { padding: 15px 0px 0px; }

div.list_1 ul li { padding: 0px; line-height: 35px; border-bottom: none; }

div.list_1 ul li h4 { padding-bottom: 0px; }

div.list_1 ul li h4 span.place { font-family: =E5=BE=AE=E8=BD=AF=E9=9B=85=
=E9=BB=91; padding-left: 0px; color: rgb(136, 136, 136); font-size: 17px; }

div.list_1 ul li h4 span.date { font-family: =E5=AE=8B=E4=BD=93; color: rgb=
(136, 136, 136); }

div.list_2 ul li h4 a { background: url("point.jpg") left center no-repeat;=
 padding-left: 11px; }

.search_key { padding-bottom: 26px; font-size: 12px; height: 26px; line-hei=
ght: 26px; padding-top: 4px; }

.search_key .zhi { float: left; display: block; color: rgb(136, 136, 136); =
padding: 0px; height: 25px; line-height: 26px; }

.search_key ::-webkit-input-placeholder { color: rgb(136, 136, 136); }

.search_key input { padding: 3px 5px; font-size: 14px; font-family: =E5=BE=
=AE=E8=BD=AF=E9=9B=85=E9=BB=91, =E5=AE=8B=E4=BD=93; width: 178px; text-alig=
n: center; }

.search_key input.date_picker { width: 128px; }

.search_key input.column3mi4_3_2_l { border-right: none; }

.search_key input { border-right: 1px solid rgb(0, 0, 0); border-left: none=
; border-bottom: none; border-top: none; display: block; float: left; backg=
round: none; }

.search_key .butn { background: url("../images/public/searchButn.png") no-r=
epeat; width: 26px; height: 30px; margin-top: 1px; margin-left: 25px; borde=
r: none; color: rgb(255, 255, 255); text-align: left; padding-left: 15px; c=
ursor: pointer; }

.seclect_op { position: relative; display: block; float: left; z-index: 12;=
 }

.seclect_op input { background: url("trs_ico.png") 56px -32px no-repeat; cu=
rsor: pointer; border-right: none; }

.search_key ul.option { display: none; position: absolute; top: 26px; left:=
 0px; width: 190px; background: rgb(239, 239, 239); z-index: 111; }

.search_key ul.option li { cursor: pointer; font-size: 14px; padding: 7px 0=
px 7px 15px; }

.search_key ul.option li:hover { background: rgb(250, 250, 250); }

.zl_more { width: 111px; height: 28px; font-size: 14px; color: rgb(102, 102=
, 102); background: rgb(220, 220, 221); display: block; margin: 0px auto; l=
ine-height: 28px; text-align: center; }

.zl_more span { padding-right: 4px; font-size: 16px; font-family: =E5=BE=AE=
=E8=BD=AF=E9=9B=85=E9=BB=91, =E5=AE=8B=E4=BD=93; color: rgb(0, 0, 0); }

.zl_more { font-size: 16px; font-family: =E5=BE=AE=E8=BD=AF=E9=9B=85=E9=BB=
=91, =E5=AE=8B=E4=BD=93; color: rgb(0, 0, 0); }

.zl_more span:hover { color: rgb(2, 82, 145); }

.zl_more:hover { color: rgb(2, 82, 145); }

.zl_channel_con { padding-bottom: 22px; }

.zl_channel_body { padding: 15px 0px 0px; }

.zl_channel_body dl { clear: both; padding: 14px 0px; overflow: hidden; hei=
ght: auto; }

.zl_channel_body dl dt { width: auto; margin-right: 13px; float: left; }

.zl_channel_body dl dd { width: auto; }

.zl_channel_body dl dd h3 { padding-bottom: 3px; }

.zl_channel_body dl dd h3 span { color: rgb(0, 0, 0); font-weight: normal; =
font-size: 14px; font-family: =E5=BE=AE=E8=BD=AF=E9=9B=85=E9=BB=91, =E5=AE=
=8B=E4=BD=93; }

.zl_channel_body dl dd h3 span.date { }

.zl_channel_body dl dd h3 span.place { padding-left: 10px; }

.zl_channel_body dl dd h4 { padding-bottom: 8px; line-height: 34px; }

.zl_channel_body dl dd h4 a { font-size: 26px; color: rgb(0, 0, 0); font-fa=
mily: =E5=BE=AE=E8=BD=AF=E9=9B=85=E9=BB=91, =E5=AE=8B=E4=BD=93; font-weight=
: normal; word-spacing: 2px; letter-spacing: 1px; }

.zl_channel_body dl dd h4 span { color: rgb(0, 0, 0); font-weight: normal; =
font-size: 14px; font-family: =E5=BE=AE=E8=BD=AF=E9=9B=85=E9=BB=91, =E5=AE=
=8B=E4=BD=93; }

.zl_channel_body dl dd h4 span.date { }

.zl_channel_body dl dd h4 span.place { padding-left: 10px; }

.zl_channel_body dl dd p { margin: 0px; padding: 0px; line-height: 25px; }

.zl_channel_body dl dd p a { color: rgb(136, 136, 136); font-size: 16px; fo=
nt-family: =E5=BE=AE=E8=BD=AF=E9=9B=85=E9=BB=91, =E5=AE=8B=E4=BD=93; }

.zl_channel_body dl dd p a:hover { color: rgb(2, 81, 148); font-size: 16px;=
 font-family: =E5=BE=AE=E8=BD=AF=E9=9B=85=E9=BB=91, =E5=AE=8B=E4=BD=93; }

.sp_channel { width: 723px; overflow: hidden; padding: 0px 0px 18px; }

.sp_tit { height: 44px; line-height: 44px; font-size: 17px; color: rgb(0, 0=
, 0); font-family: =E5=BE=AE=E8=BD=AF=E9=9B=85=E9=BB=91, =E5=AE=8B=E4=BD=93=
; }

.sp_channel img { width: 371px; height: 244px; }

.sp_channel dl dt { float: left; position: relative; }

.sp_channel dl dd { width: auto; }

.sp_channel dl dd h3 { padding-bottom: 3px; }

.sp_channel dl dd h3 span { color: rgb(0, 0, 0); font-weight: normal; font-=
size: 14px; font-family: =E5=BE=AE=E8=BD=AF=E9=9B=85=E9=BB=91, =E5=AE=8B=E4=
=BD=93; }

.sp_channel dl dd h3 span.date { }

.sp_channel dl dd h3 span.place { padding-left: 10px; }

.sp_channel dl dd h4 { line-height: 34px; padding-bottom: 15px; }

.zl_channel_body dl dd h4 a { font-size: 26px; color: rgb(0, 0, 0); font-fa=
mily: =E5=BE=AE=E8=BD=AF=E9=9B=85=E9=BB=91, =E5=AE=8B=E4=BD=93; font-weight=
: normal; word-spacing: 2px; letter-spacing: 1px; }

.sp_channel dl dd h4 span { color: rgb(136, 136, 136); font-weight: normal;=
 font-size: 14px; }

.sp_channel dl dd p { margin: 0px; padding: 0px; line-height: 25px; }

.sp_channel dl dd p a { color: rgb(136, 136, 136); font-size: 16px; }

.sp_channel dl dt span { display: block; background: url("../images/public/=
video.png") no-repeat; position: absolute; top: 180px; left: 322px; width: =
34px; height: 34px; }

.sp_channel dl dt span a { display: block; width: 34px; height: 34px; }

.rightPart { font-family: =E5=BE=AE=E8=BD=AF=E9=9B=85=E9=BB=91, =E5=AE=8B=
=E4=BD=93; }

.list01 { margin: 0px; padding: 0px; }

.list01 li { background: url("trs_Point.jpeg") 0px 14px no-repeat; margin: =
0px; padding: 3px 0px 3px 12px; line-height: 26px; font-size: 14px; list-st=
yle: none; }

.list01 li a:hover { text-decoration: underline; }

.list01 li .datetime { float: right; color: rgb(153, 153, 153); }

.box { margin-bottom: 30px; }

h1 { line-height: 56px; font-family: =E5=BE=AE=E8=BD=AF=E9=9B=85=E9=BB=91, =
=E5=AE=8B=E4=BD=93; font-size: 38px; text-align: center; padding: 0px 0px 2=
6px; font-weight: normal; }

.padd_xzfgk { border: 1px solid rgb(221, 221, 221); }

.h1_xzfgk { padding-top: 25px; }

.guohui_logo { border-bottom: 5px solid rgb(1, 82, 147); margin-top: 60px; =
padding-bottom: 26px; padding-top: 0px; line-height: 39px; text-align: cent=
er; }

.guohui_logo img { vertical-align: middle; }

.lkq-h1 { padding-top: 36px; }

.pages-date { text-align: center; color: rgb(102, 102, 102); font-size: 14p=
x; height: 35px; overflow: hidden; }

.pages-date span.font, .pages_print span.font { margin: 0px 10px; }

.pages_print span.font_gjgzk { margin: 0px; }

.pages_print_gwygb .font { color: rgb(137, 137, 137); }

.pages-date span.font-zyygwj, .pages_print span.font-zyygwj { margin-right:=
 0px; }

.pages-date span.font-zyygwj { margin: 0px; }

.pages_print .split { float: left; margin: 0px 15px; }

.pages_print .split_zyygwj { margin: 0px 24px; }

.pages_print { padding-bottom: 11px; }

.pages_print .index_switchsize { float: left; padding-left: 180px; }

.pages_print .printIco { float: left; background: url("print.png") right ce=
nter no-repeat; padding: 5px 25px 5px 0px; cursor: pointer; margin-top: -5p=
x !important; }

.pages_print .printIco_gjgzk { background: url("print_gjgzk.png") left 5px =
no-repeat; padding-left: 22px; padding-right: 0px; }

.pages_print .downIco { float: left; background: url("trs_download823.jpg")=
 0px 0px no-repeat; padding-left: 22px; cursor: pointer; }

.mdownIco { display: none; }

.mdownIco_miaodong { display: block; float: left; background: url("/govweb/=
xhtml/zhuanti/miaodong/images/download823.jpg") no-repeat; font-size: 14px;=
 padding-left: 20px; }

.mdownIco_miaodong a { color: rgb(102, 102, 102); }

.comment { margin-top: -14px; }

.collectionLocation { float: left; cursor: pointer; margin-left: 10px; }

.color_font { float: left; }

.com_word { float: left; height: 44px; line-height: 44px; padding-left: 5px=
; }

.com_word:hover { color: rgb(197, 0, 1); }

.collectionLocation .icon1 { width: 13px; height: 44px; float: left; backgr=
ound: url("shoucang_bg.png") 100% 15px no-repeat; }

.collectionLocation .icon2 { width: 13px; height: 44px; float: left; backgr=
ound: url("message_bg.png") 100% 15px no-repeat; }

.collectionLocation .icon1, .collectionLocation .icon2 { padding-left: 8px;=
 }

.pages_print .share { float: left; width: auto; margin: 0px; }

.pages_print .index_switchsize span { cursor: pointer; }

.pages_print { text-align: center; font-size: 14px; height: 30px; border-bo=
ttom: 1px solid rgb(220, 220, 220); }

.pages_print .share { color: rgb(137, 137, 137); }

.pages_print2 { text-align: center; font-size: 14px; height: 30px; border-b=
ottom: 1px solid rgb(220, 220, 220) !important; position: initial !importan=
t; }

#btnPrint { cursor: pointer; }

.pages_content { line-height: 30px; margin: 0px; padding: 40px 0px; font-si=
ze: 16px; }

.oneColumn_gwygb .pages_content { padding-bottom: 0px; }

.pages_content p { margin-top: 15px; }

.pages_content img { max-width: 100%; }

.pages_content .list01 li a p { margin-top: 0px; font-family: "Microsoft Ya=
hei"; }

.pages_content .editor { color: rgb(137, 137, 137); font-size: 12px; text-a=
lign: right; padding: 5px 0px; }

.editor { text-align: right; color: rgb(136, 136, 136); font-size: 14px; }

.zrbj { display: none; }

.keyWord { margin-top: 50px; }

.de_bannerS { position: relative; height: 103px; padding: 10px 20px; margin=
: 38px 0px; border: 1px solid rgb(221, 221, 221); }

.de_bannerS a { position: absolute; width: 71px; height: 70px; top: 28px; b=
ackground: url("trs_ico1.jpeg") no-repeat; }

.de_bannerS a.bannerA1 { background-position: 0px 0px; right: 20px; }

.de_bannerS a.bannerA2 { background-position: 0px -72px; right: 106px; }

.xg-list { padding-bottom: 15px; }

.xg-list .pannel-title { margin: 0px; color: rgb(0, 85, 142); line-height: =
33px; font-size: 18px; font-family: =E5=BE=AE=E8=BD=AF=E9=9B=85=E9=BB=91, =
=E5=AE=8B=E4=BD=93; }

.newPicture { width: 713px; overflow: hidden; }

.newPicture .con { position: relative; width: 732px; left: -7px; }

.newPicture dl { float: left; width: 230px; margin: 0px 6px; background: rg=
b(223, 223, 223); z-index: 1; }

.newPicture dl a { display: block; }

.newPicture dl dt { height: 134px; }

.newPicture dl dd { font-size: 13px; line-height: 19px; padding: 12px; }

.hotKey { margin-top: 30px; }

.hotKey .con { padding: 8px 0px; }

.hotKey a { display: inline-block; margin-right: 31px; line-height: 31px; }

.back_top { width: 48px; height: 48px; padding-top: 26px; background: url("=
trs_backTop.jpg") center top no-repeat; cursor: pointer; position: fixed; t=
op: 85%; left: 50%; margin-left: 630px; }

.back_top a { display: block; text-align: center; background: rgb(193, 193,=
 193); font-size: 16px; font-family: =E5=BE=AE=E8=BD=AF=E9=9B=85=E9=BB=91, =
=E5=AE=8B=E4=BD=93; color: rgb(255, 255, 255); line-height: 20px; padding: =
4px 3px; }

.back_top a:hover { background: rgb(175, 175, 175); }

.erwei { width: 390px; margin: 10px auto; }

.erwei .youErwei { width: 132px; float: right; text-align: center; }

#div_div { width: 145px; margin: 0px auto; text-align: center; }

#div_div.sweep_gb { margin: 20px auto 0px; }

#qr_container { color: rgb(181, 181, 181); font-size: 12px; line-height: 26=
px; position: relative; }

#div_div .sweep { margin: auto; position: relative; font-size: 13px; color:=
 rgb(67, 67, 67); }

#div_div .sweep_gwygb { text-align: left; }

.gwycwhy_btn { width: auto; }

.column3ri4 { padding-top: 10px; }

.column3ri4_1 li { width: 41px; height: 41px; line-height: 41px; background=
: url("../images/index/p12.jpg") 0px 0px no-repeat; text-align: center; flo=
at: left; margin-right: 5px; margin-top: 15px; font-family: =E5=BE=AE=E8=BD=
=AF=E9=9B=85=E9=BB=91, =E5=AE=8B=E4=BD=93; font-size: 14px; }

.column3ri4_1 li.hover a { background: url("../images/index/p13.jpg") 0px 0=
px no-repeat; width: 41px; height: 41px; display: block; }

.column3ri4_2_con ul { margin-top: 10px; margin-bottom: 10px; }

.column3ri4_2_con li { font-family: =E5=AE=8B=E4=BD=93; font-size: 14px; li=
ne-height: 17px; padding: 5px 0px; }

.sjcx_btn { position: absolute; top: 256px; left: 48px; display: block; wid=
th: 130px; height: 40px; }

.column3ri4 .pannel-title { margin: 0px; color: rgb(0, 85, 142); line-heigh=
t: 33px; font-size: 18px; font-family: =E5=BE=AE=E8=BD=AF=E9=9B=85=E9=BB=91=
, =E5=AE=8B=E4=BD=93; }

.oneColumn .pages_print .index_switchsize { padding-left: 275px; }

.pages_print .index_switchsize span.on { color: rgb(1, 82, 147); font-weigh=
t: bold; }

.oneColumn .de_bannerS { height: 100px; padding: 15px 26px; margin: 38px 0p=
x; }

.oneColumn .de_bannerS a.bannerA1 { background-position: 0px 0px; right: 14=
6px; }

.oneColumn .de_bannerS a.bannerA2 { background-position: 0px -72px; right: =
58px; }

.oneColumn .newPicture { width: 890px; overflow: hidden; }

.oneColumn .newPicture .con { width: 999px; left: -9px; }

.oneColumn .newPicture dl { text-align: center; width: 287px; margin: 0px 9=
px; background: rgb(223, 223, 223); z-index: 1; }

.oneColumn .newPicture dl dt { height: 167px; }

.oneColumn .newPicture dl dd { padding: 10px; }

#pageBreak { margin: 0px auto 40px; position: relative; top: 21px; }

#pageBreak a { display: inline-block; width: 24px; height: 24px; line-heigh=
t: 24px; text-align: center; margin: 0px 3px; background: rgb(222, 222, 222=
); color: rgb(49, 49, 49); }

#pageBreak a.hover { background: rgb(11, 103, 166); color: rgb(255, 253, 24=
4); }

#pageBreak span { display: inline-block; height: 24px; line-height: 24px; t=
ext-align: center; margin: 0px 3px; color: rgb(49, 49, 49); }

#pageBreak span.laypage_curr { background: rgb(11, 103, 166); color: rgb(25=
5, 253, 244); width: 24px; }

#pageBreak span { font-size: 16px; }

#pageBreak a { font-size: 16px; }

.hotKey a { font-size: 16px; }

.pages_content a { color: rgb(0, 0, 255) !important; }

.ggwbxl2023oneColumn .pages_content a { color: rgb(0, 0, 255) !important; }

.pages_content a:hover { text-decoration: underline; }

.related { border-bottom: 1px solid rgb(221, 221, 221); border-top: 1px sol=
id rgb(221, 221, 221); margin: 43px 0px 0px; padding: 15px 0px; }

.related ul li a { color: rgb(0, 85, 142); font-size: 16px; }

.related ul li a:hover { color: rgb(2, 81, 148); }

.pos { position: relative; height: 248px; }

.oneColumn .de_bannerS { margin: 15px 0px 0px; }

.oneColumn { width: 950px; padding: 30px 60px 80px; margin: 0px auto; }

.oneColumn.pub_border { width: auto; padding: 10px 66px 38px; }

.oneColumn.oneColumn_gwygb { width: auto; padding: 10px 66px 80px; border: =
1px solid rgb(221, 221, 221); }

.oneColumn.pub_border h1 { padding: 26px 0px; }

.gbzk_article { margin-top: 59px; padding: 50px 66px 10px; }

.gbzk_article .pages_print { position: static; }

.gbzk_article .pages-date { padding-top: 0px; overflow: visible; }

.no_breadcrumb_article { margin-top: 44px; }

.lkq { margin-top: 44px; padding: 0px 66px 38px; }

.jdxj { position: absolute; top: 15px; right: 0px; width: 375px; height: 24=
8px; }

.jdxj .title ul { display: block; height: 43px; }

.jdxj .title ul li { float: left; font-size: 18px; color: rgb(0, 85, 142); =
font-family: =E5=BE=AE=E8=BD=AF=E9=9B=85=E9=BB=91, =E5=AE=8B=E4=BD=93; marg=
in: 0px 4px; }

.jdxj .title ul li a { color: rgb(0, 85, 142); }

.pages-date { position: relative; height: 30px; border-bottom: 1px solid rg=
b(220, 220, 220); padding-top: 7px; text-align: left; }

.pages-date-lkq { height: 35px; }

.pages-date-gjgzk { position: relative; height: 25px; border-bottom: none; =
margin-bottom: 10px; padding-top: 16px; text-align: left; color: rgb(102, 1=
02, 102); font-size: 14px; }

.pages-date_xzfgk { height: 30px; border: none; }

.pages-date2 { border: 0px; text-align: center; }

.pages_print { position: absolute; border-bottom: none; top: 7px; right: 0p=
x; }

.pages_print_gwygb { float: right; position: inherit; }

.pages_print_xzfgk { right: 10px; }

.oneColumn_xzfgk { margin-top: 30px; padding: 0px 66px 80px; }

.bottom_xzfgk { padding-bottom: 70px; }

.pages_print_gjgzk { top: 16px; }

.editor { display: none; }

.editor { padding-bottom: 30px; }

.pages-date_history_gb { padding-top: 0px; overflow: visible; }

.pages_print_history_gb { top: 0px; right: 10px; }

#pageBreak { margin: 0px auto 35px; }

div#share { display: inline-block; position: relative; margin-top: -6px; }

.share_gwygb#share { margin-top: 0px; }

.share * { margin: 0px; padding: 0px; text-decoration: none; }

ul, li { list-style: none; }

.share-icon { display: inline-block; width: 14px; height: 24px; line-height=
: 24px; background: url("http://www.gov.cn/govweb/xhtml/images/public/icon_=
16.jpg") center center no-repeat; vertical-align: -25%; }

.share-box { display: inline-block; }

.share-box a { display: inline-block; width: 24px; height: 24px; line-heigh=
t: 24px; margin-left: 7px; cursor: pointer; }

.share-box a:hover { opacity: 0.8; }

.share-box a.gwds_tsina { background: url("weibo.png") 0px 0px no-repeat; }

.share-box a.gwds_tsina:hover { background: url("weibo_on.png") 0px 0px no-=
repeat; }

.share-box a.gwds_weixin { background: url("weixin.png") 0px 0px no-repeat;=
 }

.share-box a.gwds_weixin:hover { background: url("weixin_on.png") 0px 0px n=
o-repeat; }

.share-box a.gwds_qzone { background: url("qqzone.png") 0px 0px no-repeat; =
}

.share-box a.gwds_qzone:hover { background: url("qqzone_on.png") 0px 0px no=
-repeat; }

.share .gwds_more { display: inline-block; width: 24px; height: 24px; backg=
round: url("http://www.gov.cn/govweb/xhtml/2016gov/images/public/icon_17.jp=
g") 0px 0px no-repeat; cursor: pointer; }

.share-popup { width: 212px; box-shadow: rgb(238, 238, 238) 0px 0px 7px; z-=
index: 1000000; border: 1px solid rgb(233, 233, 233); position: absolute; d=
isplay: none; }

.share-popup h6 { height: 34px; background-color: rgb(246, 246, 246); font:=
 700 14px / 32px "microsoft yahei"; padding: 0px 3px; }

.share-popup h6 b { position: absolute; top: 5px; right: 5px; width: 22px; =
height: 23px; background: url("http://static.gridsumdissector.com/zheng_fen=
_xiang/images/pop_c.gif") 0px 0px no-repeat; cursor: pointer; }

.share-popup ul { width: 94%; padding: 8px 3%; overflow: hidden; background=
-color: rgb(255, 255, 255); }

.share-popup li { width: 49%; margin: 0px 0.5%; float: left; }

.share-popup li a { display: block; height: 20px; line-height: 20px; border=
: 1px solid transparent; padding: 5px 0px; font-size: 14px; color: rgb(86, =
86, 86); text-indent: 34px; background: url("http://static.gridsumdissector=
.com/zheng_fen_xiang/images/is_24.png") no-repeat; cursor: pointer; }

.share-popup li a:hover { background-color: rgb(243, 243, 243); border: 1px=
 solid rgb(238, 238, 238); border-radius: 3px; }

.share-popup.top { bottom: 130%; }

.share-popup.bottom { top: 130%; }

.share-popup.left { right: 15px; left: auto !important; }

.share-popup.right { left: 100%; margin-left: -40px; }

.share-popup li a.gwds_qzone { background-position: 0px -237px; }

.share-popup li a.gwds_douban { background-position: 0px -357px; }

.date_selector, .date_selector * { width: auto; height: auto; border: none;=
 background: none; margin: 0px; padding: 0px; text-align: left; text-decora=
tion: none; }

.date_selector { background: rgb(251, 251, 251); border: 1px solid rgb(204,=
 204, 204); padding: 10px; margin: -1px 0px 0px; position: absolute; z-inde=
x: 100000; display: none; border-radius: 3px; box-shadow: rgb(204, 204, 204=
) 0px 2px 2px; width: 220px; }

.date_selector_ieframe { position: absolute; z-index: 99999; display: none;=
 }

.date_selector .nav { width: 17.5em; background: none; }

.date_selector .nav p { clear: none; }

.date_selector .month_nav, .date_selector .year_nav { margin: 0px 0px 3px; =
padding: 0px; display: block; position: relative; text-align: center; }

.date_selector .month_nav { float: left; width: 55%; }

.date_selector .year_nav { float: right; width: 42%; margin-right: -8px; }

.date_selector .month_name, .date_selector .year_name { font-weight: bold; =
line-height: 20px; }

.date_selector .button { display: block; position: absolute; top: 0px; widt=
h: 18px; height: 18px; line-height: 16px; font-weight: bold; color: rgb(89,=
 133, 199); text-align: center; font-size: 12px; overflow: hidden; border: =
1px solid rgb(204, 204, 204); border-radius: 2px; padding: 0px; }

.date_selector .button:hover, .date_selector .button.hover { background: rg=
b(89, 133, 199); color: rgb(255, 255, 255); cursor: pointer; border-color: =
rgb(58, 147, 13); }

.date_selector .prev { left: 0px; }

.date_selector .next { right: 0px; }

.date_selector table { border-spacing: 0px; border-collapse: collapse; clea=
r: both; margin: 0px; width: 220px; }

.date_selector th, .date_selector td { width: 2.5em; height: 2em; color: rg=
b(102, 102, 102); font-weight: normal; padding: 0px !important; text-align:=
 center !important; }

.date_selector th { font-size: 12px; }

.date_selector td { border: 1px solid rgb(241, 241, 241); line-height: 2em;=
 text-align: center; white-space: nowrap; color: rgb(89, 133, 199); backgro=
und: rgb(255, 255, 255); }

.date_selector td.today { background: rgb(238, 238, 238); }

.date_selector td.unselected_month { color: rgb(204, 204, 204); }

.date_selector td.selectable_day { cursor: pointer; }

.date_selector td.selected { background: rgb(43, 87, 154); color: rgb(255, =
255, 255); font-weight: bold; }

.date_selector td.selectable_day:hover, .date_selector td.selectable_day.ho=
ver { background: rgb(89, 133, 199); color: rgb(255, 255, 255); }

.editor span { margin-right: 20px; }

.editor span a { color: rgb(136, 136, 136); }

.shuzi { display: none; }

.editor span { margin-right: 20px; }

.editor span a { color: rgb(136, 136, 136); }

.videoBox { width: 100%; text-align: center; }

.videoBox video { width: 615px; height: 461px; background: rgb(0, 0, 0); }

div#myFlash_player { z-index: 10; }

.pages_content2 { padding: 0px; }

.contentLeft { width: 677px; float: left; border-right: 1px solid rgb(220, =
220, 220); padding-right: 30px; box-sizing: border-box; }

.contentRight { width: 210px; float: right; }

.contentRight .related { position: relative; margin: 0px; left: 22px; borde=
r: 0px; }

.contentRight .pannel-title { color: rgb(0, 99, 198); }

.contentRight .list01 a { font-size: 16px; line-height: 35px; }

.column3ri4 { padding-top: 10px; }

.column3ri4_1 li { width: 41px; height: 41px; line-height: 41px; background=
: url("./trs_p12.jpg") 0px 0px no-repeat; text-align: center; float: left; =
margin-right: 5px; margin-top: 15px; font-family: =E5=BE=AE=E8=BD=AF=E9=9B=
=85=E9=BB=91, =E5=AE=8B=E4=BD=93; font-size: 14px; }

.column3ri4_1 li.hover a { background: url("./trs_p13.jpg") 0px 0px no-repe=
at; width: 41px; height: 41px; display: block; }

.column3ri4_2_con ul { margin-top: 10px; margin-bottom: 10px; }

.column3ri4_2_con li { font-family: =E5=AE=8B=E4=BD=93; font-size: 14px; li=
ne-height: 17px; padding: 5px 0px; }

.sjcx_btn { position: absolute; top: 256px; left: 48px; display: block; wid=
th: 130px; height: 40px; }

.column3ri4 .pannel-title { margin: 0px; color: rgb(0, 85, 142); line-heigh=
t: 33px; font-size: 18px; font-family: =E5=BE=AE=E8=BD=AF=E9=9B=85=E9=BB=91=
, =E5=AE=8B=E4=BD=93; }

.audiojs audio { position: absolute; left: -1px; }

.audiojs { width: 460px; height: 36px; background: -webkit-gradient(linear,=
 0% 0%, 0% 100%, from(rgb(68, 68, 68)), color-stop(0.5, rgb(85, 85, 85)), c=
olor-stop(0.51, rgb(68, 68, 68)), to(rgb(68, 68, 68))) rgb(64, 64, 64); ove=
rflow: hidden; font-family: monospace; font-size: 12px; box-shadow: rgba(0,=
 0, 0, 0.3) 1px 1px 8px; }

.audiojs .play-pause { width: 25px; height: 40px; padding: 4px 6px; margin:=
 0px; float: left; overflow: hidden; border-right: 1px solid rgb(0, 0, 0); =
}

.audiojs p { display: none; width: 25px; height: 40px; margin: 0px; cursor:=
 pointer; }

.audiojs .play { display: block; }

.audiojs .scrubber { position: relative; float: left; width: 280px; backgro=
und: rgb(90, 90, 90); height: 14px; margin: 10px; border-top: 1px solid rgb=
(63, 63, 63); border-left: 0px; border-bottom: 0px; overflow: hidden; }

.audiojs .progress { position: absolute; top: 0px; left: 0px; height: 14px;=
 width: 0px; background: -webkit-gradient(linear, 0% 0%, 0% 100%, from(rgb(=
204, 204, 204)), color-stop(0.5, rgb(221, 221, 221)), color-stop(0.51, rgb(=
204, 204, 204)), to(rgb(204, 204, 204))) rgb(204, 204, 204); z-index: 1; }

.audiojs .loaded { position: absolute; top: 0px; left: 0px; height: 14px; w=
idth: 0px; background: -webkit-gradient(linear, 0% 0%, 0% 100%, from(rgb(34=
, 34, 34)), color-stop(0.5, rgb(51, 51, 51)), color-stop(0.51, rgb(34, 34, =
34)), to(rgb(34, 34, 34))) rgb(0, 0, 0); }

.audiojs .time { float: left; height: 36px; line-height: 36px; margin: 0px =
0px 0px 6px; padding: 0px 6px 0px 12px; border-left: 1px solid rgb(0, 0, 0)=
; color: rgb(221, 221, 221); text-shadow: rgba(0, 0, 0, 0.5) 1px 1px 0px; }

.audiojs .time em { padding: 0px 2px 0px 0px; color: rgb(249, 249, 249); fo=
nt-style: normal; }

.audiojs .time strong { padding: 0px 0px 0px 2px; font-weight: normal; }

.audiojs .error-message { float: left; display: none; margin: 0px 10px; hei=
ght: 36px; width: 400px; overflow: hidden; line-height: 36px; white-space: =
nowrap; color: rgb(255, 255, 255); text-overflow: ellipsis; }

.audiojs .error-message a { color: rgb(238, 238, 238); text-decoration: non=
e; padding-bottom: 1px; border-bottom: 1px solid rgb(153, 153, 153); white-=
space: normal; }

.audiojs .play { background: url("trs_player-graphics.gif") -2px -1px no-re=
peat; margin-top: 0px; }

.audiojs .loading { background: url("trs_player-graphics.gif") -2px -31px n=
o-repeat; }

.audiojs .error { background: url("trs_player-graphics.gif") -2px -61px no-=
repeat; }

.audiojs .pause { background: url("trs_player-graphics.gif") -2px -91px no-=
repeat; }

.playing .play, .playing .loading, .playing .error { display: none; }

.playing .pause { display: block; margin-top: 0px; }

.loading .play, .loading .pause, .loading .error { display: none; }

.loading .loading { display: block; }

.error .time, .error .play, .error .pause, .error .scrubber, .error .loadin=
g { display: none; }

.error .error { display: block; }

.error .play-pause p { cursor: auto; }

.error .error-message { display: block; }

#audio_box { position: relative; height: 40px; overflow: hidden; width: 650=
px; margin: 0px auto; text-align: center; }

.audiojs { position: absolute; right: 0px; top: 2px; box-shadow: none; widt=
h: 650px; background: rgb(73, 73, 73); }

#audio_box .audio_list { position: absolute; left: 0px; bottom: 40px; heigh=
t: 0px; overflow: hidden; z-index: 99; background: rgba(0, 0, 0, 0.6); widt=
h: 100%; right: 0px; }

#audio_box .time em { color: rgb(162, 209, 1); }

#audio_box .time { font-size: 14px; border-left: 1px solid rgb(162, 209, 1)=
; }

.audiojs .progress { background: rgb(162, 209, 1); }

.audiojs .play-pause { border-right: 1px solid rgb(162, 209, 1); }

.audiojs .loaded, .audiojs .scrubber { width: 470px; }

#audio_box .prev { position: absolute; top: 0px; left: 0px; height: 36px; m=
argin: 0px; overflow: hidden; padding: 4px 6px; width: 25px; border-right: =
1px solid rgb(162, 209, 1); background: url("/govweb/xhtml/images/public/pl=
ayer-graphics.gif") center -145px no-repeat rgb(73, 73, 73); }

#audio_box .next { position: absolute; top: 0px; left: 37px; border-right: =
1px solid rgb(162, 209, 1); height: 36px; margin: 0px; overflow: hidden; pa=
dding: 4px 6px; width: 25px; background: url("/govweb/xhtml/images/public/p=
layer-graphics.gif") center -115px no-repeat rgb(73, 73, 73); }

.ggwbxl2023oneColumn { padding: 30px 44px; width: 100%; margin-top: 45px; b=
ox-sizing: border-box; }

.ggwbxl2023h1 { padding-top: 26px; }

@media print {
  .nav { background: none !important; }
  .shuzi { display: block; font-size: 100px; height: 455px; margin: 35px au=
to 0px; text-align: center; }
  .player_video { display: none; height: 0px; }
  #v_player { display: none !important; }
  #player_video { display: none; }
  #iframe1 { display: none; }
}

.oneColumn.gb_article { padding: 50px 66px 10px; margin-top: 44px; }

.ldrjl_qdly .pages_print { width: 100%; }

.ldrjl_qdly .oneColumn .pages_print .index_switchsize { float: left; paddin=
g-left: 0px; margin-left: 0px; }

.ldrjl_qdly .pages_print .printIco { background: url("print.png") 35px cent=
er no-repeat; }

.ldrjl_qdly div#share { float: right; }
------MultipartBoundary--SB0pPWveiLqKmXE9ZgBnrOSupHTCTmEnE7zBsMPttS----
Content-Type: image/png
Content-Transfer-Encoding: base64
Content-Location: https://www.gov.cn/images/print.png

iVBORw0KGgoAAAANSUhEUgAAABIAAAARCAYAAADQWvz5AAAAgElEQVQ4jbWUUQ7AIAhD6+KB8SQe
mcVFiYEfbFwT/6SWh1pUFa01AFBwKr13VFdaDq3s8IdMEVREZHdnEn011bFhOOkyApEkmLGM1Ke/
BtuPP6uA4rdEp1OzZKG1cd0zms/KdL019sFa3TDaJ0AzwvhG1hIRzWrutdoA20NMCcALKzJYMC5O
5+oAAAAASUVORK5CYII=

------MultipartBoundary--SB0pPWveiLqKmXE9ZgBnrOSupHTCTmEnE7zBsMPttS----
Content-Type: image/png
Content-Transfer-Encoding: base64
Content-Location: https://www.gov.cn/images/weibo.png

iVBORw0KGgoAAAANSUhEUgAAABgAAAAYCAYAAADgdz34AAADZklEQVRIiZ2WS0gkVxiFv65un7Si
aIuKdiPiM4OIigvd2LrIQoxkk8Tg0rgNswjJIttANiFkYVbZ5jEBCejaTEQlG1/ICIriC/ERI74F
tTXh3NxqanqqxcyBoqruvXX++5//cSswMjLCI4gCHwNxoBGIAHfALrAN/AG8ADbTUYTSjIv4a+AD
IJgylwXU2+td4Ctr5AtgJ5XI8SF/D3gFDPiQ+8Gxa5ft/VEDnwK/AXlPIE5FGPgReJ7OwIfAt2m8
eioCwDeWy8CNgTT/wS54MgYHB8nPz+fy8pLV1VXm5uZIJBIBy/WnYhLs7e0V3/dA62PEgUCAUCjE
w8NDcuzs7IyNjQ2ur69pamoiFouxtramNZlAGTAqOWLAR+mI8/Ly6OnpYXh4mKGhISoqKpJzNzc3
VFdXc35+zujoKIWFhbS0tLjTysCYY8l9da+trWVgYIC6ujqCwSCO41BSUpKcv7295eLigs7OTsrK
ylhaWjLfWBjukC2iN9Dc3ExHR8cb40VFRfT391NaWmpkm5qaYnFxkWg0ysrKCm1tbd7lcRl4lkoi
t/3IhZqamtfepfv8/LzxJDc3l7u7O+/0Mxko9o5kZ2fT1dWVfN/Z2TGBPD4+5v7+nnA4TGVlJfX1
9WRkZBjZTk5OODg4MHMKuAcRZdGX3pahIMndq6srxsfHWVhYMEbLy8tNFm1ubrK1tWWypaqqysRE
umtMXpyennoN3CsQf6fKo1QcGxvj8PCQeDxOX18f7e3tdHd3G/0Fkc3MzJhn7TyNpEeO7SFJKNX2
9vaM28XFxUYKFdHu7q4pKAVXawTvbpXOPnglA797x/VRZmamec7KyjLaTkxMmB1rp4qDq7M34Nvb
234GXjq21SbLc3p6mkgkYna+v79vCFULDQ0NRrrJyUlTYI2NjbS2/lf88m52djaVXJwv3APnZ281
K8jSXlJJHgVXGSPvCgoKjDEFXSmpFFUieFuIxS9q366BqI1F2J0VqSpYmSKPcnJyksE9Ojoy6bu+
vm6q2QeXwDvKcjc9dRJ9AvzkdtREIsHy8rK5/if+sVzmdHNSXHrujcdbQOSfWS5SDQjfAe9Libcg
lyyD9sBJwq+Ljtn+pF08xRut0VppLolfQ7q/CumnA/xzz2+LCNxe/ZdNipfAr8CGLwvwL5d4PWQB
pJJbAAAAAElFTkSuQmCC

------MultipartBoundary--SB0pPWveiLqKmXE9ZgBnrOSupHTCTmEnE7zBsMPttS----
Content-Type: image/png
Content-Transfer-Encoding: base64
Content-Location: https://www.gov.cn/images/weixin.png

iVBORw0KGgoAAAANSUhEUgAAABgAAAAYCAYAAADgdz34AAADGklEQVRIiZ2Wy0tbQRTGf4mPoKb4
IAm4UNFVTSNuXIiuumldRarQF91mXboo7T/Q16KULtxl29IWIdiNrYuYlQFR3FgURWNqRWx9oAm+
4qOc6Ux6b14N/eByM3PPfOfxnZmJY2RkhBJoBe4D1wE/4AUywA8gCcSAj0CiGEVlkXkhfgncBipy
vrmAq/q5CTzTTp4C33OJnAXIg8A8cK8AeSE4te03/S7p4CEQAa6UQZwLN/AOeFTMwR3gTZGsyoUD
eK25FIwGUvOwNqCqqgq/309HRwcej0eNM5kM29vbLC8vs7CwwPn5eTGfDs0VF02Mgxc6RXw+HwMD
A7jdbtsqcdLc3Kye7u5uxsfH2d3dLVWuV6KJlKMNuCuz9fX1BINBRX5wcMDKyopt1dLSEoeHh8pu
cHCQ2traUpWTDmxzanJV997eXqqrq9VXKUM0GuXi4kKNj4+P1Xh1dVWNa2pq6OnpKeVAcctG+6L7
mVAopEohuLy85PT0FJfLlV1xcnKi5hOJBGdnZ8r53t4eW1tb7OzsFHLyVTQImFFFxd+2dzgcNnLB
+vq6suns7Mxj2tzcJBaLKYcWBCQNjxlLlxSD6OH1emlvby9oIeIPDw/T2Nhonfbaen5ubq7gYimF
EVcwMTHB7Oys+i0Rh8Nh1baiX19fn22tOMiGLVHOzMzkOZB2lAgN+vv7CQT+VFYiHhoaypa3paXF
uvSXU58hWUxPT6vNZIUIK49BXV2dTZ+mpiZbthbMi8hR4IaZE3FlH4hgGxsbKkJJvaGhQWnwLyST
SavFZKU+ap+bvSAOxsbGspHs7++rt7SvHB3WaHNxdHTE1NRUNhnhFtI14JM1xZw0FeQsikQiLC4u
2spl/T46OkoqlTJTwrlmbrRWrYU7b2UByC4W0eUtmzGdTtPV1UU8HjcO0sA162EnN1EIeG9O1FKQ
Upgjw0A2msal5lK3m3UffNCXRX59yoeQP9Zc5DoQvAVuAan/IJeyPNAXThaFbq/P+nySKMrJRmzE
VmouJbah2L8KqZ9c4E8sf1uEwKe//9RNMam7xS6IAfAbfZkbRmFPGEIAAAAASUVORK5CYII=

------MultipartBoundary--SB0pPWveiLqKmXE9ZgBnrOSupHTCTmEnE7zBsMPttS----
Content-Type: image/png
Content-Transfer-Encoding: base64
Content-Location: https://www.gov.cn/images/qqzone.png

iVBORw0KGgoAAAANSUhEUgAAABgAAAAYCAYAAADgdz34AAAC1UlEQVRIiZ2WT0sbQRjGf26iFU1J
1NiDhXrIJTTxIISoIIiX9mAp9JL+od+h9FDaL1DaHkrx4M1ri/ZS6AeIFTwoiKJGQxRaWwpiLRqJ
ihpJyjudDZtldk37wJDNzDvPs++feWebJiYm8MEN4BEwCtwEuoEy8BP4DnwBpoFvXhRBj3khfg1k
gIBr7QoQ1+M28FKLvAB+uIksA/ldIAc8NJCbYGnbdf3rK/AE+ARcbYDYjRDwHnjqJXAfeOfhlcLg
4KAaPmgC3mquOgGJ+aQ2MKK1tZW+vj415PkSkUnNWRN4pV30RH9/P83NzWrIcwPhemML9AIP/Kzl
jZPJZO2/PF/iBboCey1Nboy7vG00GmVoaEg9O+dlTtac8y4o7qA+RDWMjIzQ0dFBOBymvb1dTe/t
7ZHL5Tg8PKRcLtPW1kZPTw+ZTEatHx8fq7WDgwNmZ2eddKMikHTOnJ2dqc2CSqXC5uYmpVKJYDCI
ZVns7++zsbFBV1cXY2NjhEIh9SIydnZ23F4kRSDqnJmfn+f8/FyVoxDG4/E68Ww2SyKRYHh4mEAg
ULdvaWnJLdBtbBVieHFxoUhs7O7uKvJ0Ok0sFquzn5ubY3V11ZgIEfgNXHcvyAZJ4MDAAMvLyyws
LFCtVllZWVGhkDy0tLQo4UKhYCSX9Fm6hxghIVlcXGRra4vOzk5VNUIq8yIWiURUGH2QEw+ywC2T
jZBKzadSKU+KYrFIPp/3Wp6xdKutmFalUpw4OjpSw8/GAeGcFg+2gY+m02xvPjk5UXlYX/8bTaki
aReSBx8B4dy2q+g5cMfZj6QVSJyl/NbW1tQBsyGJlrMgjU+ExPb09LTOWc2J88oUDz74ddQGUdXX
7BSuHjSlLwtjPv6B/JlN7hYQjAP3gNJ/kEtYHusLpwZTEX/W/UneohFvxEZsEzrEdfD6qpCvA7nA
JVH2Z4sQXNPrv/QBndHV8tXIAvwBo6LkXxuxlDMAAAAASUVORK5CYII=

------MultipartBoundary--SB0pPWveiLqKmXE9ZgBnrOSupHTCTmEnE7zBsMPttS----
Content-Type: text/css
Content-Transfer-Encoding: quoted-printable
Content-Location: https://www.gov.cn/images/trs_forPrintStyle.css?t=20230526195810

@charset "utf-8";

@font-face { font-family: fangsong_GB2312; src: url("./font/fangsong_GB2312=
.ttf") format("truetype"); font-style: normal; font-weight: normal; }

.pctoubukuang1:empty { display: none; }

.printing .pctoubukuang1 { break-inside: avoid; }

.printing .header { height: 50px !important; }

.printing .header > .container > .padding { height: 50px !important; }

.printing .header_logo { top: 0px !important; }

.printing .header { border-bottom: 2px solid rgb(46, 85, 134); margin-botto=
m: 2px; }

.printing .header_search { visibility: hidden; }

.printing .header_toolbar { visibility: hidden; }

.printing .footer_r { display: none; }

.printing .footer { height: 140px; }

.printing .footer_wrap { border-top: 3px solid rgb(46, 85, 134); margin-top=
: 2px; height: 108px; break-inside: avoid; }

.printing .footer_links { display: none; border-bottom: 0px !important; }

.printing .content { width: auto; }

.printing .related { display: none; }

.printing #div_div { break-inside: avoid; }

.printing .pages_content { line-height: 1.4; word-break: break-word; box-si=
zing: border-box; margin: 0px auto; text-align: justify; width: 886px; }

.printing .pages_content p * { font-size: inherit !important; }

.printing .oneColumn.pub_border { padding: 10px 0px 66px; width: 950px; }

.printing strong { text-shadow: rgb(51, 51, 51) 0px 0px; }

.printing b { text-shadow: rgb(51, 51, 51) 0px 0px; }

.printing [style*=3D"font-weight: bold"] { text-shadow: rgb(51, 51, 51) 0px=
 0px; }

.printing .pages-date { text-align: center; height: 50px; border-bottom: 2p=
x solid rgb(220, 220, 220); font-size: 22px !important; }

.printing .printing_none { display: none !important; }

.printing .noneBorder { border-width: 0px !important; }

.printing .BreadcrumbNav { visibility: hidden; }

.printing .BreadcrumbNav { display: none; }

.printing .pages_print { visibility: hidden; }

.printing .editor { display: none; }

.printing .footer_nav { display: none; }

.printing .back_top { display: none !important; }

.printing .policyLibraryOverview_content .pages_content { padding: 0px 12px=
; width: 880px; margin-top: 85px; }

#UCAP-CONTENT-FORPRINT p { position: relative; }

#UCAP-CONTENT-FORPRINT .imgParentEle { position: relative; display: block; =
}

.page-break-inside { break-inside: avoid; }

#UCAP-CONTENT-FORPRINT table { width: auto !important; }

.printing .jiedu-blk { display: none; }

.locationHref { display: none; word-break: break-word; }

.printing .locationHref { display: block; }

.docImgEleO { display: none; }

.docImgEleO + [style*=3D"font-family: =E5=AE=8B=E4=BD=93, SimSun; color: rg=
b(0, 0, 255)"], .docImgEleO + [style*=3D"color: rgb(0, 0, 255)"] { display:=
 none; }

.docImgEleO + * > [style*=3D"font-family: =E5=AE=8B=E4=BD=93, SimSun; color=
: rgb(0, 0, 255)"], .docImgEleO + * > [style*=3D"color: rgb(0, 0, 255)"] { =
display: none; }

.docImgEleO + * + * > [style*=3D"font-family: =E5=AE=8B=E4=BD=93, SimSun; c=
olor: rgb(0, 0, 255)"], .docImgEleO + * + * > [style*=3D"color: rgb(0, 0, 2=
55)"] { display: none; }

.docImgEleO + * + * + * > [style*=3D"font-family: =E5=AE=8B=E4=BD=93, SimSu=
n; color: rgb(0, 0, 255)"], .docImgEleO + * + * + * > [style*=3D"color: rgb=
(0, 0, 255)"] { display: none; }

.printing.XXGK_GWYWJ .sj_index_box { padding: 0.1px 6px 0px; }

.printing.XXGK_GWYWJ .mxxgkwrap_gwywj { width: auto; }

.printing.XXGK_GWYWJ .sj_container { width: auto !important; }

.printing.XXGK_GWYWJ .pages_content { padding: 15px 55px 0px; box-sizing: b=
order-box; line-height: 2; width: auto !important; }

.printing.XXGK_GWYWJ .table2 { box-sizing: border-box; width: auto !importa=
nt; }

.printing.XXGK_GWYWJ .bd1 { margin: 0px auto; width: 100% !important; }

.printing.XXGK_GWYWJ .w90 { width: 120px; }

.printing.XXGK_GWYWJ .w340 { width: auto; }

.printing.XXGK_GWYWJ .pctoubukuang1 { width: 840px; margin: 0px auto; paddi=
ng: 40px 0px; overflow: hidden; font-size: 22px !important; }

.printing.XXGK_GWYWJ .pctoubukuang1 * { box-sizing: border-box; font-size: =
22px !important; }

.printing.XXGK_GWYWJ .pctoubukuang1 .border-table { border: 2px solid rgb(2=
21, 221, 221); }

.printing.XXGK_GWYWJ .pctoubukuang1 .bd1 td { box-sizing: border-box; }

.printing.XXGK_GWYWJ .pctoubukuang1 .bd1 tr td:nth-child(1) { width: 16%; p=
adding-left: 15px; }

.printing.XXGK_GWYWJ .pctoubukuang1 .bd1 tr td:nth-child(2) { width: 35%; }

.printing.XXGK_GWYWJ .pctoubukuang1 .bd1 tr td:nth-child(3) { width: 16%; p=
adding-left: 15px; }

.printing.XXGK_GWYWJ .footer_wrap { display: none !important; height: 0px !=
important; line-height: 0 !important; font-size: 0px !important; margin: 0p=
x !important; padding: 0px !important; overflow: hidden !important; }

.printing.XXGK_GWYWJ .wrap { padding-bottom: 0px !important; }

.printing.ZC_GWYBMWJ .pages_content { line-height: 2; }

.printing.ZC_GWYBMWJ .pctoubukuang1 { margin: 40px auto; width: 840px; bord=
er: 2px dashed rgb(164, 164, 164); box-sizing: border-box; }

.ZC_GWYBMWJ .pctoubukuang1 tr td:nth-child(1) { width: 8%; }

.ZC_GWYBMWJ .pctoubukuang1 tr td:nth-child(2) { width: 42%; }

.ZC_GWYBMWJ .pctoubukuang1 tr td:nth-child(3) { width: 8%; }

.printing.ZC_GWYBMWJ .pctoubukuang1 { font-size: 22px !important; }

.printing.ZC_GWYBMWJ .pctoubukuang1 * { box-sizing: border-box; font-size: =
22px !important; }

.printing.ZC_GWYBMWJ .pctoubukuang1 td { box-sizing: border-box; border-bot=
tom: 2px dashed rgb(164, 164, 164); }

.printing.ZC_GWYBMWJ .pctoubukuang1 tr td:nth-child(1) { width: 16%; paddin=
g-left: 15px; }

.printing.ZC_GWYBMWJ .pctoubukuang1 tr td:nth-child(2) { width: 35%; }

.printing.ZC_GWYBMWJ .pctoubukuang1 tr td:nth-child(3) { width: 16%; paddin=
g-left: 15px; }

.printing.ZC_GWYBMWJ .pctoubukuang1 tr:last-child td { border-width: 0px; }

.printing.ZC_GWYBMWJ .policyLibraryOverview_gwy_bmwj { padding-bottom: 0px =
!important; }

.printing.ZC_GWYBMWJ .footer_wrap { display: none !important; height: 0px !=
important; line-height: 0 !important; font-size: 0px !important; margin: 0p=
x !important; padding: 0px !important; overflow: hidden !important; }

.printing.ZC_GWYBMWJ .wrap { padding-bottom: 0px !important; }

.printing.ZCXZFGK .padd_xzfgk { width: 950px; box-sizing: border-box; margi=
n: 0px auto; border-width: 0px; }

.printing.ZCXZFGK .padd_xzfgk .pages_content { width: 100%; box-sizing: bor=
der-box; margin: 0px auto; }

.printing.ZCXZFGK .padd_xzfgk .editor { width: 800px; }

.printing.ZCXZFGK .padd_xzfgk .oneColumn { width: auto; }

.printing.ZCXZFGK .oneColumn_xzfgk { width: 836px; padding: 0px !important;=
 }

.printing.ZCXZFGK .bottom_xzfgk { padding-bottom: 0px; }

.printing.ZCXZFGK .addBgColor { padding: 30px 0px 0px; width: 886px; margin=
: 0px auto; }

.printing.ZCXZFGK .oneColumn_xzfgk #div_div { margin: 50px auto 68px; }

.printing.GWYGBXL .gwy_gb { width: 950px !important; padding-bottom: 0px !i=
mportant; }

.printing.GWYGBXL .pages_content { width: auto !important; }

.printing.GWYGBXL .oneColumn.oneColumn_gwygb { padding-top: 50px !important=
; padding-bottom: 0px !important; width: 892px !important; }

.printing.GWYGBXL .footer_wrap { display: none !important; height: 0px !imp=
ortant; line-height: 0 !important; font-size: 0px !important; margin: 0px !=
important; padding: 0px !important; overflow: hidden !important; }

.printing.GWYGBXL .wrap { padding-bottom: 0px !important; }

.printing.ZCWJK_GWYWJ .sj_container { width: 950px !important; }

.printing.ZCWJK_GWYWJ .pages_content { width: 940px !important; }

.printing.ZCWJK_GWYWJ .bd1 { width: 880px; margin: 0px auto; }

.printing.ZCWJK_GWYWJ .w90 { width: 120px; }

.printing.ZCWJK_GWYWJ .w340 { width: auto; }

.printing.ZCWJK_GWYWJ .wrap { padding-bottom: 1px; }

.printing.XL_GQ_EJLM .pub_border { border-width: 0px; padding: 10px 0px 80p=
x !important; }

.printing.XL_GQ_EJLM .padd { padding: 0px !important; }

.printing.XL_GQ_EJLM .article.oneColumn { margin: 0px auto; width: 887px !i=
mportant; }

.printing.ZYYGWJ .oneColumn { padding-top: 56px !important; padding-bottom:=
 0px !important; }

.printing.ZYYGWJ .pages_content { line-height: 2; }

.printing.ZYYGWJ .footer_wrap { display: none !important; height: 0px !impo=
rtant; line-height: 0 !important; font-size: 0px !important; margin: 0px !i=
mportant; padding: 0px !important; overflow: hidden !important; }

.printing.ZYYGWJ .wrap { padding-bottom: 0px !important; }

.printingFontSizeDefault .wrap, .printingFontSizeBig .wrap, .printingFontSi=
zeBigger .wrap { padding-bottom: 0px; }

.printingFontSizeDefault .oneColumn.oneColumn_gwygb, .printingFontSizeBig .=
oneColumn.oneColumn_gwygb, .printingFontSizeBigger .oneColumn.oneColumn_gwy=
gb { width: auto; padding: 10px 33px 50px; border: 1px solid rgb(221, 221, =
221); margin-left: -25px; }

.printing .mxxgkwrap_gwywj { width: 892px; }

.printing .mxxgkwrap_gwywj { margin-top: 30px; }

.printing .mxxgkwrap_gwywj .bd1 td b { text-shadow: rgb(51, 51, 51) 0.15pt =
0px 0px, rgb(51, 51, 51) 0.25pt 0px 0px, rgb(51, 51, 51) 0.35pt 0px 0px, rg=
b(51, 51, 51) -0.25pt 0px 0px, rgb(51, 51, 51) 0px 0.25pt 0px, rgb(51, 51, =
51) 0px -0.25pt 0px; }

.printing .content { width: 1050px; }

.printing .article.oneColumn { margin: 0px auto; border: 0px; width: 888px =
!important; }

@media print {
  html, body { min-width: auto !important; }
  @page { size: auto; margin-top: 20mm; margin-bottom: 20mm; }
}
------MultipartBoundary--SB0pPWveiLqKmXE9ZgBnrOSupHTCTmEnE7zBsMPttS----
Content-Type: text/css
Content-Transfer-Encoding: quoted-printable
Content-Location: https://www.gov.cn/images/trs_mobile_pub.css

@charset "utf-8";

* { text-size-adjust: none; }

body, input, textarea, select, button { text-rendering: optimizelegibility;=
 -webkit-font-smoothing: antialiased; }

html, body { width: 750px; margin: 0px auto; min-width: inherit; background=
: rgb(255, 255, 255); font-family: "microsoft yahei"; }

body { line-height: 1.6; }

.fl { float: none; display: block; }

.fr { float: none; display: block; }

.pchide { display: block; }

.pcWidth { width: auto; }

.mhide { display: none; }

.padhide { display: none; }

.container, .content { width: 100%; box-sizing: border-box; }

.font_FZZHUNYSK { font-family: inherit; }

.header { height: auto; border-bottom: 2px solid rgb(1, 82, 147); padding: =
56px 21px 34px; box-sizing: border-box; overflow-x: hidden; font-family: in=
herit; }

.header a { display: inline-block; vertical-align: top; font-size: 42px; co=
lor: rgb(170, 170, 170); overflow: hidden; }

.header .logo img { width: auto; height: 72px; margin-right: auto; display:=
 block; }

.header .logo img:first-child { margin-right: 14px; float: left; }

.header .logo .wordlogo { margin-left: 14px; }

.header .search { width: 10%; float: right; margin-top: 12px; }

.header .search img { width: 42px; height: 42px; margin: 0px auto; position=
: relative; }

.header .search .s1 { display: block; }

.header .search .s2 { display: none; transform: rotate(90deg); }

.header .search.active .s1 { display: none; }

.header .search.active .s2 { display: block; }

.header .lang { width: 10%; position: relative; height: 66px; float: right;=
 text-align: center; font-family: "microsoft yahei"; }

.header .searchBox { width: 600px; height: 60px; margin: 17px auto 0px; pos=
ition: relative; display: none; }

.header .searchBox.active { display: block; }

.header .searchBox .text { width: 600px; height: 60px; background: none; bo=
rder: 1px solid rgb(213, 213, 213); border-radius: 30px; color: rgb(51, 51,=
 51); position: absolute; top: 0px; left: 0px; padding: 0px 80px 0px 20px; =
box-sizing: border-box; font-size: 32px !important; }

.header .searchBox .image { width: 48px; height: 48px; position: absolute; =
top: 10px; right: 15px; border: 0px; background: url("gtrs_search.png") 0% =
0% / 85% no-repeat; }

.footer_wrap { height: auto; font-family: inherit; }

.newfooter { margin: 0px; background: rgb(245, 245, 245); }

.newfooter .btnlist, .newfooter .loginList { margin: 0px 0px 20px; text-ali=
gn: center; padding: 20px 0px; font-size: 0px; border-bottom: 1px solid rgb=
(225, 225, 225); }

.newfooter .btnlist li, .newfooter .loginList li { display: inline-block; t=
ext-align: center; line-height: 28px; font-size: 28px; border-right: 1px so=
lid rgb(181, 181, 181); }

.newfooter .btnlist li a, .newfooter .loginList li a { margin: 0px 10px; co=
lor: rgb(33, 81, 142); display: inline-block; line-height: 28px; }

.newfooter .btnlist li:last-child, .newfooter .loginList li:last-child { bo=
rder-right: 1px solid rgba(0, 0, 0, 0); }

.newfooter .loginList { padding: 0px; height: auto; border: none; }

.newfooter .loginList li { padding: 0px 10px; }

.newfooter .loginList li:nth-child(2) { border: none; }

.newfooter .loginList li.hide { display: none; }

.newfooter .userImg { height: 28px; width: 28px; margin-right: 0px; float: =
left; margin-left: 4px; }

.newfooter .box { padding: 0px 32px 20px; text-align: center; }

.newfooter .box .left { display: inline-block; width: 84px; vertical-align:=
 middle; }

.newfooter .box .right { width: 592px; display: inline-block; vertical-alig=
n: middle; text-align: left; }

.newfooter .box .right p { margin: 0px; line-height: 40px; font-size: 20px;=
 color: rgb(0, 0, 0); }

.tabs .nav { width: 100%; height: 100px; overflow: hidden; }

.tabs .ctx .item { display: none; }

.tabs .ctx .item.active { display: block; }

.tabs .nav span { font-size: 24px; float: left; cursor: pointer; width: 33.=
333%; text-align: center; position: relative; height: 55px; }

.tabs .nav span > i { width: 0px; height: 6px; position: absolute; bottom: =
-3px; left: 62px; background: rgb(46, 85, 134); transition: all 0.3s ease 0=
s; }

.tabs .nav span.active > i { width: 100px; }

select { appearance: none; background: url("trs_ico03.jpg") 600px center / =
72px 72px no-repeat scroll rgb(255, 255, 255); outline: none; }

option { appearance: none; }

option:hover { color: rgb(255, 255, 255); background-color: rgb(238, 238, 2=
38); }

.pageBtn { overflow: hidden; width: 670px; margin: 0px auto 50px; }

.pageBtn a { color: rgb(255, 255, 255); width: 670px; height: 80px; line-he=
ight: 80px; text-align: center; margin-bottom: 50px; background: rgb(81, 17=
1, 109); border-radius: 4px; font-size: 28px; display: block; }

.page { width: 100%; height: 100px; text-align: center; margin: 100px auto =
120px; }

.page li { display: inline-block; min-width: 64px; min-height: 64px; backgr=
ound: rgb(255, 255, 255); border: 1px solid rgb(217, 217, 217); border-radi=
us: 8px; box-sizing: border-box; padding: 10px 20px; font-size: 28px; color=
: rgba(0, 0, 0, 0.65); margin-right: 10px; cursor: pointer; }

.page li i { display: block; }

.page li.left { background: url("trs_left.png") center center / 12px 20px n=
o-repeat rgb(255, 255, 255); }

.page li.right { background: url("trs_right.png") center center / 12px 20px=
 no-repeat rgb(255, 255, 255); }

.page li.active { background: rgb(22, 174, 102); color: rgb(255, 255, 255);=
 border: 0px; }

.page li.input { border: 0px; background: none; }

.page li.input input { border: 1px solid rgb(217, 217, 217); width: 96px; m=
in-height: 64px; box-sizing: border-box; border-radius: 8px; padding: 10px;=
 margin: 0px 10px; }

.body404 { background: rgb(245, 245, 245); }

.body404 .contentBox { min-height: auto; overflow: hidden; }

.body404 .box404 { width: auto; margin: 80px auto 0px; font-size: 36px; col=
or: rgb(120, 120, 120); text-align: center; }

.body404 .box404 img { width: 700px; height: auto; margin: 0px auto 92px; d=
isplay: block; }

.body404 .box404 .handle404 { margin: 32px auto 148px; }

.body404 .box404 .handle404 a { width: 268px; height: 72px; display: inline=
-block; background: rgb(144, 144, 144); border-radius: 6px; color: rgb(255,=
 255, 255); font-size: 28px; line-height: 72px; cursor: pointer; }

.body404 .box404 .handle404 a.active { margin-right: 19px; background: rgb(=
81, 171, 109); }

.dialog { width: 100%; height: 100%; position: fixed; top: 0px; left: 0px; =
background: rgba(0, 0, 0, 0.6); z-index: 999; display: none; }

.dialog .box { width: auto; height: 1000px; background: rgb(255, 255, 255);=
 position: absolute; top: 50%; left: 50%; transform: translate(-50%, -50%);=
 }

.dialog .box .title { width: 100%; height: 100px; background: rgb(81, 171, =
109); color: rgb(255, 255, 255); line-height: 100px; text-indent: 20px; fon=
t-size: 28px; }

.dialog .box .content { width: 100%; height: 800px; overflow: auto; padding=
: 20px; box-sizing: border-box; }

.dialog .box .content .item { width: 700px; overflow: auto; }

.dialog .box .handle { width: 100%; height: 100px; text-align: center; }

.dialog .box .handle a { padding: 20px 40px; background: rgb(22, 174, 102);=
 color: rgb(255, 255, 255); display: inline-block; vertical-align: middle; =
margin-right: 10px; font-size: 28px; }

.dialog .box .content table { width: 2000px; border: 1px solid rgb(204, 204=
, 204); border-collapse: collapse; margin-bottom: 20px; }

.dialog .box .content table td { padding-left: 10px; }

.dialogBox { width: 100%; height: 100%; position: fixed; top: 0px; left: 0p=
x; background: rgba(0, 0, 0, 0.6); z-index: 999; display: none; }

.dialogBox .box { width: 800px; padding: 30px; box-sizing: border-box; }

.dialogBox .box .btn { width: 40px; height: 40px; display: block; position:=
 absolute; top: 500px; right: initial; left: 50%; transform: translate(-50%=
, -50%); background: url("trs_close.png") 0% 0% / contain no-repeat; cursor=
: pointer; }

.dialogBox .box video { width: 100%; height: 100%; }

.ui-datepicker { width: 610px !important; font-size: 24px !important; }

.ui-datepicker td span, .ui-datepicker td a { padding: 0.8em 0.2em !importa=
nt; }

.mobiBanner { width: 100%; height: 130px; position: fixed; bottom: 0px; lef=
t: 0px; z-index: 9; }

.mobiBanner .box { position: relative; }

.mobiBanner img { width: 100%; }

.mobiBanner i { width: 40px; height: 40px; display: block; background: url(=
"trs_zc_gb.png") no-repeat; position: absolute; top: 15px; right: 0px; }

.insertfileTag a { font-size: inherit !important; }

.pageInfo { margin-bottom: 6%; text-align: center; font-size: 28px; }

.dys_fenye { margin: 20px 0px 10px; }

.pageInfo a { border: 1px solid rgb(178, 178, 178); color: rgb(1, 80, 146);=
 padding: 0px 6px; text-align: center; margin: 4px; height: 40px !important=
; line-height: 40px !important; }

.pageInfo .on { border: none; }

.textNum { border: 1px solid silver; height: 48px; margin: 10px 0px; line-h=
eight: 48px; text-align: center; width: 10%; font-size: 28px; }

.pageInfo span { font-size: 26px; }

.newsPageBtn { height: 48px; line-height: 48px; width: 10%; font-size: 28px=
; }

.pageGray a { background: rgb(222, 222, 222); border: 0px; padding: 0px 16p=
x; color: rgb(51, 51, 51) !important; }

.pageGray a.on { background: rgb(11, 103, 166); color: rgb(255, 255, 255) !=
important; }

.pageGray span, .pageGray font { padding: 8px; }

#yh_comment { transform: scale(2) translateX(25%); width: 50% !important; }

.BreadcrumbNav { line-height: 60px; font-size: 32px; color: rgb(0, 0, 0); p=
adding: 10px 0px; margin: 0px 20px; height: auto !important; }

.BreadcrumbNav a:nth-child(1) { color: rgb(0, 15, 82); font-weight: normal =
!important; }

.pub_border { border: none; }

@media screen and (max-width: 600px) {
}

@media screen and (max-width: 400px) {
}

@media screen and (max-width: 360px) {
}

div.BreadcrumbNav_gwy_bmwj { width: auto; margin: 0px 20px; min-height: aut=
o; }

.policyLibraryOverview_gwy_bmwj { padding-bottom: 36px; }

.policyLibraryOverview_gwy_bmwj .policyLibraryOverview_header { padding-top=
: 0px !important; }
------MultipartBoundary--SB0pPWveiLqKmXE9ZgBnrOSupHTCTmEnE7zBsMPttS----
Content-Type: text/css
Content-Transfer-Encoding: quoted-printable
Content-Location: https://www.gov.cn/images/trs_nry_mobile.css

@charset "utf-8";

* { text-size-adjust: none; -webkit-font-smoothing: antialiased; text-rende=
ring: optimizelegibility; font-family: "Segoe UI", "Lucida Grande", Helveti=
ca, Arial, "Microsoft YaHei", FreeSans, Arimo, "Droid Sans", "wenquanyi mic=
ro hei", "Hiragino Sans GB", "Hiragino Sans GB W3", FontAwesome, sans-serif=
; -webkit-tap-highlight-color: rgba(0, 0, 0, 0); }

.content { width: 100%; padding: 0px; }

.gwy_gb { width: 100%; padding-bottom: 0px; }

.gwy_gb .BreadcrumbNav a:first-child { font-weight: bold !important; }

.bottom_xzfgk { margin: 0px 20px; padding-bottom: 0px; }

.padd_xzfgk { border: none; }

.h1_xzfgk { padding: 0px; margin-bottom: 32px; line-height: 1.6; font-size:=
 40px; }

.padd { padding: 0px 20px; }

.no-breadNav-padd { padding-top: 20px; margin: 0px 20px; }

.padd-zyygwj { margin: 0px 20px; }

.oneColumn.oneColumn_gwygb { padding: 0px; margin-bottom: 20px; border: non=
e; }

.BreadcrumbNav { font-size: 32px; line-height: 60px; height: auto; padding:=
 10px 0px; }

.BreadcrumbNav a { color: rgb(0, 0, 0); text-decoration-color: rgb(0, 0, 0)=
; margin: 0px 2.5px; font-family: "Segoe UI", "Lucida Grande", Helvetica, A=
rial, "Microsoft YaHei", FreeSans, Arimo, "Droid Sans", "wenquanyi micro he=
i", "Hiragino Sans GB", "Hiragino Sans GB W3", FontAwesome, sans-serif; fon=
t-weight: normal !important; }

.BreadcrumbNav a:first-child { margin-left: 0px; color: rgb(0, 15, 82); }

.oneColumn { padding: 0px; border: 0px; width: 100%; }

.oneColumn.hlw_dc { padding-left: 0px; padding-right: 0px; }

.oneColumn.pub_border_miaodongdownload { padding-left: 0px; padding-right: =
0px; }

.lkq { margin-top: 20px; }

.oneColumn h1 { font-size: 40px; text-align: center; color: rgb(0, 0, 0); f=
ont-weight: normal; line-height: 64px; padding: 0px; font-family: "Segoe UI=
", "Lucida Grande", Helvetica, Arial, "Microsoft YaHei", FreeSans, Arimo, "=
Droid Sans", "wenquanyi micro hei", "Hiragino Sans GB", "Hiragino Sans GB W=
3", FontAwesome, sans-serif; }

.oneColumn .video_ty { font-family: "microsoft yahei"; }

.oneColumn .lkq-h1 { padding-top: 0px; }

.pages-date { text-align: center; margin-top: 32px; font-size: 26px; height=
: auto; padding-top: 0px; color: rgb(59, 59, 59); line-height: 44.8px; padd=
ing-bottom: 20px; margin-bottom: 20px; border-bottom: 2px solid rgb(204, 20=
4, 204); font-family: "microsoft yahei"; }

.pages-date span.font { margin: 0px 20px; }

.pages_content { padding: 0px; font-size: 28px; line-height: 44.8px; text-a=
lign: justify; }

.pages_content img { max-width: 100%; }

.pages_content p { font-size: 24pt; color: rgb(0, 0, 0); line-height: 1.6; =
margin-bottom: 17px; text-align: justify; }

.content_gjgzk .pages_content p { line-height: 1.6 !important; }

.pages_content p:first-child { }

.pages_content span { font-size: 24pt; font-family: =E5=AE=8B=E4=BD=93; }

.pageInfo { margin-bottom: 20px; }

.editor { font-size: 28px; line-height: 44.8px; padding: 0px; margin-right:=
 20px; margin-bottom: 20px; color: rgb(0, 0, 0); }

.editor span { margin-right: 0px; }

.editor span a { color: rgb(0, 0, 0); }

#pageBreak { margin: 0px 0px 20px; width: 100% !important; }

#pageBreak span.laypage_curr, #pageBreak a { font-size: 28px; line-height: =
48px; height: 48px; margin: 10px 6px; padding: 0px 16px; width: auto !impor=
tant; }

.related { margin: 0px; padding: 8px; border: 0px; }

.xg-list .pannel-title { font-size: 36px; line-height: 57.6px; margin-top: =
20px; margin-bottom: 20px; font-family: "Segoe UI", "Lucida Grande", Helvet=
ica, Arial, "Microsoft YaHei", FreeSans, Arimo, "Droid Sans", "wenquanyi mi=
cro hei", "Hiragino Sans GB", "Hiragino Sans GB W3", FontAwesome, sans-seri=
f; }

.list01 { margin: 32px 0px; }

.list01 li { background: none; font-size: 32px; line-height: 44.8px; paddin=
g: 0px; }

.related ul li a { font-size: 32px; line-height: 51.2px; font-family: "Sego=
e UI", "Lucida Grande", Helvetica, Arial, "Microsoft YaHei", FreeSans, Arim=
o, "Droid Sans", "wenquanyi micro hei", "Hiragino Sans GB", "Hiragino Sans =
GB W3", FontAwesome, sans-serif; }

.mhide { display: none !important; }

.subjectImg { width: 100%; }

.videoBox { width: 100%; text-align: center; }

.videoBox video { width: 100%; height: 461px; background: rgb(0, 0, 0); }

.pages_content2 { padding: 0px; }

.contentLeft { width: 100%; float: left; border-right: 0px; padding-right: =
0px; box-sizing: border-box; }

.bottomimg img { width: 100%; }

.bottomimg a:last-child img { width: 536px; height: auto; }

#audio_box { position: relative; height: 72px; overflow: hidden; background=
: rgb(73, 73, 73); width: 650px; margin: 0px auto; }

.audiojs { position: absolute; right: 0px; top: 2px; box-shadow: none; widt=
h: 650px; background: rgb(73, 73, 73); height: 72px; }

#audio_box .audio_list { position: absolute; left: 0px; bottom: 40px; heigh=
t: 0px; overflow: hidden; z-index: 99; background: rgba(0, 0, 0, 0.6); widt=
h: 100%; right: 0px; }

#audio_box .time em { color: rgb(162, 209, 1); }

#audio_box .time { font-size: 14px; border-left: 1px solid rgb(162, 209, 1)=
; height: 72px; line-height: 72px; display: none; }

.audiojs .progress { background: rgb(162, 209, 1); height: 20px; }

.audiojs .play-pause { border-right: 1px solid rgb(162, 209, 1); height: 72=
px; width: 40px; }

.audiojs .loaded, .audiojs .scrubber { width: 470px; margin-top: 22px; heig=
ht: 20px; }

.audiojs .play-pause > p { width: 40px; height: 72px; background-size: 60px=
 300px; }

.audiojs .play { background: url("trs_player-graphics.gif") -8px 2px no-rep=
eat; margin-top: 0px; }

.audiojs .loading { background: url("trs_player-graphics.gif") -8px -33px n=
o-repeat; }

.audiojs .error { background: url("trs_player-graphics.gif") -8px -63px no-=
repeat; }

.audiojs .pause { background: url("trs_player-graphics.gif") -8px -93px no-=
repeat; }

#audio_box .prev { position: absolute; top: 0px; left: 0px; height: 36px; m=
argin: 0px; overflow: hidden; padding: 4px 6px; width: 25px; border-right: =
1px solid rgb(162, 209, 1); background: url("/govweb/xhtml/images/public/pl=
ayer-graphics.gif") center -145px no-repeat rgb(73, 73, 73); }

#audio_box .next { position: absolute; top: 0px; left: 37px; border-right: =
1px solid rgb(162, 209, 1); height: 36px; margin: 0px; overflow: hidden; pa=
dding: 4px 6px; width: 25px; background: url("/govweb/xhtml/images/public/p=
layer-graphics.gif") center -115px no-repeat rgb(73, 73, 73); }

.mdownIco { display: inline-block; width: 120px; background: url("trs_downl=
oad823.jpg") 0px 6px / 35px 25px no-repeat; padding-left: 28px; }

.ggwbxl2023oneColumn { margin-top: 0px; }

.oneColumn .ggwbxl2023h1 { margin: 10px 0px 32px; }

th, td { padding: 0px; display: inline-block; width: 100%; font-size: 36px =
!important; }

.pages_content a { font-family: =E5=AE=8B=E4=BD=93; }

.content_history_gb div p { font-family: "microsoft yahei"; }

.content_history_gb a { display: inline; font-family: "microsoft yahei"; }

.oneColumn.gb_article { padding-top: 20px; margin-top: 0px; }

.oneColumn_gwygb .pages_content p:nth-child(1) span, .oneColumn_gwygb .page=
s_content p:nth-child(2) span { line-height: 1.6; }

.guohui_logo { border-bottom: 4px solid rgb(1, 82, 147); margin: 0px 0px 20=
px; padding-bottom: 20px; }

.guohui_logo img { margin: 10px 0px; }

.guohui_logo img:nth-child(1) { width: 62px; }

.guohui_logo img:nth-child(2) { max-height: 40px; height: 40px; }

.m-gjgzk_wz { border-top: 4px solid rgb(0, 83, 147); text-align: right; col=
or: rgb(0, 83, 147); font-weight: bold; font-size: 32px; margin: 16px 0px 3=
[truncated: 131,734 more chars]
