# Supplementary material for: Biosafety status analysis and risk assessment of laboratories from 2021 to 2023 in Jiaxing, China
Source: Front Bioeng Biotechnol. 2025 Apr 16;13:1442651. doi: 10.3389/fbioe.2025.1442651 (PMC12040964; doi:10.3389/fbioe.2025.1442651)
Supplement: Supplementary file 1 [file DataSheet1.zip › supplementary/ref 17.地方标准详情_浙江标准在线.mhtml]

From: <Saved by Blink>
Snapshot-Content-Location: https://zlzx.zjamr.zj.gov.cn/bzzx/public/std/db/view/caa2e31b96e54bafa61b3798de63af8a.html
Subject: =?utf-8?Q?=E5=9C=B0=E6=96=B9=E6=A0=87=E5=87=86=E8=AF=A6=E6=83=85_=E6=B5?=
 =?utf-8?Q?=99=E6=B1=9F=E6=A0=87=E5=87=86=E5=9C=A8=E7=BA=BF?=
Date: Sat, 1 Mar 2025 17:03:36 +0800
MIME-Version: 1.0
Content-Type: multipart/related;
	type="text/html";
	boundary="----MultipartBoundary--n9qVhSbwC0jRZAkJ6e8MeoQdGGcvYwOjbK0Ekb6p0h----"


------MultipartBoundary--n9qVhSbwC0jRZAkJ6e8MeoQdGGcvYwOjbK0Ekb6p0h----
Content-Type: text/html
Content-ID: <frame-30E618EA8FBBD7CE99832DA80150D62F@mhtml.blink>
Content-Transfer-Encoding: quoted-printable
Content-Location: https://zlzx.zjamr.zj.gov.cn/bzzx/public/std/db/view/caa2e31b96e54bafa61b3798de63af8a.html

<!DOCTYPE html><html><head><meta http-equiv=3D"Content-Type" content=3D"tex=
t/html; charset=3DUTF-8">
   =20
    <meta name=3D"renderer" content=3D"webkit">
    <meta http-equiv=3D"X-UA-Compatible" content=3D"IE=3Dedge,chrome=3D1">
    <meta name=3D"viewport" content=3D"width=3Ddevice-width, initial-scale=
=3D1, maximum-scale=3D1">
    <!-- =E4=BD=BFhtml=E9=A1=B5=E9=9D=A2=E4=B8=8D=E7=BC=93=E5=AD=98=E5=9C=
=A8=E5=AE=A2=E6=88=B7=E7=AB=AF -->
    <meta http-equiv=3D"Expires" content=3D"0">
    <meta http-equiv=3D"Pragma" content=3D"no-cache">
    <meta http-equiv=3D"Cache-control" content=3D"no-cache">
    <meta http-equiv=3D"Cache" content=3D"no-cache">
    <!-- =E4=BD=BFhtml=E9=A1=B5=E9=9D=A2=E4=B8=8D=E7=BC=93=E5=AD=98=E5=9C=
=A8=E5=AE=A2=E6=88=B7=E7=AB=AF -->
    <!-- css -->
    <link rel=3D"stylesheet" href=3D"https://zlzx.zjamr.zj.gov.cn/bzzx/asse=
ts/css/nav.css" type=3D"text/css">
    <link rel=3D"stylesheet" href=3D"https://zlzx.zjamr.zj.gov.cn/bzzx/asse=
ts/js/layui/css/layui.css" media=3D"all">
    <link rel=3D"stylesheet" href=3D"https://zlzx.zjamr.zj.gov.cn/bzzx/asse=
ts/css/admin.css" media=3D"all">
    <link rel=3D"stylesheet" href=3D"https://zlzx.zjamr.zj.gov.cn/bzzx/asse=
ts/css/style.css">
    <title>=E5=9C=B0=E6=96=B9=E6=A0=87=E5=87=86=E8=AF=A6=E6=83=85_=E6=B5=99=
=E6=B1=9F=E6=A0=87=E5=87=86=E5=9C=A8=E7=BA=BF</title>
<link id=3D"layuicss-laydate" rel=3D"stylesheet" href=3D"https://zlzx.zjamr=
.zj.gov.cn/bzzx/assets/js/layui/css/modules/laydate/default/laydate.css?v=
=3D5.3.1" media=3D"all"><link id=3D"layuicss-layer" rel=3D"stylesheet" href=
=3D"https://zlzx.zjamr.zj.gov.cn/bzzx/assets/js/layui/css/modules/layer/def=
ault/layer.css?v=3D3.5.1" media=3D"all"><link id=3D"layuicss-skincodecss" r=
el=3D"stylesheet" href=3D"https://zlzx.zjamr.zj.gov.cn/bzzx/assets/js/layui=
/css/modules/code.css?v=3D2" media=3D"all"></head>

<body class=3D"zybj">
<!--=E5=85=AC=E5=85=B1=E5=A4=B4=E9=83=A8-->
<div class=3D"header">
    <div class=3D"zscq-headt">
        <div class=3D"zscq-header">
            <span class=3D"zscq-header-l"><a href=3D"https://www.zjzwfw.gov=
.cn/zjservice/front/index/page.do" target=3D"_blank">=E6=B5=99=E6=B1=9F=E6=
=94=BF=E5=8A=A1=E6=9C=8D=E5=8A=A1=E7=BD=91</a></span>
            <div class=3D"zscq-header-r">
                <a id=3D"login" style=3D"display: block;">=E7=99=BB=E5=BD=
=95</a>
                <a id=3D"username" style=3D"display: none">=E7=94=A8=E6=88=
=B7=E5=90=8D</a>
                <a id=3D"center" style=3D"display: none">=E7=94=A8=E6=88=B7=
=E4=B8=AD=E5=BF=83</a>
                <a id=3D"logout" style=3D"display: none">=E9=80=80=E5=87=BA=
</a>
            </div>
        </div>
    </div>

    <div class=3D"dbjys">
        <div class=3D"search-content">
            <div class=3D"col-lg5">
                <a href=3D"http://zjamr.zj.gov.cn/" target=3D"_blank" class=
=3D"logolink">=E6=B5=99=E6=B1=9F=E7=9C=81=E5=B8=82=E5=9C=BA=E7=9B=91=E7=9D=
=A3=E7=AE=A1=E7=90=86=E5=B1=80=EF=BC=88=E6=B5=99=E6=B1=9F=E7=9C=81=E7=9F=A5=
=E8=AF=86=E4=BA=A7=E6=9D=83=E5=B1=80=EF=BC=89</a>
                <div class=3D"navtb">
                    <a href=3D"https://zlzx.zjamr.zj.gov.cn/bzzx/public/std=
/db/view/caa2e31b96e54bafa61b3798de63af8a.html"><img src=3D"https://zlzx.zj=
amr.zj.gov.cn/bzzx/assets/images/logo.png" alt=3D"=E6=A0=87=E5=87=86=E5=9C=
=A8=E7=BA=BF"></a>
                </div>
            </div>
        </div>
    </div>

    <div class=3D"zscq-headb zymys">
        <div class=3D"zscq-dh">
            <ul class=3D"zscq-dhnr">
                <li class=3D"zscq-dh-wxz"><a class=3D"nav-this" href=3D"htt=
ps://zlzx.zjamr.zj.gov.cn/bzzx/public/index.html">=E9=A6=96=E9=A1=B5</a></l=
i>
                <li class=3D"zscq-dh-wxz"><a href=3D"https://zlzx.zjamr.zj.=
gov.cn/bzzx/public/news/list/work/ALL/1.html">=E6=A0=87=E5=87=86=E8=B5=84=
=E8=AE=AF</a></li>
                <li class=3D"zscq-dh-wxz"><a href=3D"https://zlzx.zjamr.zj.=
gov.cn/bzzx/public/news/list/lstd/ALL/1.html">=E5=9C=B0=E6=96=B9=E6=A0=87=
=E5=87=86</a></li>
                <li class=3D"zscq-dh-wxz"><a href=3D"http://data.zjsis.com/=
" target=3D"_blank">=E4=B8=93=E9=A2=98=E6=A0=87=E5=87=86</a>
                </li>
                <li class=3D"zscq-dh-wxz"><a href=3D"https://zlzx.zjamr.zj.=
gov.cn/bzzx/public/pilot/complete/list/1.html">=E8=AF=95=E7=82=B9=E9=A1=B9=
=E7=9B=AE</a></li>
                <li class=3D"zscq-dh-wxz"><a href=3D"https://zlzx.zjamr.zj.=
gov.cn/bzzx/public/tech/complete/list/1.html">=E6=8A=80=E6=9C=AF=E5=A7=94=
=E5=91=98=E4=BC=9A</a></li>
                <li class=3D"zscq-dh-wxz"><a href=3D"https://zlzx.zjamr.zj.=
gov.cn/bzzx/public/std/companyStdList/1.html">=E4=BC=81=E4=B8=9A=E6=A0=87=
=E5=87=86</a>
                </li>
                <li class=3D"zscq-dh-wxz"><a href=3D"https://zlzx.zjamr.zj.=
gov.cn/bzzx/public/std/organization/1.html">=E5=9B=A2=E4=BD=93=E6=A0=87=E5=
=87=86</a></li>
                <li class=3D"zscq-dh-wxz"><a href=3D"https://zlzx.zjamr.zj.=
gov.cn/bzzx/public/std/list/ALL/1.html">=E6=A0=87=E5=87=86=E6=9C=8D=E5=8A=
=A1</a></li>
            </ul>
        </div>
        <div class=3D"zscq-head-title">
            <div class=3D"sskn">
                <div class=3D"ssk_z">
                    <input type=3D"text" class=3D"ssk_z_sr" placeholder=3D"=
=E8=AF=B7=E8=BE=93=E5=85=A5=E6=A0=87=E5=87=86=E5=85=B3=E9=94=AE=E5=AD=97" i=
d=3D"keyword" value=3D"">
                </div>
                <input type=3D"button" class=3D"ssk_r" value=3D"=E6=90=9C=
=E7=B4=A2">
                <span class=3D"gjss">
                    <a href=3D"https://zlzx.zjamr.zj.gov.cn/bzzx/public/std=
/list/CN/1.html" class=3D"adv-btn">=E9=AB=98=E7=BA=A7=E6=90=9C=E7=B4=A2</a>=
</span>
            </div>
           =20
        </div>
    </div>
</div>


<ul class=3D"fyxm jzdx">
    <li><img src=3D"https://zlzx.zjamr.zj.gov.cn/bzzx/assets/images/fz-h.pn=
g" width=3D"21" height=3D"19" alt=3D""><a href=3D"https://zlzx.zjamr.zj.gov=
.cn/bzzx/public/index.html">=E9=A6=96=E9=A1=B5</a></li>
    <li><span>/</span><span class=3D"xzxg">=E5=9C=B0=E6=96=B9=E6=A0=87=E5=
=87=86=E8=AF=A6=E6=83=85</span></li>
</ul>
<div class=3D"xwxqy">
    <div class=3D"gj-cx-c">
        <div class=3D"gj-zd">
            <ul class=3D"gj-bt">
<!--                <table width=3D"90%" border=3D"0" class=3D"inquire-ls">=
-->
<!--                    <tbody>-->
<!--                    <tr style=3D"height: 20px;">-->
<!--                    </tr>-->
<!--                    <tr style=3D"height: 76px;">-->
<!--                        <td colspan=3D"3" class=3D"ls-bt">=E6=A0=87=E5=
=87=86=E5=8F=B7=EF=BC=9ADB33/T 2540-2022</td>-->
<!--                        <td  class=3D"ls-bt">-->
<!--                        <span>-->
<!--                        <a th:if=3D"${std.stdClass!=3Dnull && std.stdCl=
ass!=3D''&&std.stdClass=3D=3D'DB'}"-->
<!--                           th:onclick=3D"openai(caa2e31b96e54bafa61b379=
8de63af8a,DB33/T 2540-2022,type,2)" target=3D"_blank"-->
<!--                           class=3D"lisyt-xq">=E6=A0=87=E5=87=86=E8=A7=
=A3=E8=AF=BB</a>-->
<!--                        </span>-->
<!--                        </td>-->
<!--                        <td  class=3D"ls-bt">-->
<!--                        <span>-->
<!--                        <a th:if=3D"${std.stdClass!=3Dnull && std.stdCl=
ass!=3D''&& std.stdClass=3D=3D'DB'}"-->
<!--                           th:onclick=3D"openai(caa2e31b96e54bafa61b379=
8de63af8a,DB33/T 2540-2022,type,1)" target=3D"_blank"-->
<!--                           class=3D"lisyt-xq">=E6=A0=87=E5=87=86=E5=AF=
=B9=E6=AF=94</a></span>-->
<!--                        </td  >-->
<!--                        <td colspan=3D"2" align=3D"right" class=3D"ls-m=
c">-->
<!--                            <span th:if=3D"${#strings.trim(std.stdStatu=
s)}=3D=3D'1'">=E7=8E=B0=E8=A1=8C</span>-->
<!--                            <span th:if=3D"${#strings.trim(std.stdStatu=
s)}=3D=3D'2'">=E6=9C=AA=E5=AE=9E=E6=96=BD</span>-->
<!--                            <span th:if=3D"${#strings.trim(std.stdStatu=
s)}=3D=3D'3'">=E4=BD=9C=E5=BA=9F</span>-->
<!--                            <a href=3D"javascript:;" th:onclick=3D"dbPd=
fView(https://zlzx.zjamr.zj.gov.cn/bzzx/rest/redirect/files/localFile/2022-=
10-21/ea541fb9f2c05a434050e0d1444d94aa.pdf,caa2e31b96e54bafa61b3798de63af8a=
,DB33/T 2540-2022)" class=3D"list-yl"-->
<!--                               th:if=3D"${std.pdfUrl !=3D null && std.p=
dfUrl !=3D ''}">=E9=98=85=E8=A7=88</a>-->
<!--                            &nbsp;&nbsp;-->
<!--                        </td>-->
<!--                    </tr>-->
<!--                    <tr>-->
<!--                        <td colspan=3D"5" >=E4=B8=AD=E6=96=87=E5=90=8D=
=E7=A7=B0=EF=BC=9A=E7=94=9F=E7=89=A9=E5=AE=89=E5=85=A8=E5=AE=9E=E9=AA=8C=E5=
=AE=A4=E7=AE=A1=E7=90=86=E8=AF=84=E4=BB=B7=E8=A7=84=E8=8C=83</td>-->
<!--                    </tr>-->
<!--                    <tr>-->
<!--                        <td colspan=3D"5"  th:if=3D"${std.stdEnName!=3D=
null && std.stdEnName!=3D''}">=E8=8B=B1=E6=96=87=E5=90=8D=E7=A7=B0=EF=BC=9A=
Specification for the evaluation of biosafety laboratory management-->
<!--                        </td>-->
<!--                    </tr>-->
<!--                    <tr class=3D"ls-mc">-->
<!--                        <td colspan=3D"5"></td>-->
<!--                    </tr>-->
<!--                    <tr>-->
<!--                        <td width=3D"14%" class=3D"ls-hs">=E4=B8=AD=E6=
=A0=87=E5=88=86=E7=B1=BB=EF=BC=9A</td>-->
<!--                        <td width=3D"36%" th:text=3D"${std.cnClass}">A2=
0</td>-->
<!--                        <td width=3D"17%" class=3D"ls-hs">ICS=E5=88=86=
=E7=B1=BB=EF=BC=9A</td>-->
<!--                        <td colspan=3D"2" th:text=3D"${std.icsClass}">0=
3.080.01</td>-->
<!--                    </tr>-->
<!--                    <tr>-->
<!--                        <td class=3D"ls-hs">=E6=A0=87=E5=87=86=E5=88=86=
=E7=B1=BB=E7=BC=96=E5=8F=B7=EF=BC=9A</td>-->
<!--                        <td th:text=3D"${std.stdClass}">QT</td>-->
<!--                        <td class=3D"ls-hs"></td>-->
<!--                        <td colspan=3D"2"></td>-->
<!--                    </tr>-->
<!--                    <tr>-->
<!--                        <td class=3D"ls-hs">=E5=8F=91=E5=B8=83=E6=97=A5=
=E6=9C=9F=EF=BC=9A</td>-->
<!--                        <td th:if=3D"${std.pubDate!=3Dnull && std.pubDa=
te!=3D''}">2022-09-30</td>-->
<!--                        <td class=3D"ls-hs">=E5=AE=9E=E6=96=BD=E6=97=A5=
=E6=9C=9F=EF=BC=9A</td>-->
<!--                        <td colspan=3D"2" th:if=3D"${std.actDate!=3Dnul=
l && std.actDate!=3D''}">2022-10-30</td>-->
<!--                    </tr>-->
<!--&lt;!&ndash;                    <tr>&ndash;&gt;-->
<!--&lt;!&ndash;                        <td class=3D"ls-hs">=E4=BD=9C=E5=BA=
=9F=E6=97=A5=E6=9C=9F=EF=BC=9A</td>&ndash;&gt;-->
<!--&lt;!&ndash;                        <td th:text=3D"${std.endDate}">&nbs=
p;</td>&ndash;&gt;-->
<!--&lt;!&ndash;                        <td class=3D"ls-hs">=E8=A2=AB=E6=9B=
=BF=E4=BB=A3=E6=A0=87=E5=87=86=EF=BC=9A</td>&ndash;&gt;-->
<!--&lt;!&ndash;                        <td colspan=3D"2" th:text=3D"${std.=
replacedStd}">&nbsp;</td>&ndash;&gt;-->
<!--&lt;!&ndash;                    </tr>&ndash;&gt;-->
<!--&lt;!&ndash;                    <tr>&ndash;&gt;-->
<!--&lt;!&ndash;                        <td class=3D"ls-hs">=E4=BB=A3=E6=9B=
=BF=E6=A0=87=E5=87=86=E5=BA=8F=E5=8F=B7=EF=BC=9A</td>&ndash;&gt;-->
<!--&lt;!&ndash;                        <td th:text=3D"${std.insteadStd}">&=
nbsp;</td>&ndash;&gt;-->
<!--&lt;!&ndash;                        <td class=3D"ls-hs">=E9=87=87=E7=94=
=A8=E6=A0=87=E5=87=86=E5=8C=96=EF=BC=9A</td>&ndash;&gt;-->
<!--&lt;!&ndash;                        <td colspan=3D"2" th:text=3D"${std.=
adoptStd}">&nbsp;</td>&ndash;&gt;-->
<!--&lt;!&ndash;                    </tr>&ndash;&gt;-->
<!--                    <tr>-->
<!--                        <td class=3D"ls-hs">=E8=B5=B7=E8=8D=89=E5=8D=95=
=E4=BD=8D=EF=BC=9A</td>-->
<!--                        <td th:text=3D"${std.firstDraftingUnit}">=E6=B7=
=B1=E5=9C=B3=E5=8D=8E=E5=BC=BA=E7=94=B5=E5=AD=90=E4=BA=A4=E6=98=93=E7=BD=91=
=E7=BB=9C=E6=9C=89=E9=99=90=E5=85=AC=E5=8F=B8</td>-->
<!--                        <td><span class=3D"ls-hs">=E5=BD=92=E5=8F=A3=E5=
=8D=95=E4=BD=8D=EF=BC=9A</span></td>-->
<!--                        <td colspan=3D"2" th:text=3D"${std.technicalCom=
mitteesName}">=E5=85=A8=E5=9B=BD=E7=94=B5=E5=AD=90=E4=B8=9A=E5=8A=A1=E6=A0=
=87=E5=87=86=E5=8C=96=E6=8A=80=E6=9C=AF=E5=A7=94=E5=91=98=E4=BC=9A</td>-->
<!--                    </tr>-->
<!--&lt;!&ndash;                    <tr>&ndash;&gt;-->
<!--&lt;!&ndash;                        <td class=3D"ls-hs">=E5=BC=95=E7=94=
=A8=E6=A0=87=E5=87=86=EF=BC=9A</td>&ndash;&gt;-->
<!--&lt;!&ndash;                        <td colspan=3D"4" th:text=3D"${std.=
stdQuote}">GB 9666;GB 13495;GB 19085;SB/T&ndash;&gt;-->
<!--&lt;!&ndash;                            10437;=E7=BE=8E=E5=AE=B9=E7=BE=
=8E=E5=8F=91=E5=8D=95=E4=BD=8D=E5=8C=96=E5=A6=86=E5=93=81=E7=BB=8F=E8=90=A5=
=E8=B4=A8=E9=87=8F=E7=AE=A1=E7=90=86=E8=A7=84=E8=8C=83(=E5=9B=BD=E5=AE=B6=
=E9=A3=9F<br>&ndash;&gt;-->
<!--&lt;!&ndash;                            =E5=93=81=E8=8D=AF=E5=93=81=E7=
=9B=91=E7=9D=A3=E7=AE=A1=E7=90=86=E5=B1=802012=E5=B9=B4&ndash;&gt;-->
<!--&lt;!&ndash;                        </td>&ndash;&gt;-->
<!--&lt;!&ndash;                    </tr>&ndash;&gt;-->
<!--&lt;!&ndash;                    <tr class=3D"ls-mc">&ndash;&gt;-->
<!--&lt;!&ndash;                        <td colspan=3D"5"></td>&ndash;&gt;-=
->
<!--&lt;!&ndash;                    </tr>&ndash;&gt;-->
<!--&lt;!&ndash;                    <tr>&ndash;&gt;-->
<!--&lt;!&ndash;                        <td><span class=3D"ls-hs">=E6=A0=87=
=E5=BC=95=E4=BE=9D=E6=8D=AE=EF=BC=9A</span></td>&ndash;&gt;-->
<!--&lt;!&ndash;                        <td colspan=3D"4" th:text=3D"${std.=
stdOrigin}">=E5=9B=BD=E5=AE=B6=E6=A0=87=E5=87=86=E5=85=AC=E5=91=8A2015=E5=
=B9=B4=E7=AC=AC25=E5=8F=B7 =EF=BC=9A</td>&ndash;&gt;-->
<!--&lt;!&ndash;                    </tr>&ndash;&gt;-->
<!--&lt;!&ndash;                    <tr>&ndash;&gt;-->
<!--&lt;!&ndash;                        <td colspan=3D"5">&nbsp;</td>&ndash=
;&gt;-->
<!--&lt;!&ndash;                    </tr>&ndash;&gt;-->
<!--                    </tbody>-->
<!--                </table>-->
                <table width=3D"90%" border=3D"0" class=3D"inquire-ls">
                    <tbody>
                    <tr style=3D"height: 20px;">
                    </tr>
                    <tr style=3D"height: 76px;">
                        <td colspan=3D"3" class=3D"ls-bt">=E6=A0=87=E5=87=
=86=E5=8F=B7=EF=BC=9ADB33/T 2540-2022</td>
                        <td colspan=3D"2" align=3D"right" class=3D"ls-mc">
                            <span>=E7=8E=B0=E8=A1=8C</span>
                           =20
                           =20

                            <a class=3D"list-yl">=E9=98=85=E8=A7=88</a>
                            &nbsp;&nbsp;
                        </td>
                    </tr>
                    <tr>
                        <td colspan=3D"5">=E4=B8=AD=E6=96=87=E5=90=8D=E7=A7=
=B0=EF=BC=9A=E7=94=9F=E7=89=A9=E5=AE=89=E5=85=A8=E5=AE=9E=E9=AA=8C=E5=AE=A4=
=E7=AE=A1=E7=90=86=E8=AF=84=E4=BB=B7=E8=A7=84=E8=8C=83</td>
                    </tr>
                    <tr>
                        <td colspan=3D"5">=E8=8B=B1=E6=96=87=E5=90=8D=E7=A7=
=B0=EF=BC=9ASpecification for the evaluation of biosafety laboratory manage=
ment
                        </td>
                    </tr>
                    <tr class=3D"ls-mc">
                        <td colspan=3D"5"></td>
                    </tr>
                    <tr>
                        <td width=3D"14%" class=3D"ls-hs">=E4=B8=AD=E6=A0=
=87=E5=88=86=E7=B1=BB=EF=BC=9A</td>
                        <td width=3D"36%">C04</td>
                        <td width=3D"17%" class=3D"ls-hs">ICS=E5=88=86=E7=
=B1=BB=EF=BC=9A</td>
                        <td colspan=3D"2">11.100</td>
                    </tr>
                    <tr>
                        <td class=3D"ls-hs">=E6=A0=87=E5=87=86=E5=88=86=E7=
=B1=BB=E7=BC=96=E5=8F=B7=EF=BC=9A</td>
                        <td>DB</td>
                        <td class=3D"ls-hs"></td>
                        <td colspan=3D"2"></td>
                    </tr>
                    <tr>
                        <td class=3D"ls-hs">=E5=8F=91=E5=B8=83=E6=97=A5=E6=
=9C=9F=EF=BC=9A</td>
                        <td>2022-09-30</td>
                        <td class=3D"ls-hs">=E5=AE=9E=E6=96=BD=E6=97=A5=E6=
=9C=9F=EF=BC=9A</td>
                        <td colspan=3D"2">2022-10-30</td>
                    </tr>
                    <!--                    <tr>-->
                    <!--                        <td class=3D"ls-hs">=E4=BD=
=9C=E5=BA=9F=E6=97=A5=E6=9C=9F=EF=BC=9A</td>-->
                    <!--                        <td th:text=3D"${std.endDat=
e}">&nbsp;</td>-->
                    <!--                        <td class=3D"ls-hs">=E8=A2=
=AB=E6=9B=BF=E4=BB=A3=E6=A0=87=E5=87=86=EF=BC=9A</td>-->
                    <!--                        <td colspan=3D"2" th:text=
=3D"${std.replacedStd}">&nbsp;</td>-->
                    <!--                    </tr>-->
                    <!--                    <tr>-->
                    <!--                        <td class=3D"ls-hs">=E4=BB=
=A3=E6=9B=BF=E6=A0=87=E5=87=86=E5=BA=8F=E5=8F=B7=EF=BC=9A</td>-->
                    <!--                        <td th:text=3D"${std.instea=
dStd}">&nbsp;</td>-->
                    <!--                        <td class=3D"ls-hs">=E9=87=
=87=E7=94=A8=E6=A0=87=E5=87=86=E5=8C=96=EF=BC=9A</td>-->
                    <!--                        <td colspan=3D"2" th:text=
=3D"${std.adoptStd}">&nbsp;</td>-->
                    <!--                    </tr>-->
                    <tr>
                        <td class=3D"ls-hs">=E8=B5=B7=E8=8D=89=E5=8D=95=E4=
=BD=8D=EF=BC=9A</td>
                        <td>=E6=B5=99=E6=B1=9F=E7=9C=81=E5=8C=BB=E5=AD=A6=
=E7=A7=91=E6=8A=80=E6=95=99=E8=82=B2=E5=8F=91=E5=B1=95=E4=B8=AD=E5=BF=83</t=
d>
                        <td><span class=3D"ls-hs">=E5=BD=92=E5=8F=A3=E5=8D=
=95=E4=BD=8D=EF=BC=9A</span></td>
                        <td colspan=3D"2">=E6=B5=99=E6=B1=9F=E7=9C=81=E5=8D=
=AB=E7=94=9F=E5=81=A5=E5=BA=B7=E5=A7=94=E5=91=98=E4=BC=9A</td>
                    </tr>
                    <!--                    <tr>-->
                    <!--                        <td class=3D"ls-hs">=E5=BC=
=95=E7=94=A8=E6=A0=87=E5=87=86=EF=BC=9A</td>-->
                    <!--                        <td colspan=3D"4" th:text=
=3D"${std.stdQuote}">GB 9666;GB 13495;GB 19085;SB/T-->
                    <!--                            10437;=E7=BE=8E=E5=AE=
=B9=E7=BE=8E=E5=8F=91=E5=8D=95=E4=BD=8D=E5=8C=96=E5=A6=86=E5=93=81=E7=BB=8F=
=E8=90=A5=E8=B4=A8=E9=87=8F=E7=AE=A1=E7=90=86=E8=A7=84=E8=8C=83(=E5=9B=BD=
=E5=AE=B6=E9=A3=9F<br>-->
                    <!--                            =E5=93=81=E8=8D=AF=E5=
=93=81=E7=9B=91=E7=9D=A3=E7=AE=A1=E7=90=86=E5=B1=802012=E5=B9=B4-->
                    <!--                        </td>-->
                    <!--                    </tr>-->
                    <!--                    <tr class=3D"ls-mc">-->
                    <!--                        <td colspan=3D"5"></td>-->
                    <!--                    </tr>-->
                    <!--                    <tr>-->
                    <!--                        <td><span class=3D"ls-hs">=
=E6=A0=87=E5=BC=95=E4=BE=9D=E6=8D=AE=EF=BC=9A</span></td>-->
                    <!--                        <td colspan=3D"4" th:text=
=3D"${std.stdOrigin}">=E5=9B=BD=E5=AE=B6=E6=A0=87=E5=87=86=E5=85=AC=E5=91=
=8A2015=E5=B9=B4=E7=AC=AC25=E5=8F=B7 =EF=BC=9A</td>-->
                    <!--                    </tr>-->
                    <!--                    <tr>-->
                    <!--                        <td colspan=3D"5">&nbsp;</t=
d>-->
                    <!--                    </tr>-->
                    </tbody>
                </table>
            </ul>
        </div>
    </div>
</div>


<!--=E5=85=AC=E5=85=B1=E5=BA=95=E9=83=A8-->
<div class=3D"zscq-foot">
    <div class=3D"zscq-footer">
        <div class=3D"zscq-footer-dzjg">
            <a style=3D" color: #98cbf8;" target=3D"_blank" href=3D"https:/=
/bszs.conac.cn/sitename?method=3Dshow&amp;id=3D99F196A55A74BDEEE05310291AAC=
CB43">
            <img src=3D"https://zlzx.zjamr.zj.gov.cn/bzzx/assets/images/dzj=
g.png" width=3D"54" height=3D"67" alt=3D"">
            </a>
        </div>
        <div class=3D"zscq-footer-dzjg"></div>
        <div class=3D"zscq-footer-zfzc">
<!--            href=3D"https://zfwzgl.www.gov.cn/exposure/jiucuo.html?site=
_code=3D3300000136&url=3Dhttps%3A%2F%2Fzjamr.zj.gov.cn%2F"-->
            <a target=3D"_blank">
            <img src=3D"https://zlzx.zjamr.zj.gov.cn/bzzx/assets/images/zfz=
c.png" width=3D"110" height=3D"55" alt=3D""></a></div>
        <div class=3D"zscq-footer-c">
            =E4=B8=BB=E5=8A=9E=E5=8D=95=E4=BD=8D=EF=BC=9A=E6=B5=99=E6=B1=9F=
=E7=9C=81=E5=B8=82=E5=9C=BA=E7=9B=91=E7=9D=A3=E7=AE=A1=E7=90=86=E5=B1=80=EF=
=BC=88=E7=9F=A5=E8=AF=86=E4=BA=A7=E6=9D=83=E5=B1=80=EF=BC=89&nbsp;&nbsp;&nb=
sp;&nbsp;&nbsp;=E8=81=94=E7=B3=BB=E5=9C=B0=E5=9D=80=EF=BC=9A=E6=B5=99=E6=B1=
=9F=E7=9C=81=E6=9D=AD=E5=B7=9E=E5=B8=82=E8=8E=AB=E5=B9=B2=E5=B1=B1=E8=B7=AF=
77=E5=8F=B7=E9=87=91=E6=B1=87=E5=A4=A7=E5=8E=A6=E5=8C=97=E9=97=A8
            <br>
            =E6=8A=80=E6=9C=AF=E6=94=AF=E6=8C=81=E7=94=B5=E8=AF=9D=EF=BC=9A=
0571-85786972&nbsp;&nbsp;&nbsp;&nbsp;&nbsp;=E9=82=AE=E6=94=BF=E7=BC=96=E7=
=A0=81=EF=BC=9A310005&nbsp;&nbsp;&nbsp;&nbsp;&nbsp;
            <br>

            =E5=BB=BA=E8=AE=AE=E4=BD=BF=E7=94=A81366*768=E5=88=86=E8=BE=A8=
=E7=8E=87/Edge=E3=80=81Chrome=E7=AD=89=E7=8E=B0=E4=BB=A3=E6=B5=8F=E8=A7=88=
=E5=99=A8=E8=AE=BF=E9=97=AE=E8=BE=BE=E5=88=B0=E6=9C=80=E4=BD=B3=E6=95=88=E6=
=9E=9C &nbsp;&nbsp;=E5=A4=87=E6=A1=88=E5=8F=B7=EF=BC=9A
            <a style=3D" color: #98cbf8;" href=3D"https://beian.miit.gov.cn=
/" target=3D"_blank">
               =E6=B5=99ICP=E5=A4=87 19046660=E5=8F=B7
            </a> =E7=BD=91=E7=AB=99=E6=A0=87=E8=AF=86=E7=A0=81=EF=BC=9A3300=
000136
            <br>
            <a style=3D" color: #98cbf8;" target=3D"_blank" href=3D"http://=
www.beian.gov.cn/portal/registerSystemInfo?recordcode=3D33010602010565">
                <img src=3D"https://zlzx.zjamr.zj.gov.cn/bzzx/assets/images=
/gongan.png" width=3D"18" height=3D"20" alt=3D"">=E6=B5=99=E5=85=AC=E7=BD=
=91=E5=AE=89=E5=A4=87 33010602010565=E5=8F=B7 </a>


        </div>


    </div>
</div>


</body></html>
------MultipartBoundary--n9qVhSbwC0jRZAkJ6e8MeoQdGGcvYwOjbK0Ekb6p0h----
Content-Type: text/css
Content-Transfer-Encoding: quoted-printable
Content-Location: https://zlzx.zjamr.zj.gov.cn/bzzx/assets/css/nav.css

@charset "utf-8";

body, div, td { line-height: 1.4em; }

body, dd, div, dl, dt, fieldset, form, h1, h2, h3, h4, h5, h6, input, legen=
d, li, ol, p, td, textarea, ul { margin: 0px; padding: 0px; font-size: 14px=
; font-weight: 400; font-family: "Microsoft YaHei", STHeiti, Helvetica, Ari=
al, sans-serif; }

table { border-collapse: collapse; border-spacing: 0px; }

.logo img { border: 0px none; margin: 30px 0px 0px; padding: 0px; }

ol li, ul li { list-style: outside none none; }

h1, h2, h3, h4, h5, h6 { vertical-align: baseline; zoom: 1; }

button, select, textarea { font-weight: inherit; font-family: inherit; font=
-size: inherit; outline: 0px; }

button { border: none; padding: 0px; }

input[type=3D"checkbox"], input[type=3D"radio"] { vertical-align: middle; }

input { outline: none 0px; }

input.checkbox { vertical-align: middle; }

* html input { vertical-align: baseline; }

textarea { overflow: auto; }

fieldset { border: 0px none; }

a { text-decoration: none; color: rgb(16, 16, 16); font-family: =E5=BE=AE=
=E8=BD=AF=E9=9B=85=E9=BB=91; font-size: 14px; }

img { border: 0px; }

.login-head { width: 100%; height: 30px; }

.login-head-r { float: right; font-size: 14px; color: rgb(255, 255, 255); l=
ine-height: 30px; }

.login-head-r:hover { opacity: 0.8; color: rgb(255, 255, 255); }

.login-footer { position: absolute; bottom: 0px; width: 100%; min-width: 12=
00px; }

.login-foot-c { margin: 0px auto; width: 1200px; line-height: 34px; text-al=
ign: center; color: rgb(255, 255, 255); font-size: 14px; }

.login-content { width: 100%; height: 100%; background-size: cover; positio=
n: absolute; }

.login-h1 { font-size: 56px; margin-top: 5%; text-align: left; color: rgb(2=
55, 255, 255); letter-spacing: 6px; line-height: 60px; margin-left: 4%; bac=
kground-image: -webkit-linear-gradient(bottom, rgb(103, 154, 224), rgb(231,=
 239, 249), rgb(255, 255, 255)); background-clip: text; -webkit-text-fill-c=
olor: transparent; font-weight: 700; }

.bjl { width: 296px; height: 397px; }

.con { width: 1200px; height: 600px; margin: 0px auto; }

.con li { float: left; width: 285px; height: 400px; }

.zjnr { width: 84%; margin: 3% auto !important; padding: 0px !important; }

.bjy { position: relative; }

.tpdx { position: absolute; left: 18%; top: 10%; width: 100%; text-align: c=
enter; }

.ty { font-size: 27px; font-weight: 700; color: rgb(39, 50, 177); margin-to=
p: 24px; }

.tyw { font-size: 14px; font-weight: 700; color: rgb(39, 50, 177); margin-t=
op: 15px; }

.bjtp { width: 132%; text-align: center; }

.tb img { width: 38%; height: 100%; margin-left: 0px; }

.wzy { left: 17%; }

.wzr { left: 17%; }

.wzs { left: 20%; }

.wzw { left: 20%; }

.wzl { left: 17%; }

.tooltip { position: absolute; top: 10px; left: 40%; z-index: 100003; opaci=
ty: 0.8; }

.tipsy-inner { background: url("../bzzx/images/tsbj.png") no-repeat; color:=
 rgb(255, 255, 255); width: 300px; height: 149px; text-align: left; line-he=
ight: 24px; font-size: 15px; padding: 20px 10px 10px 20px; border-radius: 3=
px; }

.layui-col-sm2:hover { transform: translateY(-6px); box-shadow: rgba(0, 36,=
 100, 0.3) 0px 26px 40px -24px; transition: all 0.3s ease 0s; }

@media screen and (min-width: 768px) {
  .layui-container { width: 750px; }
  .layui-hide-sm { display: none !important; }
  .layui-show-sm-block { display: block !important; }
  .layui-show-sm-inline { display: inline !important; }
  .layui-show-sm-inline-block { display: inline-block !important; }
  .layui-col-sm1, .layui-col-sm10, .layui-col-sm11, .layui-col-sm12, .layui=
-col-sm2, .layui-col-sm3, .layui-col-sm4, .layui-col-sm5, .layui-col-sm6, .=
layui-col-sm7, .layui-col-sm8, .layui-col-sm9 { float: left; }
  .layui-col-sm1 { width: 8.33333%; }
  .layui-col-sm2 { width: 18.7667% !important; }
  .layui-col-sm3 { width: 25%; }
  .layui-col-sm4 { width: 33.3333%; }
  .layui-col-sm5 { width: 41.6667%; }
  .layui-col-sm6 { width: 50%; }
  .layui-col-sm7 { width: 58.3333%; }
  .layui-col-sm8 { width: 66.6667%; }
  .layui-col-sm9 { width: 75%; }
  .layui-col-sm10 { width: 83.3333%; }
  .layui-col-sm11 { width: 91.6667%; }
  .layui-col-sm12 { width: 100%; }
  .layui-col-sm-offset1 { margin-left: 8.33333%; }
  .layui-col-sm-offset2 { margin-left: 16.6667%; }
  .layui-col-sm-offset3 { margin-left: 25%; }
  .layui-col-sm-offset4 { margin-left: 33.3333%; }
  .layui-col-sm-offset5 { margin-left: 41.6667%; }
  .layui-col-sm-offset6 { margin-left: 50%; }
  .layui-col-sm-offset7 { margin-left: 58.3333%; }
  .layui-col-sm-offset8 { margin-left: 66.6667%; }
  .layui-col-sm-offset9 { margin-left: 75%; }
  .layui-col-sm-offset10 { margin-left: 83.3333%; }
  .layui-col-sm-offset11 { margin-left: 91.6667%; }
  .layui-col-sm-offset12 { margin-left: 100%; }
}

.login-body { overflow: hidden; }

.ycjz { width: 78%; margin: 11px auto 0px; font-size: 14px; font-weight: 70=
0; color: rgb(32, 43, 174); line-height: 22px; text-align: justify; }

.ycjz span { padding: 10px; }

.gjss { display: inline-block !important; line-height: 60px !important; }

.adv-btn { margin-top: 0px !important; }
------MultipartBoundary--n9qVhSbwC0jRZAkJ6e8MeoQdGGcvYwOjbK0Ekb6p0h----
Content-Type: text/css
Content-Transfer-Encoding: quoted-printable
Content-Location: https://zlzx.zjamr.zj.gov.cn/bzzx/assets/js/layui/css/layui.css

@charset "utf-8";

.layui-inline, img { display: inline-block; vertical-align: middle; }

h1, h2, h3, h4, h5, h6 { font-weight: 400; }

a, body { color: rgb(51, 51, 51); }

.layui-edge, .layui-header, .layui-inline, .layui-main { position: relative=
; }

.layui-edge, hr { height: 0px; overflow: hidden; }

.layui-layout-body, .layui-side, .layui-side-scroll { overflow-x: hidden; }

.layui-edge, .layui-elip, hr { overflow: hidden; }

.layui-btn, .layui-edge, .layui-inline, img { vertical-align: middle; }

.layui-btn, .layui-disabled, .layui-icon, .layui-unselect { user-select: no=
ne; }

blockquote, body, button, dd, div, dl, dt, form, h1, h2, h3, h4, h5, h6, in=
put, li, ol, p, pre, td, textarea, th, ul { margin: 0px; padding: 0px; -web=
kit-tap-highlight-color: rgba(0, 0, 0, 0); }

a:active, a:hover { outline: 0px; }

img { border: none; }

li { list-style: none; }

table { border-collapse: collapse; border-spacing: 0px; }

h4, h5, h6 { font-size: 100%; }

button, input, optgroup, option, select, textarea { font-family: inherit; f=
ont-size: inherit; font-style: inherit; font-weight: inherit; outline: 0px;=
 }

pre { white-space: pre-wrap; overflow-wrap: break-word; }

body { color: rgba(0, 0, 0, 0.85); font: 14px "Helvetica Neue", Helvetica, =
"PingFang SC", Tahoma, Arial, sans-serif; }

hr { line-height: 0; margin: 10px 0px; padding: 0px; clear: both; backgroun=
d: 0px 0px; border-top: none !important; border-right: none !important; bor=
der-left: none !important; border-image: initial !important; border-bottom:=
 1px solid rgb(238, 238, 238) !important; }

a { text-decoration: none; }

a:hover { color: rgb(119, 119, 119); }

a cite { font-style: normal; }

.layui-border-box, .layui-border-box * { box-sizing: border-box; }

.layui-box, .layui-box * { box-sizing: content-box; }

.layui-clear { clear: both; }

.layui-clear::after { content: " "; clear: both; display: block; height: 0p=
x; }

.layui-inline { }

.layui-btn, .layui-btn-group, .layui-edge { display: inline-block; }

.layui-edge { width: 0px; border-width: 6px; border-style: dashed; border-c=
olor: transparent; }

.layui-edge-top { top: -4px; border-bottom-color: rgb(153, 153, 153); borde=
r-bottom-style: solid; }

.layui-edge-right { border-left-color: rgb(153, 153, 153); border-left-styl=
e: solid; }

.layui-edge-bottom { top: 2px; border-top-color: rgb(153, 153, 153); border=
-top-style: solid; }

.layui-edge-left { border-right-color: rgb(153, 153, 153); border-right-sty=
le: solid; }

.layui-elip { text-overflow: ellipsis; white-space: nowrap; }

.layui-disabled, .layui-disabled:hover { color: rgb(210, 210, 210) !importa=
nt; cursor: not-allowed !important; }

.layui-circle { border-radius: 100%; }

.layui-show { display: block !important; }

.layui-hide { display: none !important; }

.layui-show-v { visibility: visible !important; }

.layui-hide-v { visibility: hidden !important; }

@font-face { font-family: layui-icon; src: url("../font/iconfont.woff2?v=3D=
256") format("woff2"), url("../font/iconfont.woff?v=3D256") format("woff"),=
 url("../font/iconfont.ttf?v=3D256") format("truetype"); }

.layui-icon { font-size: 16px; font-style: normal; -webkit-font-smoothing: =
antialiased; font-family: layui-icon !important; }

.layui-icon-reply-fill::before { content: "=EE=98=91"; }

.layui-icon-set-fill::before { content: "=EE=98=94"; }

.layui-icon-menu-fill::before { content: "=EE=98=8F"; }

.layui-icon-search::before { content: "=EE=98=95"; }

.layui-icon-share::before { content: "=EE=99=81"; }

.layui-icon-set-sm::before { content: "=EE=98=A0"; }

.layui-icon-engine::before { content: "=EE=98=A8"; }

.layui-icon-close::before { content: "=E1=80=86"; }

.layui-icon-close-fill::before { content: "=E1=80=87"; }

.layui-icon-chart-screen::before { content: "=EE=98=A9"; }

.layui-icon-star::before { content: "=EE=98=80"; }

.layui-icon-circle-dot::before { content: "=EE=98=97"; }

.layui-icon-chat::before { content: "=EE=98=86"; }

.layui-icon-release::before { content: "=EE=98=89"; }

.layui-icon-list::before { content: "=EE=98=8A"; }

.layui-icon-chart::before { content: "=EE=98=AC"; }

.layui-icon-ok-circle::before { content: "=E1=80=85"; }

.layui-icon-layim-theme::before { content: "=EE=98=9B"; }

.layui-icon-table::before { content: "=EE=98=AD"; }

.layui-icon-right::before { content: "=EE=98=82"; }

.layui-icon-left::before { content: "=EE=98=83"; }

.layui-icon-cart-simple::before { content: "=EE=9A=98"; }

.layui-icon-face-cry::before { content: "=EE=9A=9C"; }

.layui-icon-face-smile::before { content: "=EE=9A=AF"; }

.layui-icon-survey::before { content: "=EE=9A=B2"; }

.layui-icon-tree::before { content: "=EE=98=AE"; }

.layui-icon-ie::before { content: "=EE=9E=BB"; }

.layui-icon-upload-circle::before { content: "=EE=98=AF"; }

.layui-icon-add-circle::before { content: "=EE=98=9F"; }

.layui-icon-download-circle::before { content: "=EE=98=81"; }

.layui-icon-templeate-1::before { content: "=EE=98=B0"; }

.layui-icon-util::before { content: "=EE=98=B1"; }

.layui-icon-face-surprised::before { content: "=EE=99=A4"; }

.layui-icon-edit::before { content: "=EE=99=82"; }

.layui-icon-speaker::before { content: "=EE=99=85"; }

.layui-icon-down::before { content: "=EE=98=9A"; }

.layui-icon-file::before { content: "=EE=98=A1"; }

.layui-icon-layouts::before { content: "=EE=98=B2"; }

.layui-icon-rate-half::before { content: "=EE=9B=89"; }

.layui-icon-add-circle-fine::before { content: "=EE=98=88"; }

.layui-icon-prev-circle::before { content: "=EE=98=B3"; }

.layui-icon-read::before { content: "=EE=9C=85"; }

.layui-icon-404::before { content: "=EE=98=9C"; }

.layui-icon-carousel::before { content: "=EE=98=B4"; }

.layui-icon-help::before { content: "=EE=98=87"; }

.layui-icon-code-circle::before { content: "=EE=98=B5"; }

.layui-icon-windows::before { content: "=EE=99=BF"; }

.layui-icon-water::before { content: "=EE=98=B6"; }

.layui-icon-username::before { content: "=EE=99=AF"; }

.layui-icon-find-fill::before { content: "=EE=99=B0"; }

.layui-icon-about::before { content: "=EE=98=8B"; }

.layui-icon-location::before { content: "=EE=9C=95"; }

.layui-icon-up::before { content: "=EE=98=99"; }

.layui-icon-pause::before { content: "=EE=99=91"; }

.layui-icon-date::before { content: "=EE=98=B7"; }

.layui-icon-layim-uploadfile::before { content: "=EE=98=9D"; }

.layui-icon-delete::before { content: "=EE=99=80"; }

.layui-icon-play::before { content: "=EE=99=92"; }

.layui-icon-top::before { content: "=EE=98=84"; }

.layui-icon-firefox::before { content: "=EE=9A=86"; }

.layui-icon-friends::before { content: "=EE=98=92"; }

.layui-icon-refresh-3::before { content: "=EE=A6=AA"; }

.layui-icon-ok::before { content: "=EE=98=85"; }

.layui-icon-layer::before { content: "=EE=98=B8"; }

.layui-icon-face-smile-fine::before { content: "=EE=98=8C"; }

.layui-icon-dollar::before { content: "=EE=99=99"; }

.layui-icon-group::before { content: "=EE=98=93"; }

.layui-icon-layim-download::before { content: "=EE=98=9E"; }

.layui-icon-picture-fine::before { content: "=EE=98=8D"; }

.layui-icon-link::before { content: "=EE=99=8C"; }

.layui-icon-diamond::before { content: "=EE=9C=B5"; }

.layui-icon-log::before { content: "=EE=98=8E"; }

.layui-icon-key::before { content: "=EE=9A=83"; }

.layui-icon-rate-solid::before { content: "=EE=99=BA"; }

.layui-icon-fonts-del::before { content: "=EE=99=8F"; }

.layui-icon-unlink::before { content: "=EE=99=8D"; }

.layui-icon-fonts-clear::before { content: "=EE=98=B9"; }

.layui-icon-triangle-r::before { content: "=EE=98=A3"; }

.layui-icon-circle::before { content: "=EE=98=BF"; }

.layui-icon-radio::before { content: "=EE=99=83"; }

.layui-icon-align-center::before { content: "=EE=99=87"; }

.layui-icon-align-right::before { content: "=EE=99=88"; }

.layui-icon-align-left::before { content: "=EE=99=89"; }

.layui-icon-loading-1::before { content: "=EE=98=BE"; }

.layui-icon-return::before { content: "=EE=99=9C"; }

.layui-icon-fonts-strong::before { content: "=EE=98=AB"; }

.layui-icon-upload::before { content: "=EE=99=BC"; }

.layui-icon-dialogue::before { content: "=EE=98=BA"; }

.layui-icon-video::before { content: "=EE=9B=AD"; }

.layui-icon-headset::before { content: "=EE=9B=BC"; }

.layui-icon-cellphone-fine::before { content: "=EE=98=BB"; }

.layui-icon-add-1::before { content: "=EE=99=94"; }

.layui-icon-face-smile-b::before { content: "=EE=99=90"; }

.layui-icon-fonts-html::before { content: "=EE=99=8B"; }

.layui-icon-screen-full::before { content: "=EE=98=A2"; }

.layui-icon-form::before { content: "=EE=98=BC"; }

.layui-icon-cart::before { content: "=EE=99=97"; }

.layui-icon-camera-fill::before { content: "=EE=99=9D"; }

.layui-icon-tabs::before { content: "=EE=98=AA"; }

.layui-icon-heart-fill::before { content: "=EE=9A=8F"; }

.layui-icon-fonts-code::before { content: "=EE=99=8E"; }

.layui-icon-ios::before { content: "=EE=9A=80"; }

.layui-icon-at::before { content: "=EE=9A=87"; }

.layui-icon-fire::before { content: "=EE=9D=96"; }

.layui-icon-set::before { content: "=EE=9C=96"; }

.layui-icon-fonts-u::before { content: "=EE=99=86"; }

.layui-icon-triangle-d::before { content: "=EE=98=A5"; }

.layui-icon-tips::before { content: "=EE=9C=82"; }

.layui-icon-picture::before { content: "=EE=99=8A"; }

.layui-icon-more-vertical::before { content: "=EE=99=B1"; }

.layui-icon-bluetooth::before { content: "=EE=9A=89"; }

.layui-icon-flag::before { content: "=EE=99=AC"; }

.layui-icon-loading::before { content: "=EE=98=BD"; }

.layui-icon-fonts-i::before { content: "=EE=99=84"; }

.layui-icon-refresh-1::before { content: "=EE=99=A6"; }

.layui-icon-rmb::before { content: "=EE=99=9E"; }

.layui-icon-addition::before { content: "=EE=98=A4"; }

.layui-icon-home::before { content: "=EE=9A=8E"; }

.layui-icon-time::before { content: "=EE=9A=8D"; }

.layui-icon-user::before { content: "=EE=9D=B0"; }

.layui-icon-notice::before { content: "=EE=99=A7"; }

.layui-icon-chrome::before { content: "=EE=9A=8A"; }

.layui-icon-edge::before { content: "=EE=9A=8B"; }

.layui-icon-login-weibo::before { content: "=EE=99=B5"; }

.layui-icon-voice::before { content: "=EE=9A=88"; }

.layui-icon-upload-drag::before { content: "=EE=9A=81"; }

.layui-icon-login-qq::before { content: "=EE=99=B6"; }

.layui-icon-snowflake::before { content: "=EE=9A=B1"; }

.layui-icon-heart::before { content: "=EE=9A=8C"; }

.layui-icon-logout::before { content: "=EE=9A=82"; }

.layui-icon-file-b::before { content: "=EE=99=95"; }

.layui-icon-template::before { content: "=EE=99=A3"; }

.layui-icon-transfer::before { content: "=EE=9A=91"; }

.layui-icon-auz::before { content: "=EE=99=B2"; }

.layui-icon-console::before { content: "=EE=99=A5"; }

.layui-icon-app::before { content: "=EE=99=93"; }

.layui-icon-prev::before { content: "=EE=99=9A"; }

.layui-icon-website::before { content: "=EE=9E=AE"; }

.layui-icon-next::before { content: "=EE=99=9B"; }

.layui-icon-component::before { content: "=EE=A1=97"; }

.layui-icon-android::before { content: "=EE=9A=84"; }

.layui-icon-more::before { content: "=EE=99=9F"; }

.layui-icon-login-wechat::before { content: "=EE=99=B7"; }

.layui-icon-shrink-right::before { content: "=EE=99=A8"; }

.layui-icon-spread-left::before { content: "=EE=99=AB"; }

.layui-icon-camera::before { content: "=EE=99=A0"; }

.layui-icon-note::before { content: "=EE=99=AE"; }

.layui-icon-refresh::before { content: "=EE=99=A9"; }

.layui-icon-female::before { content: "=EE=99=A1"; }

.layui-icon-male::before { content: "=EE=99=A2"; }

.layui-icon-screen-restore::before { content: "=EE=9D=98"; }

.layui-icon-password::before { content: "=EE=99=B3"; }

.layui-icon-senior::before { content: "=EE=99=B4"; }

.layui-icon-theme::before { content: "=EE=99=AA"; }

.layui-icon-tread::before { content: "=EE=9B=85"; }

.layui-icon-praise::before { content: "=EE=9B=86"; }

.layui-icon-star-fill::before { content: "=EE=99=98"; }

.layui-icon-rate::before { content: "=EE=99=BB"; }

.layui-icon-template-1::before { content: "=EE=99=96"; }

.layui-icon-vercode::before { content: "=EE=99=B9"; }

.layui-icon-service::before { content: "=EE=98=A6"; }

.layui-icon-cellphone::before { content: "=EE=99=B8"; }

.layui-icon-print::before { content: "=EE=99=AD"; }

.layui-icon-cols::before { content: "=EE=98=90"; }

.layui-icon-wifi::before { content: "=EE=9F=A0"; }

.layui-icon-export::before { content: "=EE=99=BD"; }

.layui-icon-rss::before { content: "=EE=A0=88"; }

.layui-icon-slider::before { content: "=EE=9C=94"; }

.layui-icon-email::before { content: "=EE=98=98"; }

.layui-icon-subtraction::before { content: "=EE=99=BE"; }

.layui-icon-mike::before { content: "=EE=9B=9C"; }

.layui-icon-light::before { content: "=EE=9D=88"; }

.layui-icon-gift::before { content: "=EE=98=A7"; }

.layui-icon-mute::before { content: "=EE=9A=85"; }

.layui-icon-reduce-circle::before { content: "=EE=98=96"; }

.layui-icon-music::before { content: "=EE=9A=90"; }

.layui-main { width: 1140px; margin: 0px auto; }

.layui-header { z-index: 1000; height: 60px; }

.layui-header a:hover { transition: all 0.5s ease 0s; }

.layui-side { position: fixed; left: 0px; top: 0px; bottom: 0px; z-index: 9=
99; width: 200px; }

.layui-side-scroll { position: relative; width: 220px; height: 100%; }

.layui-body { position: relative; inset: 0px 0px 0px 200px; z-index: 900; w=
idth: auto; box-sizing: border-box; }

.layui-layout-admin .layui-header { position: fixed; top: 0px; left: 0px; r=
ight: 0px; background-color: rgb(35, 38, 46); }

.layui-layout-admin .layui-side { top: 60px; width: 200px; overflow-x: hidd=
en; }

.layui-layout-admin .layui-body { position: absolute; top: 60px; padding-bo=
ttom: 44px; }

.layui-layout-admin .layui-main { width: auto; margin: 0px 15px; }

.layui-layout-admin .layui-footer { position: fixed; left: 200px; right: 0p=
x; bottom: 0px; z-index: 990; height: 44px; line-height: 44px; padding: 0px=
 15px; box-shadow: rgba(0, 0, 0, 0.12) -1px 0px 4px; background-color: rgb(=
250, 250, 250); }

.layui-layout-admin .layui-logo { position: absolute; left: 0px; top: 0px; =
width: 200px; height: 100%; line-height: 60px; text-align: center; color: r=
gb(0, 150, 136); font-size: 16px; box-shadow: rgba(0, 0, 0, 0.15) 0px 1px 2=
px 0px; }

.layui-layout-admin .layui-header .layui-nav { background: 0px 0px; }

.layui-layout-left { left: 200px; top: 0px; position: absolute !important; =
}

.layui-layout-right { right: 0px; top: 0px; position: absolute !important; =
}

.layui-container { position: relative; margin: 0px auto; padding: 0px 15px;=
 box-sizing: border-box; }

.layui-fluid { position: relative; margin: 0px auto; padding: 0px 15px; }

.layui-row::after, .layui-row::before { content: ""; display: block; clear:=
 both; }

.layui-col-lg1, .layui-col-lg10, .layui-col-lg11, .layui-col-lg12, .layui-c=
ol-lg2, .layui-col-lg3, .layui-col-lg4, .layui-col-lg5, .layui-col-lg6, .la=
yui-col-lg7, .layui-col-lg8, .layui-col-lg9, .layui-col-md1, .layui-col-md1=
0, .layui-col-md11, .layui-col-md12, .layui-col-md2, .layui-col-md3, .layui=
-col-md4, .layui-col-md5, .layui-col-md6, .layui-col-md7, .layui-col-md8, .=
layui-col-md9, .layui-col-sm1, .layui-col-sm10, .layui-col-sm11, .layui-col=
-sm12, .layui-col-sm2, .layui-col-sm3, .layui-col-sm4, .layui-col-sm5, .lay=
ui-col-sm6, .layui-col-sm7, .layui-col-sm8, .layui-col-sm9, .layui-col-xs1,=
 .layui-col-xs10, .layui-col-xs11, .layui-col-xs12, .layui-col-xs2, .layui-=
col-xs3, .layui-col-xs4, .layui-col-xs5, .layui-col-xs6, .layui-col-xs7, .l=
ayui-col-xs8, .layui-col-xs9 { position: relative; display: block; box-sizi=
ng: border-box; }

.layui-col-xs1, .layui-col-xs10, .layui-col-xs11, .layui-col-xs12, .layui-c=
ol-xs2, .layui-col-xs3, .layui-col-xs4, .layui-col-xs5, .layui-col-xs6, .la=
yui-col-xs7, .layui-col-xs8, .layui-col-xs9 { float: left; }

.layui-col-xs1 { width: 8.33333%; }

.layui-col-xs2 { width: 16.6667%; }

.layui-col-xs3 { width: 25%; }

.layui-col-xs4 { width: 33.3333%; }

.layui-col-xs5 { width: 41.6667%; }

.layui-col-xs6 { width: 50%; }

.layui-col-xs7 { width: 58.3333%; }

.layui-col-xs8 { width: 66.6667%; }

.layui-col-xs9 { width: 75%; }

.layui-col-xs10 { width: 83.3333%; }

.layui-col-xs11 { width: 91.6667%; }

.layui-col-xs12 { width: 100%; }

.layui-col-xs-offset1 { margin-left: 8.33333%; }

.layui-col-xs-offset2 { margin-left: 16.6667%; }

.layui-col-xs-offset3 { margin-left: 25%; }

.layui-col-xs-offset4 { margin-left: 33.3333%; }

.layui-col-xs-offset5 { margin-left: 41.6667%; }

.layui-col-xs-offset6 { margin-left: 50%; }

.layui-col-xs-offset7 { margin-left: 58.3333%; }

.layui-col-xs-offset8 { margin-left: 66.6667%; }

.layui-col-xs-offset9 { margin-left: 75%; }

.layui-col-xs-offset10 { margin-left: 83.3333%; }

.layui-col-xs-offset11 { margin-left: 91.6667%; }

.layui-col-xs-offset12 { margin-left: 100%; }

@media screen and (max-width: 768px) {
  .layui-hide-xs { display: none !important; }
  .layui-show-xs-block { display: block !important; }
  .layui-show-xs-inline { display: inline !important; }
  .layui-show-xs-inline-block { display: inline-block !important; }
}

@media screen and (min-width: 768px) {
  .layui-container { width: 750px; }
  .layui-hide-sm { display: none !important; }
  .layui-show-sm-block { display: block !important; }
  .layui-show-sm-inline { display: inline !important; }
  .layui-show-sm-inline-block { display: inline-block !important; }
  .layui-col-sm1, .layui-col-sm10, .layui-col-sm11, .layui-col-sm12, .layui=
-col-sm2, .layui-col-sm3, .layui-col-sm4, .layui-col-sm5, .layui-col-sm6, .=
layui-col-sm7, .layui-col-sm8, .layui-col-sm9 { float: left; }
  .layui-col-sm1 { width: 8.33333%; }
  .layui-col-sm2 { width: 16.6667%; }
  .layui-col-sm3 { width: 25%; }
  .layui-col-sm4 { width: 33.3333%; }
  .layui-col-sm5 { width: 41.6667%; }
  .layui-col-sm6 { width: 50%; }
  .layui-col-sm7 { width: 58.3333%; }
  .layui-col-sm8 { width: 66.6667%; }
  .layui-col-sm9 { width: 75%; }
  .layui-col-sm10 { width: 83.3333%; }
  .layui-col-sm11 { width: 91.6667%; }
  .layui-col-sm12 { width: 100%; }
  .layui-col-sm-offset1 { margin-left: 8.33333%; }
  .layui-col-sm-offset2 { margin-left: 16.6667%; }
  .layui-col-sm-offset3 { margin-left: 25%; }
  .layui-col-sm-offset4 { margin-left: 33.3333%; }
  .layui-col-sm-offset5 { margin-left: 41.6667%; }
  .layui-col-sm-offset6 { margin-left: 50%; }
  .layui-col-sm-offset7 { margin-left: 58.3333%; }
  .layui-col-sm-offset8 { margin-left: 66.6667%; }
  .layui-col-sm-offset9 { margin-left: 75%; }
  .layui-col-sm-offset10 { margin-left: 83.3333%; }
  .layui-col-sm-offset11 { margin-left: 91.6667%; }
  .layui-col-sm-offset12 { margin-left: 100%; }
}

@media screen and (min-width: 992px) {
  .layui-container { width: 970px; }
  .layui-hide-md { display: none !important; }
  .layui-show-md-block { display: block !important; }
  .layui-show-md-inline { display: inline !important; }
  .layui-show-md-inline-block { display: inline-block !important; }
  .layui-col-md1, .layui-col-md10, .layui-col-md11, .layui-col-md12, .layui=
-col-md2, .layui-col-md3, .layui-col-md4, .layui-col-md5, .layui-col-md6, .=
layui-col-md7, .layui-col-md8, .layui-col-md9 { float: left; }
  .layui-col-md1 { width: 8.33333%; }
  .layui-col-md2 { width: 16.6667%; }
  .layui-col-md3 { width: 25%; }
  .layui-col-md4 { width: 33.3333%; }
  .layui-col-md5 { width: 41.6667%; }
  .layui-col-md6 { width: 50%; }
  .layui-col-md7 { width: 58.3333%; }
  .layui-col-md8 { width: 66.6667%; }
  .layui-col-md9 { width: 75%; }
  .layui-col-md10 { width: 83.3333%; }
  .layui-col-md11 { width: 91.6667%; }
  .layui-col-md12 { width: 100%; }
  .layui-col-md-offset1 { margin-left: 8.33333%; }
  .layui-col-md-offset2 { margin-left: 16.6667%; }
  .layui-col-md-offset3 { margin-left: 25%; }
  .layui-col-md-offset4 { margin-left: 33.3333%; }
  .layui-col-md-offset5 { margin-left: 41.6667%; }
  .layui-col-md-offset6 { margin-left: 50%; }
  .layui-col-md-offset7 { margin-left: 58.3333%; }
  .layui-col-md-offset8 { margin-left: 66.6667%; }
  .layui-col-md-offset9 { margin-left: 75%; }
  .layui-col-md-offset10 { margin-left: 83.3333%; }
  .layui-col-md-offset11 { margin-left: 91.6667%; }
  .layui-col-md-offset12 { margin-left: 100%; }
}

@media screen and (min-width: 1200px) {
  .layui-container { width: 1170px; }
  .layui-hide-lg { display: none !important; }
  .layui-show-lg-block { display: block !important; }
  .layui-show-lg-inline { display: inline !important; }
  .layui-show-lg-inline-block { display: inline-block !important; }
  .layui-col-lg1, .layui-col-lg10, .layui-col-lg11, .layui-col-lg12, .layui=
-col-lg2, .layui-col-lg3, .layui-col-lg4, .layui-col-lg5, .layui-col-lg6, .=
layui-col-lg7, .layui-col-lg8, .layui-col-lg9 { float: left; }
  .layui-col-lg1 { width: 8.33333%; }
  .layui-col-lg2 { width: 16.6667%; }
  .layui-col-lg3 { width: 25%; }
  .layui-col-lg4 { width: 33.3333%; }
  .layui-col-lg5 { width: 41.6667%; }
  .layui-col-lg6 { width: 50%; }
  .layui-col-lg7 { width: 58.3333%; }
  .layui-col-lg8 { width: 66.6667%; }
  .layui-col-lg9 { width: 75%; }
  .layui-col-lg10 { width: 83.3333%; }
  .layui-col-lg11 { width: 91.6667%; }
  .layui-col-lg12 { width: 100%; }
  .layui-col-lg-offset1 { margin-left: 8.33333%; }
  .layui-col-lg-offset2 { margin-left: 16.6667%; }
  .layui-col-lg-offset3 { margin-left: 25%; }
  .layui-col-lg-offset4 { margin-left: 33.3333%; }
  .layui-col-lg-offset5 { margin-left: 41.6667%; }
  .layui-col-lg-offset6 { margin-left: 50%; }
  .layui-col-lg-offset7 { margin-left: 58.3333%; }
  .layui-col-lg-offset8 { margin-left: 66.6667%; }
  .layui-col-lg-offset9 { margin-left: 75%; }
  .layui-col-lg-offset10 { margin-left: 83.3333%; }
  .layui-col-lg-offset11 { margin-left: 91.6667%; }
  .layui-col-lg-offset12 { margin-left: 100%; }
}

.layui-col-space1 { margin: -0.5px; }

.layui-col-space1 > * { padding: 0.5px; }

.layui-col-space2 { margin: -1px; }

.layui-col-space2 > * { padding: 1px; }

.layui-col-space4 { margin: -2px; }

.layui-col-space4 > * { padding: 2px; }

.layui-col-space5 { margin: -2.5px; }

.layui-col-space5 > * { padding: 2.5px; }

.layui-col-space6 { margin: -3px; }

.layui-col-space6 > * { padding: 3px; }

.layui-col-space8 { margin: -4px; }

.layui-col-space8 > * { padding: 4px; }

.layui-col-space10 { margin: -5px; }

.layui-col-space10 > * { padding: 5px; }

.layui-col-space12 { margin: -6px; }

.layui-col-space12 > * { padding: 6px; }

.layui-col-space14 { margin: -7px; }

.layui-col-space14 > * { padding: 7px; }

.layui-col-space15 { margin: -7.5px; }

.layui-col-space15 > * { padding: 7.5px; }

.layui-col-space16 { margin: -8px; }

.layui-col-space16 > * { padding: 8px; }

.layui-col-space18 { margin: -9px; }

.layui-col-space18 > * { padding: 9px; }

.layui-col-space20 { margin: -10px; }

.layui-col-space20 > * { padding: 10px; }

.layui-col-space22 { margin: -11px; }

.layui-col-space22 > * { padding: 11px; }

.layui-col-space24 { margin: -12px; }

.layui-col-space24 > * { padding: 12px; }

.layui-col-space25 { margin: -12.5px; }

.layui-col-space25 > * { padding: 12.5px; }

.layui-col-space26 { margin: -13px; }

.layui-col-space26 > * { padding: 13px; }

.layui-col-space28 { margin: -14px; }

.layui-col-space28 > * { padding: 14px; }

.layui-col-space30 { margin: -15px; }

.layui-col-space30 > * { padding: 15px; }

.layui-btn, .layui-input, .layui-select, .layui-textarea, .layui-upload-but=
ton { outline: 0px; appearance: none; transition: all 0.3s ease 0s; box-siz=
ing: border-box; }

.layui-elem-quote { margin-bottom: 10px; padding: 15px; line-height: 1.6; b=
order-left: 5px solid rgb(95, 184, 120); border-radius: 0px 2px 2px 0px; ba=
ckground-color: rgb(250, 250, 250); }

.layui-quote-nm { border-style: solid; border-width: 1px 1px 1px 5px; backg=
round: 0px 0px; }

.layui-elem-field { margin-bottom: 10px; padding: 0px; border-width: 1px; b=
order-style: solid; }

.layui-elem-field legend { margin-left: 20px; padding: 0px 10px; font-size:=
 20px; font-weight: 300; }

.layui-field-title { margin: 10px 0px 20px; border-width: 1px 0px 0px; }

.layui-field-box { padding: 15px; }

.layui-field-title .layui-field-box { padding: 10px 0px; }

.layui-progress { position: relative; height: 6px; border-radius: 20px; bac=
kground-color: rgb(238, 238, 238); }

.layui-progress-bar { position: absolute; left: 0px; top: 0px; width: 0px; =
max-width: 100%; height: 6px; border-radius: 20px; text-align: right; backg=
round-color: rgb(95, 184, 120); transition: all 0.3s ease 0s; }

.layui-progress-big, .layui-progress-big .layui-progress-bar { height: 18px=
; line-height: 18px; }

.layui-progress-text { position: relative; top: -20px; line-height: 18px; f=
ont-size: 12px; color: rgb(102, 102, 102); }

.layui-progress-big .layui-progress-text { position: static; padding: 0px 1=
0px; color: rgb(255, 255, 255); }

.layui-collapse { border-width: 1px; border-style: solid; border-radius: 2p=
x; }

.layui-colla-content, .layui-colla-item { border-top-width: 1px; border-top=
-style: solid; }

.layui-colla-item:first-child { border-top: none; }

.layui-colla-title { position: relative; height: 42px; line-height: 42px; p=
adding: 0px 15px 0px 35px; color: rgb(51, 51, 51); background-color: rgb(25=
0, 250, 250); cursor: pointer; font-size: 14px; overflow: hidden; }

.layui-colla-content { display: none; padding: 10px 15px; line-height: 1.6;=
 color: rgb(102, 102, 102); }

.layui-colla-icon { position: absolute; left: 15px; top: 0px; font-size: 14=
px; }

.layui-card-body, .layui-card-header, .layui-form-label, .layui-form-mid, .=
layui-form-select, .layui-input-block, .layui-input-inline, .layui-panel, .=
layui-textarea { position: relative; }

.layui-card { margin-bottom: 15px; border-radius: 2px; background-color: rg=
b(255, 255, 255); box-shadow: rgba(0, 0, 0, 0.05) 0px 1px 2px 0px; }

.layui-form-select dl, .layui-panel { box-shadow: rgba(0, 0, 0, 0.08) 1px 1=
px 4px; }

.layui-card:last-child { margin-bottom: 0px; }

.layui-card-header { height: 42px; line-height: 42px; padding: 0px 15px; bo=
rder-bottom: 1px solid rgb(246, 246, 246); color: rgb(51, 51, 51); border-r=
adius: 2px 2px 0px 0px; font-size: 14px; }

.layui-card-body { padding: 10px 15px; line-height: 24px; }

.layui-card-body[pad15] { padding: 15px; }

.layui-card-body[pad20] { padding: 20px; }

.layui-card-body .layui-table { margin: 5px 0px; }

.layui-card .layui-tab { margin: 0px; }

.layui-panel { border-width: 1px; border-style: solid; border-radius: 2px; =
background-color: rgb(255, 255, 255); color: rgb(102, 102, 102); }

.layui-bg-black, .layui-bg-blue, .layui-bg-cyan, .layui-bg-green, .layui-bg=
-orange, .layui-bg-red { color: rgb(255, 255, 255) !important; }

.layui-panel-window { position: relative; padding: 15px; border-radius: 0px=
; border-top: 5px solid rgb(238, 238, 238); background-color: rgb(255, 255,=
 255); }

.layui-border, .layui-border-black, .layui-border-blue, .layui-border-cyan,=
 .layui-border-green, .layui-border-orange, .layui-border-red { border-widt=
h: 1px; border-style: solid; }

.layui-auxiliar-moving { position: fixed; inset: 0px; width: 100%; height: =
100%; background: 0px 0px; z-index: 2147483647; }

.layui-bg-red { background-color: rgb(255, 87, 34) !important; }

.layui-bg-orange { background-color: rgb(255, 184, 0) !important; }

.layui-bg-green { background-color: rgb(0, 150, 136) !important; }

.layui-bg-cyan { background-color: rgb(47, 64, 86) !important; }

.layui-bg-blue { background-color: rgb(30, 159, 255) !important; }

.layui-bg-black { background-color: rgb(57, 61, 73) !important; }

.layui-bg-gray { background-color: rgb(250, 250, 250) !important; color: rg=
b(102, 102, 102) !important; }

.layui-badge-rim, .layui-border, .layui-colla-content, .layui-colla-item, .=
layui-collapse, .layui-elem-field, .layui-form-pane .layui-form-item[pane],=
 .layui-form-pane .layui-form-label, .layui-input, .layui-layedit, .layui-l=
ayedit-tool, .layui-panel, .layui-quote-nm, .layui-select, .layui-tab-bar, =
.layui-tab-card, .layui-tab-title, .layui-tab-title .layui-this::after, .la=
yui-textarea { border-color: rgb(238, 238, 238); }

.layui-border { color: rgb(102, 102, 102) !important; }

.layui-border-red { border-color: rgb(255, 87, 34) !important; color: rgb(2=
55, 87, 34) !important; }

.layui-border-orange { border-color: rgb(255, 184, 0) !important; color: rg=
b(255, 184, 0) !important; }

.layui-border-green { border-color: rgb(0, 150, 136) !important; color: rgb=
(0, 150, 136) !important; }

.layui-border-cyan { border-color: rgb(47, 64, 86) !important; color: rgb(4=
7, 64, 86) !important; }

.layui-border-blue { border-color: rgb(30, 159, 255) !important; color: rgb=
(30, 159, 255) !important; }

.layui-border-black { border-color: rgb(57, 61, 73) !important; color: rgb(=
57, 61, 73) !important; }

.layui-timeline-item::before { background-color: rgb(238, 238, 238); }

.layui-text { line-height: 1.6; font-size: 14px; color: rgb(102, 102, 102);=
 }

.layui-text h1, .layui-text h2, .layui-text h3 { font-weight: 500; color: r=
gb(51, 51, 51); }

.layui-text h1 { font-size: 30px; }

.layui-text h2 { font-size: 24px; }

.layui-text h3 { font-size: 18px; }

.layui-text a:not(.layui-btn) { color: rgb(1, 170, 237); }

.layui-text a:not(.layui-btn):hover { text-decoration: underline; }

.layui-text ul { padding: 5px 0px 5px 15px; }

.layui-text ul li { margin-top: 5px; list-style-type: disc; }

.layui-text em, .layui-word-aux { color: rgb(153, 153, 153) !important; pad=
ding-left: 5px !important; padding-right: 5px !important; }

.layui-text p { margin: 10px 0px; }

.layui-text p:first-child { margin-top: 0px; }

.layui-font-12 { font-size: 12px !important; }

.layui-font-14 { font-size: 14px !important; }

.layui-font-16 { font-size: 16px !important; }

.layui-font-18 { font-size: 18px !important; }

.layui-font-20 { font-size: 20px !important; }

.layui-font-red { color: rgb(255, 87, 34) !important; }

.layui-font-orange { color: rgb(255, 184, 0) !important; }

.layui-font-green { color: rgb(0, 150, 136) !important; }

.layui-font-cyan { color: rgb(47, 64, 86) !important; }

.layui-font-blue { color: rgb(1, 170, 237) !important; }

.layui-font-black { color: rgb(0, 0, 0) !important; }

.layui-font-gray { color: rgb(194, 194, 194) !important; }

.layui-btn { height: 38px; line-height: 38px; border: 1px solid transparent=
; padding: 0px 18px; background-color: rgb(0, 150, 136); color: rgb(255, 25=
5, 255); white-space: nowrap; text-align: center; font-size: 14px; border-r=
adius: 2px; cursor: pointer; }

.layui-btn:hover { opacity: 0.8; color: rgb(255, 255, 255); }

.layui-btn:active { opacity: 1; }

.layui-btn + .layui-btn { margin-left: 10px; }

.layui-btn-container { font-size: 0px; }

.layui-btn-container .layui-btn { margin-right: 10px; margin-bottom: 10px; =
}

.layui-btn-container .layui-btn + .layui-btn { margin-left: 0px; }

.layui-table .layui-btn-container .layui-btn { margin-bottom: 9px; }

.layui-btn-radius { border-radius: 100px; }

.layui-btn .layui-icon { padding: 0px 2px; vertical-align: bottom; }

.layui-btn-primary { border-color: rgb(210, 210, 210); background: 0px 0px;=
 color: rgb(102, 102, 102); }

.layui-btn-primary:hover { border-color: rgb(0, 150, 136); color: rgb(51, 5=
1, 51); }

.layui-btn-normal { background-color: rgb(30, 159, 255); }

.layui-btn-warm { background-color: rgb(255, 184, 0); }

.layui-btn-danger { background-color: rgb(255, 87, 34); }

.layui-btn-checked { background-color: rgb(95, 184, 120); }

.layui-btn-disabled, .layui-btn-disabled:active, .layui-btn-disabled:hover =
{ opacity: 1; border-color: rgb(238, 238, 238) !important; background-color=
: rgb(251, 251, 251) !important; color: rgb(210, 210, 210) !important; curs=
or: not-allowed !important; }

.layui-btn-lg { height: 44px; line-height: 44px; padding: 0px 25px; font-si=
ze: 16px; }

.layui-btn-sm { height: 30px; line-height: 30px; padding: 0px 10px; font-si=
ze: 12px; }

.layui-btn-xs { height: 22px; line-height: 22px; padding: 0px 5px; font-siz=
e: 12px; }

.layui-btn-xs i { font-size: 12px !important; }

.layui-btn-group { vertical-align: middle; font-size: 0px; }

.layui-btn-group .layui-btn { border-left: 1px solid rgba(255, 255, 255, 0.=
5); border-radius: 0px; margin-left: 0px !important; margin-right: 0px !imp=
ortant; }

.layui-btn-group .layui-btn-primary { border-left: none; }

.layui-btn-group .layui-btn-primary:hover { border-color: rgb(210, 210, 210=
); color: rgb(0, 150, 136); }

.layui-btn-group .layui-btn:first-child { border-left: none; border-radius:=
 2px 0px 0px 2px; }

.layui-btn-group .layui-btn-primary:first-child { border-left: 1px solid rg=
b(210, 210, 210); }

.layui-btn-group .layui-btn:last-child { border-radius: 0px 2px 2px 0px; }

.layui-btn-group .layui-btn + .layui-btn { margin-left: 0px; }

.layui-btn-group + .layui-btn-group { margin-left: 10px; }

.layui-btn-fluid { width: 100%; }

.layui-input, .layui-select, .layui-textarea { height: 38px; line-height: 1=
.3; border-width: 1px; border-style: solid; background-color: rgb(255, 255,=
 255); color: rgba(0, 0, 0, 0.85); border-radius: 2px; }

.layui-input::-webkit-input-placeholder, .layui-select::-webkit-input-place=
holder, .layui-textarea::-webkit-input-placeholder { line-height: 1.3; }

.layui-input, .layui-textarea { display: block; width: 100%; padding-left: =
10px; }

.layui-input:hover, .layui-textarea:hover { border-color: rgb(238, 238, 238=
) !important; }

.layui-input:focus, .layui-textarea:focus { border-color: rgb(210, 210, 210=
) !important; }

.layui-textarea { min-height: 100px; height: auto; line-height: 20px; paddi=
ng: 6px 10px; resize: vertical; }

.layui-select { padding: 0px 10px; }

.layui-form input[type=3D"checkbox"], .layui-form input[type=3D"radio"], .l=
ayui-form select { display: none; }

.layui-form [lay-ignore] { display: initial; }

.layui-form-item { margin-bottom: 15px; clear: both; }

.layui-form-item::after { content: " "; clear: both; display: block; height=
: 0px; }

.layui-form-label { float: left; display: block; padding: 9px 15px; width: =
80px; font-weight: 400; line-height: 20px; text-align: right; }

.layui-form-label-col { display: block; float: none; padding: 9px 0px; line=
-height: 20px; text-align: left; }

.layui-form-item .layui-inline { margin-bottom: 5px; margin-right: 10px; }

.layui-input-block { margin-left: 110px; min-height: 36px; }

.layui-input-inline { display: inline-block; vertical-align: middle; }

.layui-form-item .layui-input-inline { float: left; width: 190px; margin-ri=
ght: 10px; }

.layui-form-text .layui-input-inline { width: auto; }

.layui-form-mid { float: left; display: block; line-height: 20px; margin-ri=
ght: 10px; padding: 9px 0px !important; }

.layui-form-danger + .layui-form-select .layui-input, .layui-form-danger:fo=
cus { border-color: rgb(255, 87, 34) !important; }

.layui-form-select .layui-input { padding-right: 30px; cursor: pointer; }

.layui-form-select .layui-edge { position: absolute; right: 10px; top: 50%;=
 margin-top: -3px; cursor: pointer; border-width: 6px; border-top-color: rg=
b(194, 194, 194); border-top-style: solid; transition: all 0.3s ease 0s; }

.layui-form-select dl { display: none; position: absolute; left: 0px; top: =
42px; padding: 5px 0px; z-index: 899; min-width: 100%; border: 1px solid rg=
b(238, 238, 238); max-height: 300px; overflow-y: auto; background-color: rg=
b(255, 255, 255); border-radius: 2px; box-sizing: border-box; }

.layui-form-select dl dd, .layui-form-select dl dt { padding: 0px 10px; lin=
e-height: 36px; white-space: nowrap; overflow: hidden; text-overflow: ellip=
sis; }

.layui-form-select dl dt { font-size: 12px; color: rgb(153, 153, 153); }

.layui-form-select dl dd { cursor: pointer; }

.layui-form-select dl dd:hover { background-color: rgb(246, 246, 246); tran=
sition: all 0.5s ease 0s; }

.layui-form-select .layui-select-group dd { padding-left: 20px; }

.layui-form-select dl dd.layui-select-tips { color: rgb(153, 153, 153); pad=
ding-left: 10px !important; }

.layui-form-select dl dd.layui-this { background-color: rgb(95, 184, 120); =
color: rgb(255, 255, 255); }

.layui-form-checkbox, .layui-form-select dl dd.layui-disabled { background-=
color: rgb(255, 255, 255); }

.layui-form-selected dl { display: block; }

.layui-form-checkbox, .layui-form-checkbox *, .layui-form-switch { display:=
 inline-block; vertical-align: middle; }

.layui-form-selected .layui-edge { margin-top: -9px; transform: rotate(180d=
eg); }

:root .layui-form-selected .layui-edge { }

.layui-form-selectup dl { top: auto; bottom: 42px; }

.layui-select-none { margin: 5px 0px; text-align: center; color: rgb(153, 1=
53, 153); }

.layui-select-disabled .layui-disabled { border-color: rgb(238, 238, 238) !=
important; }

.layui-select-disabled .layui-edge { border-top-color: rgb(210, 210, 210); =
}

.layui-form-checkbox { position: relative; height: 30px; line-height: 30px;=
 margin-right: 10px; padding-right: 30px; cursor: pointer; font-size: 0px; =
transition: all 0.1s linear 0s; box-sizing: border-box; }

.layui-form-checkbox span { padding: 0px 10px; height: 100%; font-size: 14p=
x; border-radius: 2px 0px 0px 2px; background-color: rgb(210, 210, 210); co=
lor: rgb(255, 255, 255); overflow: hidden; white-space: nowrap; text-overfl=
ow: ellipsis; }

.layui-form-checkbox:hover span { background-color: rgb(194, 194, 194); }

.layui-form-checkbox i { position: absolute; right: 0px; top: 0px; width: 3=
0px; height: 28px; border-top: 1px solid rgb(210, 210, 210); border-right: =
1px solid rgb(210, 210, 210); border-bottom: 1px solid rgb(210, 210, 210); =
border-image: initial; border-left: none; border-radius: 0px 2px 2px 0px; c=
olor: rgb(255, 255, 255); font-size: 20px; text-align: center; }

.layui-form-checkbox:hover i { border-color: rgb(194, 194, 194); color: rgb=
(194, 194, 194); }

.layui-form-checked, .layui-form-checked:hover { border-color: rgb(95, 184,=
 120); }

.layui-form-checked span, .layui-form-checked:hover span { background-color=
: rgb(95, 184, 120); }

.layui-form-checked i, .layui-form-checked:hover i { color: rgb(95, 184, 12=
0); }

.layui-form-item .layui-form-checkbox { margin-top: 4px; }

.layui-form-checkbox[lay-skin=3D"primary"] { min-width: 18px; min-height: 1=
8px; margin-right: 0px; padding-left: 28px; padding-right: 0px; background:=
 0px 0px; height: auto !important; line-height: normal !important; border: =
none !important; }

.layui-form-checkbox[lay-skin=3D"primary"] span { padding-left: 0px; paddin=
g-right: 15px; line-height: 18px; background: 0px 0px; color: rgb(102, 102,=
 102); }

.layui-form-checkbox[lay-skin=3D"primary"] i { right: auto; left: 0px; widt=
h: 16px; height: 16px; line-height: 16px; border: 1px solid rgb(210, 210, 2=
10); font-size: 12px; border-radius: 2px; background-color: rgb(255, 255, 2=
55); transition: all 0.1s linear 0s; }

.layui-form-checkbox[lay-skin=3D"primary"]:hover i { border-color: rgb(95, =
184, 120); color: rgb(255, 255, 255); }

.layui-form-checked[lay-skin=3D"primary"] i { background-color: rgb(95, 184=
, 120); color: rgb(255, 255, 255); border-color: rgb(95, 184, 120) !importa=
nt; }

.layui-checkbox-disabled[lay-skin=3D"primary"] span { background: 0px 0px !=
important; color: rgb(194, 194, 194) !important; }

.layui-checkbox-disabled[lay-skin=3D"primary"]:hover i { border-color: rgb(=
210, 210, 210); }

.layui-form-item .layui-form-checkbox[lay-skin=3D"primary"] { margin-top: 1=
0px; }

.layui-form-switch { position: relative; height: 22px; line-height: 22px; m=
in-width: 35px; padding: 0px 5px; margin-top: 8px; border: 1px solid rgb(21=
0, 210, 210); border-radius: 20px; cursor: pointer; background-color: rgb(2=
55, 255, 255); transition: all 0.1s linear 0s; }

.layui-form-switch i { position: absolute; left: 5px; top: 3px; width: 16px=
; height: 16px; border-radius: 20px; background-color: rgb(210, 210, 210); =
transition: all 0.1s linear 0s; }

.layui-form-switch em { position: relative; top: 0px; width: 25px; margin-l=
eft: 21px; font-size: 12px; padding: 0px !important; text-align: center !im=
portant; color: rgb(153, 153, 153) !important; font-style: normal !importan=
t; }

.layui-form-onswitch { border-color: rgb(95, 184, 120); background-color: r=
gb(95, 184, 120); }

.layui-checkbox-disabled, .layui-checkbox-disabled i { border-color: rgb(23=
8, 238, 238) !important; }

.layui-form-onswitch i { left: 100%; margin-left: -21px; background-color: =
rgb(255, 255, 255); }

.layui-form-onswitch em { margin-left: 5px; margin-right: 21px; color: rgb(=
255, 255, 255) !important; }

.layui-checkbox-disabled span { background-color: rgb(238, 238, 238) !impor=
tant; }

.layui-checkbox-disabled em { color: rgb(210, 210, 210) !important; }

.layui-checkbox-disabled:hover i { color: rgb(255, 255, 255) !important; }

[lay-radio] { display: none; }

.layui-form-radio, .layui-form-radio * { display: inline-block; vertical-al=
ign: middle; }

.layui-form-radio { line-height: 28px; margin: 6px 10px 0px 0px; padding-ri=
ght: 10px; cursor: pointer; font-size: 0px; }

.layui-form-radio * { font-size: 14px; }

.layui-form-radio > i { margin-right: 8px; font-size: 22px; color: rgb(194,=
 194, 194); }

.layui-form-radio:hover *, .layui-form-radioed, .layui-form-radioed > i { c=
olor: rgb(95, 184, 120); }

.layui-radio-disabled > i { color: rgb(238, 238, 238) !important; }

.layui-radio-disabled * { color: rgb(194, 194, 194) !important; }

.layui-form-pane .layui-form-label { width: 110px; padding: 8px 15px; heigh=
t: 38px; line-height: 20px; border-width: 1px; border-style: solid; border-=
radius: 2px 0px 0px 2px; text-align: center; background-color: rgb(250, 250=
, 250); overflow: hidden; white-space: nowrap; text-overflow: ellipsis; box=
-sizing: border-box; }

.layui-form-pane .layui-input-inline { margin-left: -1px; }

.layui-form-pane .layui-input-block { margin-left: 110px; left: -1px; }

.layui-form-pane .layui-input { border-radius: 0px 2px 2px 0px; }

.layui-form-pane .layui-form-text .layui-form-label { float: none; width: 1=
00%; border-radius: 2px; box-sizing: border-box; text-align: left; }

.layui-form-pane .layui-form-text .layui-input-inline { display: block; mar=
gin: 0px; top: -1px; clear: both; }

.layui-form-pane .layui-form-text .layui-input-block { margin: 0px; left: 0=
px; top: -1px; }

.layui-form-pane .layui-form-text .layui-textarea { min-height: 100px; bord=
er-radius: 0px 0px 2px 2px; }

.layui-form-pane .layui-form-checkbox { margin: 4px 0px 4px 10px; }

.layui-form-pane .layui-form-radio, .layui-form-pane .layui-form-switch { m=
argin-top: 6px; margin-left: 10px; }

.layui-form-pane .layui-form-item[pane] { position: relative; border-width:=
 1px; border-style: solid; }

.layui-form-pane .layui-form-item[pane] .layui-form-label { position: absol=
ute; left: 0px; top: 0px; height: 100%; border-width: 0px 1px 0px 0px; }

.layui-form-pane .layui-form-item[pane] .layui-input-inline { margin-left: =
110px; }

@media screen and (max-width: 450px) {
  .layui-form-item .layui-form-label { text-overflow: ellipsis; overflow: h=
idden; white-space: nowrap; }
  .layui-form-item .layui-inline { display: block; margin-right: 0px; margi=
n-bottom: 20px; clear: both; }
  .layui-form-item .layui-inline::after { content: " "; clear: both; displa=
y: block; height: 0px; }
  .layui-form-item .layui-input-inline { display: block; float: none; left:=
 -3px; margin: 0px 0px 10px 112px; width: auto !important; }
  .layui-form-item .layui-input-inline + .layui-form-mid { margin-left: 110=
px; top: -5px; padding: 0px; }
  .layui-form-item .layui-form-checkbox { margin-right: 5px; margin-bottom:=
 5px; }
}

.layui-layedit { border-width: 1px; border-style: solid; border-radius: 2px=
; }

.layui-layedit-tool { padding: 3px 5px; border-bottom-width: 1px; border-bo=
ttom-style: solid; font-size: 0px; }

.layedit-tool-fixed { position: fixed; top: 0px; border-top: 1px solid rgb(=
238, 238, 238); }

.layui-layedit-tool .layedit-tool-mid, .layui-layedit-tool .layui-icon { di=
splay: inline-block; vertical-align: middle; text-align: center; font-size:=
 14px; }

.layui-layedit-tool .layui-icon { position: relative; width: 32px; height: =
30px; line-height: 30px; margin: 3px 5px; color: rgb(119, 119, 119); cursor=
: pointer; border-radius: 2px; }

.layui-layedit-tool .layui-icon:hover { color: rgb(57, 61, 73); }

.layui-layedit-tool .layui-icon:active { color: rgb(0, 0, 0); }

.layui-layedit-tool .layedit-tool-active { background-color: rgb(238, 238, =
238); color: rgb(0, 0, 0); }

.layui-layedit-tool .layui-disabled, .layui-layedit-tool .layui-disabled:ho=
ver { color: rgb(210, 210, 210); cursor: not-allowed; }

.layui-layedit-tool .layedit-tool-mid { width: 1px; height: 18px; margin: 0=
px 10px; background-color: rgb(210, 210, 210); }

.layedit-tool-html { width: 50px !important; font-size: 30px !important; }

.layedit-tool-b, .layedit-tool-code, .layedit-tool-help { font-size: 16px !=
important; }

.layedit-tool-d, .layedit-tool-face, .layedit-tool-image, .layedit-tool-unl=
ink { font-size: 18px !important; }

.layedit-tool-image input { position: absolute; font-size: 0px; left: 0px; =
top: 0px; width: 100%; height: 100%; opacity: 0.01; cursor: pointer; }

.layui-layedit-iframe iframe { display: block; width: 100%; }

#LAY_layedit_code { overflow: hidden; }

.layui-laypage { display: inline-block; vertical-align: middle; margin: 10p=
x 0px; font-size: 0px; }

.layui-laypage > a:first-child, .layui-laypage > a:first-child em { border-=
radius: 2px 0px 0px 2px; }

.layui-laypage > a:last-child, .layui-laypage > a:last-child em { border-ra=
dius: 0px 2px 2px 0px; }

.layui-laypage > :first-child { margin-left: 0px !important; }

.layui-laypage > :last-child { margin-right: 0px !important; }

.layui-laypage a, .layui-laypage button, .layui-laypage input, .layui-laypa=
ge select, .layui-laypage span { border: 1px solid rgb(238, 238, 238); }

.layui-laypage a, .layui-laypage span { display: inline-block; vertical-ali=
gn: middle; padding: 0px 15px; height: 28px; line-height: 28px; margin: 0px=
 -1px 5px 0px; background-color: rgb(255, 255, 255); color: rgb(51, 51, 51)=
; font-size: 12px; }

.layui-flow-more a *, .layui-laypage input, .layui-table-view select[lay-ig=
nore] { display: inline-block; }

.layui-laypage a:hover { color: rgb(0, 150, 136); }

.layui-laypage em { font-style: normal; }

.layui-laypage .layui-laypage-spr { color: rgb(153, 153, 153); font-weight:=
 700; }

.layui-laypage a { text-decoration: none; }

.layui-laypage .layui-laypage-curr { position: relative; }

.layui-laypage .layui-laypage-curr em { position: relative; color: rgb(255,=
 255, 255); }

.layui-laypage .layui-laypage-curr .layui-laypage-em { position: absolute; =
left: -1px; top: -1px; padding: 1px; width: 100%; height: 100%; background-=
color: rgb(0, 150, 136); }

.layui-laypage-em { border-radius: 2px; }

.layui-laypage-next em, .layui-laypage-prev em { font-family: "Sim sun"; fo=
nt-size: 16px; }

.layui-laypage .layui-laypage-count, .layui-laypage .layui-laypage-limits, =
.layui-laypage .layui-laypage-refresh, .layui-laypage .layui-laypage-skip {=
 margin-left: 10px; margin-right: 10px; padding: 0px; border: none; }

.layui-laypage .layui-laypage-limits, .layui-laypage .layui-laypage-refresh=
 { vertical-align: top; }

.layui-laypage .layui-laypage-refresh i { font-size: 18px; cursor: pointer;=
 }

.layui-laypage select { height: 22px; padding: 3px; border-radius: 2px; cur=
sor: pointer; }

.layui-laypage .layui-laypage-skip { height: 30px; line-height: 30px; color=
: rgb(153, 153, 153); }

.layui-laypage button, .layui-laypage input { height: 30px; line-height: 30=
px; border-radius: 2px; vertical-align: top; background-color: rgb(255, 255=
, 255); box-sizing: border-box; }

.layui-laypage input { width: 40px; margin: 0px 10px; padding: 0px 3px; tex=
t-align: center; }

.layui-laypage input:focus, .layui-laypage select:focus { border-color: rgb=
(0, 150, 136) !important; }

.layui-laypage button { margin-left: 10px; padding: 0px 10px; cursor: point=
er; }

.layui-table, .layui-table-view { margin: 10px 0px; }

.layui-flow-more { margin: 10px 0px; text-align: center; color: rgb(153, 15=
3, 153); font-size: 14px; }

.layui-flow-more a { height: 32px; line-height: 32px; }

.layui-flow-more a * { vertical-align: top; }

.layui-flow-more a cite { padding: 0px 20px; border-radius: 3px; background=
-color: rgb(238, 238, 238); color: rgb(51, 51, 51); font-style: normal; }

.layui-flow-more a cite:hover { opacity: 0.8; }

.layui-flow-more a i { font-size: 30px; color: rgb(115, 115, 131); }

.layui-table { width: 100%; background-color: rgb(255, 255, 255); color: rg=
b(102, 102, 102); }

.layui-table tr { transition: all 0.3s ease 0s; }

.layui-table th { text-align: left; font-weight: 400; }

.layui-table tbody tr:hover, .layui-table thead tr, .layui-table-click, .la=
yui-table-header, .layui-table-hover, .layui-table-mend, .layui-table-patch=
, .layui-table-tool, .layui-table-total, .layui-table-total tr, .layui-tabl=
e[lay-even] tr:nth-child(2n) { background-color: rgb(250, 250, 250); }

.layui-table td, .layui-table th, .layui-table-col-set, .layui-table-fixed-=
r, .layui-table-grid-down, .layui-table-header, .layui-table-page, .layui-t=
able-tips-main, .layui-table-tool, .layui-table-total, .layui-table-view, .=
layui-table[lay-skin=3D"line"], .layui-table[lay-skin=3D"row"] { border-wid=
th: 1px; border-style: solid; border-color: rgb(238, 238, 238); }

.layui-table td, .layui-table th { position: relative; padding: 9px 15px; m=
in-height: 20px; line-height: 20px; font-size: 14px; }

.layui-table[lay-skin=3D"line"] td, .layui-table[lay-skin=3D"line"] th { bo=
rder-width: 0px 0px 1px; }

.layui-table[lay-skin=3D"row"] td, .layui-table[lay-skin=3D"row"] th { bord=
er-width: 0px 1px 0px 0px; }

.layui-table[lay-skin=3D"nob"] td, .layui-table[lay-skin=3D"nob"] th { bord=
er: none; }

.layui-table img { max-width: 100px; }

.layui-table[lay-size=3D"lg"] td, .layui-table[lay-size=3D"lg"] th { paddin=
g: 15px 30px; }

.layui-table-view .layui-table[lay-size=3D"lg"] .layui-table-cell { height:=
 40px; line-height: 40px; }

.layui-table[lay-size=3D"sm"] td, .layui-table[lay-size=3D"sm"] th { font-s=
ize: 12px; padding: 5px 10px; }

.layui-table-view .layui-table[lay-size=3D"sm"] .layui-table-cell { height:=
 20px; line-height: 20px; }

.layui-table[lay-data] { display: none; }

.layui-table-box { position: relative; overflow: hidden; }

.layui-table-view .layui-table { position: relative; width: auto; margin: 0=
px; }

.layui-table-view .layui-table[lay-skin=3D"line"] { border-width: 0px 1px 0=
px 0px; }

.layui-table-view .layui-table[lay-skin=3D"row"] { border-width: 0px 0px 1p=
x; }

.layui-table-view .layui-table td, .layui-table-view .layui-table th { padd=
ing: 5px 0px; border-top: none; border-left: none; }

.layui-table-view .layui-table th.layui-unselect .layui-table-cell span { c=
ursor: pointer; }

.layui-table-view .layui-table td { cursor: default; }

.layui-table-view .layui-table td[data-edit=3D"text"] { cursor: text; }

.layui-table-view .layui-form-checkbox[lay-skin=3D"primary"] i { width: 18p=
x; height: 18px; }

.layui-table-view .layui-form-radio { line-height: 0; padding: 0px; }

.layui-table-view .layui-form-radio > i { margin: 0px; font-size: 20px; }

.layui-table-init { position: absolute; left: 0px; top: 0px; width: 100%; h=
eight: 100%; text-align: center; z-index: 110; }

.layui-table-init .layui-icon { position: absolute; left: 50%; top: 50%; ma=
rgin: -15px 0px 0px -15px; font-size: 30px; color: rgb(194, 194, 194); }

.layui-table-header { border-width: 0px 0px 1px; overflow: hidden; }

.layui-table-header .layui-table { margin-bottom: -1px; }

.layui-table-tool .layui-inline[lay-event] { position: relative; width: 26p=
x; height: 26px; padding: 5px; line-height: 16px; margin-right: 10px; text-=
align: center; color: rgb(51, 51, 51); border: 1px solid rgb(204, 204, 204)=
; cursor: pointer; transition: all 0.5s ease 0s; }

.layui-table-tool .layui-inline[lay-event]:hover { border: 1px solid rgb(15=
3, 153, 153); }

.layui-table-tool-temp { padding-right: 120px; }

.layui-table-tool-self { position: absolute; right: 17px; top: 10px; }

.layui-table-tool .layui-table-tool-self .layui-inline[lay-event] { margin:=
 0px 0px 0px 10px; }

.layui-table-tool-panel { position: absolute; top: 29px; left: -1px; paddin=
g: 5px 0px; min-width: 150px; min-height: 40px; border: 1px solid rgb(210, =
210, 210); text-align: left; overflow-y: auto; background-color: rgb(255, 2=
55, 255); box-shadow: rgba(0, 0, 0, 0.12) 0px 2px 4px; }

.layui-table-cell, .layui-table-tool-panel li { overflow: hidden; text-over=
flow: ellipsis; white-space: nowrap; }

.layui-table-tool-panel li { padding: 0px 10px; line-height: 30px; transiti=
on: all 0.5s ease 0s; }

.layui-menu li, .layui-menu-body-title a:hover, .layui-menu-body-title > .l=
ayui-icon:hover { transition: all 0.3s ease 0s; }

.layui-table-tool-panel li .layui-form-checkbox[lay-skin=3D"primary"] { wid=
th: 100%; padding-left: 28px; }

.layui-table-tool-panel li:hover { background-color: rgb(246, 246, 246); }

.layui-table-tool-panel li .layui-form-checkbox[lay-skin=3D"primary"] i { p=
osition: absolute; left: 0px; top: 0px; }

.layui-table-tool-panel li .layui-form-checkbox[lay-skin=3D"primary"] span =
{ padding: 0px; }

.layui-table-tool .layui-table-tool-self .layui-table-tool-panel { left: au=
to; right: -1px; }

.layui-table-col-set { position: absolute; right: 0px; top: 0px; width: 20p=
x; height: 100%; border-width: 0px 0px 0px 1px; background-color: rgb(255, =
255, 255); }

.layui-table-sort { width: 10px; height: 20px; margin-left: 5px; cursor: po=
inter !important; }

.layui-table-sort .layui-edge { position: absolute; left: 5px; border-width=
: 5px; }

.layui-table-sort .layui-table-sort-asc { top: 3px; border-top: none; borde=
r-bottom-style: solid; border-bottom-color: rgb(178, 178, 178); }

.layui-table-sort .layui-table-sort-asc:hover { border-bottom-color: rgb(10=
2, 102, 102); }

.layui-table-sort .layui-table-sort-desc { bottom: 5px; border-bottom: none=
; border-top-style: solid; border-top-color: rgb(178, 178, 178); }

.layui-table-sort .layui-table-sort-desc:hover { border-top-color: rgb(102,=
 102, 102); }

.layui-table-sort[lay-sort=3D"asc"] .layui-table-sort-asc { border-bottom-c=
olor: rgb(0, 0, 0); }

.layui-table-sort[lay-sort=3D"desc"] .layui-table-sort-desc { border-top-co=
lor: rgb(0, 0, 0); }

.layui-table-cell { height: 28px; line-height: 28px; padding: 0px 15px; pos=
ition: relative; box-sizing: border-box; }

.layui-table-cell .layui-form-checkbox[lay-skin=3D"primary"] { top: -1px; p=
adding: 0px; }

.layui-table-cell .layui-table-link { color: rgb(1, 170, 237); }

.laytable-cell-checkbox, .laytable-cell-numbers, .laytable-cell-radio, .lay=
table-cell-space { padding: 0px; text-align: center; }

.layui-table-body { position: relative; overflow: auto; margin-right: -1px;=
 margin-bottom: -1px; }

.layui-table-body .layui-none { line-height: 26px; padding: 30px 15px; text=
-align: center; color: rgb(153, 153, 153); }

.layui-table-fixed { position: absolute; left: 0px; top: 0px; z-index: 101;=
 }

.layui-table-fixed .layui-table-body { overflow: hidden; }

.layui-table-fixed-l { box-shadow: rgba(0, 0, 0, 0.08) 1px 0px 8px; }

.layui-table-fixed-r { left: auto; right: -1px; border-width: 0px 0px 0px 1=
px; box-shadow: rgba(0, 0, 0, 0.08) -1px 0px 8px; }

.layui-table-fixed-r .layui-table-header { position: relative; overflow: vi=
sible; }

.layui-table-mend { position: absolute; right: -49px; top: 0px; height: 100=
%; width: 50px; }

.layui-table-tool { position: relative; z-index: 890; width: 100%; min-heig=
ht: 50px; line-height: 30px; padding: 10px 15px; border-width: 0px 0px 1px;=
 }

.layui-table-tool .layui-btn-container { margin-bottom: -10px; }

.layui-table-page, .layui-table-total { border-width: 1px 0px 0px; margin-b=
ottom: -1px; overflow: hidden; }

.layui-table-page { position: relative; width: 100%; padding: 7px 7px 0px; =
height: 41px; font-size: 12px; white-space: nowrap; }

.layui-table-page > div { height: 26px; }

.layui-table-page .layui-laypage { margin: 0px; }

.layui-table-page .layui-laypage a, .layui-table-page .layui-laypage span {=
 height: 26px; line-height: 26px; margin-bottom: 10px; border: none; backgr=
ound: 0px 0px; }

.layui-table-page .layui-laypage a, .layui-table-page .layui-laypage span.l=
ayui-laypage-curr { padding: 0px 12px; }

.layui-table-page .layui-laypage span { margin-left: 0px; padding: 0px; }

.layui-table-page .layui-laypage .layui-laypage-prev { margin-left: -7px !i=
mportant; }

.layui-table-page .layui-laypage .layui-laypage-curr .layui-laypage-em { le=
ft: 0px; top: 0px; padding: 0px; }

.layui-table-page .layui-laypage button, .layui-table-page .layui-laypage i=
nput { height: 26px; line-height: 26px; }

.layui-table-page .layui-laypage input { width: 40px; }

.layui-table-page .layui-laypage button { padding: 0px 10px; }

.layui-table-page select { height: 18px; }

.layui-table-patch .layui-table-cell { padding: 0px; width: 30px; }

.layui-table-edit { position: absolute; left: 0px; top: 0px; width: 100%; h=
eight: 100%; padding: 0px 14px 1px; border-radius: 0px; box-shadow: rgba(0,=
 0, 0, 0.15) 1px 1px 20px; }

.layui-table-edit:focus { border-color: rgb(95, 184, 120) !important; }

select.layui-table-edit { padding: 0px 0px 0px 10px; border-color: rgb(210,=
 210, 210); }

.layui-table-view .layui-form-checkbox, .layui-table-view .layui-form-radio=
, .layui-table-view .layui-form-switch { top: 0px; margin: 0px; box-sizing:=
 content-box; }

.layui-colorpicker-alpha-slider, .layui-colorpicker-side-slider, .layui-men=
u, .layui-menu *, .layui-nav { box-sizing: border-box; }

.layui-table-view .layui-form-checkbox { top: -1px; height: 26px; line-heig=
ht: 26px; }

.layui-table-view .layui-form-checkbox i { height: 26px; }

.layui-table-grid .layui-table-cell { overflow: visible; }

.layui-table-grid-down { position: absolute; top: 0px; right: 0px; width: 2=
6px; height: 100%; padding: 5px 0px; border-width: 0px 0px 0px 1px; text-al=
ign: center; background-color: rgb(255, 255, 255); color: rgb(153, 153, 153=
); cursor: pointer; }

.layui-table-grid-down .layui-icon { position: absolute; top: 50%; left: 50=
%; margin: -8px 0px 0px -8px; }

.layui-table-grid-down:hover { background-color: rgb(251, 251, 251); }

body .layui-table-tips .layui-layer-content { background: 0px 0px; padding:=
 0px; box-shadow: rgba(0, 0, 0, 0.12) 0px 1px 6px; }

.layui-table-tips-main { margin: -44px 0px 0px -1px; max-height: 150px; pad=
ding: 8px 15px; font-size: 14px; overflow-y: scroll; background-color: rgb(=
255, 255, 255); color: rgb(102, 102, 102); }

.layui-table-tips-c { position: absolute; right: -3px; top: -13px; width: 2=
0px; height: 20px; padding: 3px; cursor: pointer; background-color: rgb(102=
, 102, 102); border-radius: 50%; color: rgb(255, 255, 255); }

.layui-table-tips-c:hover { background-color: rgb(119, 119, 119); }

.layui-table-tips-c::before { position: relative; right: -2px; }

.layui-upload-file { opacity: 0.01; display: none !important; }

.layui-upload-drag, .layui-upload-form, .layui-upload-wrap { display: inlin=
e-block; }

.layui-upload-list { margin: 10px 0px; }

.layui-upload-choose { max-width: 200px; padding: 0px 10px; color: rgb(153,=
 153, 153); font-size: 14px; text-overflow: ellipsis; overflow: hidden; whi=
te-space: nowrap; }

.layui-upload-drag { position: relative; padding: 30px; border: 1px dashed =
rgb(226, 226, 226); background-color: rgb(255, 255, 255); text-align: cente=
r; cursor: pointer; color: rgb(153, 153, 153); }

.layui-upload-drag .layui-icon { font-size: 50px; color: rgb(0, 150, 136); =
}

.layui-upload-drag[lay-over] { border-color: rgb(0, 150, 136); }

.layui-upload-iframe { position: absolute; width: 0px; height: 0px; border:=
 0px; visibility: hidden; }

.layui-upload-wrap { position: relative; vertical-align: middle; }

.layui-upload-wrap .layui-upload-file { position: absolute; left: 0px; top:=
 0px; z-index: 10; font-size: 100px; width: 100%; height: 100%; opacity: 0.=
01; cursor: pointer; display: block !important; }

.layui-btn-container .layui-upload-choose { padding-left: 0px; }

.layui-menu { position: relative; margin: 5px 0px; background-color: rgb(25=
5, 255, 255); }

.layui-menu li, .layui-menu-body-title a { padding: 5px 15px; }

.layui-menu li { position: relative; margin: 1px 0px; width: calc(100% + 1p=
x); line-height: 26px; color: rgba(0, 0, 0, 0.8); font-size: 14px; white-sp=
ace: nowrap; cursor: pointer; }

.layui-menu li:hover { background-color: rgb(246, 246, 246); }

.layui-menu-item-parent:hover > .layui-menu-body-panel { display: block; an=
imation-name: layui-fadein; animation-duration: 0.3s; animation-fill-mode: =
both; animation-delay: 0.2s; }

.layui-menu-item-group .layui-menu-body-title, .layui-menu-item-parent .lay=
ui-menu-body-title { padding-right: 25px; }

.layui-menu .layui-menu-item-divider:hover, .layui-menu .layui-menu-item-gr=
oup:hover, .layui-menu .layui-menu-item-none:hover { background: 0px 0px; c=
ursor: default; }

.layui-menu .layui-menu-item-group > ul { margin: 5px 0px -5px; }

.layui-menu .layui-menu-item-group > .layui-menu-body-title { color: rgba(0=
, 0, 0, 0.35); user-select: none; }

.layui-menu .layui-menu-item-none { color: rgba(0, 0, 0, 0.35); cursor: def=
ault; text-align: center; }

.layui-menu .layui-menu-item-divider { margin: 5px 0px; padding: 0px; heigh=
t: 0px; line-height: 0; border-bottom: 1px solid rgb(238, 238, 238); overfl=
ow: hidden; }

.layui-menu .layui-menu-item-down:hover, .layui-menu .layui-menu-item-up:ho=
ver { cursor: pointer; }

.layui-menu .layui-menu-item-up > .layui-menu-body-title { color: rgba(0, 0=
, 0, 0.8); }

.layui-menu .layui-menu-item-up > ul { visibility: hidden; height: 0px; ove=
rflow: hidden; }

.layui-menu .layui-menu-item-down:hover > .layui-menu-body-title > .layui-i=
con, .layui-menu .layui-menu-item-up > .layui-menu-body-title:hover > .layu=
i-icon { color: rgb(0, 0, 0); }

.layui-menu .layui-menu-item-down > ul { visibility: visible; height: auto;=
 }

.layui-breadcrumb, .layui-tree-btnGroup { visibility: hidden; }

.layui-menu .layui-menu-item-checked, .layui-menu .layui-menu-item-checked2=
 { color: rgb(95, 184, 120); background-color: rgb(246, 246, 246) !importan=
t; }

.layui-menu .layui-menu-item-checked a, .layui-menu .layui-menu-item-checke=
d2 a { color: rgb(95, 184, 120); }

.layui-menu .layui-menu-item-checked::after { position: absolute; right: 0p=
x; top: 0px; bottom: 0px; border-right: 3px solid rgb(95, 184, 120); conten=
t: ""; }

.layui-menu-body-title { position: relative; overflow: hidden; text-overflo=
w: ellipsis; }

.layui-menu-body-title a { display: block; margin: -5px -15px; color: rgba(=
0, 0, 0, 0.8); }

.layui-menu-body-title > .layui-icon { position: absolute; right: 0px; top:=
 0px; font-size: 14px; }

.layui-menu-body-title > .layui-icon-right { right: -1px; }

.layui-menu-body-panel { display: none; position: absolute; top: -7px; left=
: 100%; z-index: 1000; margin-left: 13px; padding: 5px 0px; }

.layui-menu-body-panel::before { content: ""; position: absolute; width: 20=
px; left: -16px; top: 0px; bottom: 0px; }

.layui-menu-body-panel-left { left: auto; right: 100%; margin: 0px 13px; }

.layui-menu-body-panel-left::before { left: auto; right: -16px; }

.layui-menu-lg li { line-height: 32px; }

.layui-menu-lg .layui-menu-body-title a:hover, .layui-menu-lg li:hover { ba=
ckground: 0px 0px; color: rgb(95, 184, 120); }

.layui-menu-lg li .layui-menu-body-panel { margin-left: 14px; }

.layui-menu-lg li .layui-menu-body-panel-left { margin: 0px 15px; }

.layui-dropdown { position: absolute; left: -999999px; top: -999999px; z-in=
dex: 66666666; margin: 5px 0px; min-width: 100px; }

.layui-dropdown::before { content: ""; position: absolute; width: 100%; hei=
ght: 6px; left: 0px; top: -6px; }

.layui-nav { position: relative; padding: 0px 20px; background-color: rgb(5=
7, 61, 73); color: rgb(255, 255, 255); border-radius: 2px; font-size: 0px; =
}

.layui-nav * { font-size: 14px; }

.layui-nav .layui-nav-item { position: relative; display: inline-block; ver=
tical-align: middle; line-height: 60px; }

.layui-nav .layui-nav-item a { display: block; padding: 0px 20px; color: rg=
ba(255, 255, 255, 0.7); transition: all 0.3s ease 0s; }

.layui-nav .layui-this::after, .layui-nav-bar { content: ""; position: abso=
lute; left: 0px; top: 0px; width: 0px; height: 5px; background-color: rgb(9=
5, 184, 120); transition: all 0.2s ease 0s; pointer-events: none; }

.layui-nav-bar { z-index: 1000; }

.layui-nav[lay-bar=3D"disabled"] .layui-nav-bar { display: none; }

.layui-nav .layui-nav-item a:hover, .layui-nav .layui-this a { color: rgb(2=
55, 255, 255); }

.layui-nav .layui-this::after { top: auto; bottom: 0px; width: 100%; }

.layui-nav-img { width: 30px; height: 30px; margin-right: 10px; border-radi=
us: 50%; }

.layui-nav .layui-nav-more { position: absolute; top: 0px; right: 3px; marg=
in-top: 0px; font-size: 12px; cursor: pointer; transition: all 0.2s ease 0s=
; left: auto !important; }

.layui-nav .layui-nav-mored, .layui-nav-itemed > a .layui-nav-more { transf=
orm: rotate(180deg); }

.layui-nav-child { display: none; position: absolute; left: 0px; top: 65px;=
 min-width: 100%; line-height: 36px; padding: 5px 0px; box-shadow: rgba(0, =
0, 0, 0.12) 0px 2px 4px; border: 1px solid rgb(238, 238, 238); background-c=
olor: rgb(255, 255, 255); z-index: 100; border-radius: 2px; white-space: no=
wrap; }

.layui-nav .layui-nav-child a { color: rgba(0, 0, 0, 0.8); }

.layui-nav .layui-nav-child a:hover { background-color: rgb(246, 246, 246);=
 color: rgba(0, 0, 0, 0.8); }

.layui-nav-child dd { margin: 1px 0px; position: relative; }

.layui-nav-child dd.layui-this { background-color: rgb(246, 246, 246); colo=
r: rgb(0, 0, 0); }

.layui-nav-child dd.layui-this::after { display: none; }

.layui-nav-child-r { left: auto; right: 0px; }

.layui-nav-child-c { text-align: center; }

.layui-nav-tree { width: 200px; padding: 0px; }

.layui-nav-tree .layui-nav-item { display: block; width: 100%; line-height:=
 40px; }

.layui-nav-tree .layui-nav-item a { position: relative; height: 40px; line-=
height: 40px; text-overflow: ellipsis; overflow: hidden; white-space: nowra=
p; }

.layui-nav-tree .layui-nav-item > a { padding-top: 5px; padding-bottom: 5px=
; }

.layui-nav-tree .layui-nav-more { right: 15px; }

.layui-nav-tree .layui-nav-item > a .layui-nav-more { padding: 5px 0px; }

.layui-nav-tree .layui-nav-bar { width: 5px; height: 0px; background-color:=
 rgb(0, 150, 136); }

.layui-side .layui-nav-tree .layui-nav-bar { width: 2px; }

.layui-nav-tree .layui-nav-child dd.layui-this, .layui-nav-tree .layui-nav-=
child dd.layui-this a, .layui-nav-tree .layui-this, .layui-nav-tree .layui-=
this > a, .layui-nav-tree .layui-this > a:hover { background-color: rgb(0, =
150, 136); color: rgb(255, 255, 255); }

.layui-nav-tree .layui-this::after { display: none; }

.layui-nav-itemed > a, .layui-nav-tree .layui-nav-title a, .layui-nav-tree =
.layui-nav-title a:hover { color: rgb(255, 255, 255) !important; }

.layui-nav-tree .layui-nav-child { position: relative; z-index: 0; top: 0px=
; border: none; box-shadow: none; }

.layui-nav-tree .layui-nav-child dd { margin: 0px; }

.layui-nav-tree .layui-nav-child a { color: rgba(255, 255, 255, 0.7); }

.layui-nav-tree .layui-nav-child, .layui-nav-tree .layui-nav-child a:hover =
{ background: 0px 0px; color: rgb(255, 255, 255); }

.layui-nav-itemed > .layui-nav-child { display: block; background-color: rg=
ba(0, 0, 0, 0.3) !important; }

.layui-nav-itemed > .layui-nav-child > .layui-this > .layui-nav-child { dis=
play: block; }

.layui-nav-side { position: fixed; top: 0px; bottom: 0px; left: 0px; overfl=
ow-x: hidden; z-index: 999; }

.layui-breadcrumb { font-size: 0px; }

.layui-breadcrumb > * { font-size: 14px; }

.layui-breadcrumb a { color: rgb(153, 153, 153) !important; }

.layui-breadcrumb a:hover { color: rgb(95, 184, 120) !important; }

.layui-breadcrumb a cite { color: rgb(102, 102, 102); font-style: normal; }

.layui-breadcrumb span[lay-separator] { margin: 0px 10px; color: rgb(153, 1=
53, 153); }

.layui-tab { margin: 10px 0px; text-align: left !important; }

.layui-tab[overflow] > .layui-tab-title { overflow: hidden; }

.layui-tab-title { position: relative; left: 0px; height: 40px; white-space=
: nowrap; font-size: 0px; border-bottom-width: 1px; border-bottom-style: so=
lid; transition: all 0.2s ease 0s; }

.layui-tab-title li { display: inline-block; vertical-align: middle; font-s=
ize: 14px; transition: all 0.2s ease 0s; position: relative; line-height: 4=
0px; min-width: 65px; padding: 0px 15px; text-align: center; cursor: pointe=
r; }

.layui-tab-title li a { display: block; padding: 0px 15px; margin: 0px -15p=
x; }

.layui-tab-title .layui-this { color: rgb(0, 0, 0); }

.layui-tab-title .layui-this::after { position: absolute; left: 0px; top: 0=
px; content: ""; width: 100%; height: 41px; border-width: 1px; border-style=
: solid; border-bottom-color: rgb(255, 255, 255); border-radius: 2px 2px 0p=
x 0px; box-sizing: border-box; pointer-events: none; }

.layui-tab-bar { position: absolute; right: 0px; top: 0px; z-index: 10; wid=
th: 30px; height: 39px; line-height: 39px; border-width: 1px; border-style:=
 solid; border-radius: 2px; text-align: center; background-color: rgb(255, =
255, 255); cursor: pointer; }

.layui-tab-bar .layui-icon { position: relative; display: inline-block; top=
: 3px; transition: all 0.3s ease 0s; }

.layui-tab-item { display: none; }

.layui-tab-more { padding-right: 30px; height: auto !important; white-space=
: normal !important; }

.layui-tab-more li.layui-this::after { border-bottom-color: rgb(238, 238, 2=
38); border-radius: 2px; }

.layui-tab-more .layui-tab-bar .layui-icon { top: -2px; transform: rotate(1=
80deg); }

:root .layui-tab-more .layui-tab-bar .layui-icon { }

.layui-tab-content { padding: 15px 0px; }

.layui-tab-title li .layui-tab-close { position: relative; display: inline-=
block; width: 18px; height: 18px; line-height: 20px; margin-left: 8px; top:=
 1px; text-align: center; font-size: 14px; color: rgb(194, 194, 194); trans=
ition: all 0.2s ease 0s; }

.layui-tab-title li .layui-tab-close:hover { border-radius: 2px; background=
-color: rgb(255, 87, 34); color: rgb(255, 255, 255); }

.layui-tab-brief > .layui-tab-title .layui-this { color: rgb(0, 150, 136); =
}

.layui-tab-brief > .layui-tab-more li.layui-this::after, .layui-tab-brief >=
 .layui-tab-title .layui-this::after { border-top: none; border-right: none=
; border-left: none; border-image: initial; border-radius: 0px; border-bott=
om: 2px solid rgb(95, 184, 120); }

.layui-tab-brief[overflow] > .layui-tab-title .layui-this::after { top: -1p=
x; }

.layui-tab-card { border-width: 1px; border-style: solid; border-radius: 2p=
x; box-shadow: rgba(0, 0, 0, 0.1) 0px 2px 5px 0px; }

.layui-tab-card > .layui-tab-title { background-color: rgb(250, 250, 250); =
}

.layui-tab-card > .layui-tab-title li { margin-right: -1px; margin-left: -1=
px; }

.layui-tab-card > .layui-tab-title .layui-this { background-color: rgb(255,=
 255, 255); }

.layui-tab-card > .layui-tab-title .layui-this::after { border-top: 1px non=
e; border-right-width: 1px; border-bottom-width: 1px; border-left-width: 1p=
x; border-bottom-color: rgb(255, 255, 255); }

.layui-tab-card > .layui-tab-title .layui-tab-bar { height: 40px; line-heig=
ht: 40px; border-radius: 0px; border-top: none; border-right: none; }

.layui-tab-card > .layui-tab-more .layui-this { background: 0px 0px; color:=
 rgb(95, 184, 120); }

.layui-tab-card > .layui-tab-more .layui-this::after { border: none; }

.layui-timeline { padding-left: 5px; }

.layui-timeline-item { position: relative; padding-bottom: 20px; }

.layui-timeline-axis { position: absolute; left: -5px; top: 0px; z-index: 1=
0; width: 20px; height: 20px; line-height: 20px; background-color: rgb(255,=
 255, 255); color: rgb(95, 184, 120); border-radius: 50%; text-align: cente=
r; cursor: pointer; }

.layui-timeline-axis:hover { color: rgb(255, 87, 34); }

.layui-timeline-item::before { content: ""; position: absolute; left: 5px; =
top: 0px; z-index: 0; width: 1px; height: 100%; }

.layui-timeline-item:first-child::before { display: block; }

.layui-timeline-item:last-child::before { display: none; }

.layui-timeline-content { padding-left: 25px; }

.layui-timeline-title { position: relative; margin-bottom: 10px; line-heigh=
t: 22px; }

.layui-badge, .layui-badge-dot, .layui-badge-rim { position: relative; disp=
lay: inline-block; padding: 0px 6px; font-size: 12px; text-align: center; b=
ackground-color: rgb(255, 87, 34); color: rgb(255, 255, 255); border-radius=
: 2px; }

.layui-badge { height: 18px; line-height: 18px; }

.layui-badge-dot { width: 8px; height: 8px; padding: 0px; border-radius: 50=
%; }

.layui-badge-rim { height: 18px; line-height: 18px; border-width: 1px; bord=
er-style: solid; background-color: rgb(255, 255, 255); color: rgb(102, 102,=
 102); }

.layui-btn .layui-badge, .layui-btn .layui-badge-dot { margin-left: 5px; }

.layui-nav .layui-badge, .layui-nav .layui-badge-dot { position: absolute; =
top: 50%; margin: -5px 6px 0px; }

.layui-nav .layui-badge { margin-top: -10px; }

.layui-tab-title .layui-badge, .layui-tab-title .layui-badge-dot { left: 5p=
x; top: -2px; }

.layui-carousel { position: relative; left: 0px; top: 0px; background-color=
: rgb(248, 248, 248); }

.layui-carousel > [carousel-item] { position: relative; width: 100%; height=
: 100%; overflow: hidden; }

.layui-carousel > [carousel-item]::before { position: absolute; content: "=
=EE=98=BD"; left: 50%; top: 50%; width: 100px; line-height: 20px; margin: -=
10px 0px 0px -50px; text-align: center; color: rgb(194, 194, 194); font-siz=
e: 30px; font-style: normal; -webkit-font-smoothing: antialiased; font-fami=
ly: layui-icon !important; }

.layui-carousel > [carousel-item] > * { display: none; position: absolute; =
left: 0px; top: 0px; width: 100%; height: 100%; background-color: rgb(248, =
248, 248); transition-duration: 0.3s; }

.layui-carousel-updown > * { transition: up 0.3s ease-in-out 0s; }

.layui-carousel-arrow { opacity: 0; position: absolute; left: 10px; top: 50=
%; margin-top: -18px; width: 36px; height: 36px; line-height: 36px; text-al=
ign: center; font-size: 20px; border: 0px; border-radius: 50%; background-c=
olor: rgba(0, 0, 0, 0.2); color: rgb(255, 255, 255); transition-duration: 0=
.3s; cursor: pointer; }

.layui-carousel-arrow[lay-type=3D"add"] { right: 10px; left: auto !importan=
t; }

.layui-carousel:hover .layui-carousel-arrow[lay-type=3D"add"], .layui-carou=
sel[lay-arrow=3D"always"] .layui-carousel-arrow[lay-type=3D"add"] { right: =
20px; }

.layui-carousel[lay-arrow=3D"always"] .layui-carousel-arrow { opacity: 1; l=
eft: 20px; }

.layui-carousel[lay-arrow=3D"none"] .layui-carousel-arrow { display: none; =
}

.layui-carousel-arrow:hover, .layui-carousel-ind ul:hover { background-colo=
r: rgba(0, 0, 0, 0.35); }

.layui-carousel:hover .layui-carousel-arrow { opacity: 1; left: 20px; }

.layui-carousel-ind { position: relative; top: -35px; width: 100%; text-ali=
gn: center; font-size: 0px; line-height: 0 !important; }

.layui-carousel[lay-indicator=3D"outside"] { margin-bottom: 30px; }

.layui-carousel[lay-indicator=3D"outside"] .layui-carousel-ind { top: 10px;=
 }

.layui-carousel[lay-indicator=3D"outside"] .layui-carousel-ind ul { backgro=
und-color: rgba(0, 0, 0, 0.5); }

.layui-carousel[lay-indicator=3D"none"] .layui-carousel-ind { display: none=
; }

.layui-carousel-ind ul { display: inline-block; padding: 5px; background-co=
lor: rgba(0, 0, 0, 0.2); border-radius: 10px; transition-duration: 0.3s; }

.layui-carousel-ind li { display: inline-block; width: 10px; height: 10px; =
margin: 0px 3px; font-size: 14px; background-color: rgba(255, 255, 255, 0.5=
); border-radius: 50%; cursor: pointer; transition-duration: 0.3s; }

.layui-carousel-ind li:hover { background-color: rgba(255, 255, 255, 0.7); =
}

.layui-carousel-ind li.layui-this { background-color: rgb(255, 255, 255); }

.layui-carousel > [carousel-item] > .layui-carousel-next, .layui-carousel >=
 [carousel-item] > .layui-carousel-prev, .layui-carousel > [carousel-item] =
> .layui-this { display: block; }

.layui-carousel > [carousel-item] > .layui-this { left: 0px; }

.layui-carousel > [carousel-item] > .layui-carousel-prev { left: -100%; }

.layui-carousel > [carousel-item] > .layui-carousel-next { left: 100%; }

.layui-carousel > [carousel-item] > .layui-carousel-next.layui-carousel-lef=
t, .layui-carousel > [carousel-item] > .layui-carousel-prev.layui-carousel-=
right { left: 0px; }

.layui-carousel > [carousel-item] > .layui-this.layui-carousel-left { left:=
 -100%; }

.layui-carousel > [carousel-item] > .layui-this.layui-carousel-right { left=
: 100%; }

.layui-carousel[lay-anim=3D"updown"] .layui-carousel-arrow { top: 20px; mar=
gin: 0px 0px 0px -18px; left: 50% !important; }

.layui-carousel[lay-anim=3D"updown"] > [carousel-item] > *, .layui-carousel=
[lay-anim=3D"fade"] > [carousel-item] > * { left: 0px !important; }

.layui-carousel[lay-anim=3D"updown"] .layui-carousel-arrow[lay-type=3D"add"=
] { bottom: 20px; top: auto !important; }

.layui-carousel[lay-anim=3D"updown"] .layui-carousel-ind { position: absolu=
te; top: 50%; right: 20px; width: auto; height: auto; }

.layui-carousel[lay-anim=3D"updown"] .layui-carousel-ind ul { padding: 3px =
5px; }

.layui-carousel[lay-anim=3D"updown"] .layui-carousel-ind li { display: bloc=
k; margin: 6px 0px; }

.layui-carousel[lay-anim=3D"updown"] > [carousel-item] > .layui-this { top:=
 0px; }

.layui-carousel[lay-anim=3D"updown"] > [carousel-item] > .layui-carousel-pr=
ev { top: -100%; }

.layui-carousel[lay-anim=3D"updown"] > [carousel-item] > .layui-carousel-ne=
xt { top: 100%; }

.layui-carousel[lay-anim=3D"updown"] > [carousel-item] > .layui-carousel-ne=
xt.layui-carousel-left, .layui-carousel[lay-anim=3D"updown"] > [carousel-it=
em] > .layui-carousel-prev.layui-carousel-right { top: 0px; }

.layui-carousel[lay-anim=3D"updown"] > [carousel-item] > .layui-this.layui-=
carousel-left { top: -100%; }

.layui-carousel[lay-anim=3D"updown"] > [carousel-item] > .layui-this.layui-=
carousel-right { top: 100%; }

.layui-carousel[lay-anim=3D"fade"] > [carousel-item] > .layui-carousel-next=
, .layui-carousel[lay-anim=3D"fade"] > [carousel-item] > .layui-carousel-pr=
ev { opacity: 0; }

.layui-carousel[lay-anim=3D"fade"] > [carousel-item] > .layui-carousel-next=
.layui-carousel-left, .layui-carousel[lay-anim=3D"fade"] > [carousel-item] =
> .layui-carousel-prev.layui-carousel-right { opacity: 1; }

.layui-carousel[lay-anim=3D"fade"] > [carousel-item] > .layui-this.layui-ca=
rousel-left, .layui-carousel[lay-anim=3D"fade"] > [carousel-item] > .layui-=
this.layui-carousel-right { opacity: 0; }

.layui-fixbar { position: fixed; right: 15px; bottom: 15px; z-index: 999999=
; }

.layui-fixbar li { width: 50px; height: 50px; line-height: 50px; margin-bot=
tom: 1px; text-align: center; cursor: pointer; font-size: 30px; background-=
color: rgb(159, 159, 159); color: rgb(255, 255, 255); border-radius: 2px; o=
pacity: 0.95; }

.layui-fixbar li:hover { opacity: 0.85; }

.layui-fixbar li:active { opacity: 1; }

.layui-fixbar .layui-fixbar-top { display: none; font-size: 40px; }

body .layui-util-face { border: none; background: 0px 0px; }

body .layui-util-face .layui-layer-content { padding: 0px; background-color=
: rgb(255, 255, 255); color: rgb(102, 102, 102); box-shadow: none; }

.layui-util-face .layui-layer-TipsG { display: none; }

.layui-transfer-active, .layui-transfer-box { display: inline-block; vertic=
al-align: middle; }

.layui-util-face ul { position: relative; width: 372px; padding: 10px; bord=
er: 1px solid rgb(217, 217, 217); background-color: rgb(255, 255, 255); box=
-shadow: rgba(0, 0, 0, 0.2) 0px 0px 20px; }

.layui-util-face ul li { cursor: pointer; float: left; border: 1px solid rg=
b(232, 232, 232); height: 22px; width: 26px; overflow: hidden; margin: -1px=
 0px 0px -1px; padding: 4px 2px; text-align: center; }

.layui-util-face ul li:hover { position: relative; z-index: 2; border: 1px =
solid rgb(235, 115, 80); background: rgb(255, 249, 236); }

.layui-code { position: relative; margin: 10px 0px; padding: 15px; line-hei=
ght: 20px; border-width: 1px 1px 1px 6px; border-style: solid; border-color=
: rgb(238, 238, 238); border-image: initial; background-color: rgb(250, 250=
, 250); color: rgb(51, 51, 51); font-family: "Courier New"; font-size: 12px=
; }

.layui-transfer-box, .layui-transfer-header, .layui-transfer-search { borde=
r-width: 0px; border-style: solid; border-color: rgb(238, 238, 238); }

.layui-transfer-box { position: relative; border-width: 1px; width: 200px; =
height: 360px; border-radius: 2px; background-color: rgb(255, 255, 255); }

.layui-transfer-box .layui-form-checkbox { width: 100%; margin: 0px !import=
ant; }

.layui-transfer-header { height: 38px; line-height: 38px; padding: 0px 10px=
; border-bottom-width: 1px; }

.layui-transfer-search { position: relative; padding: 10px; border-bottom-w=
idth: 1px; }

.layui-transfer-search .layui-input { height: 32px; padding-left: 30px; fon=
t-size: 12px; }

.layui-transfer-search .layui-icon-search { position: absolute; left: 20px;=
 top: 50%; margin-top: -8px; color: rgb(102, 102, 102); }

.layui-transfer-active { margin: 0px 15px; }

.layui-transfer-active .layui-btn { display: block; margin: 0px; padding: 0=
px 15px; background-color: rgb(95, 184, 120); border-color: rgb(95, 184, 12=
0); color: rgb(255, 255, 255); }

.layui-transfer-active .layui-btn-disabled { background-color: rgb(251, 251=
, 251); border-color: rgb(238, 238, 238); color: rgb(210, 210, 210); }

.layui-transfer-active .layui-btn:first-child { margin-bottom: 15px; }

.layui-transfer-active .layui-btn .layui-icon { margin: 0px; font-size: 14p=
x !important; }

.layui-transfer-data { padding: 5px 0px; overflow: auto; }

.layui-transfer-data li { height: 32px; line-height: 32px; padding: 0px 10p=
x; }

.layui-transfer-data li:hover { background-color: rgb(246, 246, 246); trans=
ition: all 0.5s ease 0s; }

.layui-transfer-data .layui-none { padding: 15px 10px; text-align: center; =
color: rgb(153, 153, 153); }

.layui-rate, .layui-rate * { display: inline-block; vertical-align: middle;=
 }

.layui-rate { padding: 10px 5px 10px 0px; font-size: 0px; }

.layui-rate li i.layui-icon { font-size: 20px; color: rgb(255, 184, 0); mar=
gin-right: 5px; transition: all 0.3s ease 0s; }

.layui-rate li i:hover { cursor: pointer; transform: scale(1.12); }

.layui-rate[readonly] li i:hover { cursor: default; transform: scale(1); }

.layui-colorpicker { width: 26px; height: 26px; border: 1px solid rgb(238, =
238, 238); padding: 5px; border-radius: 2px; line-height: 24px; display: in=
line-block; cursor: pointer; transition: all 0.3s ease 0s; }

.layui-colorpicker:hover { border-color: rgb(210, 210, 210); }

.layui-colorpicker.layui-colorpicker-lg { width: 34px; height: 34px; line-h=
eight: 32px; }

.layui-colorpicker.layui-colorpicker-sm { width: 24px; height: 24px; line-h=
eight: 22px; }

.layui-colorpicker.layui-colorpicker-xs { width: 22px; height: 22px; line-h=
eight: 20px; }

.layui-colorpicker-trigger-bgcolor { display: block; background: url("data:=
image/png;base64,iVBORw0KGgoAAAANSUhEUgAAAAwAAAAMCAIAAADZF8uwAAAAGUlEQVQYV2=
M4gwH+YwCGIasIUwhT25BVBADtzYNYrHvv4gAAAABJRU5ErkJggg=3D=3D"); border-radius=
: 2px; }

.layui-colorpicker-trigger-span { display: block; height: 100%; box-sizing:=
 border-box; border: 1px solid rgba(0, 0, 0, 0.15); border-radius: 2px; tex=
t-align: center; }

.layui-colorpicker-trigger-i { display: inline-block; color: rgb(255, 255, =
255); font-size: 12px; }

.layui-colorpicker-trigger-i.layui-icon-close { color: rgb(153, 153, 153); =
}

.layui-colorpicker-main { position: absolute; left: -999999px; top: -999999=
px; z-index: 66666666; width: 280px; margin: 5px 0px; padding: 7px; backgro=
und: rgb(255, 255, 255); border: 1px solid rgb(210, 210, 210); border-radiu=
s: 2px; box-shadow: rgba(0, 0, 0, 0.12) 0px 2px 4px; }

.layui-colorpicker-main-wrapper { height: 180px; position: relative; }

.layui-colorpicker-basis { width: 260px; height: 100%; position: relative; =
}

.layui-colorpicker-basis-white { width: 100%; height: 100%; position: absol=
ute; top: 0px; left: 0px; background: linear-gradient(90deg, rgb(255, 255, =
255), rgba(255, 255, 255, 0)); }

.layui-colorpicker-basis-black { width: 100%; height: 100%; position: absol=
ute; top: 0px; left: 0px; background: linear-gradient(0deg, rgb(0, 0, 0), t=
ransparent); }

.layui-colorpicker-basis-cursor { width: 10px; height: 10px; border: 1px so=
lid rgb(255, 255, 255); border-radius: 50%; position: absolute; top: -3px; =
right: -3px; cursor: pointer; }

.layui-colorpicker-side { position: absolute; top: 0px; right: 0px; width: =
12px; height: 100%; background: linear-gradient(red, rgb(255, 255, 0), rgb(=
0, 255, 0), rgb(0, 255, 255), rgb(0, 0, 255), rgb(255, 0, 255), red); }

.layui-colorpicker-side-slider { width: 100%; height: 5px; box-shadow: rgb(=
136, 136, 136) 0px 0px 1px; background: rgb(255, 255, 255); border-radius: =
1px; border: 1px solid rgb(240, 240, 240); cursor: pointer; position: absol=
ute; left: 0px; }

.layui-colorpicker-main-alpha { display: none; height: 12px; margin-top: 7p=
x; background: url("data:image/png;base64,iVBORw0KGgoAAAANSUhEUgAAAAwAAAAMC=
AIAAADZF8uwAAAAGUlEQVQYV2M4gwH+YwCGIasIUwhT25BVBADtzYNYrHvv4gAAAABJRU5ErkJg=
gg=3D=3D"); }

.layui-colorpicker-alpha-bgcolor { height: 100%; position: relative; }

.layui-colorpicker-alpha-slider { width: 5px; height: 100%; box-shadow: rgb=
(136, 136, 136) 0px 0px 1px; background: rgb(255, 255, 255); border-radius:=
 1px; border: 1px solid rgb(240, 240, 240); cursor: pointer; position: abso=
lute; top: 0px; }

.layui-colorpicker-main-pre { padding-top: 7px; font-size: 0px; }

.layui-colorpicker-pre { width: 20px; height: 20px; border-radius: 2px; dis=
play: inline-block; margin-left: 6px; margin-bottom: 7px; cursor: pointer; =
}

.layui-colorpicker-pre:nth-child(11n+1) { margin-left: 0px; }

.layui-colorpicker-pre-isalpha { background: url("data:image/png;base64,iVB=
ORw0KGgoAAAANSUhEUgAAAAwAAAAMCAIAAADZF8uwAAAAGUlEQVQYV2M4gwH+YwCGIasIUwhT25=
BVBADtzYNYrHvv4gAAAABJRU5ErkJggg=3D=3D"); }

.layui-colorpicker-pre.layui-this { box-shadow: rgba(0, 0, 0, 0.15) 0px 0px=
 3px 2px; }

.layui-colorpicker-pre > div { height: 100%; border-radius: 2px; }

.layui-colorpicker-main-input { text-align: right; padding-top: 7px; }

.layui-colorpicker-main-input .layui-btn-container .layui-btn { margin: 0px=
 0px 0px 10px; }

.layui-colorpicker-main-input div.layui-inline { float: left; margin-right:=
 10px; font-size: 14px; }

.layui-colorpicker-main-input input.layui-input { width: 150px; height: 30p=
x; color: rgb(102, 102, 102); }

.layui-slider { height: 4px; background: rgb(238, 238, 238); border-radius:=
 3px; position: relative; cursor: pointer; }

.layui-slider-bar { border-radius: 3px; position: absolute; height: 100%; }

.layui-slider-step { position: absolute; top: 0px; width: 4px; height: 4px;=
 border-radius: 50%; background: rgb(255, 255, 255); transform: translateX(=
-50%); }

.layui-slider-wrap { width: 36px; height: 36px; position: absolute; top: -1=
6px; transform: translateX(-50%); z-index: 10; text-align: center; }

.layui-slider-wrap-btn { width: 12px; height: 12px; border-radius: 50%; bac=
kground: rgb(255, 255, 255); display: inline-block; vertical-align: middle;=
 cursor: pointer; transition: all 0.3s ease 0s; }

.layui-slider-wrap::after { content: ""; height: 100%; display: inline-bloc=
k; vertical-align: middle; }

.layui-slider-wrap-btn.layui-slider-hover, .layui-slider-wrap-btn:hover { t=
ransform: scale(1.2); }

.layui-slider-wrap-btn.layui-disabled:hover { transform: scale(1) !importan=
t; }

.layui-slider-tips { position: absolute; top: -42px; z-index: 66666666; whi=
te-space: nowrap; display: none; transform: translateX(-50%); color: rgb(25=
5, 255, 255); background: rgb(0, 0, 0); border-radius: 3px; height: 25px; l=
ine-height: 25px; padding: 0px 10px; }

.layui-slider-tips::after { content: ""; position: absolute; bottom: -12px;=
 left: 50%; margin-left: -6px; width: 0px; height: 0px; border-width: 6px; =
border-style: solid; border-color: rgb(0, 0, 0) transparent transparent; }

.layui-slider-input { width: 70px; height: 32px; border: 1px solid rgb(238,=
 238, 238); border-radius: 3px; font-size: 16px; line-height: 32px; positio=
n: absolute; right: 0px; top: -14px; }

.layui-slider-input-btn { position: absolute; top: 0px; right: 0px; width: =
20px; height: 100%; border-left: 1px solid rgb(238, 238, 238); }

.layui-slider-input-btn i { cursor: pointer; position: absolute; right: 0px=
; bottom: 0px; width: 20px; height: 50%; font-size: 12px; line-height: 16px=
; text-align: center; color: rgb(153, 153, 153); }

.layui-slider-input-btn i:first-child { top: 0px; border-bottom: 1px solid =
rgb(238, 238, 238); }

.layui-slider-input-txt { height: 100%; font-size: 14px; }

.layui-slider-input-txt input { height: 100%; border: none; }

.layui-slider-input-btn i:hover { color: rgb(0, 150, 136); }

.layui-slider-vertical { width: 4px; margin-left: 33px; }

.layui-slider-vertical .layui-slider-bar { width: 4px; }

.layui-slider-vertical .layui-slider-step { top: auto; left: 0px; transform=
: translateY(50%); }

.layui-slider-vertical .layui-slider-wrap { top: auto; left: -16px; transfo=
rm: translateY(50%); }

.layui-slider-vertical .layui-slider-tips { top: auto; left: 2px; }

@media =EF=BF=BDscreen {
  .layui-slider-wrap-btn { margin-left: -20px; }
  .layui-slider-vertical .layui-slider-wrap-btn { margin-left: 0px; margin-=
bottom: -20px; }
  .layui-slider-vertical .layui-slider-tips { margin-left: -8px; }
  .layui-slider > span { margin-left: 8px; }
}

.layui-tree { line-height: 22px; }

.layui-tree .layui-form-checkbox { margin: 0px !important; }

.layui-tree-set { width: 100%; position: relative; }

.layui-tree-pack { display: none; padding-left: 20px; position: relative; }

.layui-tree-iconClick, .layui-tree-main { display: inline-block; vertical-a=
lign: middle; }

.layui-tree-line .layui-tree-pack { padding-left: 27px; }

.layui-tree-line .layui-tree-set .layui-tree-set::after { content: ""; posi=
tion: absolute; top: 14px; left: -9px; width: 17px; height: 0px; border-top=
: 1px dotted rgb(192, 196, 204); }

.layui-tree-entry { position: relative; padding: 3px 0px; height: 20px; whi=
te-space: nowrap; }

.layui-tree-entry:hover { background-color: rgb(238, 238, 238); }

.layui-tree-line .layui-tree-entry:hover { background-color: rgba(0, 0, 0, =
0); }

.layui-tree-line .layui-tree-entry:hover .layui-tree-txt { color: rgb(153, =
153, 153); text-decoration: underline; transition: all 0.3s ease 0s; }

.layui-tree-main { cursor: pointer; padding-right: 10px; }

.layui-tree-line .layui-tree-set::before { content: ""; position: absolute;=
 top: 0px; left: -9px; width: 0px; height: 100%; border-left: 1px dotted rg=
b(192, 196, 204); }

.layui-tree-line .layui-tree-set.layui-tree-setLineShort::before { height: =
13px; }

.layui-tree-line .layui-tree-set.layui-tree-setHide::before { height: 0px; =
}

.layui-tree-iconClick { position: relative; height: 20px; line-height: 20px=
; margin: 0px 10px; color: rgb(192, 196, 204); }

.layui-tree-icon { height: 12px; line-height: 12px; width: 12px; text-align=
: center; border: 1px solid rgb(192, 196, 204); }

.layui-tree-iconClick .layui-icon { font-size: 18px; }

.layui-tree-icon .layui-icon { font-size: 12px; color: rgb(102, 102, 102); =
}

.layui-tree-iconArrow { padding: 0px 5px; }

.layui-tree-iconArrow::after { content: ""; position: absolute; left: 4px; =
top: 3px; z-index: 100; width: 0px; height: 0px; border-width: 5px; border-=
style: solid; border-color: transparent transparent transparent rgb(192, 19=
6, 204); transition: all 0.5s ease 0s; }

.layui-tree-btnGroup, .layui-tree-editInput { position: relative; vertical-=
align: middle; display: inline-block; }

.layui-tree-spread > .layui-tree-entry > .layui-tree-iconClick > .layui-tre=
e-iconArrow::after { transform: rotate(90deg) translate(3px, 4px); }

.layui-tree-txt { display: inline-block; vertical-align: middle; color: rgb=
(85, 85, 85); }

.layui-tree-search { margin-bottom: 15px; color: rgb(102, 102, 102); }

.layui-tree-btnGroup .layui-icon { display: inline-block; vertical-align: m=
iddle; padding: 0px 2px; cursor: pointer; }

.layui-tree-btnGroup .layui-icon:hover { color: rgb(153, 153, 153); transit=
ion: all 0.3s ease 0s; }

.layui-tree-entry:hover .layui-tree-btnGroup { visibility: visible; }

.layui-tree-editInput { height: 20px; line-height: 20px; padding: 0px 3px; =
border: none; background-color: rgba(0, 0, 0, 0.05); }

.layui-tree-emptyText { text-align: center; color: rgb(153, 153, 153); }

.layui-anim { animation-duration: 0.3s; animation-fill-mode: both; }

.layui-anim.layui-icon { display: inline-block; }

.layui-anim-loop { animation-iteration-count: infinite; }

.layui-trans, .layui-trans a { transition: all 0.2s ease 0s; }

@-webkit-keyframes layui-rotate {=20
  0% { transform: rotate(0deg); }
  100% { transform: rotate(360deg); }
}

@keyframes layui-rotate {=20
  0% { transform: rotate(0deg); }
  100% { transform: rotate(360deg); }
}

.layui-anim-rotate { animation-name: layui-rotate; animation-duration: 1s; =
animation-timing-function: linear; }

@-webkit-keyframes layui-up {=20
  0% { transform: translate3d(0px, 100%, 0px); opacity: 0.3; }
  100% { transform: translate3d(0px, 0px, 0px); opacity: 1; }
}

@keyframes layui-up {=20
  0% { transform: translate3d(0px, 100%, 0px); opacity: 0.3; }
  100% { transform: translate3d(0px, 0px, 0px); opacity: 1; }
}

.layui-anim-up { animation-name: layui-up; }

@-webkit-keyframes layui-upbit {=20
  0% { transform: translate3d(0px, 15px, 0px); opacity: 0.3; }
  100% { transform: translate3d(0px, 0px, 0px); opacity: 1; }
}

@keyframes layui-upbit {=20
  0% { transform: translate3d(0px, 15px, 0px); opacity: 0.3; }
  100% { transform: translate3d(0px, 0px, 0px); opacity: 1; }
}

.layui-anim-upbit { animation-name: layui-upbit; }

@keyframes layui-down {=20
  0% { opacity: 0.3; transform: translate3d(0px, -100%, 0px); }
  100% { opacity: 1; transform: translate3d(0px, 0px, 0px); }
}

.layui-anim-down { animation-name: layui-down; }

@keyframes layui-downbit {=20
  0% { opacity: 0.3; transform: translate3d(0px, -5px, 0px); }
  100% { opacity: 1; transform: translate3d(0px, 0px, 0px); }
}

.layui-anim-downbit { animation-name: layui-downbit; }

@-webkit-keyframes layui-scale {=20
  0% { opacity: 0.3; transform: scale(0.5); }
  100% { opacity: 1; transform: scale(1); }
}

@keyframes layui-scale {=20
  0% { opacity: 0.3; transform: scale(0.5); }
  100% { opacity: 1; transform: scale(1); }
}

.layui-anim-scale { animation-name: layui-scale; }

@-webkit-keyframes layui-scale-spring {=20
  0% { opacity: 0.5; transform: scale(0.5); }
  80% { opacity: 0.8; transform: scale(1.1); }
  100% { opacity: 1; transform: scale(1); }
}

@keyframes layui-scale-spring {=20
  0% { opacity: 0.5; transform: scale(0.5); }
  80% { opacity: 0.8; transform: scale(1.1); }
  100% { opacity: 1; transform: scale(1); }
}

.layui-anim-scaleSpring { animation-name: layui-scale-spring; }

@keyframes layui-scalesmall {=20
  0% { opacity: 0.3; transform: scale(1.5); }
  100% { opacity: 1; transform: scale(1); }
}

.layui-anim-scalesmall { animation-name: layui-scalesmall; }

@keyframes layui-scalesmall-spring {=20
  0% { opacity: 0.3; transform: scale(1.5); }
  80% { opacity: 0.8; transform: scale(0.9); }
  100% { opacity: 1; transform: scale(1); }
}

.layui-anim-scalesmall-spring { animation-name: layui-scalesmall-spring; }

@-webkit-keyframes layui-fadein {=20
  0% { opacity: 0; }
  100% { opacity: 1; }
}

@keyframes layui-fadein {=20
  0% { opacity: 0; }
  100% { opacity: 1; }
}

.layui-anim-fadein { animation-name: layui-fadein; }

@-webkit-keyframes layui-fadeout {=20
  0% { opacity: 1; }
  100% { opacity: 0; }
}

@keyframes layui-fadeout {=20
  0% { opacity: 1; }
  100% { opacity: 0; }
}

.layui-anim-fadeout { animation-name: layui-fadeout; }
------MultipartBoundary--n9qVhSbwC0jRZAkJ6e8MeoQdGGcvYwOjbK0Ekb6p0h----
Content-Type: text/css
Content-Transfer-Encoding: quoted-printable
Content-Location: https://zlzx.zjamr.zj.gov.cn/bzzx/assets/css/admin.css

@charset "utf-8";

html #layuicss-layuiAdmin { display: none; position: absolute; width: 1989p=
x; }

::-webkit-input-placeholder { color: rgb(204, 204, 204); }

html { background-color: rgb(234, 238, 243); color: rgb(0, 0, 0); }

.layadmin-tabsbody-item, [template] { display: none; }

[lay-href], [lay-tips], [layadmin-event] { cursor: pointer; }

.layui-layout-admin .layui-header { height: 71px; }

.layui-layout-admin .layui-header .layui-nav .layui-nav-child a { color: rg=
b(51, 51, 51); }

.layui-layout-admin .layui-side { width: 220px; top: 0px; z-index: 1001; }

.layui-layout-admin .layui-header .layui-nav .layui-nav-item, .layui-layout=
-admin .layui-logo { height: 50px; line-height: 50px; }

.layui-layout-admin .layui-logo { position: fixed; left: 0px; top: 0px; z-i=
ndex: 1002; width: 220px; height: 49px; padding: 0px 15px; box-sizing: bord=
er-box; overflow: hidden; font-weight: 300; background-repeat: no-repeat; b=
ackground-position: center center; }

.layadmin-pagetabs, .layui-layout-admin .layui-body, .layui-layout-admin .l=
ayui-footer, .layui-layout-admin .layui-layout-left { left: 220px; }

.layadmin-pagetabs { position: fixed; top: 50px; right: 0px; z-index: 999; =
}

.layadmin-pagetabs .layui-breadcrumb { padding: 0px 15px; }

.layui-layout-admin .layui-body { top: 72px; bottom: 0px; }

.layui-layout-admin .layui-body .layadmin-tabsbody-item { position: absolut=
e; inset: 0px; overflow: hidden; }

.layui-layout-admin .layui-header .layui-nav-img { width: 26px; height: 26p=
x; }

.layui-layout-admin .layui-header .layui-nav-child { top: 55px; }

.layui-layout-admin .layui-header .layui-layout-right .layui-nav-child { le=
ft: auto; right: 0px; }

.layui-layout-admin .layui-header .layui-nav .layui-nav-child dd.layui-this=
, .layui-layout-admin .layui-header .layui-nav .layui-nav-child dd.layui-th=
is a { background: 0px center; }

.layadmin-pagetabs, .layui-layout-admin .layui-body, .layui-layout-admin .l=
ayui-footer, .layui-layout-admin .layui-header .layui-layout-right, .layui-=
layout-admin .layui-header .layui-nav .layui-nav-item, .layui-layout-admin =
.layui-layout-left, .layui-layout-admin .layui-logo, .layui-layout-admin .l=
ayui-side { transition: all 0.3s ease 0s; }

.layui-icon-login-qq { color: rgb(52, 146, 237); }

.layui-icon-login-wechat { color: rgb(77, 175, 41); }

.layui-icon-login-weibo { color: rgb(207, 25, 0); }

.layui-form[wid100] .layui-form-label { width: 100px; }

.layui-form[wid100] .layui-input-block { margin-left: 130px; }

@media screen and (max-width: 450px) {
  .layui-form[wid100] .layui-form-item .layui-input-inline { margin-left: 1=
32px; }
  .layui-form[wid100] .layui-form-item .layui-input-inline + .layui-form-mi=
d { margin-left: 130px; }
}

.layui-form-item .layui-input-company { width: auto; padding-right: 10px; l=
ine-height: 38px; }

.layui-bg-white { background-color: rgb(255, 255, 255); }

.layadmin-loading { position: absolute; left: 50%; top: 50%; margin: -16px =
-15px; font-size: 30px; color: rgb(194, 194, 194); }

.layadmin-fixed { position: fixed; left: 0px; top: 0px; z-index: 999; }

.layadmin-link { color: rgb(2, 151, 137) !important; }

.layadmin-link:hover { opacity: 0.8; }

.layui-layer-admin .layui-layer-title { height: 50px; line-height: 50px; bo=
rder: 0px; background-color: rgb(255, 255, 255); color: rgb(255, 255, 255);=
 }

.layui-layer-admin i[close] { position: absolute; padding: 5px; right: 10px=
; top: 12px; color: rgb(255, 255, 255); cursor: pointer; }

.layui-layer-admin .layui-layer-content { padding: 20px; line-height: 22px;=
 }

.layui-layer-admin .layui-layer-content cite { font-style: normal; color: r=
gb(255, 87, 34); }

.layui-layer-adminRight { bottom: 0px; box-shadow: rgba(0, 0, 0, 0.1) 1px 1=
px 10px; border-radius: 0px; overflow: auto; top: 50px !important; }

.layadmin-note .layui-layer-content { padding: 0px; }

.layadmin-note textarea { display: block; width: 300px; height: 132px; min-=
width: 300px; min-height: 132px; line-height: 20px; padding: 10px 20px; bor=
der: 0px; box-sizing: border-box; color: rgb(102, 102, 102); overflow-wrap:=
 break-word; }

.layui-layout-admin .layui-layout-left { padding: 0px 10px; }

.layui-layout-admin .layui-layout-left .layui-nav-item { margin: 0px 20px; =
}

.layui-layout-admin .layui-layout-left a, .layui-layout-admin .layui-layout=
-right { padding: 0px; }

.layui-header .layui-nav-item .layui-icon { position: relative; top: 1px; f=
ont-size: 16px; }

.layui-header .layui-layout-right .layui-badge-dot { margin-left: 11px; }

.layui-header .layui-nav .layui-this::after, .layui-layout-admin .layui-hea=
der .layui-nav-bar { bottom: auto; height: 3px; background-color: rgba(255,=
 255, 255, 0.3); top: 0px !important; }

.layadmin-body-shade { position: fixed; display: none; inset: 0px; backgrou=
nd-color: rgba(0, 0, 0, 0.3); z-index: 1000; }

.layui-side-menu .layui-side-scroll { width: 240px; }

.layui-side-menu .layui-nav { width: 220px; background: 0px center; }

.layui-side-menu .layui-nav .layui-nav-item a { height: 40px; line-height: =
40px; padding-left: 45px; padding-right: 30px; }

.layui-side-menu .layui-nav .layui-nav-item > a { padding-top: 8px; padding=
-bottom: 8px; }

.layui-side-menu .layui-nav .layui-nav-item a:hover { background: 0px cente=
r; }

.layui-side-menu .layui-nav .layui-nav-itemed > .layui-nav-child { padding:=
 5px 0px; }

.layui-side-menu .layui-nav .layui-nav-item .layui-icon { position: absolut=
e; top: 50%; left: 20px; margin-top: -19px; }

.layui-side-menu .layui-nav .layui-nav-child .layui-nav-child { background:=
 0px 0px !important; }

.layui-side-menu .layui-nav .layui-nav-child .layui-nav-child a { padding-l=
eft: 60px; }

.layui-side-menu .layui-nav .layui-nav-more { right: 15px; }

@media screen and (max-width: 992px) {
  .layui-layout-admin .layui-side { transform: translate3d(-220px, 0px, 0px=
); width: 220px; }
  .layadmin-pagetabs, .layui-layout-admin .layui-body, .layui-layout-admin =
.layui-footer, .layui-layout-admin .layui-layout-left { left: 0px; }
}

.layadmin-side-shrink .layui-layout-admin .layui-logo { width: 60px; backgr=
ound-image: url("res/logo.png"); }

.layadmin-side-shrink .layui-layout-admin .layui-logo span { display: none;=
 }

.layadmin-side-shrink .layui-side { left: 0px; width: 60px; }

.layadmin-side-shrink .layadmin-pagetabs, .layadmin-side-shrink .layui-layo=
ut-admin .layui-body, .layadmin-side-shrink .layui-layout-admin .layui-foot=
er, .layadmin-side-shrink .layui-layout-admin .layui-layout-left { left: 60=
px; }

.layadmin-side-shrink .layui-side-menu .layui-nav { position: static; width=
: 60px; }

.layadmin-side-shrink .layui-side-menu .layui-nav-item { position: static; =
}

.layadmin-side-shrink .layui-side-menu .layui-nav-item > a { padding-right:=
 0px; }

.layadmin-side-shrink .layui-side-menu .layui-nav-item cite, .layadmin-side=
-shrink .layui-side-menu .layui-nav > .layui-nav-item > .layui-nav-child, .=
layadmin-side-shrink .layui-side-menu .layui-nav > .layui-nav-item > a .lay=
ui-nav-more { display: none; padding: 8px 0px; width: 200px; }

.layadmin-side-shrink .layui-side-menu .layui-nav > .layui-nav-itemed > a {=
 background: rgba(0, 0, 0, 0.3); }

.layadmin-side-spread-sm .layadmin-pagetabs, .layadmin-side-spread-sm .layu=
i-layout-admin .layui-body, .layadmin-side-spread-sm .layui-layout-admin .l=
ayui-footer, .layadmin-side-spread-sm .layui-layout-admin .layui-layout-lef=
t { left: 0px; transform: translate3d(220px, 0px, 0px); }

.layadmin-side-spread-sm .layui-layout-admin .layui-layout-right { transfor=
m: translate3d(220px, 0px, 0px); }

.layadmin-side-spread-sm .layui-side { transform: translate3d(0px, 0px, 0px=
); }

.layadmin-side-spread-sm .layadmin-body-shade { display: block; }

.layadmin-pagetabs .layui-tab-title li:first-child .layui-tab-close, .layad=
min-tabs-select.layui-nav .layui-nav-bar, .layadmin-tabs-select.layui-nav .=
layui-nav-more { display: none; }

.layadmin-pagetabs { height: 40px; line-height: 40px; padding: 0px 80px 0px=
 40px; background-color: rgb(255, 255, 255); box-sizing: border-box; box-sh=
adow: rgba(0, 0, 0, 0.1) 0px 1px 2px 0px; }

.layadmin-pagetabs .layadmin-tabs-control { position: absolute; top: 0px; w=
idth: 40px; height: 100%; text-align: center; cursor: pointer; transition: =
all 0.3s ease 0s; box-sizing: border-box; border-left: 1px solid rgb(246, 2=
46, 246); }

.layadmin-pagetabs .layadmin-tabs-control:hover { background-color: rgb(246=
, 246, 246); }

.layadmin-pagetabs .layui-icon-prev { left: 0px; border-left: none; border-=
right: 1px solid rgb(246, 246, 246); }

.layadmin-pagetabs .layui-icon-next { right: 40px; }

.layadmin-pagetabs .layui-icon-down { right: 0px; }

.layadmin-tabs-select.layui-nav { position: absolute; left: 0px; top: 0px; =
width: 100%; height: 100%; padding: 0px; background: 0px center; }

.layadmin-tabs-select.layui-nav .layui-nav-item { line-height: 40px; }

.layadmin-tabs-select.layui-nav .layui-nav-item > a { height: 40px; }

.layadmin-tabs-select.layui-nav .layui-nav-item a { color: rgb(102, 102, 10=
2); }

.layadmin-tabs-select.layui-nav .layui-nav-child { top: 40px; left: auto; r=
ight: 0px; }

.layadmin-tabs-select.layui-nav .layui-nav-child dd.layui-this, .layadmin-t=
abs-select.layui-nav .layui-nav-child dd.layui-this a { color: rgb(51, 51, =
51); background-color: rgb(242, 242, 242) !important; }

.layadmin-pagetabs .layui-tab { margin: 0px; overflow: hidden; }

.layadmin-pagetabs .layui-tab-title { height: 40px; border: 0px; }

.layadmin-pagetabs .layui-tab-title li { min-width: 0px; line-height: 40px;=
 max-width: 160px; text-overflow: ellipsis; padding-right: 40px; overflow: =
hidden; border-right: 1px solid rgb(246, 246, 246); vertical-align: top; }

.layadmin-pagetabs .layui-tab-title li:first-child { padding-right: 15px; }

.layadmin-pagetabs .layui-tab-title li .layui-tab-close { position: absolut=
e; right: 8px; top: 50%; margin: -7px 0px 0px; width: 16px; height: 16px; l=
ine-height: 16px; border-radius: 50%; font-size: 12px; }

.layadmin-pagetabs .layui-tab-title li::after { content: ""; position: abso=
lute; top: 0px; left: 0px; width: 0px; height: 2px; border-radius: 0px; bac=
kground-color: rgb(41, 43, 52); transition: all 0.3s ease 0s; }

.layadmin-pagetabs .layui-tab-title li:hover::after { width: 100%; }

.layadmin-pagetabs .layui-tab-title li.layui-this, .layadmin-pagetabs .layu=
i-tab-title li:hover { background-color: rgb(246, 246, 246); }

.layadmin-pagetabs .layui-tab-title li.layui-this::after { width: 100%; bor=
der: 0px; height: 2px; background-color: rgb(41, 43, 52); }

.layadmin-tabspage-none .layui-layout-admin .layui-header { border-bottom: =
0px; box-shadow: rgba(0, 0, 0, 0.05) 0px 1px 2px 0px; }

.layadmin-tabspage-none .layui-layout-admin .layui-body { top: 50px; }

.layadmin-tabspage-none .layadmin-header { display: block; }

.layadmin-tabspage-none .layadmin-header .layui-breadcrumb { border-top: 1p=
x solid rgb(246, 246, 246); }

.layui-layout-admin .layui-header { background-color: rgb(53, 152, 220); ba=
ckground-repeat: repeat-y; }

.layui-layout-admin .layui-header a, .layui-layout-admin .layui-header a ci=
te { color: rgb(255, 255, 255); }

.layui-layout-admin .layui-header a:hover { color: rgb(0, 0, 0); }

.layui-layout-admin .layui-header .layui-nav .layui-nav-more { border-top-c=
olor: rgb(255, 255, 255); }

.layui-layout-admin .layui-header .layui-nav .layui-nav-mored { border-colo=
r: transparent transparent rgb(255, 255, 255); }

.layui-layout-admin .layui-header .layui-nav .layui-this::after, .layui-lay=
out-admin .layui-header .layui-nav-bar { height: 2px; background-color: rgb=
(255, 255, 255); }

.layui-layout-admin .layui-logo { background-color: rgb(1, 24, 46); box-sha=
dow: rgba(0, 0, 0, 0.15) 0px 8px 0px 1px; height: 88px; }

.layui-layout-admin .layui-logo, .layui-layout-admin .layui-logo a { color:=
 rgba(255, 255, 255, 0.8); line-height: 94px; font-size: 20px; }

.layui-side-menu { box-shadow: rgba(0, 0, 0, 0.05) 1px 0px 2px 0px; }

.layui-layout-admin .layui-footer { padding: 10px 0px; text-align: center; =
box-shadow: rgba(0, 0, 0, 0.05) 0px -1px 2px 0px; }

.layadmin-setTheme-side, .layui-side-menu { background-color: rgb(0, 21, 41=
); color: rgb(255, 255, 255); }

.layui-layout-body .layui-layout .layui-side-menu { color: rgb(0, 0, 0); ma=
rgin-top: 71px; background-color: rgb(255, 255, 255) !important; }

.layadmin-setTheme-header, .layui-layout-admin .layui-footer { background-c=
olor: rgb(255, 255, 255); }

.layui-tab-admin .layui-tab-title { background-color: rgb(57, 61, 73); colo=
r: rgb(255, 255, 255); }

.layui-fluid { padding: 15px; }

.layadmin-header { display: none; height: 50px; line-height: 50px; margin-b=
ottom: 0px; border-radius: 0px; }

.layadmin-header .layui-breadcrumb { padding: 0px 15px; }

.layui-card-header .layui-icon { line-height: initial; position: absolute; =
right: 15px; top: 50%; margin-top: -7px; }

.layadmin-iframe { position: absolute; width: 100%; height: 100%; left: 0px=
; top: 0px; }

.layadmin-carousel { background-color: rgb(255, 255, 255); height: 185px !i=
mportant; }

.layadmin-carousel .layui-carousel-ind li { background-color: rgb(226, 226,=
 226); }

.layadmin-carousel .layui-carousel-ind li:hover { background-color: rgb(194=
, 194, 194); }

.layadmin-carousel .layui-carousel-ind li.layui-this { background-color: rg=
b(153, 153, 153); }

.layadmin-carousel .layui-carousel, .layadmin-carousel > [carousel-item] > =
* { background-color: rgb(255, 255, 255); }

.layadmin-carousel .layui-col-space10 { margin: 0px; }

.layadmin-carousel .layui-carousel-ind { position: absolute; top: -41px; te=
xt-align: right; }

.layadmin-carousel .layui-carousel-ind ul { background: 0px center; }

.layui-card .layui-tab-brief .layui-tab-title { height: 42px; border-bottom=
-color: rgb(246, 246, 246); }

.layui-card .layui-tab-brief .layui-tab-title li { margin: 0px 15px; paddin=
g: 0px; line-height: 42px; }

.layui-card .layui-tab-brief .layui-tab-title li.layui-this { color: rgb(51=
, 51, 51); }

.layui-card .layui-tab-brief .layui-tab-title .layui-this::after { height: =
43px; }

.layui-card .layui-tab-brief .layui-tab-content { padding: 15px; }

.layui-card .layui-table-view { margin: 0px; }

.layadmin-shortcut li { text-align: center; }

.layadmin-shortcut li .layui-icon { display: inline-block; width: 100%; hei=
ght: 60px; line-height: 60px; text-align: center; border-radius: 2px; font-=
size: 30px; background-color: rgb(248, 248, 248); color: rgb(51, 51, 51); t=
ransition: all 0.3s ease 0s; }

.layadmin-shortcut li cite { position: relative; top: 2px; display: block; =
color: rgb(102, 102, 102); text-overflow: ellipsis; overflow: hidden; white=
-space: nowrap; font-size: 14px; }

.layadmin-shortcut li:hover .layui-icon { background-color: rgb(242, 242, 2=
42); }

.layadmin-backlog .layadmin-backlog-body { display: block; padding: 10px 15=
px; background-color: rgb(248, 248, 248); color: rgb(153, 153, 153); border=
-radius: 2px; transition: all 0.3s ease 0s; }

.layadmin-backlog-body h3 { padding-bottom: 10px; font-size: 12px; }

.layadmin-backlog-body p cite { font-style: normal; font-size: 30px; font-w=
eight: 300; color: rgb(0, 150, 136); }

.layadmin-backlog-body:hover { background-color: rgb(242, 242, 242); color:=
 rgb(136, 136, 136); }

.layadmin-dataview { height: 332px !important; }

.layadmin-dataview > [carousel-item]::before { display: none; }

.layadmin-dataview > [carousel-item] > div { height: 332px; }

.layadmin-takerates { padding-top: 5px; }

.layadmin-takerates .layui-progress { margin: 50px 0px 60px; }

.layadmin-takerates .layui-progress:last-child { margin-bottom: 10px; }

.layadmin-takerates .layui-progress h3 { position: absolute; right: 0px; to=
p: -35px; color: rgb(153, 153, 153); font-size: 14px; }

.layadmin-takerates .layui-progress-bar { text-align: left; }

.layadmin-takerates .layui-progress-text { top: -35px; line-height: 26px; f=
ont-size: 26px; }

.layadmin-news { padding: 5px 0px; height: 60px !important; }

.layadmin-news a { display: block; line-height: 60px; text-align: center; }

.layadmin-news .layui-carousel-ind { height: 45px; }

.layadmin-list li { margin-bottom: 6px; padding-bottom: 6px; border-bottom-=
color: rgb(246, 246, 246); list-style-position: inside; list-style-type: di=
sc; text-overflow: ellipsis; overflow: hidden; white-space: nowrap; }

.layadmin-list li a { color: rgb(102, 102, 102); }

.layadmin-list li a:hover { color: rgb(0, 150, 136); }

.layadmin-list li:last-child { border: 0px; padding: 0px; margin: 0px; }

.layadmin-text p { margin-bottom: 10px; text-indent: 2em; }

.layadmin-text p:last-child { margin: 0px; }

.layadmin-panel-selection { width: 768px; margin: 30px auto; }

.layadmin-panel-selection .layui-panel-window { padding: 30px 50px; border-=
top-color: rgb(221, 221, 221); text-align: center; }

.layadmin-panel-selection .layui-panel-window h2 { padding-bottom: 15px; fo=
nt-size: 18px; }

.layadmin-panel-selection .layui-panel-window ul { margin-top: 15px; text-a=
lign: left; }

.layadmin-panel-selection .layui-btn-container { margin-top: 30px; }

.layadmin-panel-selection .layui-btn-container .layui-btn { width: 100%; }

.layuiAdmin-msg-detail h1 { font-size: 16px; }

.layuiAdmin-msg-detail .layui-card-header { height: auto; line-height: 30px=
; padding: 15px; }

.layuiAdmin-msg-detail .layui-card-header span { padding: 0px 5px; color: r=
gb(153, 153, 153); }

.layuiAdmin-msg-detail .layui-card-header span:first-child { padding-left: =
0px; }

.layuiAdmin-msg-detail .layui-card-body { padding: 15px; }

.layadmin-setTheme { padding: 15px; overflow-x: hidden; }

.layadmin-setTheme > h5 { padding: 20px 0px 10px; color: rgb(0, 0, 0); }

.layadmin-setTheme > h5:first-child { padding-top: 0px; }

.layadmin-setTheme-color { width: 330px; font-size: 0px; }

.layadmin-setTheme-color li { position: relative; display: inline-block; ve=
rtical-align: top; width: 80px; height: 50px; margin: 0px 15px 15px 0px; ba=
ckground-color: rgb(242, 242, 242); cursor: pointer; font-size: 12px; color=
: rgb(102, 102, 102); }

.layadmin-setTheme-color li::after { content: ""; position: absolute; z-ind=
ex: 20; top: 50%; left: 50%; width: 1px; height: 0px; border: 1px solid rgb=
(242, 242, 242); transition: all 0.3s ease 0s; opacity: 0; }

.layadmin-setTheme-color li.layui-this::after, .layadmin-setTheme-color li:=
hover::after { width: 100%; height: 100%; padding: 4px; top: -5px; left: -5=
px; border-color: rgb(95, 184, 120); opacity: 1; }

.layadmin-setTheme-header { position: relative; z-index: 10; height: 10px; =
border-top: 1px solid rgb(242, 242, 242); border-right: 1px solid rgb(242, =
242, 242); }

.layadmin-setTheme-side { position: absolute; left: 0px; top: 0px; width: 2=
0px; height: 100%; z-index: 11; box-shadow: rgba(0, 0, 0, 0.05) 1px 0px 2px=
 0px; }

.layadmin-setTheme-logo { position: absolute; left: 0px; top: 0px; width: 1=
00%; height: 10px; box-shadow: rgba(0, 0, 0, 0.15) 0px 1px 2px 0px; }

.layadmin-form-right { text-align: right; }

.layadmin-about p { margin-bottom: 10px; }

.layadmin-menu-list .layui-card-header { height: 50px; line-height: 50px; f=
ont-size: 16px; }

.layadmin-menu-list .layui-card-header:active { background-color: rgb(242, =
242, 242); }

.layadmin-menu-list .layui-card-header .layui-icon { position: relative; to=
p: 1px; left: 0px; display: inline-block; margin: 0px 10px; font-size: 18px=
; }

@-webkit-keyframes layui-rl {=20
  0% { transform: translate3d(100%, 0px, 0px); }
  100% { transform: translate3d(0px, 0px, 0px); }
}

@keyframes layui-rl {=20
  0% { transform: translate3d(100%, 0px, 0px); }
  100% { transform: translate3d(0px, 0px, 0px); }
}

.layui-anim-rl { animation-name: layui-rl; }

@-webkit-keyframes layui-lr {=20
  0% { opacity: 1; }
  100% { opacity: 1; }
}

@keyframes layui-lr {=20
  0% { transform: translate3d(0px, 0px, 0px); }
  100% { transform: translate3d(100%, 0px, 0px); }
}

.layui-anim-lr, .layui-anim-rl.layer-anim-close { animation-name: layui-lr;=
 }

.layadmin-tips { margin-top: 30px; text-align: center; }

.layadmin-tips .layui-icon[face] { display: inline-block; font-size: 300px;=
 color: rgb(57, 61, 73); }

.layadmin-tips .layui-text { width: 500px; margin: 30px auto; padding-top: =
20px; border-top: 5px solid rgb(0, 150, 136); font-size: 16px; }

.layadmin-tips h1 { font-size: 100px; line-height: 100px; color: rgb(0, 150=
, 136); }

.layadmin-tips .layui-text .layui-anim { display: inline-block; }

@media screen and (max-width: 768px) {
  .layadmin-panel-selection { margin: 0px; width: auto; }
  .layui-body .layui-nav .layui-nav-item { display: block; }
}

.layui-nav-tree.layui-nav-tree .layui-nav-child dd.layui-this a { backgroun=
d-color: rgb(23, 124, 227); background-repeat: repeat-y; background-image: =
-webkit-linear-gradient(left, rgb(41, 173, 235), rgb(23, 124, 227)); }

.logi-n { color: rgb(255, 255, 255); font-size: 26px; text-indent: 14px; di=
splay: inline-block; font-weight: bold; line-height: 57px; }

.logi-n img { width: 16%; height: 10%; }

.log-n-t { letter-spacing: 6.8px; margin-top: 4px; display: inline-block; }

.log-n-w { letter-spacing: 11px; text-indent: 17px; display: inline-block; =
line-height: 47px; }

.layui-r-j { margin: 9px 38px 0px 0px; color: rgb(255, 255, 255); }

.layui-r-j a { color: rgb(255, 255, 255); }

.wzjz { text-align: center; }

.layui-view-body { background-color: rgb(240, 242, 245); }

.layui-tab-title { border-bottom-color: rgb(232, 232, 232); }

.layui-card .layui-tab-brief .layui-tab-title li { margin: 0px 15px; paddin=
g: 0px; }

.layui-form-checked i, .layui-form-checked:hover i, .layui-form-radio > i:h=
over, .layui-form-radioed > i, .layui-breadcrumb a:hover, .layui-laypage a:=
hover, .layui-tab-brief > .layui-tab-title .layui-this { color: rgb(23, 124=
, 227) !important; }

.layui-btn-primary:hover, .layui-form-onswitch, .layui-form-checked[lay-ski=
n=3D"primary"] i, .layui-form-checkbox[lay-skin=3D"primary"]:hover i, .layu=
i-form-checked, .layui-form-checked:hover, .layui-tab-brief > .layui-tab-mo=
re li.layui-this::after, .layui-tab-brief > .layui-tab-title .layui-this::a=
fter { border-color: rgb(23, 124, 227); }

.layui-checkbox-disbaled[lay-skin=3D"primary"]:hover i { border-color: rgb(=
210, 210, 210) !important; }

.layui-form-onswitch, .layui-form-checked[lay-skin=3D"primary"] i, .layui-f=
orm-select dl dd.layui-this, .layui-laypage .layui-laypage-curr .layui-layp=
age-em, .layui-form-checked span, .layui-form-checked:hover span { backgrou=
nd-color: rgb(23, 124, 227); }

.layui-btn-blue { background-color: rgb(23, 124, 227); }

.layui-form-checkbox[lay-skin=3D"primary"]:hover span { background: 0px 0px=
 !important; }

.layui-page-header { margin: -20px -20px 20px; }

.layui-page-header .pagewrap { padding: 15px 52px; background-color: rgb(25=
5, 255, 255); box-shadow: rgb(204, 204, 204) 0px 1px 0px; }

.layui-page-header .title { margin-top: 15px; }

.chart-card { padding: 20px 24px 8px; }

.chart-card .chart-header { position: relative; width: 100%; overflow: hidd=
en; }

.chart-card .metawrap { float: left; }

.chart-card .metawrap .meta { color: rgba(0, 0, 0, 0.45); font-size: 14px; =
line-height: 22px; height: 22px; }

.chart-card .metawrap .total { overflow: hidden; text-overflow: ellipsis; w=
ord-break: break-all; white-space: nowrap; color: rgba(0, 0, 0, 0.85); marg=
in-top: 4px; margin-bottom: 0px; font-size: 30px; line-height: 38px; height=
: 38px; }

.chart-card .chart-body { margin-bottom: 12px; position: relative; width: 1=
00%; }

.chart-card .chart-footer { padding-top: 9px; margin-top: 8px; border-top: =
1px solid rgb(232, 232, 232); box-sizing: border-box; }

.chart-card .field span { font-size: 14px; line-height: 22px; }

.chart-card .field span:last-child { margin-left: 8px; color: rgba(0, 0, 0,=
 0.85); }

.form-box { padding: 10px 0px; }

.tgjj .tgbg_bj th { font-weight: bold; border-bottom: 2px solid rgb(222, 22=
6, 230); color: rgb(0, 0, 0) !important; }

.inline_k { width: 100%; margin-bottom: 0px !important; }

.xit_sy { color: rgb(0, 0, 0) !important; }

.larry-side-menu { position: absolute; cursor: pointer; z-index: 19940201; =
left: 200px; color: white; text-align: center; width: 30px; height: 30px; b=
ackground-color: rgb(34, 153, 238); line-height: 30px; top: 23%; }

.larry-side-menu:hover { background-color: rgb(12, 127, 209); }

.layui-layout .layui-nav-item a { color: rgb(0, 0, 0); }

.xxzx_y a { color: rgb(255, 255, 255); }

.xxzx_y .layui-icon-notice { color: rgb(255, 255, 255); }

.x-body .layui-tab-content .layui-table td { padding: 12px 15px 12px 26px; =
min-height: 20px; line-height: 20px; border: 0px; font-size: 16px; }

.x-body .layui-tab-content .layui-table tr:hover { background: linear-gradi=
ent(to right, rgb(235, 235, 239), rgb(243, 245, 249)); }

.dbsx .dbsl-s { color: rgb(255, 87, 34); font-weight: bold; margin: 0px 5px=
; }

.dbsx a { font-weight: bold; color: rgb(30, 159, 255); margin-left: 10px; }

.dbsx { background: url("../bzzx/images/zltx_07.png") no-repeat; }

.dbsx_z { border: 1px solid rgb(226, 226, 226); border-radius: 2px; box-sha=
dow: rgba(0, 0, 0, 0.1) 0px 2px 5px 0px; }

.dbsx_zn { background: rgb(255, 255, 255); overflow: hidden; }

.x-body .dbsx_bt { margin-bottom: 10px; padding: 15px; line-height: 22px; b=
order-left: 5px solid rgb(49, 122, 201); border-radius: 0px 2px 2px 0px; ba=
ckground-color: rgb(255, 255, 255); font-weight: bold; margin-top: 10px; fo=
nt-size: 16px !important; }

.x-body { padding: 10px; }

.page-db { line-height: 30px; text-align: center; background-color: rgb(232=
, 232, 232); position: fixed; bottom: 0px; width: 100%; z-index: 999; color=
: rgb(0, 0, 0); padding: 0px; }

.cebgb { margin-top: 300px; background: red; position: relative; width: 40p=
x; height: 80px; z-index: 9999; }

.nav-xc { width: 214px; height: 184px; float: left; margin: 1% 1% 1rem; box=
-shadow: rgba(0, 0, 0, 0.2) 0px 10px 30px; border-radius: 0.4rem; font-size=
: 0.46rem; text-align: center; background: rgb(255, 255, 255); line-height:=
 0.4rem; }

.nav-xc img { width: 54%; display: block; margin: 14px auto; }

.tpqy { font-size: 18px; display: inline-block; margin-top: 2px; color: rgb=
(66, 64, 64); }

.nav-xc:hover { box-shadow: rgba(0, 0, 0, 0.2) 0px 8px 16px; transition: al=
l 0.4s ease 0s; transform: translate3d(0px, -3px, 0px); cursor: pointer; }

.input_r { width: 40%; float: right; }

.input_l { float: left; width: 40%; }

.zhiy { line-height: 38px; color: rgb(0, 0, 0); width: 20%; display: inline=
-block; text-align: center; }

.fxky .layui-icon-ok::before { color: rgb(255, 255, 255); }

.mloading-container { position: relative; min-height: 70px; transition: hei=
ght 0.6s ease-in-out 0s; }

.mloading { position: absolute; font: 12px / 22px "Microsoft Yahei", =E5=BE=
=AE=E8=BD=AF=E9=9B=85=E9=BB=91, =E5=AE=8B=E4=BD=93; display: none; z-index:=
 1600; background: transparent; }

.mloading.active { display: block; }

.mloading.mloading-mask { background: rgba(233, 233, 232, 0.75); }

.mloading-full { position: fixed; width: 100%; height: 100%; top: 0px; left=
: 0px; z-index: 8001; }

.mloading-container > .mloading { top: 0px; left: 0px; width: 100%; height:=
 100%; }

.mloading-body { width: 100%; height: 100%; position: relative; }

.mloading-bar { width: 250px; min-height: 22px; text-align: center; backgro=
und: rgb(255, 255, 255); box-shadow: rgba(0, 0, 0, 0.27) 0px 1px 2px; borde=
r-radius: 7px; padding: 20px 15px; font-size: 14px; color: rgb(153, 153, 15=
3); position: absolute; top: 50%; left: 50%; margin-left: -140px; margin-to=
p: -30px; word-break: break-all; }

@media (max-width: 300px) {
  .mloading-bar { width: 62px; height: 56px; padding: 0px; line-height: 56p=
x; margin-left: -30px !important; margin-top: -30px !important; }
  .mloading-bar > .mloading-text { display: none; }
}

.mloading-bar-sm { width: 62px; height: 56px; padding: 0px; line-height: 56=
px; margin-left: -30px !important; margin-top: -30px !important; }

.mloading-bar-sm > .mloading-text { display: none; }

.mloading-icon { width: 16px; height: 16px; vertical-align: middle; }

.mloading-text { margin-left: 10px; }
------MultipartBoundary--n9qVhSbwC0jRZAkJ6e8MeoQdGGcvYwOjbK0Ekb6p0h----
Content-Type: text/css
Content-Transfer-Encoding: quoted-printable
Content-Location: https://zlzx.zjamr.zj.gov.cn/bzzx/assets/css/style.css

@charset "utf-8";

* { font-family: "Microsoft Yahei"; word-break: break-all; }

.zscq-headt { width: 100%; background: rgb(241, 241, 241); }

.zscq-header { width: 1190px; height: 32px; margin: 0px auto; }

.zscq-header-l { float: left; height: 32px; line-height: 32px; color: rgb(8=
5, 85, 85); }

.zscq-header-r { float: right; height: 32px; line-height: 32px; display: fl=
ex; color: rgb(136, 136, 136) !important; }

.zscq-header-r a { margin-left: 10px; color: rgb(136, 136, 136) !important;=
 }

.zscq-dh { width: 100%; height: 60px; background: rgba(0, 0, 0, 0.1); posit=
ion: absolute; z-index: 2; }

.zscq-dhnr { width: 1200px; margin: 0px auto; }

.zscq-dhnr a { font-size: 18px; float: left; margin-top: 20px; }

.zscq-dh-xz a { color: rgb(255, 255, 255); padding-bottom: 14px; border-bot=
tom: 2px solid rgb(255, 255, 255); border-top-color: rgb(255, 255, 255); bo=
rder-right-color: rgb(255, 255, 255); border-left-color: rgb(255, 255, 255)=
; }

.zscq-dh-wxz a { color: rgb(255, 255, 255); margin-right: 70px; }

.zscq-dhnr .zscq-dh-wxz:last-child a { color: rgb(255, 255, 255); margin-ri=
ght: 0px; }

.nav-this { padding-bottom: 18px; border-bottom: 2px solid rgb(255, 255, 25=
5); border-top-color: rgb(255, 255, 255); border-right-color: rgb(255, 255,=
 255); border-left-color: rgb(255, 255, 255); }

.zscq-dh-wxz a:hover { padding-bottom: 18px; border-bottom: 2px solid rgb(2=
55, 255, 255); border-top-color: rgb(255, 255, 255); border-right-color: rg=
b(255, 255, 255); border-left-color: rgb(255, 255, 255); }

.zscq-headb { width: 100%; height: 100%; margin: 0px auto; background: url(=
"../images/beijing.png") center center no-repeat; }

.zscq-headb2 { width: 100%; height: 148px; margin: 0px auto; background: ur=
l("../images/ex.png") center center no-repeat; }

.zscq-head-title { width: 1200px; height: 97px; margin: 42px auto; line-hei=
ght: 202px; text-align: right; }

.zscq-head-titlel { float: left; height: 120px; line-height: 120px; margin-=
right: 10px; }

.zscq-head-titler { font-size: 41px; text-align: left; color: rgb(255, 255,=
 255); font-weight: 700; letter-spacing: 1px; float: right; width: 399px; m=
argin-top: 2px; line-height: 70px; text-shadow: rgba(94, 92, 92, 0.6) 3px 1=
1px 8px; }

.zscq-nav { width: 100%; height: 50px; box-shadow: rgba(159, 155, 155, 0.6)=
 0px 1px 4px 1px; }

.zscq-navc { width: 1200px; height: 50px; margin: 0px auto; }

.zscq-navli { padding: 0px 15px; height: 50px; line-height: 50px; float: le=
ft; }

.zsxq-navllia { display: inline-block; height: 50px; line-height: 50px; box=
-sizing: border-box; font-size: 19px; }

.zsxq-navllia.active { border-bottom: 2px solid rgb(4, 59, 124); color: rgb=
(4, 59, 124); }

.zscq-swiper { width: 100%; height: 560px; }

.zscq-cont { width: 100%; display: inline-block; }

.zscq-background { background: rgb(255, 255, 255); }

.zscq-c { width: 1200px; margin: 0px auto; }

.zscq-co { width: 100%; padding: 30px 0px; display: inline-block; }

.zscq-cl { width: 49%; float: left; }

.zscq-cr { width: 49%; float: right; }

.zscq-clt { width: 100%; display: inline-block; margin-bottom: 10px; }

.zscq-clt img { float: left; margin-right: 5px; }

.zscq-clt span { float: left; font-size: 24px; padding: 0px 30px; backgroun=
d: rgb(4, 59, 124); color: rgb(255, 255, 255); border-radius: 30px; }

.zscq-cc { width: 100%; height: 130px; box-shadow: rgb(221, 221, 221) 0px 0=
px 10px; margin-bottom: 15px; }

.zscq-ccl { width: 50%; float: left; height: 130px; border-right: 1px solid=
 rgb(238, 238, 238); box-sizing: border-box; }

.zscq-cclimg { width: 60%; height: 130px; line-height: 130px; float: left; =
text-align: center; }

.zscq-ccl span { width: 40%; font-size: 22px; font-weight: 700; float: left=
; box-sizing: border-box; display: flex; align-items: center; justify-conte=
nt: center; height: 130px; text-align: center; padding-right: 20px; }

.zscq-cb { width: 100%; height: 130px; box-shadow: rgb(221, 221, 221) 0px 0=
px 10px; }

.zscq-cbl { float: left; width: 50px; height: 130px; font-size: 24px; font-=
weight: 700; color: rgb(4, 59, 124); background: rgb(241, 241, 241); paddin=
g: 0px 5px; box-sizing: border-box; text-align: center; }

.zscq-cbr { float: left; width: 178px; height: 130px; border-right: 1px sol=
id rgb(238, 238, 238); box-sizing: border-box; }

.zscq-cbr:last-child { border: 0px; }

.zscq-cbrimg { width: 100%; height: 90px; text-align: center; box-sizing: b=
order-box; }

.zscq-cbr span { display: block; text-align: center; font-size: 22px; font-=
weight: 700; }

.zscq-crc { width: 100%; height: 180px; box-shadow: rgb(221, 221, 221) 0px =
0px 10px; }

.zscq-crcli { width: 33.3333%; height: 180px; padding: 10px 30px; box-sizin=
g: border-box; border: 1px solid rgb(238, 238, 238); float: left; }

.zscq-crcliimg { width: 100%; text-align: center; }

.zscq-cbr img.hovershow, .zscq-ccl img.hovershow, .zscq-crcliimg img.hovers=
how { display: none; }

.zscq-cbr:hover, .zscq-ccl:hover, .zscq-crcli:hover { background: rgb(4, 59=
, 124); }

.zscq-cbr:hover span, .zscq-ccl:hover span, .zscq-crcli:hover span { color:=
 rgb(255, 255, 255); }

.zscq-cbr:hover img.hoverhide, .zscq-ccl:hover img.hoverhide, .zscq-crcli:h=
over img.hoverhide { display: none; }

.zscq-cbr:hover img.hovershow, .zscq-ccl:hover img.hovershow, .zscq-crcli:h=
over img.hovershow { display: inline-block; }

.zscq-crcli span { display: block; text-align: center; font-size: 22px; fon=
t-weight: 700; padding: 0px 15px; }

.zscq-zyba { width: 100%; display: inline-block; margin-bottom: 20px; }

.zscq-zyba-t { width: 100%; display: inline-block; }

.zscq-zyba-t span { font-size: 30px; float: left; color: rgb(4, 59, 124); }

.zscq-zyba-t a { float: right; font-size: 10px; color: rgb(153, 153, 153); =
border: 1px solid rgb(153, 153, 153); padding: 0px 5px; margin-top: 11px; }

.zscq-zyba-c { box-shadow: rgb(187, 187, 187) 0px 0px 10px; background: rgb=
(248, 248, 248); padding: 20px; box-sizing: border-box; border-radius: 5px;=
 min-height: 186px; }

.zscq-zyba-tc { width: 100%; display: inline-block; margin-top: 5px; }

.zscq-zyba-tcl { float: left; }

.zscq-zyba-tcr { float: right; margin-top: 5px; width: 272px; }

.zscq-zyba-tcr div { border: 1px solid rgb(4, 59, 124); padding: 0px 5px; b=
order-radius: 20px; float: left; }

.zscq-zyba-tcl { color: rgb(4, 59, 124); font-size: 19px; }

.zscq-zyba-tcr a.active { background: rgb(4, 59, 124); color: rgb(255, 255,=
 255); }

.zscq-sf { border-top: 3px solid rgb(4, 59, 124); }

.zscq-xx { border-top: 3px solid rgb(235, 81, 73); }

.zscq-sfl { width: 170px; height: 260px; background: url("../images/sfb.png=
") center center / 100% 100% no-repeat; float: left; }

.zscq-xxl { background: url("../images/xxb.png") center center / 100% 100% =
no-repeat; }

.zscq-sflt { width: 100%; display: block; text-align: center; font-size: 32=
px; color: rgb(255, 255, 255); font-weight: 700; padding: 40px 0px; }

.zscq-sflimg { width: 100%; text-align: center; }

.zscq-sfr { float: left; }

.zscq-sfrli { width: 206px; height: 260px; float: left; border-bottom: 1px =
solid rgb(204, 204, 204); border-right: 1px solid rgb(204, 204, 204); box-s=
izing: border-box; padding: 50px; }

.zscq-sfrliimg { width: 100%; text-align: center; }

.zscq-sfrli span { display: block; font-size: 20px; text-align: center; }

.zscq-localpolicy { width: 100%; display: inline-block; box-shadow: rgb(187=
, 187, 187) 0px 0px 10px; background: rgb(248, 248, 248); padding: 20px; bo=
x-sizing: border-box; border-radius: 5px; }

.zscq-newst { display: block; font-size: 30px; font-weight: 700; color: rgb=
(4, 59, 124); margin-bottom: 15px; padding-left: 20px; box-sizing: border-b=
ox; }

.zscq-newsm { width: 100%; height: 40px; display: inline-block; margin-bott=
om: 15px; background: url("../images/brxian.png") center center / 100% no-r=
epeat; }

.zscq-newsm a { color: rgb(153, 153, 153); float: right; font-size: 18px; }

.zscq-news { width: 100%; display: inline-block; box-shadow: rgb(187, 187, =
187) 0px 0px 10px; padding: 20px; box-sizing: border-box; border-radius: 5p=
x; min-height: 210px; }

.zscq-newsul { width: 100%; display: inline-block; }

.zscq-newsli { width: 100%; }

.zscq-newsli a { display: inline-block; width: 100%; line-height: 30px; fon=
t-size: 16px; color: rgb(85, 85, 85); background: url("../images/dian.png")=
 0px center / 15px 15px no-repeat; padding-left: 30px; box-sizing: border-b=
ox; }

.zscq-newsli-l { float: left; width: 420px; display: block; text-overflow: =
ellipsis; overflow: hidden; white-space: nowrap; }

.zscq-newsli-r { float: right; }

.zscq-foot { width: 100%; height: 200px; background: rgb(1, 100, 193); bott=
om: 0px; margin-top: 30px; float: left; }

.zscq-footer { width: 1200px; height: 200px; margin: 0px auto; box-sizing: =
border-box; }

.zscq-footer-dzjg { float: left; margin-top: 67px; }

.zscq-footer-zfzc { float: right; margin-top: 73px; }

.zscq-footer-c { width: 1000px; float: left; display: inline-block; font-si=
ze: 14px; margin-bottom: 10px; color: rgb(152, 203, 248); text-align: cente=
r; line-height: 35px; margin-top: 35px; }

.layui-carousel-ind ul { background: 0px 0px; }

.layui-carousel-ind li { width: 50px; border-radius: 0px; }

.banner { background: url("../images/img/zybj.jpg") center center / cover n=
o-repeat; height: 280px; }

.jksc { width: 876px; padding-bottom: 100px; }

.jksc_b { border-bottom: 2px solid rgb(235, 240, 244); line-height: 25px; f=
ont-size: 22px; height: 42px; padding: 46px 0px 5px; color: rgb(2, 84, 156)=
; margin-left: 20px; margin-bottom: 25px; }

.con { width: 100%; background: rgb(255, 255, 255); }

.jksc_b img { margin-right: 18px; float: left; margin-top: -7px; }

.zlyx { border-top: 4px solid rgb(56, 121, 253); border-bottom: 1px solid r=
gb(224, 224, 224); height: 207px; margin-bottom: 40px; }

.zlyx li { border-right: 1px solid rgb(224, 224, 224); width: 221px; height=
: 207px; float: left; cursor: pointer; }

.zlyx li:last-child { margin: 0px; }

.jksc .zlyx_b { background: url("../images/img/bg_1.gif"); width: 299px; }

.zlyx_b span { margin: 74px 0px 0px 31px; display: inline-block; font-size:=
 32px; color: rgb(255, 255, 255); font-weight: 700; }

.zlyx_jc { margin-top: 62px; }

.zlyx_jc dt { text-align: center; }

.zlyx_jc dd { text-align: center; font-size: 18px; margin-top: 8px; }

.zlysba .zlyx_b { background: url("../images/img/bg_2.gif"); width: 299px; =
}

.zlysba { border-top: 4px solid rgb(75, 82, 224); }

.zlys { border-top: 4px solid rgb(226, 84, 98); }

.zlys .zlyx_b { background: url("../images/img/bg_3.gif"); }

.zlyx li:hover img { transition: all 1s ease 0s; transform: scale(1.1); }

.bszn_z { width: 270px; float: left; }

.bszn_z li { width: 277px; border-bottom: 1px solid rgb(214, 214, 214); hei=
ght: 60px; line-height: 65px; font-size: 16px; background: rgb(237, 243, 24=
8); text-indent: 35px; border-left: 10px solid rgb(5, 78, 157); }

.bszn { width: 1188px; margin: 0px auto; padding-top: 22px; overflow: hidde=
n; padding-bottom: 75px; }

.bszn .bszn_bt { height: auto; background: rgb(5, 78, 157); font-size: 20px=
; color: rgb(255, 255, 255); line-height: normal; padding: 36px 0px; }

.bszn_z .active { color: rgb(4, 78, 157); border-left: 10px solid rgb(216, =
4, 4); }

.bszn_z li:hover { border-left: 10px solid rgb(216, 4, 4); cursor: pointer;=
 }

.bszn_r { width: 876px; float: right; }

.bszn_r .jksc_b { padding: 0px 0px 10px; font-size: 26px; display: flex; al=
ign-items: center; }

.bszn_bq li { width: 164px; height: 42px; background: rgb(235, 238, 246); f=
ont-size: 16px; color: rgb(0, 0, 0); float: left; text-align: center; line-=
height: 42px; margin-bottom: 14px; margin-right: 14px; }

.bszn_bq li:nth-child(5n) { margin-right: 0px; }

.bszn_r .xxka { text-align: center; color: rgb(20, 146, 255); vertical-alig=
n: middle; margin-top: 15px; }

.bszn_r .xxka img { margin: -8px 0px 0px 7px; }

.bszn_bq { overflow: hidden; }

.bszn_bq li:hover { background: rgb(5, 78, 157); cursor: pointer; transitio=
n: all 1s ease 0s; color: rgb(255, 255, 255); }

.xwnr { margin-top: 20px; }

.xwnr p { font-size: 16px; line-height: 33px; }

.xiangx { margin-bottom: 20px; }

.table-zy td { border: 1px solid rgb(201, 222, 239) !important; line-height=
: 2.4rem !important; }

.table-zy td:nth-of-type(2n+1) { background: rgb(233, 242, 249); }

.table-zy-inner td { border: none !important; line-height: 2.4rem !importan=
t; }

.table-zy-inner td:nth-of-type(2n+1) { background: 0px 0px !important; }

.ulbox-zy { padding: 0px; list-style: none; float: left; width: 100%; margi=
n-top: 20px; }

.ulbox-zy li { float: left; background: rgb(235, 238, 247); margin-right: 6=
px; padding: 14px; margin-top: 11px; align-items: center; }

.ulbox-zy .active { background: rgb(5, 78, 157); }

.ulbox-zy .active a { color: rgb(255, 255, 255); }

.td_dangqian { font-size: 14px; color: rgb(33, 97, 152); background-repeat:=
 repeat-x; text-align: center; width: 100px; cursor: pointer; }

.td_moren { font-size: 14px; color: rgb(69, 69, 69); background-repeat: rep=
eat-x; text-align: center; width: 100px; cursor: pointer; }

.td_last { width: 240px; background-repeat: repeat-x; }

.td_neirong { padding: 8px; height: 200px; text-align: left; vertical-align=
: top; font-size: 14px; line-height: 15px; }

.td_topleft { padding-left: 15px; font-size: 14px; }

.td_topright { padding-left: 15px; font-size: 14px; }

.wtjdwttd1 { background-color: rgb(247, 247, 247); font-weight: bolder; }

.wtjdwttd2 { background-color: rgb(247, 247, 247); font-weight: bolder; }

.slsj { color: rgb(102, 102, 102); font-size: 14px; }

.sldd { font-size: 14px; }

.sbcltd1 a { color: rgb(101, 152, 201); }

#focusCInfo3 p { text-indent: 2em; }

#focusCInfo5 p { text-indent: 2em; }

td p { margin: 0px; padding: 0px; font-size: 10.5pt; }

#sbcl { margin-bottom: 10px; border-collapse: collapse; display: table; }

#sbcl td { padding: 5px 10px; border: 1px solid rgb(221, 221, 221); }

#sbcl caption { border-width: 1px 1px 0px; border-top-style: dashed; border=
-right-style: dashed; border-left-style: dashed; border-top-color: rgb(221,=
 221, 221); border-right-color: rgb(221, 221, 221); border-left-color: rgb(=
221, 221, 221); border-image: initial; border-bottom-style: initial; border=
-bottom-color: initial; padding: 3px; text-align: center; }

#sbcl th { border-width: 1px; border-style: solid; border-color: rgb(187, 1=
87, 187) rgb(221, 221, 221) rgb(221, 221, 221); border-image: initial; back=
ground-color: rgb(247, 247, 247); padding: 5px 10px; }

.sbclth1 { width: 500px; text-align: center; }

.sbclth2 { width: 150px; text-align: center; }

.sbclth3 { width: 150px; text-align: center; }

.sbclth4 { width: 100px; text-align: center; }

.sbclth7 { width: 120px; text-align: center; }

.sbclth8 { text-align: center; }

.sbcltd4 { width: 100px; text-align: center; }

#sbcl tr.firstRow th { border-top-width: 2px; }

.bjyss { background: rgb(241, 241, 241); }

.ggys { margin-bottom: 34px; }

.ggys .jksc_b { line-height: 5px; height: 44px; padding: 0px 0px 4px; margi=
n-bottom: 18px; border-bottom: 2px solid rgb(235, 240, 244); }

.bjtp { background: rgb(255, 255, 255); }

.kkfdyas { height: 49px; width: 19%; border-radius: 4px !important; }

.ulbox-zy a { font-size: 15px; }

.table-zy { font-size: 16px; }

.tab-content { font-size: 16px; }

.contentbox h4 { font-weight: 700; font-size: 24px !important; }

.ulbox-zy li a { font-size: 13px; color: rgb(0, 0, 0); }

.ulbox-zy li:last-child { margin-right: 0px; }

.jsbs img { margin-top: 3px; }

.tab-content .tab-pane { text-align: left; }

.contentbox h4 { color: rgb(64, 136, 199); font-weight: 700; margin: 18px 0=
px 23px; font-size: 24px !important; }

.contentbox { padding: 2px 0px 0px; text-align: center; }

.jkscs { width: 1188px; margin: 0px auto; }

.bzcxym tr td { height: 28px; }

.copyright { height: 200px; width: 100%; background: rgb(61, 58, 64); overf=
low: hidden; }

.dixq { float: left; width: 291px; color: rgb(255, 255, 255); margin-right:=
 32px; margin-top: 36px; }

.zjkd { width: 1100px; margin: 0px auto; background: rgb(255, 255, 255); }

.page { margin: 40px; }

.page ul { text-align: center; }

.page .border_3 { border-top: 1px solid rgb(221, 221, 221); border-left: 1p=
x solid rgb(221, 221, 221); border-bottom: 1px solid rgb(221, 221, 221); }

.page .border_4 { border: 1px solid rgb(221, 221, 221); }

.page .active { background-color: rgb(67, 63, 154); color: rgb(255, 255, 25=
5); }

.page .active a { color: rgb(255, 255, 255); }

.page .text { width: 26px; height: 26px; text-align: center; }

.page ul { overflow: hidden; }

.page ul li { height: 30px; line-height: 30px; width: auto; margin: auto -4=
px 0px auto; }

.page ul li { height: 30px; line-height: 30px; width: auto; margin: auto 0p=
x 0px auto; padding: 0px 11px; border-bottom: 0px dashed rgb(135, 135, 135)=
; display: inline; zoom: 1; vertical-align: middle; color: rgb(119, 119, 11=
9); }

.xwlb_c { margin: 30px 0px 0px; }

.bkxts td { padding-left: 22px; }

.qxbjs td { background: rgb(255, 255, 255) !important; }

.con-wz { height: 44px; color: rgb(3, 59, 124); font-size: 16px; overflow: =
hidden; margin: 0px 0px 16px; }

.gj-cx { width: 1188px; }

.gj-zd .gj-bt { padding: 20px; }

.gjlb { padding: 24px; }

.cx-dh { background-color: rgb(153, 153, 153); width: 221px; height: 248px;=
 float: right; }

.gj-cx .gj-zd { background-color: rgb(255, 255, 255); padding-bottom: 20px;=
 }

.gj-zd table tr { height: 44px; border-bottom: 18px solid rgb(255, 255, 255=
); }

.gj-zd .gj-bt { padding: 0px 20px 20px; }

.gj-zd .gj-bt .gj-bt-g { border-bottom: 2px solid rgb(30, 122, 204); margin=
-bottom: 14px; padding-bottom: 12px; }

.gj-zd .gj-wz { float: right; color: rgb(153, 153, 153); font-size: 14px; }

.gj-zd .gj-wz img { display: inline-block; }

.gj-li { margin-bottom: 10px; font-size: 14px; line-height: 45px; }

.gj-li img { vertical-align: sub; }

.gj-li .gj-li-h { height: 2px; border-right: none; border-bottom: none; bor=
der-left: none; border-image: initial; border-top: 2px solid rgb(153, 153, =
153); margin-top: 13px; }

.bzhz { margin-left: 20px; padding-right: 11px; text-align: right; font-siz=
e: 16px; }

.meddel { width: 251px; text-indent: 5px; height: 36px; margin-top: 5px; bo=
rder: 1px solid rgb(207, 209, 215); font-size: 14px; color: rgb(51, 51, 51)=
; border-radius: 2px; }

.inquire { line-height: 41px; }

.inquire .meddel-img { margin-top: -4px; vertical-align: middle; cursor: po=
inter; }

.list-xq .list-mc { width: 100%; height: auto; }

.list-xq .list-mc li { line-height: 26px; }

.lisy-xq { display: inline-block; float: right; }

.list-gb { font-weight: 700; font-size: 20px; color: rgb(13, 14, 14); }

.gjlb .list-mc li { line-height: 36px; }

.liat-time { color: rgb(21, 132, 213); margin-right: 23px; font-size: 16px;=
 font-weight: 700; }

.liat-time2 { color: rgb(21, 132, 213); margin-right: 41px; font-size: 16px=
; font-weight: 700; }

.liat-zf { color: red; margin-right: 23px; font-size: 16px; font-weight: 70=
0; }

.liat-wss { color: rgb(8, 146, 11); margin-right: 23px; font-size: 16px; fo=
nt-weight: 700; }

.list-mc { padding-top: 14px; border-top: 1px solid rgb(239, 231, 231); }

.list-mc .list-hr { height: 2px; border-right: none; border-bottom: none; b=
order-left: none; border-image: initial; border-top: 2px solid rgb(58, 128,=
 198); margin-top: 13px; }

.list-xqa { width: 60px; height: 26px; font-size: 15px; color: rgb(255, 255=
, 255); background: rgb(38, 100, 204); border-radius: 1px; border: 0px; cur=
sor: pointer; }

.gjlb li .bztm { float: right; margin-right: 36px; color: rgb(155, 152, 152=
); }

.gjlb li .bztmx { float: right; margin-right: 0px; }

.cxdh { float: left; width: 251px; margin: 16px 1px 0px 17px; padding-botto=
m: 16px; }

.cxdh .cxdh-bt { height: 75px; color: rgb(255, 255, 255); font-size: 28px; =
text-align: center; font-weight: 700; line-height: 68px; background: url(".=
./images/img/btdh.png"); margin-bottom: 21px; }

.cxdh .cx-cx { height: 84px; margin-top: 3px; font-size: 16px; text-align: =
center; line-height: 80px; background-color: rgb(205, 227, 245); }

.cxdh .cx-cx:hover { color: rgb(255, 255, 255); background-color: rgb(38, 1=
70, 252); cursor: pointer; transition: all 1s ease 0s; }

.con-gj .cxdh .xz { cursor: pointer; font-size: 23px; color: rgb(95, 82, 16=
5); background: url("../images/img/bg_21.png"); margin-bottom: 21px; }

.con-gjs { width: 1080px; margin: 40px auto; overflow: hidden; }

.cxdh-bt img { margin-right: 10px; }

.cxdh .cx-cx:hover { background: rgb(191, 73, 64); color: rgb(255, 255, 255=
); }

.fwxx-jss a { color: rgb(216, 41, 41); margin-right: 6px; font-weight: 700;=
 }

.fwxx-jss a:hover { text-decoration: underline; }

.banners { width: 100%; height: 226px; background: url("../images/zym-b.gif=
") center center / cover; margin: 0px auto; overflow: hidden; }

.xwzc-b { margin: 22px -8px; display: inline-block; font-weight: 700; color=
: rgb(255, 255, 255); }

.bottom-zb-m { color: rgb(255, 255, 255); font-size: 16px; margin-left: 96p=
x; line-height: 31px; }

.bottom-u li { display: inline-block; }

.nav-dh { width: 100%; height: 41px; background: rgb(255, 255, 255); }

.nav-dh-z { margin: 0px auto; padding-left: 34px; }

.log-in { float: right; margin: 20px 15px 0px 0px; height: 60px; width: 688=
px; }

.lig-yh { width: 145px; height: 38px; background: rgb(255, 255, 255); borde=
r: 1px solid rgb(212, 214, 213); }

.log-in-k { width: 92px; height: 30px; border: 0px; margin-left: 12px; }

.lig-yh img { margin: 9px 0px 0px 16px; vertical-align: sub; }

.log-mm { width: 145px; height: 38px; background: rgb(255, 255, 255); borde=
r: 1px solid rgb(212, 214, 213); margin-left: 14px; }

.log-mm img { margin: 9px 0px 0px 16px; }

.log-qk li { float: left; }

.log-dl-y { width: 60px; height: 40px; color: rgb(255, 255, 255); margin-le=
ft: 13px; background: rgb(0, 128, 204); cursor: pointer; border: 0px; }

.bot-dh { margin-left: 86px; }

.gj-cx-b { width: 100%; padding-top: 1px; overflow: hidden; }

.gj-cx-c { width: 100%; padding-top: 1px; overflow: hidden; }

.chax-a .cha-a-c { margin-top: 20px; }

.chax-a .cha-a-x { margin-top: 20px; margin-left: 26px; }

.bzhzt { text-align: left; border-bottom: 2px solid rgb(21, 124, 206); colo=
r: rgb(10, 109, 207); font-weight: 700; font-size: 21px !important; }

.gj-zd table .tu-b-h { height: 64px; }

.bzhzt-im { vertical-align: bottom; margin-right: 10px; }

.list-yl { padding: 10px 22px; background: rgb(185, 154, 143); border-radiu=
s: 4px; color: rgb(255, 255, 255); }

.list-yl:hover { background: rgb(215, 138, 100); transition: all 1s ease 0s=
; color: rgb(255, 255, 255); }

.lisyt-xq { padding: 10px 22px; background: rgb(87, 141, 185); border-radiu=
s: 4px; color: rgb(255, 255, 255); margin-left: -7px; }

.lisyt-xq:hover { transition: all 1s ease 0s; background: rgb(215, 138, 100=
); color: rgb(255, 255, 255); }

.biaog .biao-dx { border-bottom: 1px dashed rgb(199, 199, 199); }

.biaog .biao-dx:hover { background: rgb(244, 251, 255); transition: all 1s =
ease 0s; }

.biaog .biao-dx td { height: 50px; font-size: 16px; color: rgb(153, 153, 15=
3); }

.biaog .biao-dx td a { font-size: 16px; color: rgb(51, 51, 51); }

.list-x img { margin-right: 10px; }

.news-t { font-size: 34px; color: rgb(93, 93, 93); text-align: center; font=
-weight: 700; }

.bjtsw { width: 100% !important; }

.tspd { padding: 40px !important; }

.fatime { font-size: 14px; color: rgb(153, 153, 153); text-align: center; l=
ine-height: 39px; margin-bottom: 26px; }

.sxymz { float: left; font-weight: 700; font-size: 15px; }

.sxymx { float: right; font-weight: 700; font-size: 15px; }

.sxym { padding: 29px 15px 0px; }

.sxym a { color: rgb(10, 109, 207); font-size: 15px; }

.ban { width: 100%; background: url("../images/ban-bg.jpg") center center n=
o-repeat; overflow: hidden; }

.ban-z { width: 100%; height: 326px; margin: 0px auto; }

.ban-zb { width: 100%; height: 326px; float: left; position: relative; }

#top { width: 988px; margin: auto; height: 80px; }

#top .logo { float: left; width: 178px; height: 80px; }

#top .m { float: right; line-height: 80px; width: 580px; }

#top .m a { color: rgb(51, 51, 51); float: left; text-decoration: none; mar=
gin-left: 50px; font-size: 20px; }

#top .m a:hover { opacity: 0.9; }

#top .m .a { color: rgb(22, 155, 253); }

.DB_tab25 { width: 100%; height: 326px; overflow: hidden; cursor: pointer; =
}

.DB_tab25 .DB_bgSet { position: relative; }

.DB_tab25 .DB_bgSet li { position: absolute; width: 100%; height: 323px; di=
splay: none; }

.DB_tab25 .DB_imgSet { position: absolute; width: 988px; margin-left: -455p=
x; left: 54%; top: -61px; }

.DB_tab25 .DB_imgSet .DB_1_1 { position: absolute; left: -5px; top: 180px; =
}

.DB_tab25 .DB_imgSet .DB_1_2 { position: absolute; left: 415px; top: 30px; =
}

.DB_tab25 .DB_imgSet .DB_1_3 { position: absolute; left: 730px; top: 180px;=
 }

.DB_tab25 .DB_imgSet .DB_2_1 { position: absolute; left: 75px; top: 0px; }

.DB_tab25 .DB_imgSet .DB_2_2 { position: absolute; left: 400px; top: 30px; =
}

.DB_tab25 .DB_imgSet .DB_2_3 { position: absolute; left: 730px; top: 180px;=
 }

.DB_tab25 .DB_imgSet .DB_3_1 { position: absolute; left: 10px; top: 10px; }

.DB_tab25 .DB_imgSet .DB_3_2 { position: absolute; left: 540px; top: 30px; =
}

.DB_tab25 .DB_imgSet .DB_3_3 { position: absolute; left: 730px; top: 180px;=
 }

.DB_tab25 .DB_menuWrap { position: absolute; width: 820px; left: 50%; margi=
n-left: -500px; }

.DB_tab25 .DB_menuWrap .DB_menuSet { position: absolute; width: 20%; top: 2=
86px; text-align: right; margin-left: 90%; font-size: 0px; border-radius: 2=
0px; background: rgba(255, 252, 252, 0.68); }

.DB_tab25 .DB_menuWrap .DB_menuSet li { cursor: pointer; transition: all 1s=
 ease 0s; margin: 6px 14px 5px 2px; display: inline-block; }

.DB_tab25 .DB_prev { position: absolute; top: 134px; cursor: pointer; left:=
 126px; }

.DB_tab25 .DB_next { position: absolute; right: 0px; top: 134px; cursor: po=
inter; left: 841px; }

.tzxw { width: 327px; height: 63px; background: url("../images/imgs/ban-b.p=
ng") no-repeat; position: absolute; top: 90%; text-align: center; line-heig=
ht: 58px; font-size: 16px; left: 42%; text-indent: 30px; letter-spacing: 1p=
x; }

.nrwz { width: 98px; margin: 88px auto; }

.tzxw-l { line-height: 29px; padding: 21px 0px 0px 35px; }

.tzxw-l li { font-size: 14px; list-style-type: disc; }

.tzxw .tzxw-l .tzxw-b-t { text-align: right; list-style-type: none; margin-=
bottom: 7px; margin-right: 27px; margin-top: -8px; font-size: 15px; color: =
rgb(255, 255, 255); }

.tzxw-l a:hover { color: red; }

.tsxs { display: block !important; }

.mkdb { padding: 10px; }

.mkdh { width: 994px; height: 327px; background: rgb(255, 255, 255); margin=
: -17px auto; box-shadow: rgb(230, 230, 230) 0px 2px 3px; }

.mkdh dl { text-align: center; line-height: 30px; cursor: pointer; margin: =
16px 17px 0px 15px; }

.mkdh dl dd { width: 98px; margin: 6px auto; line-height: 18px; }

.mkdh .mkdb li:hover { box-shadow: rgb(214, 211, 211) 0px 2px 14px; transit=
ion: all 0.5s ease 0s; }

.con-tz { width: 1013px; height: 446px; background: rgb(243, 239, 239); }

.tz-z { width: 604px; height: 446px; background: rgb(255, 255, 255); float:=
 left; border-right: 1px solid rgb(234, 234, 234); }

.tz-y { width: 408px; height: 446px; background: rgb(255, 255, 255); float:=
 right; }

.page { margin: 40px; }

.page ul { text-align: center; }

.page .border_3 { border-top: 1px solid rgb(221, 221, 221); border-left: 1p=
x solid rgb(221, 221, 221); border-bottom: 1px solid rgb(221, 221, 221); }

.page .border_4 { border: 1px solid rgb(221, 221, 221); }

.page .active { background-color: rgb(67, 63, 154); color: rgb(255, 255, 25=
5); }

.page .active a { color: rgb(255, 255, 255); }

.page .text { width: 26px; height: 26px; text-align: center; }

.page ul { overflow: hidden; }

.page ul li { height: 30px; line-height: 30px; width: auto; margin: auto -4=
px 0px auto; }

.page ul li { height: 30px; line-height: 30px; width: auto; margin: auto 0p=
x 0px auto; padding: 0px 11px; border-bottom: 0px dashed rgb(135, 135, 135)=
; display: inline; zoom: 1; vertical-align: middle; color: rgb(119, 119, 11=
9); }

.inquire-ls { line-height: 41px; margin-top: 20px; font-size: 15px; margin-=
left: 55px; }

.gj-bt .inquire-ls tr td { font-size: 15px; height: 20px; vertical-align: t=
op; }

.inquire-ls .ls-bt { color: rgb(56, 58, 62); font-weight: 700; font-size: 2=
2px !important; }

.gj-cx .inquire-ls .ls-mc { color: rgb(22, 145, 222); line-height: 34px; fo=
nt-size: 16px; font-weight: 700; }

.inquire-ls .ls-fx { height: 1px; border-right: none; border-bottom: none; =
border-left: none; border-image: initial; border-top: 1px solid rgb(230, 23=
0, 230); }

.inquire-ls .ls-hs { color: rgb(134, 130, 130); }

.inquire-ls .ls-gl { border-left: 12px solid rgb(162, 197, 224); padding-le=
ft: 8px; font-size: 19px; color: rgb(51, 51, 51); }

.inquire-ls .ls-bh { font-size: 15px; color: rgb(39, 99, 206); font-weight:=
 700; }

.inquire-ls .ls-ju { padding-left: 40px; }

.teszy { height: 323px !important; }

.gj-zuf tr td { font-size: 16px; }

.gj-zuf .ls-bs td { font-size: 16px; color: rgb(153, 153, 153); }

.bkxt { margin-top: 18px; }

.ls-se { background: url("../images/img/lbt.jpg") no-repeat; }

.ls-se span { float: right; }

.ls-bs td { font-size: 16px; font-weight: 700; }

.bkxt .bkxt-jh:hover { color: rgb(9, 116, 242); cursor: pointer; }

.bkxt tr td { text-indent: 38px; font-size: 20px; }

.bkxt .ls-bs:hover { color: rgb(0, 0, 0); }

.fy-ys { text-indent: 0px; }

.ch-zi { float: left; margin-left: 5%; text-indent: 5px; margin-right: 5px;=
 line-height: 38px; color: rgb(134, 127, 127); }

.ch-sj { float: right; width: 77%; height: 38px; border: 1px solid rgb(230,=
 228, 228); padding-left: 16px; }

.ch-bt { height: 38px; border: 1px solid rgb(230, 228, 228); padding-left: =
18px; width: 92%; }

.bkxt input::-webkit-input-placeholder { color: rgb(153, 153, 153); font-si=
ze: 13px; text-align: left; padding-left: 5px; }

.ch-ss { width: 94px; float: left; height: 40px; margin-left: 14px; backgro=
und: rgb(80, 84, 158); border: 0px; border-radius: 4px; color: rgb(255, 255=
, 255); cursor: pointer; }

.bkxt img { margin-right: 10px; }

.bkxts img { margin-right: 10px; }

.bkxts td { height: 44px; border-bottom: 1px dashed rgb(212, 205, 205); }

.bkxts a:hover { color: red; cursor: pointer; }

.teshdx { border: 1px dashed rgb(219, 219, 219); margin: 18px 0px 10px; }

.zg-xg { border-bottom: 4px solid rgb(61, 58, 64); display: inline-block; m=
argin-left: -9px; }

.bans { width: 100%; height: 226px; background: url("../images/bans.jpg") c=
enter center no-repeat; overflow: hidden; }

.book { float: left; }

.book img { margin-right: 5px; }

.books { height: 150px; }

.bkxt-jh { border-bottom: 1px dashed rgb(232, 230, 230); }

.bzcxym tr td { height: 28px; }

.copyright { height: 200px; width: 100%; background: rgb(61, 58, 64); overf=
low: hidden; }

.dixq { float: left; width: 291px; color: rgb(255, 255, 255); margin-right:=
 32px; margin-top: 36px; }

.bot_d { width: 1200px; margin: 0px auto; height: 175px; }

.dixq ul li { line-height: 37px; font-size: 16px; color: rgb(255, 255, 255)=
; }

.hzjb { margin: 33px 9px 15px 204px; font-size: 16px; color: rgb(218, 213, =
219); }

.dzxx { color: rgb(218, 213, 219); width: 1200px; margin: 18px auto; text-a=
lign: center; }

.dzxx span { margin-right: 28px; display: inline-block; }

.dzxx span a { color: rgb(218, 213, 219); }

.dzxx span a:hover { color: rgb(255, 255, 255); }

.dzxx span img { vertical-align: middle; margin-right: 3px; }

.dixq a { color: rgb(218, 213, 219); }

.dixq a:hover { color: rgb(255, 255, 255); }

.layui-carousel > [carousel-item] > * { background-color: rgb(255, 255, 255=
); }

.layui-carousel { background-color: rgb(255, 255, 255); }

.cons { width: 100%; margin: 0px auto; overflow: hidden; }

.xwlb { width: 92px; height: 110px; float: left; text-align: center; border=
-right: 1px solid rgb(7, 7, 7); display: inline-block; line-height: 24px; }

.xwxq { float: right; width: 1079px; margin-right: 7px; }

.xw_rz { text-align: center; font-size: 42px; color: rgb(102, 102, 102); ma=
rgin-top: 7px; }

.xw_rq { color: rgb(102, 102, 102); font-size: 14px; }

.xwxq dt { font-size: 19px; color: rgb(51, 51, 51); margin: 16px 0px 12px; =
font-weight: 700; }

.xwxq dd { font-size: 15px; }

.lbxw { border-bottom: 1px solid rgb(240, 244, 244); overflow: hidden; padd=
ing: 28px 0px; }

.fyenr { text-align: center; border: 0px; margin-top: 20px; }

.lbxw:hover { background: rgb(240, 240, 240); transition: all 1s ease 0s; }

.xwlb_n a:hover { color: rgb(0, 0, 0); }

.ycnr { float: right; }

.xwlb_c .la_tm { float: right; }

.qxbjs td { border-bottom: 20px solid rgb(255, 255, 255); background: rgb(2=
55, 255, 255) !important; }

.bkxt tr td a { font-size: 18px; }

.con .yscy_n a li { margin: 0px 14px 14px 0px; }

.con .yscy_n a .ycbj { margin-right: 0px; }

.yscy_n li:hover img { transition: all 1s ease 0s; transform: scale(1.3); }

.yscy_n li:hover { box-shadow: rgb(231, 230, 248) 0px 2px 10px 0px; }

.bzcx { text-align: left; border-bottom: 2px solid rgb(244, 245, 246); }

.bzcx h2 { font-size: 31px; font-weight: 700; color: rgb(51, 51, 51); margi=
n: 40px 0px -2px; border-bottom: 2px solid rgb(73, 57, 152); padding-bottom=
: 29px; display: inline-block; }

.shier li { float: left; text-align: center; padding: 8px; height: 39px; wi=
dth: 119px; margin: 17px 13px 0px 0px; font-size: 14px; display: flex; alig=
n-items: center; justify-content: center; border: 1px solid rgb(227, 226, 2=
33); background: -webkit-linear-gradient(right, rgb(242, 245, 255), rgb(255=
, 255, 255)); box-shadow: rgba(7, 17, 27, 0.2) 0px 16px 6px -16px; }

.shier { margin-bottom: 26px; overflow: hidden; padding-bottom: 6px; }

.shier li:hover { background: rgb(23, 62, 143); color: rgb(255, 255, 255); =
}

.bzcxk { height: 149px; width: 100%; border: 2px solid rgb(238, 238, 238); =
margin: 25px 0px 12px; }

.bzcxk h3 { color: rgb(70, 61, 132); font-size: 23px; font-weight: 700; mar=
gin: 25px; }

.bzcxk span a { float: right; font-size: 16px; color: rgb(67, 59, 63); }

.bzcxk span a:hover { color: rgb(174, 70, 62); }

.bzcxk h3 img { vertical-align: middle; margin: -4px 11px 0px 0px; }

.bzcxk li { float: left; margin-right: 10px; height: 43px; }

.bzcxk .meddels { border: 2px solid rgb(123, 110, 194); margin-left: 19px; =
width: 333px; height: 43px; border-radius: 4px; background: rgb(239, 241, 2=
44); padding-left: 13px; margin-right: -12px; color: rgb(170, 178, 189); fo=
nt-size: 16px; }

.chxan { width: 80px; height: 47px; font-size: 18px; cursor: pointer; font-=
weight: 700; background: rgb(96, 83, 165); border: 0px; color: rgb(255, 255=
, 255); border-radius: 4px; margin-left: 26px; }

.chxan select { color: rgb(170, 178, 189); }

.bzcxk input::-webkit-input-placeholder { color: rgb(146, 148, 155); font-s=
ize: 16px; }

.con .yscyl h2 { font-size: 31px; font-weight: 700; color: rgb(51, 51, 51);=
 margin: 60px 0px 20px; border-bottom: 0px solid rgb(244, 245, 246); paddin=
g-bottom: 35px; }

.con .yscyl li { width: 226px; height: 84px; background: url("../images/ba_=
ys.png"); margin: 0px 17px 36px 0px !important; }

.con .yscyl .ycbj { margin-right: 0px !important; }

.con .yscyl .yscy_n img { float: left; margin: 25px 0px 0px 16px; width: 39=
px; height: 39px; }

.con .yscyl .ys_mz { width: 124px; height: 83px; float: right; text-align: =
left; margin-right: 28px; font-size: 18px; color: rgb(97, 82, 165); display=
: flex; align-items: center; }

.notice { width: 100%; overflow: hidden; margin: 0px auto; }

.notice .tab-hd { height: 44px; }

.notice .tab-hd ul { padding-top: 4px; display: inline-block; }

.bzfb .notice .tab-nav img { text-align: center; display: block; margin: 26=
px auto; }

.bzfb { margin-top: 40px; padding-bottom: 49px; }

.bzlbnr dt { font-size: 20px; color: rgb(61, 59, 53); margin: 4px 0px 7px; =
padding-top: 10px; }

.bzlbnr dd { font-size: 20px; color: rgb(150, 150, 150); margin-top: 14px; =
}

.bzlbnr { background: url("../images/img/lbt.jpg") no-repeat; padding-left:=
 18px; height: 77px; }

.qgtc { margin: 11px 0px 23px; }

.qg_e { float: right; }

.online_message { width: 1100px; height: 100%; margin: 0px auto; }

.online_message_bt { font-size: 24px; font-weight: 700; color: rgb(4, 59, 1=
24); text-align: center; }

.online_message_nr { width: 100%; margin-top: 20px; padding-bottom: 80px; }

.online_message_fb { font-size: 20px; font-weight: 700; }

.online_message_srk { width: 100%; margin-top: 20px; display: inline-block;=
 }

.online_message_srkbt_a { float: left; font-size: 16px; width: 80px; height=
: 40px; line-height: 40px; }

.online_message_srkbt_b { float: left; font-size: 16px; margin-left: 10px; =
height: 40px; width: 80px; line-height: 40px; }

.online_message_srk input { float: left; width: 280px; height: 40px; font-s=
ize: 16px; box-sizing: border-box; padding: 0px 5px; }

.online_message_srkbt_c { float: left; font-size: 16px; width: 80px; height=
: 40px; line-height: 40px; }

.online_message_srk textarea { width: 1020px; height: 200px; font-size: 16p=
x; margin-top: 10px; color: rgb(109, 109, 109); box-sizing: border-box; pad=
ding: 5px; }

.online_message_srk_b { width: 100%; }

.online_message_tj { width: 200px; height: 50px; margin: 60px auto 0px; bac=
kground-color: rgb(4, 59, 124); border-radius: 10px; }

.online_message_tj a { font-size: 16px; color: rgb(255, 255, 255); margin-l=
eft: 85px; line-height: 50px; }

.online_message_tj a:hover { text-decoration: underline; }

.zscq-ssxx { padding: 4px 10px; border: 1px solid rgb(238, 238, 238); box-s=
hadow: rgba(0, 0, 0, 0.1) 0px 0px 8px 0px; display: inline-block; border-ra=
dius: 45px; cursor: pointer; margin-left: 10px; }

.zscq-ssx-s { display: flex; align-items: center; justify-content: center; =
}

.zscq-ssx-s span { margin: 0px 5px; font-size: 14px; }

.zscq-pop { position: fixed; background: rgba(167, 167, 167, 0.5); width: 1=
00%; height: 100%; top: 0px; left: 0px; display: flex; align-items: center;=
 justify-content: center; }

.zscq-popup { width: 50%; height: auto; background: rgb(255, 255, 255); pad=
ding: 20px; box-sizing: border-box; position: relative; }

.zscq-pop-t { padding: 20px 0px; border-bottom: 1px solid rgb(238, 238, 238=
); }

.zscq-pop-t span { font-size: 20px; margin-right: 10px; }

.zscq-pop-ts { color: rgb(5, 78, 157); font-weight: 700; cursor: pointer; }

.zscq-pop-c { margin-top: 20px; border-bottom: 1px solid rgb(238, 238, 238)=
; }

.zscq-pop-ul { width: 100%; display: flex; flex-wrap: wrap; }

.zscq-pop-li { margin-right: 20px; padding: 10px 20px; font-size: 16px; mar=
gin-bottom: 15px; cursor: pointer; }

.zscq-pop-li:hover { background: rgb(238, 238, 238); }

.zscq-pop-li:hover a { color: rgb(5, 78, 157); }

.zscq-pop-s { padding: 30px 0px 20px; display: block; }

.zscq-pop-b { padding: 20px 0px 10px; }

.zscq-submit { width: 96px; height: 34px; line-height: 33px; cursor: pointe=
r; background: rgb(37, 91, 218); border-radius: 20px; font-size: 16px; colo=
r: rgb(248, 248, 248); border: none; outline: 0px; margin-right: 10px; }

.zscq-quit { width: 96px; height: 34px; line-height: 33px; cursor: pointer;=
 background: rgb(233, 237, 247); border-radius: 20px; font-size: 16px; colo=
r: rgb(37, 91, 218); border: none; outline: 0px; }

.zscq-close { position: absolute; right: 20px; font-size: 30px; display: fl=
ex; align-items: center; justify-content: center; }

.zscq-kefu { position: fixed; width: 80px; height: 80px; background: rgb(25=
5, 255, 255); right: 0px; top: 50%; margin-top: -50px; box-shadow: rgba(0, =
0, 0, 0.1) 0px 0px 8px 0px; cursor: pointer; }

.zscq-kefu-img { width: 100%; height: 50px; display: flex; align-items: cen=
ter; justify-content: center; }

.zscq-kefu-img .zscq-k-w { width: 40px; height: auto; }

.zscq-kefu-img .zscq-k-b { width: 40px; height: auto; display: none; }

.zscq-kefu-span { display: block; text-align: center; }

.zscq-kefu:hover { background: rgb(4, 59, 124); }

.zscq-kefu:hover .zscq-k-w { display: none; }

.zscq-kefu:hover .zscq-k-b { display: block; }

.zscq-kefu:hover .zscq-kefu-span { color: rgb(255, 255, 255); }

.news img { max-width: 100%; }

.zscq-kefu { position: fixed; width: 80px; height: 80px; background: rgb(25=
5, 255, 255); right: 0px; top: 50%; margin-top: -50px; box-shadow: rgba(0, =
0, 0, 0.1) 0px 0px 8px 0px; cursor: pointer; }

.zscq-kefu-img { width: 100%; height: 50px; display: flex; align-items: cen=
ter; justify-content: center; }

.zscq-kefu-img .zscq-k-w { width: 40px; height: auto; }

.zscq-kefu-img .zscq-k-b { width: 40px; height: auto; display: none; }

.zscq-kefu-span { display: block; text-align: center; }

.zscq-kefu:hover { background: rgb(4, 59, 124); }

.zscq-kefu:hover .zscq-k-w { display: none; }

.zscq-kefu:hover .zscq-k-b { display: block; }

.zscq-kefu:hover .zscq-kefu-span { color: rgb(255, 255, 255); }

.zscq-nbanner { width: 100%; height: 360px; position: relative; }

.zscq-nbanner-i { width: 100%; }

.zscq-nbanner-c { width: 290px; height: 310px; position: absolute; left: 50=
%; top: 25px; border-radius: 5px; margin-left: 310px; overflow: hidden; }

.zscq-nbanner-ct { color: rgb(255, 255, 255); font-size: 19px; height: 56px=
; padding: 0px 20px; display: flex; align-items: center; background: rgba(6=
5, 69, 73, 0.5); }

.zscq-nbanner-cul { background: rgba(125, 125, 125, 0.5); display: flex; fl=
ex-direction: column; width: 100%; padding: 0px 20px; box-sizing: border-bo=
x; }

.zscq-nbanner-cli { width: 100%; height: 50px; display: block; line-height:=
 50px; border-bottom: 1px solid rgb(179, 215, 247); }

.zscq-nbanner-cli:last-child { border-bottom: 0px; }

.zscq-nbanner-cli a { color: rgb(255, 255, 255); cursor: pointer; font-size=
: 15px; }

.zscq-nbanner-cli a:hover { opacity: 0.5; }

.zscq-ndh { width: 100%; margin: 50px 0px; display: flex; align-items: cent=
er; justify-content: space-around; }

.zscq-ndh-li { width: 230px; height: 130px; }

.zscq-ndh-li a { display: flex; width: 100%; height: 100%; position: relati=
ve; color: rgb(255, 255, 255); align-items: center; justify-content: center=
; text-align: center; font-size: 22px; }

.zscq-ndh-li a:hover { opacity: 0.8; }

.zscq-ndh-li a img { width: 100%; height: 100%; position: absolute; z-index=
: -1; }

.zscq-sx { width: 525px; height: 200px; margin-right: 30px; background: rgb=
(245, 247, 250); margin-bottom: 30px; padding: 20px 30px; float: left; }

.zscq-sx:nth-child(2n) { margin-right: 0px; }

.zscq-sx-t { display: flex; align-items: center; justify-content: space-bet=
ween; }

.zscq-sx-tl { font-size: 25px; }

.zscq-sx-tr { font-size: 14px; color: rgb(136, 136, 136); }

.zscq-sx-ul { width: 100%; padding-left: 50px; box-sizing: border-box; }

.zscq-sx-li { width: 50%; height: 40px; float: left; line-height: 40px; }

.zscq-sx-lia { font-size: 18px; color: rgb(51, 51, 51); display: flex; alig=
n-items: center; }

.zscq-sx-lia img { margin-right: 10px; }

.zscq-sx-lia:hover { color: rgb(124, 162, 211); }

.zscq-sx-lia span { max-width: 200px; overflow: hidden; text-overflow: elli=
psis; white-space: nowrap; float: left; }

.zscq-num-c { width: 100%; height: 220px; background: url("../images/num.jp=
g") center center / 100% no-repeat; }

.zscq-num-t { padding: 20px 0px; }

.zscq-num-ts { font-size: 15px; color: rgb(255, 255, 255); font-weight: 700=
; }

.zscq-num-ts em { font-style: normal; font-size: 25px; margin-right: 20px; =
}

.zscq-num-ul { display: flex; align-items: center; justify-content: space-a=
round; padding: 10px 0px; }

.zscq-num-li { width: 20%; display: flex; flex-direction: column; }

.zscq-num-n { font-size: 16px; color: rgb(255, 255, 255); text-align: cente=
r; margin-bottom: 10px; }

.zscq-num-n em { font-style: normal; font-size: 42px; margin-right: 5px; }

.zscq-num-nt { font-size: 16px; color: rgb(255, 255, 255); text-align: cent=
er; }

.zscq-mess { width: 790px; float: left; margin: 33px 0px; }

.zscq-mess-t { display: flex; justify-content: space-between; align-items: =
center; }

.zscq-mess-tl { display: flex; align-items: center; }

.zscq-mess-tl span { padding: 10px 20px; font-size: 16px; color: rgb(136, 1=
36, 136); cursor: pointer; }

.zscq-mess-tl span.active { background: rgb(60, 114, 181); color: rgb(255, =
255, 255); font-weight: 700; }

.zscq-mess-tr { color: rgb(136, 136, 136); font-size: 15px; }

.zscq-mess-ul { width: 100%; display: none; }

.zscq-mess-ul.active { display: block; }

.zscq-mess-li { margin-top: 20px; width: 380px; height: 140px; margin-right=
: 30px; padding: 20px; box-sizing: border-box; background: rgb(255, 255, 25=
5); float: left; }

.zscq-mess-li:nth-child(2n) { margin-right: 0px; }

.zscq-mess-li a { display: block; width: 100%; height: 100%; }

.zscq-mess-lias { height: 60px; line-height: 20px; margin-bottom: 15px; fon=
t-size: 14px; font-weight: 700; overflow: hidden; text-overflow: ellipsis; =
display: -webkit-box; -webkit-line-clamp: 3; -webkit-box-orient: vertical; =
}

.zscq-mess-liat { height: 25px; display: block; line-height: 25px; }

.zscq-mess-r { width: 370px; float: right; margin: 33px 0px; }

.zscq-mess-a { position: relative; width: 100%; height: 160px; display: fle=
x; align-items: center; justify-content: center; margin-bottom: 40px; }

.zscq-mess-a:hover { opacity: 0.8; }

.zscq-mess-a:nth-child(2n) { margin-bottom: 0px; }

.zscq-mess-a img { position: absolute; top: 0px; left: 0px; z-index: 0; }

.zscq-mess-a span { z-index: 1; font-size: 30px; }

.con_h { margin-top: 14px; width: 1200px; box-shadow: rgb(212, 212, 212) 0p=
x 0px 8px 0px; }

.zymys { width: 100%; height: 300px; overflow: hidden; }

.zymys2 { width: 100%; height: 148px; overflow: hidden; }

.zybj .layui-content { background: rgb(255, 255, 255); }

.zl_lb { background: rgb(238, 238, 238); }

.xxknr { padding: 10px; border-width: 1px; border-style: solid; border-colo=
r: rgb(232, 232, 232); margin-top: 26px; }

.fyxm { width: 1200px; padding: 0px; font-size: 16px; margin: 4px auto; col=
or: rgb(169, 167, 167); }

.fyxm a { color: rgb(169, 167, 167); }

.fyxm li { float: left; margin: 0px 5px 0px 0px; }

.fyxm span { margin: 0px 6px 0px 2px; }

.xzxg { color: rgb(37, 37, 37); }

.blxg th { color: rgb(255, 255, 255); }

.fyxm img { vertical-align: middle; margin-right: 7px; width: 19px; height:=
 17px; margin-top: -3px; }

.xzys { box-shadow: none; }

.wdbjb { height: 48px; box-shadow: rgba(7, 17, 27, 0.2) 0px 5px 6px 0px; ba=
ckground: rgb(226, 224, 220) !important; }

.wdbjb th { font-size: 16px; font-weight: 700; text-align: center; }

.con_h .xxknr { border: 0px; }

.xxknr .layui-table tr:hover { background: 0px 0px; }

.zxbl td { text-align: center; }

.bgys td { text-align: center; }

.nav { width: 1200px; margin: 6px auto; }

.nav li { width: 237px; height: 60px; border-right: 1px solid rgb(25, 71, 1=
59); float: left; margin-right: 2px; background: rgba(0, 0, 0, 0.3); color:=
 rgb(255, 255, 255); text-align: center; line-height: 60px; font-size: 21px=
; }

.nav li:last-child { margin-right: 0px; }

.nav .click { background: rgb(246, 245, 245); color: rgb(0, 0, 0); }

.nav li:hover { background: rgb(246, 245, 245); cursor: pointer; color: rgb=
(0, 0, 0); }

.gywm { margin: 0px auto 18px; background: rgb(255, 255, 255); box-shadow: =
rgba(0, 0, 0, 0.1) 0px -4px 5px 2px; padding-bottom: 30px; }

.gl10-gywm { width: 67%; margin: 0px auto; }

.gl10-agency-h1 { width: 100%; line-height: 94px; text-align: center; font-=
size: 25px; color: rgb(51, 51, 51); }

.gl10-agency-h1 i { width: 20px; }

.gl10-agency-one { width: 100%; height: 30px; margin-bottom: 30px; }

.gl10-agency-one span { display: block; font-weight: 700; line-height: 30px=
; font-size: 20px; }

.gl10-agency-onei { background: url("../images/img/apply-one.png") left cen=
ter / 20px 25px no-repeat; padding-left: 30px; }

.gl10-agency-twoi { background: url("../images/img/apply-two.png") left cen=
ter / 20px 25px no-repeat; padding-left: 30px; }

.gl10-agency-threei { background: url("../images/img/apply-three.png") left=
 center / 20px 25px no-repeat; padding-left: 30px; }

.gl10-agency-buzhou { display: none; }

.gl10-agency-buzhou.active { display: block; }

.gl10-agency-input { display: inline-block; width: 100%; position: relative=
; }

.gl10-agency-input input:focus { border: 1px solid rgb(0, 111, 179); }

.gl10-agency-span { display: block; line-height: 40px; height: 40px; color:=
 rgb(51, 51, 51); font-size: 16px; font-weight: 700; }

.gl10-agency-input .gl10-agency-input-text { width: 100%; height: 40px; bor=
der: 1px solid rgb(204, 204, 204); padding: 0px 5px; box-sizing: border-box=
; }

.gl10-agency-input input.gl10-agency-input-text::placeholder { color: rgb(2=
04, 204, 204); }

.gl10-agency-input1 { width: 49%; float: left; }

.gl10-agency-input2 { width: 60%; float: left; position: relative; }

.gl10-agency-input1:nth-child(2n) { margin-left: 2%; }

.gl10-agency-textarea { width: 100%; height: 100px; padding: 5px; border: 1=
px solid rgb(204, 204, 204); box-sizing: border-box; resize: none; }

.gl10-agency-textarea::placeholder { color: rgb(204, 204, 204); }

.gl10-agency-textarea:focus { border: 1px solid rgb(0, 111, 179); }

.gl10-agency { width: 100px; height: 40px; color: rgb(255, 255, 255); backg=
round: rgb(53, 155, 227); margin: 30px 0px; cursor: pointer; border-radius:=
 2px; }

.gl10-agency-input .shenqrxq_bts { width: 100%; margin: 0px; }

.gl10-file .gl10-agency-a { margin: 0px; color: rgb(53, 155, 227); font-siz=
e: 16px; display: contents; }

.gl10-file .gl10-agency-a b { color: red; }

.gl10-file .gl10-agency-a a { color: rgb(0, 111, 179); }

.gl10-file .gl10-agency-a a:hover { color: rgb(0, 111, 179); }

.gl10-agency-input .shenqrxq_bts .radio { display: flex; width: auto; }

.gl10-agency-input1 .shenqrxq_bts .radio:last-child { margin-left: 50px; }

.gl4-checkbox { display: block; visibility: hidden; width: 0px; height: 0px=
; }

.gl10-radio-text { height: 36px; border: 1px solid rgb(204, 204, 204); box-=
sizing: border-box; padding: 0px 5px; }

input.gl10-radio-text::placeholder { color: rgb(204, 204, 204); }

.gl10-file input[type=3D"text"] { width: 52%; height: 40px; border: 1px sol=
id rgb(238, 238, 238); padding: 0px 5px; box-sizing: border-box; }

.gl10-file { width: 100%; display: inline-block; clear: both; margin-top: 1=
0px; }

.shenqrxq_bts .radio { width: 22%; float: left; }

.gl10-file label { padding: 0px 10px; height: 30px; box-sizing: border-box;=
 margin-left: 10px; line-height: 30px; cursor: pointer; background: rgb(53,=
 155, 227); color: rgb(255, 255, 255); border-radius: 5px; display: inline-=
block; font-size: 14px; }

.gl10-file ul { width: 100%; }

.gl10-file ul li { display: flex; }

.gl10-file a { line-height: 40px; margin-left: 10px; color: rgb(153, 153, 1=
53); max-width: 90%; overflow: hidden; text-overflow: ellipsis; white-space=
: nowrap; display: inline-block; }

.gl10-file button { background: 0px 0px; line-height: 40px; margin-left: 10=
px; cursor: pointer; color: rgb(53, 155, 227); border: 0px; }

.gl10-file input { float: left; }

.gl10-file input:focus { border: 1px solid rgb(0, 111, 179); }

.gl10-accessory { visibility: hidden; width: 0px; height: 0px; }

.gl10-agency-new { margin-bottom: 10px; }

.gl10-table-button { width: auto; height: 30px; color: rgb(255, 255, 255); =
background: rgb(53, 155, 227); margin: 10px 0px; border-radius: 2px; paddin=
g: 0px 5px; cursor: pointer; font-size: 14px; }

.gl10-agency-emdel { float: right; background: rgb(245, 102, 15); color: rg=
b(255, 255, 255); padding: 3px 6px; border-radius: 5px; margin-top: 7px; cu=
rsor: pointer; line-height: normal; margin-left: 20px; display: flex; align=
-items: center; }

.shenqrxq_bts-em { float: left; height: 38px; line-height: 38px; margin-rig=
ht: 20px; color: rgb(51, 51, 51); font-size: 16px; font-weight: 700; }

.gl10-agency-none { display: none; }

.gl10-agency-iem { font-weight: 700; font-size: 20px; color: rgb(53, 155, 2=
27); }

.gl10-agency-new-span { display: inline-block; width: 100%; line-height: 36=
px; }

.gl10-auth-code { width: auto; height: 26px; position: absolute; right: 70p=
x; top: 47px; background: rgb(53, 155, 227); color: rgb(255, 255, 255); cur=
sor: pointer; padding: 0px 11px; border-radius: 3px; line-height: 26px; }

.gl10-file-span { color: rgb(51, 51, 51); font-size: 16px; display: flex; a=
lign-items: center; }

.gl10-auth-code[disabled] { color: rgb(162, 159, 159); background: rgb(255,=
 255, 255); border: 1px solid rgb(189, 183, 183); }

.gl10-agency-input .gl10-btnSendSMS { width: 50%; }

.gl10-agency-back { background: rgb(239, 239, 239); padding: 10px 15px; }

.gl10-agency-i { width: 20px; height: 25px; float: left; background: url(".=
./images/img/agencystar.png") center center / 20px 20px no-repeat; }

.jgys { color: rgb(0, 0, 0); }

#divCert { margin-top: 10px; }

.gl3-more { background-size: 18px 12px; width: 20px; height: 15px; }

.gl3-textspan-position1 { right: 10px; bottom: 10px; }

.gl10-xiabut { display: block; text-align: center; margin-top: 50px; }

.gl10-xiabut button { background: rgb(0, 111, 179); color: rgb(255, 255, 25=
5); width: 150px; height: 50px; border-radius: 3px; text-align: center; lin=
e-height: 50px; cursor: pointer; border: 0px; }

.gl12-label-file { display: inline-block; }

.gl12-span-file { height: 30px; line-height: 30px; padding: 0px 10px; font-=
size: 12px; background: rgb(251, 154, 34); display: block; color: rgb(255, =
255, 255); }

.ui-step-wrap { position: relative; }

.ui-step-wrap .ui-step-bg, .ui-step-wrap .ui-step-progress { height: 6px; p=
osition: absolute; top: 50px; left: 0px; }

.ui-step-wrap .ui-step-bg { width: 100%; background: rgb(221, 221, 221); }

.shenqrxq_bts .radio input { font-size: 21px; width: 21px; height: 21px; ma=
rgin-right: 5px; }

.ui-step-wrap .ui-step-progress { width: 0px; background: rgb(31, 119, 190)=
; }

.ui-step-wrap .ui-step { position: relative; z-index: 1; list-style: none; =
}

.ui-step-wrap .ui-step::after { content: ""; display: table; clear: both; }

.ui-step-wrap .ui-step .ui-step-item { float: left; }

.ui-step-wrap .ui-step .ui-step-item div { text-align: center; color: rgb(9=
8, 84, 84); }

.ui-step-wrap .ui-step .ui-step-item .ui-step-item-num { margin-top: 18px; =
}

.ui-step-wrap .ui-step .ui-step-item .ui-step-item-num span { display: inli=
ne-block; width: 30px; height: 30px; border-radius: 50%; background: rgb(21=
8, 217, 217); line-height: 30px; }

.ui-step-wrap .ui-step .ui-step-item.active .ui-step-item-num span { color:=
 rgb(255, 255, 255); background: rgb(31, 119, 190); }

#step { margin-bottom: 60px; }

#store-selector { cursor: pointer; }

.gl11-kefu { display: inline-block; position: relative; height: 100%; }

.gl11-lt-right { background: rgb(255, 255, 255); border: 1px solid rgb(238,=
 238, 238); display: none; position: absolute; top: 32px; width: 100%; z-in=
dex: 10; right: -1px; }

.gl11-lt-right a { display: block; text-align: center; width: 100%; cursor:=
 pointer; padding: 5px 10px; box-sizing: border-box; border-top: 1px solid =
rgb(238, 238, 238); }

.gl11-lt-right a:hover { background: rgb(73, 115, 187); color: rgb(255, 255=
, 255); }

.gl11-kefu:hover { background: rgb(255, 255, 255); }

.gl11-kefu:hover .gl11-lt-right { display: block; }

.gl11-kefu:hover .gl11-navigation { background-color: rgb(255, 255, 255); }

.gl12-line-height { line-height: 20px; height: 100px; -webkit-line-clamp: 5=
; }

.gl11-phone-er { display: inline-block; position: relative; height: 100%; b=
order-width: 1px 1px 0px; border-top-style: solid; border-right-style: soli=
d; border-left-style: solid; border-top-color: rgb(255, 255, 255); border-r=
ight-color: rgb(255, 255, 255); border-left-color: rgb(255, 255, 255); bord=
er-image: initial; border-bottom-style: initial; border-bottom-color: initi=
al; }

.gl11-phone-er:hover { border-width: 1px 1px 0px; border-top-style: solid; =
border-right-style: solid; border-left-style: solid; border-top-color: rgb(=
221, 221, 221); border-right-color: rgb(221, 221, 221); border-left-color: =
rgb(221, 221, 221); border-image: initial; border-bottom-style: initial; bo=
rder-bottom-color: initial; }

.gl11-phone-er:hover .gl11-phone-list { display: block; }

.gl11-phone-list { background: rgb(255, 255, 255); border: 1px solid rgb(23=
8, 238, 238); display: none; position: absolute; top: 32px; width: 200px; z=
-index: 10; right: 0px; }

.gl11-phone-lister { width: 50%; float: left; padding: 10px; box-sizing: bo=
rder-box; }

.gl11-phone-lister img { width: 80px; height: 80px; }

.gl11-phone-gz { display: block; width: 100%; padding: 5px; text-align: cen=
ter; box-sizing: border-box; }

.gl11-gztitle { display: block; font-weight: 700; color: rgb(85, 85, 85); }

.gl11-gzcont { display: block; color: rgb(255, 68, 0); }

.map-city-h1 { text-align: center; font-size: 22px; font-weight: 700; margi=
n: 20px 0px; line-height: 40px; color: rgb(0, 0, 0); }

.map-head { min-width: 1190px; margin-bottom: 20px; }

.mapindexcot { width: 1000px; margin: 0px auto; position: relative; }

.mapindexlista { float: right; }

.mapindexlist { width: 400px; height: 500px; display: flex; flex-direction:=
 column; padding: 20px 0px 20px 50px; box-sizing: border-box; }

.mapindexlist span { font-size: 16px; line-height: 30px; color: rgb(0, 0, 0=
); text-align: center; }

.mapindexlist span div { height: 24px; margin: 3px 5px 3px 0px; background:=
 rgb(254, 149, 1); }

.maptolab { display: block; width: 250px; margin: 0px auto 20px; height: 40=
px; text-align: center; line-height: 40px; font-size: 16px; color: rgb(255,=
 255, 255); background: rgb(51, 116, 170); border-radius: 5px; }

.mapnumid { display: none; }

.maptext { font-family: SimSun; font-size: 14px; fill: rgb(255, 226, 126); =
font-weight: 700; }

.mappath { fill: rgb(78, 172, 251); stroke: rgb(143, 230, 243); stroke-mite=
rlimit: 10; }

.mapback { position: absolute; right: 0px; top: 0px; color: rgb(39, 170, 22=
5); border: 1px solid rgb(39, 170, 225); height: 40px; line-height: 40px; p=
adding: 0px 20px; font-size: 20px; border-radius: 5px; cursor: pointer; }

.mapback:hover { color: rgb(255, 255, 255); background: rgb(39, 170, 225); =
}

.grzx_xt { width: 166px; margin: 6px auto; }

.grzx_jk { width: 1200px; margin: 10px auto; }

.grzx_dd { vertical-align: sub; margin-right: 14px; }

.grzx_sys { font-size: 16px; }

.grzx_yh_rz { float: right; font-size: 15px; background: rgb(208, 65, 65); =
color: rgb(255, 255, 255); border-radius: 2px; width: 94px; padding: 2px; }

.grzx_yh_rz:hover { color: rgb(255, 255, 255); background: rgb(154, 32, 32)=
; }

.user-background_tb { width: 100%; height: 85px; background-color: rgb(52, =
120, 192); }

.user-background_tbcc { width: 1200px; margin: 0px auto; }

.user-background_tbcc img { float: left; margin-top: 23px; }

.gl11-header-search { height: 44px; border: 2px solid rgb(53, 109, 217); di=
splay: flex; float: right; margin-right: 0px; margin-top: 18px; position: r=
elative; }

.gl11-header-select { max-width: 105px; width: 105px; height: 44px; padding=
: 0px 0px 0px 2px; border: 0px; background: rgb(248, 248, 248); outline: 0p=
x; cursor: pointer; border-radius: 0px; }

.gl11-header-input { width: 632px; height: 44px; border: 0px; padding: 0px =
5px; }

.gl11-header-button { width: 136px; height: 44px; background-color: rgb(64,=
 114, 185); color: rgb(255, 255, 255); font-size: 18px; font-weight: 700; c=
ursor: pointer; background-image: url("/images/search.png"); background-rep=
eat: no-repeat; background-position: center center; background-size: 30px; =
}

.user-background_nr { width: 100%; height: 100%; }

.user-background_nrcc { margin: 0px auto; }

.user-background_nrz { width: 200px; height: 880px; float: left; background=
-color: rgb(255, 255, 255); }

.user-background_dd { width: 160px; height: 120px; margin: 25px auto 0px; }

.user-background_ddbt { width: 160px; height: 20px; }

.user-background_ddtb { float: left; }

.user-background_ddwz { font-size: 18px; float: left; margin-left: 10px; ma=
rgin-top: 1px; }

.user-background_ddnr { margin-top: 35px; margin-left: 30px; }

.user-background_ddnr a { font-size: 15px; }

.user-background_ddhx { height: 1px; border-right: none; border-bottom: non=
e; border-left: none; border-image: initial; border-top: 1px solid rgb(243,=
 243, 243); margin-top: 45px; }

.user-background_sz { width: 160px; height: 340px; margin: 25px auto 0px; }

.user-background_nry { width: 980px; height: 1450px; float: right; }

.user-background_wddd { background-color: rgb(255, 255, 255); overflow: hid=
den; margin: 0px auto; }

.user-background_wdddbt { font-size: 18px; font-weight: 700; margin-top: 20=
px; margin-left: 20px; }

.user-background_fgx { height: 1px; border-right: none; border-bottom: none=
; border-left: none; border-image: initial; border-top: 1px solid rgb(243, =
243, 243); margin-top: 20px; }

.user-background_wdddtb { height: 108px; }

.user-background_wdddtb_a { width: 56px; height: 65px; float: left; margin-=
top: 30px; margin-left: 60px; }

.user-background_wdddtb_wz { margin-left: 4px; }

.user-background_wdddtb_wz-a { margin-left: -4px; }

.user-background_bg { height: 125px; margin: 18px auto; }

.user-background_bga { height: 125px; margin: 20px auto 0px; }

.user-background_bg_a { font-size: 14px; border: 1px solid rgb(229, 229, 22=
9); border-collapse: collapse; width: 98%; margin: 0px auto; }

.user-background_bg_a td th { border: 1px solid rgb(229, 229, 229); padding=
: 10px; text-align: center; }

.user-background_bg_a th { background-color: rgb(241, 241, 241); color: rgb=
(170, 170, 170); height: 34px; border-bottom: 1px solid rgb(202, 195, 195);=
 }

.gsmc_lt_tb { vertical-align: middle; margin-top: -4px; margin-left: 9px; }

.user-background_bg_a td { height: 80px; text-align: center; }

.user-background_bg_a td a { cursor: pointer; }

.user-background_bg_fgx { height: 1px; border-right: none; border-bottom: n=
one; border-left: none; border-image: initial; border-top: 1px solid rgb(24=
3, 243, 243); }

.user-background_cj { height: 360px; margin-top: 30px; }

.user-background_cjz { width: 485px; height: 360px; background-color: rgb(2=
55, 255, 255); float: left; }

.user-background_cjtb { margin-top: 22px; margin-left: 40px; }

.user-background_cjbt { font-size: 25px; font-weight: 700; float: left; }

.user-background_cjtb a img { margin-top: 8px; margin-left: 280px; }

.user-background_cjnr_a { width: 210px; height: 84px; margin-top: 45px; mar=
gin-left: 40px; }

.user-background_cjnr_a img { float: left; }

.user-background_cjmc { font-size: 12px; margin-left: 89px; text-overflow: =
ellipsis; overflow: hidden; white-space: nowrap; }

.user-background_cjjg { margin-top: 5px; margin-left: 89px; color: red; }

.user-background_cjjs { font-size: 12px; margin-top: 5px; margin-left: 89px=
; color: rgb(170, 170, 170); }

.user-background_cjnr_b { width: 210px; height: 84px; margin-top: -84px; ma=
rgin-left: 260px; }

.user-background_cjnr_b img { float: left; }

.user-background_cjy { width: 485px; height: 360px; background-color: rgb(2=
55, 255, 255); float: right; }

.user-background_tj_a { width: 140px; height: 125px; margin-top: 20px; marg=
in-left: 40px; }

.user-background_tjjg { color: red; text-align: center; margin-top: 5px; }

.user-background_tjjs { font-size: 12px; text-align: center; }

.user-background_tj_b { width: 140px; height: 125px; margin-top: -125px; ma=
rgin-left: 300px; }

.user-background_zj { height: 410px; margin-top: 30px; background-color: rg=
b(255, 255, 255); overflow: hidden; }

.user-background_zjtb { margin-top: 22px; margin-left: 40px; }

.user-background_zjtb a img { margin-top: 10px; margin-left: 10px; }

.user-background_zjnr { height: 300px; margin-top: 30px; margin-left: 40px;=
 }

.user-background_zjnr_a { width: 210px; height: 250px; border: 1px solid rg=
b(231, 231, 231); background-color: rgb(243, 243, 243); display: inline-blo=
ck; margin-right: 16px; }

.user-background_zjnr_wz { text-align: center; line-height: 30px; text-over=
flow: ellipsis; overflow: hidden; white-space: nowrap; }

.user-background_zjnr_zq { text-align: center; margin-top: 15px; }

.user-background_zjnr_jg { text-align: center; margin-top: 5px; color: red;=
 }

.user-background_zjnr_b { width: 210px; height: 250px; border: 1px solid rg=
b(231, 231, 231); background-color: rgb(243, 243, 243); display: inline-blo=
ck; }

.gl3-uesr-p { padding: 0px; background: 0px 0px; }

.grzx_lb_r { border-right: 1px solid rgb(229, 229, 229); }

.grzx_lb_rj { border-bottom: 1px solid rgb(216, 216, 216); margin: 4px; dis=
play: inline-block; padding-bottom: 6px; }

.grzx_lb_rj_w { line-height: 26px; color: rgb(185, 184, 184); }

.uesr_ds { position: relative; }

.uesr_ds i { position: absolute; font-style: normal; display: inline-block;=
 height: 15px; line-height: 16px; font-family: arial; top: -8px; padding: 1=
px 5px; background: rgb(214, 45, 32); border-radius: 15px; color: rgb(255, =
255, 255); font-size: 10px; left: 36px; margin: 0px 0px 0px 2px; word-break=
: normal; }

.user_tm_s { margin-left: 24px; margin-right: 24px; color: rgb(76, 75, 75);=
 }

.yhzx_fdwz { margin-right: 21px; }

.navs { height: 40px; width: 100%; background: rgb(57, 137, 225); }

.yh_dlzc { width: 169px; height: 102px; margin: 0px auto; border-bottom: 1p=
x solid rgb(238, 238, 238); }

.ys_lzcr { width: 115px; float: right; line-height: 20px; }

.yh_dlzc_s { margin-top: 14px; }

.ys_lzcrd { margin-right: 9px; border-right: 1px solid rgb(84, 84, 84); dis=
play: inline-block; padding-right: 6px; height: 16px; line-height: 13px; fo=
nt-weight: 700; }

.ys_zcnr { font-weight: 700; }

.yh_rz { padding: 4px 11px; background-color: rgb(27, 138, 225); color: rgb=
(255, 255, 255); border-radius: 24px; }

.yh_rz:hover { transition: all 1s ease 0s; color: rgb(255, 255, 255); backg=
round: rgb(255, 87, 34); }

.yd_ddxx { height: 36px; margin-top: 18px; }

.yh_dd { padding: 4px 11px; background-color: rgb(17, 81, 170); color: rgb(=
255, 255, 255); border-radius: 24px; margin-left: 8px; }

.yh_dd:hover { transition: all 1s ease 0s; color: rgb(255, 255, 255); backg=
round: rgb(255, 87, 34); }

.lgtp_r { border-top: 1px solid rgb(238, 238, 238); margin-top: 0px; paddin=
g: 2px 0px 3px; }

.antiepidemic { width: 100%; height: 260px; overflow: hidden; }

.antiepidemic_t { width: 192px; height: 260px; float: left; }

.antiepidemic_lb { width: 753px; height: 260px; background: rgb(255, 255, 2=
55); float: left; }

.antiepidemic_bgt { width: 245px; height: 260px; background: rgb(255, 255, =
255); float: left; }

.gl3-textspan-position1 { right: 10px; bottom: 10px; }

.gl3-textarea-number { position: absolute; bottom: 10px; }

.gl3-textspan-position1 em { color: rgb(0, 0, 0); }

.toux { width: 180px; float: left; height: auto; background: rgb(255, 255, =
255); padding-bottom: 16px; margin-top: 0px; min-height: 600px; }

.wdzx { float: right; width: 940px; }

.wdzy { height: 50px; line-height: 50px; border-left: 8px solid rgb(57, 107=
, 221); background: rgb(244, 246, 248); color: rgb(51, 51, 51); font-size: =
20px; font-weight: 700; padding-left: 32px; cursor: pointer; }

.toux li span { display: block; height: 38px; line-height: 41px; font-weigh=
t: 700; color: rgb(79, 76, 76); padding: 0px 0px 0px 27px; font-size: 14px;=
 }

.toux li a { display: block; line-height: 34px; font-size: 14px; color: rgb=
(137, 133, 133); padding-left: 45px; }

.wdzy { margin-top: 16px; height: auto; width: 75%; }

.toux ul { margin-top: 5px; padding-bottom: 0px; }

.toux li a:hover { background: rgb(244, 246, 248); }

.bjys { background: rgb(255, 255, 255); padding-bottom: 33px; }

.wdzxs { float: right; width: 81%; background: rgb(255, 255, 255); border-r=
adius: 2px; margin-top: 0px; box-shadow: rgba(255, 255, 255, 0.1) 1px 1px 6=
px 1px; }

.wdxx { padding: 20px; }

.myNews .title { width: 150px; height: 98px; line-height: 98px; font-size: =
20px; font-weight: 700; color: rgb(51, 51, 51); float: left; }

.myNewsList { width: 160px; height: 98px; padding-top: 16px; padding-left: =
32px; border-left: 1px solid rgb(241, 241, 241); float: left; cursor: point=
er; }

.myNewsList:first-child { border: none; }

.myNewsList .tit { width: 100%; height: 14px; font-size: 14px; color: rgb(1=
02, 102, 102); margin-bottom: 24px; }

.myNewsList .num { width: 100%; height: 30px; font-size: 14px; font-weight:=
 700; }

.myNewsList .num span { font-size: 36px; margin-right: 5px; }

.titles { width: 150px; height: 98px; line-height: 98px; font-size: 20px; f=
ont-weight: 700; color: rgb(51, 51, 51); float: left; }

.xxnr { padding: 12px 0px 14px 24px; overflow: hidden; margin-bottom: 20px;=
 }

.tabTit { width: 100%; height: 66px; overflow: hidden; }

.tabTit > div.on { font-size: 20px; background: rgb(255, 255, 255); color: =
rgb(51, 51, 51); line-height: 27px; font-weight: 700; text-indent: 12px; ma=
rgin: 19px 0px 15px 16px; display: inline-block; border-left: 4px solid rgb=
(57, 107, 221); }

.layui-btn { margin-bottom: 1px; }

.fbxx .layui-form-item .layui-inline { margin-bottom: 21px; margin-right: 0=
px; }

.fbxx .layui-form-label { float: left; display: block; padding: 9px 15px; w=
idth: 99px; font-weight: 400; line-height: 20px; text-align: right; color: =
rgb(16, 16, 16); }

.fbxx .layui-form-item .layui-input-inline { float: left; width: 174px; mar=
gin-right: 10px; }

.fbxx .layui-input-block { margin-left: 129px; min-height: 36px; }

.fbxx .layui-input, .layui-textarea { display: block; width: 100%; padding-=
left: 10px; }

.fbxx .layui-form-item { margin-bottom: 0px; clear: both; }

.fbxx .yhdm { margin-bottom: 20px; }

.bcys { text-align: center; }

.fbxx .layui-upload-drag .layui-icon { font-size: 50px; color: rgb(57, 107,=
 221); }

.tpyq { color: rgb(255, 87, 34); margin-left: 10px; }

.bcys .layui-input-block { margin-left: 0px; }

.zhony { color: rgb(231, 71, 9); margin-top: 4px; font-style: inherit; posi=
tion: absolute; }

.con_hs { width: 1200px; margin: 20px auto; background: rgb(255, 255, 255);=
 overflow: hidden; }

.kjnr { width: 100%; height: 100%; }

.con_gj { margin-top: 0px; background: rgb(255, 255, 255); margin-bottom: 1=
7px; }

.layui-layout-admin .layui-body { top: 317px; bottom: 0px; margin-left: 2%;=
 }

.layui-layout-body .layui-layout .layui-side-menu { color: rgb(0, 0, 0); ma=
rgin-top: 353px; margin-left: 2%; background-color: rgb(255, 255, 255) !imp=
ortant; }

.zgkd { width: 98%; }

.ztnr { width: 1200px; margin: 0px auto; }

.jcbs { margin-top: 10px; }

.jcbs li { width: 566px; height: 200px; background: rgb(249, 249, 249); fon=
t-size: 29px; color: rgb(51, 51, 51); font-weight: 700; line-height: 110px;=
 float: left; margin: 8px 17px 20px 4px; position: relative; }

.jcbs li img { margin: -2px 32px 0px 29px; }

.jcbs li:hover { box-shadow: rgba(6, 6, 6, 0.22) 0px 2px 8px; cursor: point=
er; background: rgb(255, 255, 255); }

.ons { font-weight: inherit !important; font-size: 28px !important; }

.jcbs ltabtiti:last-child { margin-right: 0px !important; }

.layui-table .tab-jc { font-weight: 700; color: rgb(0, 0, 0); }

.wdzx_w { width: 100%; height: auto; }

.cxzl { background: rgb(234, 238, 243); }

.souk { width: 883px; height: 56px; background: rgb(255, 255, 255); float: =
left; border: 0px; margin: 20px 0px 0px 28px; font-size: 17px; color: rgb(1=
90, 190, 190); padding-left: 19px; }

.xky input::-webkit-input-placeholder { color: rgb(255, 255, 255); font-siz=
e: 20px !important; }

.soua { width: 126px; height: 56px; background: url("../images/img/sousu.pn=
g") 20px 17px no-repeat rgb(23, 100, 206); float: left; border: 0px; font-s=
ize: 20px; text-align: left; margin: 20px 0px 0px; color: rgb(255, 255, 255=
); text-indent: 57px; cursor: pointer; }

.sousu input::-webkit-input-placeholder { color: rgb(51, 51, 51); font-size=
: 18px; }

.cjxx { margin-top: 26px; overflow: hidden; }

.cjxx li { width: 383px; height: 94px; background: rgb(96, 175, 221); float=
: left; margin-right: 24px; font-size: 27px; text-align: left; line-height:=
 94px; color: rgb(255, 255, 255); }

.cjxx li img { margin: 0px 40px 0px 52px; }

.cjxx li:nth-child(3n) { margin-right: 0px; }

.cjxx .cfxx { background: rgb(83, 137, 215); }

.cjxx .pjxx { background: rgb(119, 125, 205); }

.ggr { margin: 12px 0px 21px; }

.ggr td { padding: 16px; color: rgb(152, 156, 167); font-size: 16px; font-w=
eight: inherit; border: 1px solid rgb(244, 236, 236); text-align: center; }

.ggr th { padding: 16px; color: rgb(83, 90, 108); font-size: 18px; font-wei=
ght: inherit; border: 1px solid rgb(244, 236, 236); background: rgb(247, 24=
7, 247); }

.zclb { width: 379px; height: 202px; background: rgb(255, 255, 255); float:=
 left; margin-right: 31px; margin-top: 30px; }

.zcfg { text-align: center; font-size: 26px; color: rgb(153, 153, 153); mar=
gin: 45px 0px 2px; }

.gengd a { color: rgb(25, 128, 211); font-size: 16px; margin-left: 10px; }

.gengd img { margin-left: 10px; margin-top: -4px; }

.zcqk { width: 100%; background: rgb(243, 244, 248); overflow: hidden; padd=
ing-bottom: 40px; }

.zcnr { margin: 0px auto; width: 1200px; }

.zclb dl { margin: 31px; }

.zclb dt { font-size: 21px; color: rgb(51, 51, 51); margin-bottom: 30px; }

.zclb dd { color: rgb(170, 170, 170); font-size: 18px; margin-top: 6px; }

.zcnr li:nth-child(3n) { margin-right: 0px; }

.zclb:hover { box-shadow: rgba(169, 164, 164, 0.73) 0px 2px 8px; cursor: po=
inter; }

.zcus { position: absolute; top: 78px; left: 39px; font-size: 19px; font-we=
ight: inherit; line-height: 32px; }

.zcus span { font-weight: initial; font-size: 16px; margin: 0px 13px 0px 0p=
x; color: rgb(46, 95, 216); display: block; }

.tdys { color: rgb(141, 145, 148); margin-right: 10px; }

.tmys { margin-left: 66px; line-height: 24px; }

.zhyy { width: 1076px; height: 247px; margin: 3px auto; }

.con_ahs { width: 1200px; margin: 20px auto; background: rgb(233, 238, 243)=
; overflow: hidden; }

.bjyass { background: rgb(233, 238, 243) !important; }

.zh_z { height: 108px; margin: 50px 0px 0px 42px; float: left; }

.zh_z .notice { overflow: hidden; padding-right: 60px; }

.zh_z .notice .tab-hd { background-color: rgb(243, 243, 243); margin-bottom=
: 16px; color: rgb(64, 64, 64); }

.zh_z .notice .tab-hd li { float: left; line-height: 22px; height: 16px; te=
xt-align: center; padding: 6px 24px 4px; color: rgb(88, 87, 87); font-size:=
 16px; font-weight: 700; }

.zh_z .notice .tab-hd li a { display: block; padding: 0px 14px; }

.zh_z .notice .tab-hd li a:hover { color: rgb(255, 102, 0); text-decoration=
: underline; }

.zh_z .notice .tab-hd li.on { height: 34px; color: rgb(255, 255, 255); back=
ground: rgb(33, 150, 243); margin-right: -1px; line-height: 34px; cursor: p=
ointer; margin-top: -4px; }

.zh_z .notice .tab-bd ul { overflow: hidden; zoom: 1; }

.zh_z .notice .tab-bd li { height: 22px; line-height: 22px; padding: 0px 10=
px 0px 5px; overflow: hidden; width: 125px; float: left; }

.xky .souk { height: 58px; background: rgb(255, 255, 255); float: left; mar=
gin: 7px 0px 0px; font-size: 17px; color: rgb(190, 190, 190); border: 1px s=
olid rgb(239, 239, 239); }

.xky { width: 100%; }

.xky .soua { width: 118px; height: 60px; background: rgb(255, 131, 40); bor=
der: 0px; font-size: 24px; text-align: left; margin: 7px 0px 0px; color: rg=
b(255, 255, 255); text-indent: 38px; cursor: pointer; }

.xky .souk::-webkit-input-placeholder { color: rgb(170, 178, 189); font-siz=
e: 15px; }

.zh_r dl { float: left; margin: 40px 94px 0px 0px; font-weight: 700; font-s=
ize: 21px; text-align: center; }

.zh_r dl { float: left; }

.zh_r dt { margin-bottom: 28px; }

.jcjy { width: 100%; height: 222px; background: rgb(239, 247, 252); border-=
top: 2px solid rgb(0, 136, 255); }

.jcjy { margin-top: 40px; }

.jcjy li { float: left; width: 287px; text-align: center; margin: 65px 41px=
 0px 46px; font-size: 30px; font-weight: 700; padding: 12px; background: rg=
b(255, 255, 255); color: rgb(64, 158, 255); box-shadow: rgb(204, 233, 251) =
0px 0px 10px 1px; letter-spacing: 11px; }

.jyxx { width: 189px; height: 290px; background: rgb(123, 109, 228); float:=
 left; }

.jyxx_l { text-align: center; margin: 47px 0px 0px; }

.jyxx_l dd { font-size: 27px; margin: 9px 0px 0px; color: rgb(255, 255, 255=
); font-weight: 700; }

.jy_ck { font-size: 14px; display: inline-block; background: rgb(255, 255, =
255); padding: 8px 11px; border-radius: 2px; color: rgb(32, 199, 157); font=
-weight: initial; margin-top: 66px; }

.jy_ck img { margin-left: 6px; }

.jybkj { text-align: center; color: rgb(64, 158, 255); font-size: 28px; wid=
th: 169px; height: 148px; line-height: 148px; margin: 16px; font-weight: 70=
0; position: relative; }

.jyxxs { width: 192px; height: 287px; background: rgb(255, 255, 255); float=
: left; margin-left: 0px; border-bottom: 1px solid rgb(223, 222, 222); bord=
er-right: 1px solid rgb(223, 222, 222); }

.jyxxs dd { padding: 0px 0px 0px 17px; font-size: 17px; width: 180px; overf=
low: hidden; white-space: nowrap; text-overflow: ellipsis; }

.jy_mc { margin-bottom: 9px; }

.jyxxs .jy_bh { font-size: 14px; color: rgb(166, 161, 161); }

.jyxxs .jy_je { font-size: 18px; color: rgb(249, 102, 0); margin-top: 4px; =
font-weight: 700; }

.jyxxb li:last-child { margin-right: 0px; }

.jyxxb { margin: 0px 0px 7px; overflow: hidden; }

.jyxxb .jy_cs { background: rgb(255, 168, 121); }

.jyxxb .jy_ls { background: rgb(70, 203, 170); }

#box { width: 1180px; margin: 0px auto; }

#box dl { height: 50px; line-height: 50px; border-bottom: 1px dashed rgb(21=
8, 218, 218); margin: 0px 20px; }

#box dt { float: left; color: rgb(138, 138, 138); }

#box dd { float: left; color: rgb(37, 37, 37); margin: 0px 10px; font-size:=
 14px; cursor: pointer; }

#box dd.active { color: rgb(196, 40, 77); font-weight: 700; }

#box dl.select { background: rgb(239, 239, 239); margin: 0px; padding: 0px =
20px; }

#box dl.select dd { border: 1px solid rgb(196, 40, 77); height: 25px; line-=
height: 25px; margin-top: 13px; padding: 0px 2px 0px 10px; border-radius: 3=
px; background-color: rgb(255, 255, 255); }

#box dl.select dd span { width: 20px; height: 20px; display: inline-block; =
text-align: center; line-height: 20px; background: rgb(196, 40, 77); color:=
 rgb(255, 255, 255); margin-left: 10px; cursor: pointer; border-radius: 5px=
; }

.sxnr { margin: 20px 0px 0px; overflow: hidden; }

.sxnr li { width: 265px; height: 279px; text-align: left; float: left; bord=
er: 1px solid rgb(239, 237, 237); margin: 16px 11px 25px 20px; }

.sxnr li:hover { cursor: pointer; transition: all 1s ease 0s; box-shadow: r=
gba(239, 239, 239, 0.3) 0px 1px 3px 0px, rgba(78, 77, 77, 0.15) 0px 4px 7px=
 3px; }

.sxnr li:nth-child(4n) { margin-right: 0px; }

.sxnr li dt { width: 250px; height: 160px; text-align: center; padding-top:=
 12px; }

.sxnr li dt img { width: 150px; height: 150px; }

.sxnr li dd { padding: 0px 21px; line-height: 29px; overflow: hidden; white=
-space: nowrap; text-overflow: ellipsis; }

.sxnr_m { font-size: 18px; color: rgb(93, 88, 88); }

.sxnr_js { color: rgb(176, 176, 176); font-size: 14px; }

.sxnr_jg { color: red; font-size: 18px; }

.cxzbt { background: rgb(239, 247, 252); height: 62px; width: 100%; }

.gengd { float: right; display: inline-block; margin: 12px 24px 0px 0px; ba=
ckground: rgb(254, 254, 254); padding: 8px 12px; }

.ajxx { font-size: 24px; line-height: 62px; background: url("../images/img/=
cx_1.png") no-repeat; width: 237px; height: 62px; display: inline-block; te=
xt-indent: 14px; color: rgb(255, 255, 255); }

.lvst { background: url("../images/img/cx_2.png"); float: left; }

.zcwj { background: url("../images/img/cx_3.png"); }

.wysb { margin-top: 12px; width: 148px; height: 36px; float: left; color: r=
gb(255, 255, 255); line-height: 36px; font-size: 18px; text-indent: 45px; b=
ackground: url("../images/img/bjan.png"); }

.wysb:hover { color: rgb(255, 255, 255); }

.wysbs { float: right; width: 269px; height: 62px; }

.cxjz { width: 145px; margin: 7px auto; }

.nav li a { color: rgb(255, 255, 255); }

.zjgd { height: 580px; }

.jybkj img { width: 169px; height: 148px; }

.zjgd dl { margin: 164px 0px 0px; }

.sskb { width: 100%; height: 494px; overflow: hidden; }

.zscqmc { font-size: 50px; text-align: center; color: rgb(255, 255, 255); l=
ine-height: 130px; font-weight: 700; letter-spacing: 4px; margin-top: 60px;=
 }

.zzjt { text-align: center; color: rgb(64, 158, 254); font-size: 40px; marg=
in: 37px 0px; letter-spacing: 2px; }

.zjjt_lb { width: 1200px; margin: 0px auto; overflow: hidden; padding-botto=
m: 49px; }

.zjjt_lb li { width: 241px; height: 180px; background: rgb(255, 255, 255); =
padding: 18px; text-align: center; line-height: 48px; font-size: 16px; }

.zjjt_lb li:hover { box-shadow: rgb(146, 185, 216) 0px 0px 16px 0px; cursor=
: pointer; }

.jysx { position: absolute; width: 169px; height: 148px; top: 0px; left: 0p=
x; }

.cwjg { text-align: center; font-size: 28px; color: rgb(93, 85, 85); paddin=
g: 39px; width: 50%; margin: 0px auto; background: rgb(251, 251, 252); box-=
shadow: rgba(153, 153, 153, 0.35) 0px 0px 10px 1px; }

.zzjt_t { position: relative; }

.zzjt_t img { width: 235px; height: 148px; }

.zjjt_lb li:nth-child(4n) { margin-right: 0px; }

.zjjt_lb li { float: left; margin-right: 30px; margin-bottom: 41px; box-sha=
dow: rgba(0, 0, 0, 0.2) 0px 2px 8px; }

.zjjt_z { width: 100%; height: 148px; position: absolute; top: 0px; left: 0=
px; font-size: 40px; color: rgb(64, 158, 255); line-height: 148px; text-ali=
gn: center; font-weight: 700; }

.zzjt_t img { width: 231px; height: 148px; }

.zndd { width: 70px; height: 86px; position: fixed; right: 10px; bottom: 55=
%; text-align: center; font-size: 14px; background: rgb(255, 255, 255); box=
-shadow: rgba(0, 0, 0, 0.1) 0px 0px 18px; }

.hwwq { width: 1200px; margin: 0px auto; }

.kjxg { width: 100%; height: 525px; border: 0px; }

.qrym { position: relative; }

.qrym_m { position: absolute; left: 0px; top: 0px; }

.jsmc { font-size: 40px; color: rgb(255, 255, 255); font-weight: 700; posit=
ion: absolute; letter-spacing: 2px; left: 50%; display: inline-block; top: =
50%; margin-top: -200px; margin-left: -177px; }

.zjzx_z { width: 166px; height: 206px; background: rgb(255, 255, 255); floa=
t: left; color: rgb(97, 94, 94); font-size: 18px; box-shadow: rgba(107, 111=
, 113, 0.32) 0px 0px 8px; }

.zjzx_r { height: 206px; background: rgb(255, 255, 255); }

.zjzx_z dl { text-align: center; margin-top: 40px; }

.zjzx_z dt { margin-bottom: 20px; }

.zjzx_z dd { font-weight: 700; }

.sats { width: 577px; height: 208px; float: left; margin-right: 31px; box-s=
hadow: rgba(107, 111, 113, 0.32) 0px 0px 8px; }

.sats dt { padding: 12px 0px 0px 18px; font-size: 22px; font-weight: 700; }

.sats dt img { margin-right: 10px; }

.sats dd { font-size: 16px; height: 40px; background: rgb(246, 251, 255); w=
idth: 538px; overflow: hidden; white-space: nowrap; text-overflow: ellipsis=
; line-height: 40px; margin: 4px 0px 6px 18px; }

.sats dd img { margin: 0px 10px; }

.wqxx { overflow: hidden; padding: 7px; margin: 10px 0px; }

.zjzx_r dl:last-child { margin-right: 0px; }

.wzms { width: 96%; font-size: 18px; padding: 23px 24px 34px 30px; backgrou=
nd: rgb(255, 255, 255); line-height: 32px; margin: 21px 0px 0px; text-inden=
t: 2em; box-shadow: rgba(7, 17, 27, 0.1) 0px 8px 16px 0px; }

.ztys { color: red; }

.con_gj .tabTit > div.on { font-size: 20px; background: rgb(255, 255, 255);=
 color: rgb(51, 51, 51); line-height: 29px; font-weight: 700; text-indent: =
12px; margin: 28px 0px 15px 16px; display: inline-block; border-left: 4px s=
olid rgb(57, 107, 221); }

.zybj .gbysl { background: rgb(255, 255, 255); }

.shangc { margin-left: 100px; }

.xgys { margin: 7px 0px 21px; font-size: 16px; font-weight: 700; }

.tjsqr { background: rgb(24, 124, 227); color: rgb(255, 255, 255); border: =
0px; }

#test8 { color: rgb(125, 118, 118); border: 1px solid rgb(228, 222, 222); b=
ackground: rgb(253, 250, 250); }

.bjys .layui-elem-quote { margin-bottom: 10px; padding: 15px; line-height: =
22px; border-left: 0px solid rgb(33, 150, 243); color: rgb(24, 124, 227); b=
ox-shadow: rgba(11, 27, 43, 0.2) 0px 23px 6px -23px; font-size: 16px; backg=
round-color: rgb(239, 238, 238); }

.tsxz { float: right !important; }

.jyxx_z { float: left; width: 580px; background: rgb(255, 255, 255); margin=
-bottom: 20px; }

.jyxx_r { width: 580px; float: right; background: rgb(255, 255, 255); margi=
n-bottom: 20px; }

.zyrz { text-indent: 5px; font-weight: 700; font-size: 20px; border-bottom:=
 1px solid rgb(223, 222, 222); padding: 18px 0px 18px 10px; color: rgb(41, =
41, 41); }

.zyrzw { border-left: 4px solid rgb(3, 169, 244); padding-left: 9px; color:=
 rgb(3, 169, 244); display: inline-block; height: 21px; line-height: 20px; =
}

.gengdn { float: right; font-size: 14px; color: rgb(28, 169, 244); margin-r=
ight: 15px; font-weight: initial; }

.jyxxs:nth-child(3n) { margin-right: 0px; border-right: 0px; }

.jyxxs:nth-child(4n) { border-bottom: 0px; }

.jyxxs:nth-child(5n) { border-bottom: 0px; }

.jyxxs:nth-child(6n) { border-bottom: 0px; }

.ggr tr:hover { cursor: pointer; background: rgb(236, 236, 236); transition=
: all 1s ease 0s; }

.fyys { margin: 44px auto; text-align: center; }

.cxzll tr { border-right: 1px solid red; }

.sukn { float: right; margin-top: 15px; }

.anniuy_s { width: 47px; height: 30px; margin-left: -6px; margin-top: 4px; =
border: 0px; line-height: 30px; cursor: pointer; color: rgb(255, 255, 255);=
 background: rgb(57, 107, 221); vertical-align: bottom; }

.ssnr_xx { border: 1px solid rgb(179, 176, 176); height: 28px; padding-left=
: 10px; border-radius: 2px; margin-top: -8px; }

.mkhnr { width: 98%; margin: 0px auto; }

.protect { width: 1200px; margin: 0px auto; }

.protect-t { width: 100%; border-bottom: 2px solid rgb(0, 136, 255); line-h=
eight: 80px; }

.protect-t span { border-left: 5px solid rgb(36, 90, 218); padding: 0px 15p=
x; font-size: 27px; }

.protect-ul { display: block; padding-top: 66px; width: 96%; margin: 0px au=
to; }

.protect-li { width: 100%; display: inline-block; }

.protect-lil { width: 160px; height: 220px; padding-top: 70px; float: left;=
 box-sizing: border-box; text-align: center; margin-bottom: 90px; }

.protect-lil1 { background-color: rgb(123, 109, 228); }

.protect-lil2 { background-color: rgb(70, 203, 170); }

.protect-lil3 { background-color: rgb(255, 168, 121); }

.protect-lil4 { background-color: rgb(255, 123, 105); }

.protect-lil-t { color: rgb(255, 255, 255); margin-bottom: 40px; display: b=
lock; text-align: center; font-weight: 700; font-size: 28px; }

.protect-lil-b { background: rgb(255, 255, 255); color: rgb(51, 51, 51); pa=
dding: 3px 10px; margin: 0px auto; display: inline-block; }

.protect-lir { float: left; width: calc(100% - 160px); }

.protect-lir-t { width: 100%; display: block; line-height: 40px; padding: 0=
px 40px; font-size: 18px; color: rgb(153, 153, 153); box-sizing: border-box=
; }

.protect-lir-t em { font-style: normal; margin-left: 5px; color: rgb(153, 1=
53, 153); }

.protect-lir-ti { width: 100%; height: 180px; }

.qixx_xg { width: 121px; display: inline-block; margin-top: 10px; }

.ydwz { font-size: 14px; margin-left: 104px; margin-top: 20px; }

.ydwz p { font-size: 16px; }

.ydwz li { font-size: 14px; }

.protect_tb { width: 118px; text-align: center; }

.zxb_lb { width: 100%; height: 177px; background: rgb(255, 255, 255); text-=
align: center; box-shadow: rgba(115, 116, 117, 0.14) 0px 2px 8px; }

.zxb_lb li { float: left; margin: 33px 1px 0px 26px; line-height: 23px; fon=
t-size: 16px; }

.zxb_lb span { display: block; }

.zxb_lb .protect_jt img { margin-top: 61px; }

.zxb_lb .protect_jt { margin: 0px; }

.protect_tb span { margin-top: 8px; }

.wyyz li { margin-right: 19px !important; }

.cjsym tr:hover { background: 0px 0px !important; }

.cjsym .tab-jc { text-align: center; }

.logos { height: 70px; float: left; text-align: center; line-height: 80px; =
color: rgb(0, 0, 0); font-size: 32px; font-weight: 700; }

.xzxgs { color: rgb(91, 147, 255) !important; }

.daoh { width: 713px; height: 41px; float: right; }

.navtb { margin: 0px; line-height: 76px; display: inline-block; }

.dbjys { width: 100%; height: 105px; background: rgb(255, 255, 255); paddin=
g-top: 25px; }

.logolink { margin-right: 10px; font-size: 19px; font-weight: 700; display:=
 block; width: 133%; text-align: center; }

.daoh li { float: left; margin-right: 40px; font-size: 21px; line-height: 1=
17px; color: rgb(51, 51, 51); font-weight: 700; cursor: pointer; }

.daoh li:nth-child(5n) { margin-right: 0px; }

.jzdx { width: 1200px; margin: 27px auto 40px; height: 4px; position: relat=
ive; }

.xwlbs-cc { width: 1200px; height: 604px; margin: 0px auto; }

.xwlbs-cc-b { width: 1200px; height: 100vh; margin: 0px auto; }

.xwlbs-lb { width: 250px; float: left; overflow: hidden; }

.xwlbs-lbwz-a { width: 250px; height: 60px; background-color: rgb(20, 146, =
255); margin-bottom: 10px; }

.xwlbs-lbwz-b { width: 250px; height: 60px; background-color: rgb(255, 255,=
 255); margin-bottom: 10px; }

.xwlbs-lbwz-b:hover { background-color: rgb(20, 146, 255); }

.xwlbs-wz-a { font-size: 18px; font-weight: 700; color: rgb(255, 255, 255);=
 text-align: center; display: block; line-height: 60px; box-shadow: rgba(0,=
 0, 0, 0.05) 0px 2px 8px; }

.xwlbs-wz-b { font-size: 18px; font-weight: 700; text-align: center; displa=
y: block; line-height: 60px; box-shadow: rgba(0, 0, 0, 0.05) 0px 2px 8px; }

.xwlbs-wz-b:hover { font-size: 18px; font-weight: 700; color: rgb(255, 255,=
 255); }

.xwlbs { width: 900px; background: rgb(255, 255, 255); float: right; box-sh=
adow: rgba(0, 0, 0, 0.05) 0px 2px 8px; }

.tzgg_bj li { font-size: 17px; line-height: 46px; height: 50px; border-bott=
om: 1px dashed rgb(227, 226, 226); padding-left: 17px; }

.tzgg_bj li img { margin-right: 10px; float: left; margin-top: 20px; }

.shijprop { display: inline-block; width: calc(100% - 150px); text-overflow=
: ellipsis; white-space: nowrap; overflow: hidden; }

.tzgg_bj { padding: 22px; }

.tzgg_bj li .shij { float: right; margin-right: 20px; }

.fenye { text-align: center; border: 0px; }

.xwxqy { width: 1200px; background: rgb(255, 255, 255); margin: 0px auto; b=
ox-shadow: rgba(0, 0, 0, 0.05) 0px 2px 8px; }

.news { padding: 46px; }

.news .news-l { font-size: 16px; line-height: 31px; margin: 16px 0px; text-=
indent: 2em; }

.wzxgnr .times { float: right; }

.daohy { width: 1200px; margin: 14px auto 66px; overflow: hidden; }

.daohy li { width: 235px; height: 400px; float: left; margin-left: 5px; bac=
kground: url("../images/imgs/bg_1.jpg"); }

.daohy li:nth-child(5n) { margin-right: 0px; }

.dhlb { text-align: center; }

.dh_tb { margin: 51px 8px 0px 0px; }

.dh_yw { margin: 11px 5px 17px 0px; color: rgb(255, 255, 255); }

.dh_ms { margin: 0px 0px 0px 26px; color: rgb(255, 255, 255); width: 175px;=
 font-size: 14px; text-align: justify; }

.dh_mc { margin: 22px 8px 2px 0px; font-size: 33px; color: rgb(255, 255, 25=
5); }

.daohy .jcjys { background: url("../images/imgs/bg_2.jpg"); }

.daohy .zxbhy { background: url("../images/imgs/bg_3.jpg"); }

.daohy .changxzl { background: url("../images/imgs/bg_4.jpg"); }

.daohy .zsfwxx { background: url("../images/imgs/bg_5.jpg"); }

.daohy li:hover img { transition: all 1s ease 0s; transform: scale(1.1); }

.mysx { text-align: left; width: 66px; margin-top: 4px; font-size: 17px; }

.tjjs { text-align: center; margin-top: 20px; }

.beijingy { background: rgb(255, 255, 255); }

.ggr .beijingy { background: rgb(255, 255, 255); border: 0px; }

.anjmc { text-align: center; font-size: 20px; font-weight: 700; margin: 20p=
x 0px 25px; }

.cjsym td { text-align: left; }

.cjsym .fangx { text-align: right; }

.xqtp { background: rgb(245, 248, 253); text-align: center !important; }

.cfzyxx { background: rgb(246, 246, 246); padding: 16px; margin-bottom: 13p=
x; margin-top: 16px; }

.chfmc { font-size: 18px; padding-left: 10px; }

.cfzy { margin: 10px 0px 0px; font-size: 20px; font-weight: 700; }

.cfzyxx p { font-size: 16px; font-weight: initial; line-height: 42px; margi=
n-left: 18px; }

.zsfwy { margin-top: 10px; margin-bottom: 15px; }

.daohy_fw { background: rgb(233, 243, 251); }

.zsfu li { width: 133px; height: 309px; float: left; margin-left: 15px; bac=
kground: rgb(255, 255, 255); text-align: center; box-shadow: rgba(3, 126, 2=
02, 0.25) 0px 0px 12px; }

.zsfu { width: 1200px; margin: 0px auto; overflow: hidden; padding: 47px 0p=
x; background: rgb(233, 243, 251); }

.zs_1 dt { margin-top: 76px; }

.zs_1 dd { font-size: 28px; font-weight: 700; margin-top: 40px; color: rgb(=
65, 63, 57); }

.zsfu li:hover { background: -webkit-linear-gradient(top, rgb(224, 242, 255=
), rgb(255, 255, 255)); box-shadow: rgba(25, 156, 247, 0.45) 0px 3px 14px 2=
px; cursor: pointer; }

.gdxf { margin-top: -4px; margin-right: 10px; }

.gdxf a { color: rgb(145, 145, 145); font-size: 14px; }

.jgshul { font-size: 14px; position: absolute; width: 100px; left: 1060px; =
}

.jgshul i { color: rgb(244, 67, 54); margin: 0px 4px; font-style: inherit; =
font-size: 14px; }

.yxtj { position: relative; }

.ywfwlb { margin: 10px; }

.ywfwlb th { padding: 10px; color: rgb(83, 90, 108); font-size: 22px; font-=
weight: inherit; border-width: 1px; border-style: solid; border-color: rgb(=
255, 255, 255) rgb(255, 255, 255) rgb(244, 236, 236); background: rgb(255, =
255, 255); }

.ywfwlb td { padding: 16px; color: rgb(152, 156, 167); font-size: 16px; fon=
t-weight: inherit; border-image: initial; text-align: center; border-width:=
 1px; border-style: solid; border-color: rgb(255, 255, 255) rgb(255, 255, 2=
55) rgb(244, 236, 236); }

.kj_z { float: left; width: 180px; background: rgb(34, 69, 204); }

.frame { width: 1000px; float: right; }

.zndd dt { margin: 16px 0px 0px; }

.zndd dd { margin: 5px 0px 10px; }

.ifrme { width: 1000px; height: auto; }

.main { margin: 14px auto; width: 1200px; }

.toux .wdzy { line-height: 50px; border-left: 4px solid rgb(57, 107, 221); =
background: rgb(244, 246, 248); color: rgb(85, 81, 81); font-size: 20px; fo=
nt-weight: 700; padding-left: 32px; margin-top: 0px; height: auto; cursor: =
pointer; width: auto; }

.kuangj { width: 100%; }

.ifrmes { min-height: 600px; }

.ggr tr { background: rgb(255, 255, 255); }

.zjjt_lb p { overflow: hidden; white-space: nowrap; text-overflow: ellipsis=
; margin-top: 10px; }

.protect-lil5 { background-color: rgb(252, 101, 110); }

.pygl_b { padding: 0px 10px; }

.kjqt { width: 100%; height: 575px; }

.xzbgys td { font-size: 18px; padding: 16px; text-align: left; word-break: =
break-all; }

.xznh_mc { background: rgb(241, 249, 255); }

.asqbt { font-weight: 700; text-align: center !important; }

.bjgd { margin-top: 10px; }

.anniu { margin: 15px 0px 0px 56px; font-size: 27px; }

.anniu span { margin: 0px; color: rgb(89, 131, 188); font-size: 18px; }

.anniu span img { margin: 0px 7px 0px 8px; }

.jyz { width: 590px; float: left; background: rgb(255, 255, 255); padding-b=
ottom: 22px; overflow: hidden; }

.jyr { float: right; width: 590px; background: rgb(255, 255, 255); }

.jydt_l { margin-top: 13px; overflow: hidden; }

.jydt_t { overflow: hidden; }

.jydt_l li { width: 177px; height: 234px; background: rgb(255, 255, 255); f=
loat: left; margin: 4px 0px 31px 15px; padding-top: 5px; text-align: center=
; border-radius: 2px; box-shadow: rgba(142, 142, 142, 0.23) 0px 0px 0px 1px=
; }

.jydt_l li:nth-child(3n) { margin-right: 0px; }

.jydt_l li img { width: 160px; height: 120px; margin-top: 3px; }

.jydt_l dd { text-align: left; margin-left: 14px; font-size: 16px; line-hei=
ght: 23px; overflow: hidden; white-space: nowrap; text-overflow: ellipsis; =
}

.jyz .jy_mcs { font-size: 14px; margin: 6px 0px 1px 14px; font-weight: 700;=
 }

.jyz .jy_rm { font-size: 14px; color: rgb(151, 149, 149); }

.jyz .jy_zt { font-size: 14px; color: rgb(151, 149, 149); }

.jyz .jy_jg { font-size: 16px; color: red; }

.jyr .jy_mcs { font-size: 14px; margin: 6px 0px 1px 11px; font-weight: 700;=
 }

.jyr .jy_rm { font-size: 14px; color: rgb(151, 149, 149); }

.jyr .jy_zt { font-size: 14px; color: rgb(151, 149, 149); }

.jyr .jy_jg { font-size: 16px; color: red; }

.jy_ts { margin-top: 45px; padding-bottom: 67px; }

.jyfw_top { border-top: 15px solid rgb(234, 238, 243); }

.news_s { font-size: 16px; text-align: left; text-indent: 2em; color: rgb(5=
1, 51, 51); line-height: 216%; border: 0px; }

.ysmk { margin-bottom: 50px; }

.bxtlx { margin-left: 22px; }

.blkk { background: url("../images/imgs/article_titlt_bg.png") left bottom =
repeat-x; padding-bottom: 30px; color: rgb(153, 153, 153); text-align: cent=
er; margin-bottom: 26px; }

.xmsj { margin-bottom: 0px; }

.ssbjs { background-size: 100% 100%; width: 100%; height: 500px; }

.gedcx { margin: 50px 6px 0px 42px; display: inline-block; font-size: 16px;=
 color: rgb(255, 255, 255); text-align: center; }

.cxzlls { background: rgb(255, 255, 255); }

.cxzlls th { font-size: 16px; font-weight: 700; }

.brand-mess .result-item { border-bottom: 1px solid rgb(236, 236, 236); wid=
th: 100%; height: 160px; padding: 30px 0px; background-color: rgb(255, 255,=
 255); }

.brand-mess .result-item div { float: left; }

.brand-mess .result-item .left { width: 100px; height: 100px; line-height: =
94px; border: 1px solid rgb(236, 236, 236); }

.brand-mess .result-item .left img { width: 100px; height: auto; }

.brand-mess .result-item .cent { width: 920px; height: 100px; margin: 0px 2=
0px; background-color: rgb(255, 255, 255); }

.brand-mess .result-item .cent div { width: 230px; height: 100px; }

.brand-mess .result-item .cent div span { font-size: 14px; margin-right: 8p=
x; color: rgb(155, 155, 155) !important; }

.brand-mess .result-item .cent div p { margin: 10px auto; text-overflow: el=
lipsis; overflow-x: hidden; white-space: nowrap; }

.brand-mess .result-item .cent .c-f .c-f-p1 { color: rgb(60, 126, 229); }

.brand-mess .result-item .cent .c-t .c-t-t { width: 416px; text-indent: 30p=
x; }

.brand-mess .result-item .right { width: 100px; height: 100px; padding-top:=
 20px; cursor: pointer; }

.brand-mess .result-item .right a { color: rgb(255, 255, 255); background-c=
olor: rgb(252, 101, 48); border-color: rgb(252, 101, 48); text-align: cente=
r; width: 100px; height: 30px; line-height: 30px; display: inline-block; cu=
rsor: pointer; }

.xialkx { float: left; width: 136px; margin-top: 7px; height: 60px; text-in=
dent: 28px; font-size: 20px; border: 0px; background: rgb(231, 235, 245); c=
olor: rgb(72, 69, 69); }

.sjkym { width: 716px; }

.secondary-container { background-color: rgb(255, 255, 255); margin: 0px au=
to; }

.secondary-container .tips { padding: 21px 0px; }

.secondary-container .tips p { font-size: 14px; color: rgb(149, 149, 149); =
text-align: left; }

.crumbs { display: inline-block; color: rgb(149, 149, 149); }

.secondary-container .details .details-title { height: 60px; padding: 12px =
0px 0px 15px; }

.secondary-container .details .details-title .left { font-size: 18px; lette=
r-spacing: 0px; line-height: 35px; color: rgb(37, 84, 179); font-family: "M=
icrosoft Ya Hei"; text-align: left; margin-right: 10px; }

.secondary-container .details .details-title .center { font-size: 18px; let=
ter-spacing: 0px; line-height: 35px; color: rgb(0, 0, 0); font-family: "Mic=
rosoft Ya Hei"; text-align: left; margin-right: 8px; }

.secondary-container .details .details-body { min-height: 600px; }

.secondary-container .details .details-title .right { color: rgb(255, 255, =
255); background-color: rgb(18, 213, 145); padding: 2px 5px; border-radius:=
 3px; font-size: 14px; vertical-align: text-bottom; }

.layui-tab-brief > .layui-tab-title .layui-this { font-size: 18px; color: r=
gb(37, 84, 179) !important; }

.layui-tab-title li { margin-right: 15px; color: rgb(149, 149, 149) !import=
ant; font-size: 18px !important; line-height: 60px !important; }

.layui-tab-title .layui-this { background: 0px 0px; font-weight: 400; line-=
height: 60px !important; height: 60px !important; }

.layui-tab-title li { min-width: 111px; }

.secondary-container .tips { padding: 21px 0px; }

.secondary-container .tips p { font-size: 14px; color: rgb(149, 149, 149); =
text-align: left; }

.secondary-container .details .details-title { padding: 12px 0px 0px 15px; =
display: inline-table; }

.secondary-container .details .details-title .left { font-size: 18px; lette=
r-spacing: 0px; line-height: 35px; color: rgb(37, 84, 179); font-family: "M=
icrosoft Ya Hei"; text-align: left; margin-right: 10px; }

.secondary-container .details .details-title .center { font-size: 18px; let=
ter-spacing: 0px; line-height: 35px; color: rgb(0, 0, 0); font-family: "Mic=
rosoft Ya Hei"; text-align: left; margin-right: 8px; }

.secondary-container .details .details-title .right { color: rgb(255, 255, =
255); background-color: rgb(18, 213, 145); padding: 2px 5px; border-radius:=
 3px; font-size: 14px; vertical-align: text-bottom; }

.layui-tab-title { height: 60px !important; }

.layui-tab-brief > .layui-tab-title .layui-this { font-size: 18px; color: r=
gb(37, 84, 179) !important; }

.layui-tab-title .layui-this::after { border-bottom: 4px solid rgb(37, 84, =
179) !important; height: 60px !important; }

.layui-tab-title li { margin-right: 15px; color: rgb(149, 149, 149) !import=
ant; font-size: 18px !important; line-height: 60px !important; }

.secondary-container .details .details-body { min-height: 600px; }

.secondary-container .details .details-body .layui-tab-content { padding: 0=
px; }

.secondary-container .details .details-body .slideMenu { width: 161px; floa=
t: left; padding-top: 36px; margin-left: 13px; }

.secondary-container .details .details-body .slide-content { display: inlin=
e-block; width: 959px; padding-top: 36px; padding-left: 23px; border-left: =
1px solid rgb(238, 238, 238); }

.secondary-container .details .details-body .slide-content .slide-div div {=
 margin-bottom: 30px; }

.secondary-container .details .details-body .slideMenu li { width: 140px; h=
eight: 35px; border-radius: 5px; text-align: left; text-indent: 10px; line-=
height: 35px; color: rgb(255, 255, 255); font-size: 16px; letter-spacing: 0=
px; margin-bottom: 30px; }

.secondary-container .details .details-body .slideMenu li a { width: 112px;=
 display: inline-block; }

.secondary-container .details .details-body .slideMenu li img { margin-top:=
 -3px; display: none; }

.secondary-container .details .details-body .slideMenu .active { background=
-color: rgb(37, 84, 179); border-left: 4px solid rgb(255, 131, 40); }

.secondary-container .details .details-body .slideMenu .active a { color: r=
gb(255, 255, 255); }

.secondary-container .details .details-body .slideMenu .active img { displa=
y: inline-block; }

.secondary-container .details .details-body .slide-content p { font-size: 2=
2px; letter-spacing: 1px; line-height: 35px; color: rgb(37, 84, 179); font-=
family: "Microsoft Ya Hei"; text-align: left; margin-bottom: 30px; }

.secondary-container .details .details-body .slide-content span { letter-sp=
acing: 0px; line-height: 30px; color: rgb(72, 72, 72); font-family: "Micros=
oft Ya Hei"; height: auto; margin: 10px auto 30px; font-size: 21px; }

.secondary-container .details .details-body .slide-content .sp1 { height: 2=
6px; line-height: 26px; font-size: 24px; }

#PDF a { display: inline-block; margin-left: 8px; border: 1px solid rgb(60,=
 126, 229); padding: 10px 21px; border-radius: 4px; color: rgb(60, 126, 229=
) !important; }

#mess .item ul { border-bottom: 1px solid rgb(200, 200, 200); }

#mess .item ul li { width: 100%; height: 40px; line-height: 40px; }

#about { padding-top: 20px; padding-bottom: 50px; }

#about .aItem { padding-top: 11px; border: 1px solid rgb(244, 244, 244); ma=
rgin-bottom: 2px; cursor: pointer; background: rgb(240, 248, 255); }

#about .aItem span { font-size: 16px; padding: 6px 22px; display: inline-bl=
ock; text-align: center; }

.family i { font-size: 20px; font-weight: 500; line-height: 100px; margin-b=
ottom: 0px; }

.sujs { margin: 17px 1px 20px 0px; position: relative; width: 100%; display=
: inline-block; }

.sujs_k { float: left; width: 956px; height: 40px; font-size: 17px; padding=
-left: 16px; border: 1px solid rgb(206, 201, 201); padding-right: 80px; }

.sujs_an { float: left; width: 81px; height: 43px; background: rgb(255, 87,=
 34); border: 0px; color: rgb(255, 255, 255); cursor: pointer; font-size: 1=
6px; margin-top: -1px; }

.ercijs { position: absolute; top: 10px; left: 971px; font-size: 16px; }

.ercijs a { font-size: 16px; color: rgb(51, 51, 51); }

.search-pop { width: 610px; position: absolute; top: 42px; background: rgb(=
255, 255, 255); padding: 20px; box-sizing: border-box; border: 1px solid rg=
b(25, 118, 210); display: none; }

.search-popactive { display: block; }

.search-pop-t { margin-bottom: 20px; display: block; font-size: 16px; }

.search-pop-cl { border: 0px; font-size: 16px; }

.search-pop-cc { width: 200px; height: 34px; font-size: 16px; }

.search-pop-cr { width: 300px; height: 34px; line-height: 18px; font-size: =
16px; padding: 6px 0px; outline: 0px; text-indent: 12px; vertical-align: to=
p; box-sizing: border-box; }

.search-pop-b { width: 100%; display: inline-block; padding: 20px 0px; }

.search-pop-b button { width: 62px; height: 32px; background: rgb(25, 118, =
210); border-radius: 4px; font-size: 16px; font-family: "Microsoft YaHei"; =
font-weight: 400; color: rgb(255, 255, 255); text-align: center; line-heigh=
t: 32px; margin-left: 71px; cursor: pointer; }

.sskn { width: 650px; height: 60px; float: right; margin-top: 100px; }

.ssk_z { float: left; width: 430px; height: 60px; background: rgb(255, 255,=
 255); }

.ssk_r { height: 60px; width: 120px; background: rgb(234, 149, 0); float: l=
eft; border: 0px; color: rgb(255, 255, 255); font-size: 20px; font-weight: =
700; line-height: initial; }

.gjss a { font-size: 18px; color: rgb(0, 62, 120); font-weight: 700; float:=
 right; margin-top: -70px; }

.ssk_r:hover { background: rgb(255, 87, 34); transition: all 1s ease 0s; cu=
rsor: pointer; }

.ssk_z_xl { margin: 0px; float: left; width: 100px; height: 59px; border: 0=
px; padding-left: 10px; font-size: 19px; background: rgb(251, 247, 247); }

.ssk_z_sr { margin: 0px; width: 408px; border: 0px; height: 59px; padding-l=
eft: 10px; float: left; }

.ssk_xl_k { width: 80px; }

.ssk_z input::-webkit-input-placeholder { color: rgb(170, 178, 189); font-s=
ize: 16px; line-height: 30px; }

.zscq-head-titler span { display: block; }

.jsbhcx { text-indent: 146px; }

.zxzx a { line-height: 52px; display: inline-block; color: rgb(255, 255, 25=
5); font-size: 15px; }

.zxqt { margin: -80px 0px 0px -114px; }

.noData { display: none; background: rgb(255, 255, 255); font-size: 20px; l=
ine-height: 320px; font-weight: 600; text-align: center; }

.tjsm { padding: 30px 3%; box-sizing: border-box; }

.tj-smt { font-size: 18px; font-weight: 700; margin-bottom: 5px; display: b=
lock; }

.tj-smc { display: block; text-indent: 2em; line-height: 30px; margin-botto=
m: 30px; font-size: 16px; }

.tj-smcs { display: block; text-indent: 2em; line-height: 30px; font-size: =
16px; }

.brand-mess .result-item .cent div.right1 { width: 60px; padding-top: 10px;=
 text-align: center; }

.brand-mess .result-item .cent div.right2 { width: 60px; padding-top: 10px;=
 }

.brand-mess .result-item .right1 a { background: url("../images/zybq.png") =
center center / 100% 100% no-repeat; width: 35px; height: 50px; }

.brand-mess .result-item .right2 a { background: url("../images/zybq-gray.p=
ng") center center / 100% 100% no-repeat; width: 35px; height: 50px; }

.qtxx_b { text-align: center; font-size: 30px; color: rgb(53, 53, 53); marg=
in: 50px 0px; font-weight: 700; }

.ycjl { margin-left: 47px; }

.fxk_r { float: left; width: 80%; }

.fxk_z { width: 111px; float: left; height: 100%; }

.ycjs { display: inline-block; font-size: 24px; font-weight: 600; color: rg=
b(34, 34, 34); max-width: 100%; overflow: hidden; text-overflow: ellipsis; =
white-space: nowrap; line-height: 24px; margin-bottom: 10px; }

.xxqt_lb { overflow: hidden; background: rgb(255, 255, 255); width: 98%; ma=
rgin: 0px auto 23px; border-bottom: 20px solid rgb(255, 255, 255); padding:=
 19px 0px 6px; box-shadow: rgba(206, 199, 199, 0.25) 6px 0px 18px 2px; }

.zxqtxx dd { font-size: 16px; line-height: 30px; color: rgb(102, 102, 102);=
 max-width: 100%; overflow: hidden; text-overflow: ellipsis; white-space: n=
owrap; box-sizing: border-box; }

.tsxlk { margin-bottom: 17px; }

.js_ym_xg th { text-align: center; }

.js_ym_xg td { text-align: center; }

.hqyzm1 { padding: 10px 14px; background: rgb(33, 150, 243); font-size: 13p=
x; border: 0px; color: rgb(255, 255, 255); border-radius: 38px; cursor: poi=
nter; }

.hqyzm { padding: 10px 14px; background: rgb(33, 150, 243); font-size: 13px=
; border: 0px; color: rgb(255, 255, 255); border-radius: 38px; cursor: poin=
ter; }

.hqyzm:hover { background: red; transition: all 1s ease 0s; }

.fyxx_kz { text-align: center; margin: 28px 0px 65px; }

.xzjyxx { margin: 15px 0px 34px 160px; font-size: 18px; color: rgb(96, 97, =
99); letter-spacing: 2px; height: 31px; width: 72%; font-weight: 700; displ=
ay: inline-block; line-height: 16px; vertical-align: middle; border: 1px so=
lid rgb(224, 224, 224); box-shadow: rgba(30, 159, 252, 0.36) 0px 0px 7px 0p=
x; padding: 16px 0px 13px 9px; }

.qxzyn { margin-left: 10px; }

.xgdx { margin-bottom: 20px; }

.xgdx .ssnr_xx { border: 1px solid rgb(222, 214, 214); height: 28px; paddin=
g-left: 10px; border-radius: 2px; margin-top: -8px; }

.sxlb_xx { font-size: 18px; }

.tjwz_xx { margin-top: 32px; padding: 0px 1%; }

.layui-select, .layui-textarea, .tsxlk .layui-input { height: 38px; line-he=
ight: 1.3; border-width: 1px; border-style: solid; background-color: rgb(25=
5, 255, 255); box-shadow: rgb(255, 255, 255) 0px 0px 4px; border-radius: 2p=
x; }

.tjan_an { margin-top: 16px; }

.zlxx_bz { overflow: unset; padding-bottom: 20px; padding-top: 2px; }

.js_ym_xg td { padding: 4px; }

.kdbfb { width: 96%; margin: 0px auto; }

.redClass { color: red; }

.sfdl input { width: 1019px; }

.wjsc { padding: 20px; }

.bjjd .layui-this { color: rgb(0, 0, 0); border-top: 0px solid rgb(255, 255=
, 255); }

.kesr { text-indent: 3.5em; color: rgb(0, 0, 0); line-height: 26px; }

.sousfs { background: rgb(255, 255, 255); width: 94%; overflow: hidden; mar=
gin: 0px auto; }

.jljl { margin-top: 10px; padding-bottom: 0px; }

.sousfs li { float: left; }

.sqrq { height: 33px; margin: 20px 0px 0px 14px; border: 1px solid rgb(24, =
124, 227); padding: 6px; border-radius: 2px; color: rgb(255, 255, 255); bac=
kground: rgb(24, 124, 227); width: 108px; }

.nrgx { height: 24px; border: 1px solid rgb(234, 233, 233); padding: 4px; l=
ine-height: 24px; margin: 19px 0px 0px 17px; width: 92px; display: inline-b=
lock; background: rgb(24, 124, 227); text-align: center; color: rgb(255, 25=
5, 255) !important; }

.fney_nr { margin-top: 10px; }

.fynr_fd { margin-right: 13px; float: right !important; }

.sousfs dt { font-size: 16px; line-height: 40px; }

.sousfs dd { font-size: 14px; line-height: 36px; color: rgb(109, 109, 109);=
 border-bottom: 1px dashed rgb(255, 255, 255); }

.nrlb_xx { border-bottom: 1px dashed rgb(222, 215, 215); }

.btn-tag { background-color: rgb(72, 166, 238); padding: 5px 7px; font-size=
: 14px; color: rgb(255, 255, 255); margin-left: 10px; border-radius: 4px; m=
argin-top: -12px; display: inline-block; line-height: 22px; }

.btn-tag-unable { background-color: rgb(204, 204, 204); padding: 6px 3px; f=
ont-size: 14px; color: rgb(255, 255, 255); margin-left: 10px; margin-right:=
 10px; border-radius: 4px; }

.fxknr_xx { margin-right: 10px; }

.sqr_nr_xx { font-size: 16px; color: rgb(71, 166, 238); }

.zcxq { float: left; width: 714px; }

.yctp { float: right; }

.yctp img { width: 260px; height: 260px; border: 1px solid rgb(217, 223, 23=
3); padding: 38px; object-fit: contain; }

.zcxq a { color: rgb(255, 255, 255); }

.item-footer .btn-tag { padding: 6px 18px; margin-top: 10px; }

.item-footer { margin: 21px; }

.item-footer a { color: rgb(255, 255, 255); cursor: pointer; }

.zaiy_zb { float: left; width: 720px; font-size: 15px; color: rgb(255, 255,=
 255); }

.zaiy_rc { float: right; width: 200px; }

.zaiy_zb p { font-size: 16px !important; color: rgb(0, 0, 0) !important; }

.zaiy_rc .yctps img { width: 260px; height: 260px; border: 1px solid rgb(21=
7, 223, 233); padding: 4px; object-fit: contain; }

.zhicqb_t { padding: 15px 0px; line-height: 30px; font-size: 18px !importan=
t; color: rgb(0, 0, 0) !important; }

.qwwb_nr { font-size: 22px; letter-spacing: 1px; line-height: 35px; color: =
rgb(37, 84, 179); font-family: "Microsoft Ya Hei"; text-align: left; margin=
-bottom: 30px; }

.qwwb_nr { padding: 10px; }

.qwwb_nr .qwwb_nrs { font-size: 20px; }

.zaiy_zbs { padding: 20px; text-align: center; font-size: 16px; }

.zaiy_zbs span { font-size: 20px; text-align: center; font-weight: 700; mar=
gin: 10px; display: inline-block; }

.zaiy_zbs p { font-size: 16px; text-align: left; text-indent: 2em; line-hei=
ght: 35px; }

.zaiy_zbs table td { padding: 11px; border-bottom: 1px dashed rgb(245, 237,=
 237); font-size: 17px; }

.zhiyexx_nr dt { font-size: 21px; font-weight: 700; text-align: left; margi=
n-left: 7px; margin-bottom: 14px; }

.zhiyexx_nr dd { background: rgb(231, 244, 255); margin-bottom: 30px; font-=
size: 16px; text-align: left; }

.zhiyexx_nr dd span { font-size: 16px; font-weight: initial; }

.zhiyexx_nr dd { padding: 10px; }

.zcxq input[type=3D"radio"], input[type=3D"checkbox"] { vertical-align: mid=
dle; width: 18px; height: 30px; }

.dianjc_ck { margin-left: 10px; }

.zhojnr { width: 90%; margin: 0px auto; }

.zcjc { float: left; width: 246px; background: rgb(255, 255, 255); margin-t=
op: 10px; min-height: 84vh; }

.ycnr_xx { float: right; width: 936px; }

.zcjc .layui-colla-icon { position: absolute; left: 211px; top: 0px; font-s=
ize: 14px; }

.zcjc .layui-colla-title { background: rgb(255, 255, 255); font-size: 16px;=
 color: rgb(24, 124, 227); font-weight: 700; padding: 0px 15px 0px 23px; bo=
rder: 0px; }

.zcjc .layui-colla-title span { font-size: 20px; margin-right: 8px; line-he=
ight: 35px; }

.zcjc .layui-colla-title .layui-colla-item { border: 0px; }

.zcjc .layui-colla-title .layui-colla-item { border: 0px; }

.wzxx { margin-top: 10px; }

.layui-colla-content, .layui-colla-item, .layui-collapse, .layui-elem-field=
, .layui-form-pane .layui-form-item[pane], .layui-form-pane .layui-form-lab=
el, .layui-input, .layui-layedit, .layui-layedit-tool, .layui-quote-nm, .la=
yui-select, .layui-tab-bar, .layui-tab-card, .layui-tab-title, .layui-tab-t=
itle .layui-this::after, .layui-textarea, .zcjc .layui-badge-rim { border-c=
olor: rgb(224, 224, 224); }

.zcjc .layui-form-item { width: 100%; }

.zcjc .layui-form-item input { margin-right: 4px; }

.zcjc .layui-form-item label { line-height: 14px; }

.szmcx_x { float: right; color: rgb(24, 124, 227) !important; line-height: =
30px !important; }

.fmzl_sl { color: rgb(50, 50, 48); margin-left: 5px; }

.zcjc .layui-unselect { padding-left: 11px !important; }

.zybj .chanqzs .myNewsList { width: 191px; height: 108px; padding-top: 16px=
; padding-left: 0px; float: left; border: 2px solid rgb(233, 238, 243); tex=
t-align: center; cursor: pointer; }

.zybj .chanqzs .myNewsList img { float: left; margin: 21px 0px 0px 22px; wi=
dth: 50px; height: 50px; }

.zybj .chanqzs .myNewsList .tit { width: 100%; height: 10px; font-size: 15p=
x; color: rgb(132, 129, 129); margin-bottom: 19px; font-weight: 700; margin=
-top: 15px; }

.zybj .chanqzs .myNewsList .num { font-size: 20px; color: rgb(68, 108, 224)=
; margin-right: 5px; }

.zybj .chanqzs .myNewsList .num span { font-size: 31px; margin-right: 5px; =
margin-top: 25px; }

.wodzs { height: 236px !important; }

.ckgd_xx { float: right; margin: 17px; color: rgb(84, 112, 198); }

.chanqzs { margin-bottom: 0px; }

.wdzl_zb { width: 50%; float: left; text-align: center; font-size: 16px; fo=
nt-weight: 700; }

.wdzl_rb { width: 50%; float: right; text-align: center; font-size: 16px; f=
ont-weight: 700; }

.zllx_ys { padding: 36px 0px; overflow: hidden; display: flex; width: 100%;=
 }

.zlxx_qtd { float: left; }

.zlxx_js_nr { float: right; margin-bottom: 40px; }

.zlxx_js_nr .ssk_z_xl { margin: 0px; float: left; width: 100px; height: 35p=
x; border: 0px; padding-left: 10px; font-size: 15px; background: rgb(251, 2=
47, 247); }

.zlxx_js_nr .zlxx_js_nr .ssk_z_xl { margin: 16px 0px 0px; float: left; widt=
h: 100px; height: 59px; border: 0px; padding-left: 10px; font-size: 19px; b=
ackground: rgb(251, 247, 247); }

.zlxx_js_nr .sukn { margin-top: 0px; }

.cbdh_nr .layui-nav-tree { width: 100%; background: rgb(255, 255, 255) !imp=
ortant; color: red !important; }

.cbdh_nr .layui-nav-tree li a { color: rgb(70, 63, 63); }

.xz_ys { margin-left: 15px; }

.cbdh_nr .layui-nav-itemed > .layui-nav-child { min-width: 91%; background-=
color: rgb(255, 255, 255) !important; }

.erjcd { margin-left: 10px; }

.cbdh_nr .layui-nav-tree .layui-nav-item a:hover { background: rgb(255, 255=
, 255); }

.yzsgl li { width: 31%; }

.gzdt { width: 100%; height: 320px; margin-top: 60px; }

.gzdt-cc { width: 1200px; height: 100%; margin: 0px auto; }

.gzdt-tb { width: 100%; height: 35px; }

.gzdt-bt { float: left; font-size: 24px; font-weight: 700; position: relati=
ve; }

.gzdt-bt { float: left; font-size: 24px; font-weight: 700; position: relati=
ve; }

.pressed { display: inline-block; padding: 6px; font-size: 18px; cursor: po=
inter; text-align: center; text-decoration: none; outline: none; color: rgb=
(255, 255, 255); background-color: rgb(20, 146, 255); border: none; border-=
radius: 15px; }

.select2 { font-weight: bolder; border-radius: 25px; border: 2px solid rgb(=
20, 146, 255); background: rgb(20, 146, 255); padding: 20px; width: 100px; =
}

.gzdt-bt2 { float: none; font-size: 24px; font-weight: 700; position: relat=
ive; }

.gzdt-bt ul { position: absolute; width: 500px; left: -1px; }

.gzdt-bt li { float: left; height: 35px; text-align: center; overflow: hidd=
en; font-size: 24px; font-weight: 700; cursor: pointer; color: rgb(153, 153=
, 153); }

.gzdt-bt li.select { height: 35px; font-weight: bolder; color: rgb(0, 0, 0)=
; }

.gzdt-bt span { float: left; margin: 0px 20px; font-size: 24px; font-weight=
: 700; color: rgb(153, 153, 153); }

.gzdt-gd { float: right; margin-top: 8px; }

.gzdt-gd2 { float: none; text-align: center; width: 249px; height: 24px; ma=
rgin: 0px auto; }

.gzdt-gd a { font-size: 16px; color: rgb(153, 153, 153); }

.gzdt-gd img { margin-left: 10px; margin-top: -2px; }

.gzdt-nr { width: 100%; height: 260px; margin-top: 20px; }

.gzdt-lb { width: 725px; float: left; }

.gzdt-lb li { margin-bottom: 20px; }

.gzdt-lb img { float: left; margin-right: 10px; margin-top: 8px; }

.gzdt-wz { font-size: 16px; width: 600px; white-space: nowrap; text-overflo=
w: ellipsis; overflow: hidden; display: inline-block; }

.gzdt-wz1 { font-size: 16px; width: 450px; white-space: nowrap; text-overfl=
ow: ellipsis; overflow: hidden; display: inline-block; }

.gzdt-wz:hover { color: rgb(20, 146, 255); }

.gzdt-wz-b { width: 100px; font-size: 16px; color: rgb(152, 152, 152); disp=
lay: inline-block; }

.gzdt-wz-b:hover { color: rgb(20, 146, 255); }

.gzdt-shij { float: right; color: rgb(152, 152, 152); font-size: 16px; }

.gzdt-shij:hover { color: rgb(20, 146, 255); }

.gzdt-shij-b { font-size: 16px; }

.gzdt-shij-b:hover { color: rgb(20, 146, 255); }

.gzdt-pt { width: 400px; float: right; margin-top: 5px; }

.dfbz { width: 100%; height: 310px; background-color: rgb(242, 243, 245); m=
argin-top: 60px; overflow: hidden; }

.dfbz-nr_a { width: 1200px; height: 80px; margin: 60px auto 0px; }

.dfbz-nr_b { width: 1200px; height: 80px; margin: 30px auto 0px; }

.dfbz-nr-a { float: left; width: 380px; height: 80px; background: url("../i=
mages/bjtp-1.png") center center no-repeat; margin-right: 30px; }

.dfbz-nr-a:hover { box-shadow: rgba(0, 0, 0, 0.3) 0px 2px 8px; }

.dfbz-nr-b { float: right; width: 380px; height: 80px; background: url("../=
images/bjtp-1.png") center center no-repeat; }

.dfbz-nr-a img { float: left; margin-top: 25px; margin-left: 70px; }

.dfbz-nr-b img { float: left; margin-top: 25px; margin-left: 70px; }

.dfbz-wz { float: left; font-size: 18px; color: rgb(255, 255, 255); margin-=
left: 15px; margin-top: 30px; }

.bzjh { width: 100%; height: 275px; margin-top: 60px; }

.bzjh-cc { width: 1200px; height: 100%; margin: 0px auto; }

.bzjh-z { width: 580px; height: 100%; float: left; }

.bzjh-y { width: 580px; height: 100%; float: right; }

.bzjh-lb { width: 580px; float: left; }

.bzjh-lb li { margin-bottom: 20px; }

.bzjh-lb img { float: left; margin-right: 10px; margin-top: 8px; }

.fwpt { width: 100%; height: 140px; margin-top: 60px; }

.fwpt-tp { width: 1200px; height: 100%; margin: 0px auto; }

.qbgk { width: 100%; height: 500px; background-color: rgb(242, 243, 245); m=
argin-top: 60px; }

.qbgk-cc { width: 1200px; margin: 0px auto; }

.qbgk-z { width: 580px; float: left; margin-top: 60px; }

.qbgk-y { width: 580px; float: right; margin-top: 60px; }

.qbgk-bt { margin-top: 20px; }

.qbgk-bt-z { float: left; font-size: 16px; font-weight: 700; color: rgb(1, =
100, 193); margin-left: 20px; }

.qbgkss { display: flex; justify-content: space-between; }

.qbgk-bt-y { float: right; font-size: 16px; font-weight: 700; color: rgb(1,=
 100, 193); margin-right: 20px; }

.bzgf-nr { width: 580px; margin-top: 50px; }

.bzgf-nr-a { width: 100%; height: 50px; background-color: rgb(218, 234, 249=
); }

.bzgf-nr-b { width: 100%; height: 50px; background-color: rgb(237, 243, 250=
); }

.bzgf-nr-wz { font-size: 16px; }

.bzgf-nr-wz-a { float: left; margin-top: 15px; margin-left: 20px; }

.bzgf-nr-wz-b { float: right; margin-top: 15px; margin-right: 20px; }

.showdiv { display: none; }

.showdiv.active { display: block; }

.gj-cx { width: 900px; float: right; }

.gj-zd .gj-bt { padding: 20px; }

.gjlb { padding: 24px; }

.cx-dh { background-color: rgb(153, 153, 153); width: 221px; height: 248px;=
 float: right; }

.gj-cx .gj-zd { background-color: rgb(255, 255, 255); padding-bottom: 20px;=
 }

.gj-zd table tr { height: 50px; }

.gj-zd .gj-bt { padding: 0px 30px 20px; }

.gj-zd .gj-bt .gj-bt-g { border-bottom: 2px solid rgb(30, 122, 204); margin=
-bottom: 14px; padding-bottom: 12px; }

.gj-zd .gj-wz { float: right; color: rgb(153, 153, 153); font-size: 14px; }

.gj-zd .gj-wz img { display: inline-block; }

.gj-li { margin-bottom: 10px; font-size: 14px; }

.gj-li img { vertical-align: sub; }

.gj-li .gj-li-h { height: 2px; border-right: none; border-bottom: none; bor=
der-left: none; border-image: initial; border-top: 2px solid rgb(153, 153, =
153); margin-top: 13px; }

.bzhz { margin-left: 20px; padding-right: 11px; text-align: right; font-siz=
e: 16px; }

.meddel { width: 251px; text-indent: 5px; height: 36px; margin-top: 5px; bo=
rder: 1px solid rgb(214, 214, 214); font-size: 14px; color: rgb(51, 51, 51)=
; border-radius: 2px; }

.inquire { line-height: 41px; }

.inquire .meddel-img { margin-top: -4px; vertical-align: middle; cursor: po=
inter; }

.list-xq .list-mc { width: 100%; height: auto; }

.list-xq .list-mc li { line-height: 26px; }

.lisy-xq { display: inline-block; float: right; }

.list-gb { font-weight: 700; font-size: 20px; color: rgb(13, 14, 14); }

.gjlb .list-mc li { line-height: 36px; }

.liat-time { color: rgb(21, 132, 213); margin-right: 23px; font-size: 16px;=
 font-weight: 700; }

.liat-zf { color: red; margin-right: 23px; font-size: 16px; font-weight: 70=
0; }

.liat-wss { color: rgb(8, 146, 11); margin-right: 23px; font-size: 16px; fo=
nt-weight: 700; }

.list-mc { padding-top: 14px; border-top: 1px solid rgb(239, 231, 231); pos=
ition: relative; }

.list-mc .list-hr { height: 2px; border-right: none; border-bottom: none; b=
order-left: none; border-image: initial; border-top: 2px solid rgb(58, 128,=
 198); margin-top: 13px; }

.list-xqa { width: 60px; height: 26px; font-size: 15px; color: rgb(255, 255=
, 255); background: rgb(38, 100, 204); border-radius: 1px; border: 0px; cur=
sor: pointer; }

.gjlb li .bztm { float: right; margin-right: 36px; color: rgb(155, 152, 152=
); }

.gjlb li .bztmc { float: right; margin-right: 123px; color: rgb(155, 152, 1=
52); }

.cxdh { float: left; width: 300px; height: 900px; background: rgb(255, 255,=
 255); }

.cxdh-b { float: left; width: 300px; height: 150px; background: rgb(255, 25=
5, 255); }

.cxdh-lb { width: 300px; float: left; margin-top: 30px; }

.cxdh-bt img { float: left; margin-left: 27px; }

.cxdh-dbt { float: left; margin-left: 10px; font-size: 17px; }

.cxdh-xbt { float: left; margin-left: -102px; margin-top: 30px; font-size: =
15px; color: rgb(131, 131, 131); line-height: 30px; }

.cxdh-lb-b { width: 300px; float: left; margin-top: 10px; }

.cxdh-xbt-b { float: left; margin-left: 58px; margin-top: 5px; font-size: 1=
5px; color: rgb(131, 131, 131); line-height: 30px; }

.con-gj { width: 1200px; margin: 0px auto 50px; overflow: hidden; }

.con-gj .cxdh .xz { background-color: rgb(38, 170, 255); cursor: pointer; c=
olor: rgb(255, 255, 255); }

.con-gjs { width: 1080px; margin: 40px auto; overflow: hidden; }

.list-yl { padding: 10px 22px; background: rgb(0, 147, 250); border-radius:=
 4px; color: rgb(255, 255, 255); }

.list-yl:hover { background: rgb(0, 147, 250); transition: all 1s ease 0s; =
}

.lisyt-xq { padding: 10px 22px; background: rgb(0, 147, 250); border-radius=
: 4px; color: rgb(255, 255, 255); margin-left: -7px; }

.lisyt-xq2 { padding: 10px 22px; background: rgb(0, 147, 250); border-radiu=
s: 4px; color: rgb(255, 255, 255); margin-right: 7px; }

.lisyt-xq:hover { background: rgb(0, 147, 250); transition: all 1s ease 0s;=
 }

.news-title { width: 680px; white-space: nowrap; text-overflow: ellipsis; o=
verflow: hidden; display: inline-block; }

.std_title { width: 800px; white-space: nowrap; text-overflow: ellipsis; ov=
erflow: hidden; }

.std_title2 { width: 638px; white-space: nowrap; text-overflow: ellipsis; o=
verflow: hidden; }

.col-lg5 { width: 25%; }

.search-content { width: 1190px; height: 103px; margin: 0px auto; }

.ssss { }

.xwlbs-bc-b { width: 1200px; height: 30vh; margin: 0px auto; }

.lawdetail_T { background: url("../images/datalawbg_1.gif") repeat-x rgb(25=
5, 255, 255); padding: 20px 40px 0px; width: 1100px; height: 38px; text-ali=
gn: left; }

.txtBlue3 { color: rgb(0, 102, 204); font-size: 14px; font-weight: bold; li=
ne-height: 22px; }

.lawdetail_C1 { background: url("../images/datalawbg_1.gif") repeat-x rgb(2=
55, 255, 255); padding: 30px 52px; width: 1100px; height: 100%; display: ta=
ble; margin: 0px auto; float: right; text-align: left; line-height: 24px; }

.denglu .dl-c1 .dl-cb .dl-cbl:nth-child(n+2) { margin-left: 20px; }
------MultipartBoundary--n9qVhSbwC0jRZAkJ6e8MeoQdGGcvYwOjbK0Ekb6p0h----
Content-Type: image/png
Content-Transfer-Encoding: base64
Content-Location: https://zlzx.zjamr.zj.gov.cn/bzzx/assets/images/beijing.png

iVBORw0KGgoAAAANSUhEUgAAB4AAAAEsCAMAAAAVcl5bAAACqVBMVEUAnvMAmvAAn+wApO+Uteub
u+wKnfABRK2gwu56ve+Qvu0BrO+Eve6Jr+hDt/ACULIeo/DH2O9vvfBfvO+PsemDrOdpuu8BqudU
uvARofEBNKKJv+7A0+yXv+7O3O8BVbgusvAUrvCmxe5vmNgBPqQCXL+Mt+sErvIqpvDj6fLU3fBM
ufADY8MCsuxlltuIxu+TyvDa4/R9quVFrvBPse+40O9YtPDZ4+1htu/G3vQpcMjN4vWty+4DaMmd
zvBYkNg8q/C81/JBeMwCM5ZFgtEBKpAydswGXrhFc8EFS6ZajM9XgsVUg9EzqPA4tvAZb8m1z+h9
xO8yarwBU74BKZ0BH4Z5n9c5su+Hqt5Pd8ADPpgAC3o3ftB/o95jjtUBIZdQessUZsGt0/F0wu8B
Q7VrnN44ZbJAarsAGZAEb80sYbfG5vldmNx1oeAjsPIFR50kZ8NjlNAYU6kAD4Xq8faR0vdujc84
bcVOi88ketAaYLlihM0WWLJIgMaCzvjO5/iRr90BNasoV64kr+yGodZJjNl0mNADLYY4eMGK0PdI
cLRljMa75foiYa+dsNsGOox/ltMZTKAIdtItSpqpxOYLbsOdvOSRptFlfsF6zPiEnct3ksgibbs7
UJ9Zd7g2hdfb6/gBB24DIHpyreGhqdKluN5xicFxyPiWteWSotuh1/YLhNcvXqQVP5u2vuFFW6av
3fdmxPeQlsx+uuPFyONdrOKttNgcSI9KouCGkMEet+37/fxZv/YHue5XaKnX1uFsfq81ltxDve0Z
nd3Av9A9UoYkN3mhpL5YZoz17dx9ccLEsrrfzsethsGHjJoK1Oe9l9cQ6/h6Z5veqeJbQ22umZWm
abpd7vqK7/qQbG/16bjpP7BA4PDhrJLw14lIFFnmc0X04DcA15E759cxAALtvklEQVR42uybC27D
IBBEQUi9w5yA+9+wrZJ04m4ibAh4wfOcj/lkveDFEywcEIQQQggxGgmwEEIIsQMJ8B5yEEIIIXyz
pAALIYQQ3nEqwNmVGSGEEIL0EOB0yzrvne8+ELz6KJQEWkkj/DbQwxYa/OHuGMp9Uy5nyhbCZqKX
1yyzyXcOwpis9qG5IW3t7hc1NGsHd7nobRLFbmBZv9nI0DHXfo0a74XNOLlPerlRjmZbkkdPGtOu
LEw6tXV6V2Ee2IEzmQ4B80cDQpjC5nAHcdDkiv00pavOWbEn8afpQizNisNXPSGuAxxFcOaOJHQx
zo+uI6j5RH0hxINlR0My6UYRRvkoi3alcAJsEmcHCtprgt+EWdBQ6HOpgK4yzzg6J9wn2GkXRp1G
k3nodH/xbRzLpQVa1rwB7Z/u7h4sy+3Mev+HpADAbF1i/HNyBO/9tjgYfMZAeSN5s27t7Xrl9iXP
5ZVZ/E6sUPOHIiu0hS6ANWDlzsLPew6jYkUQimRK4MfJpXvSlnzBCL9Yc4UQYj/zXnFh5Y5pZpep
FmhqO28/p6eCxAp7vQJNE8r3nGdKHMTjmY5hKRw15+vx2uIwBnofC8HDYoMK4NDSf9w2Oh+tSsXl
jtXlXh7hE5/jsQddZ9VL5M5AYvvx4u+2q058XztyM/m3LzfiR0cJU2Xi+U04Bmb5E/ICh1LRFXAX
vlqP10GDuuksi9t/z4lt2mryJvtnq+4SOHus6TJj9iAUqf6UVSPurkXnudXXtvn0hBszukDD1iWb
W1TqrehGY36yIcGWlcI1XvyaMZPbA6OQgwCcLdarfK6eDVNuybPapsITSZjr2Ydv9s4Fx3EQCKIq
Ie0dfILc/4Y7q1FUIi+dBmxsHG17JuEXcGxM8fjM6I71ssXu9swqk1fHZ52+mGnZYE8gYDtmVtL9
BKz4Jug+XKbe6rq/l6RbtBY3OMXZIqzmDPSZgLehzU95+i1SXyNurbf2An+T0ui1q3Q9s/8raWaG
nJ6LoN1PAVmqpsP2h00E0lr1vpqA60yYMf2IiKOCBAjT6R2v0ae1s6KIJdvZcAI6t2HRWNXRlPuU
1zJdUDnyDIJsFBJweQuiwR6kLqGmHEaUbCG25NYEXKqT6tB82olTvzqpxubyeL7pfXuloCqGI79z
z15dwdT6vHHQ5QSsRlmhZiTWLMlqacOFY4K5wOSkG0fblaQWkrT2UHt6WVdjgr6EOuKnVDuy4f2U
ZaiMj+yUkc8V+MvLDLCB16uj15nAHRz5Cjhgrs0Xse6mUgkUPl1Z5glbDc3oMdv7E7BTpFfRYiEU
ak+u3DkBI9AF5mevPq7np6n3LE6tBJzArfpqYUjAWnFg7dm5nym/03pjWUUm1GqgZbMzJmBC6WO/
JG3JJHE94Fwsss+f2utUXbJI8D5dfPWRgOdXLqHQUy2XDY4jr0PASr9RTsCaRcBjSDJMwAxl2s+K
S9MYAWt4Fls5AbtYMYFiRc+Tq+NWkIC1zFo1nUHA6kWa8VzZ/Pjt5VV7CVgkYCLpuAYVeuJJX4f4
twB7f0ORc27bMis3kuozMd+zROxYAmZ0/D1HAVgBjXJxKxmb3piMNI2AHdQhQVE5HJ5loSiXjUzf
HLA6CBiZ2TeBgHF2MQHjY0hdVbZ8ynwGAR/Zy5ddDTfhsNmrKa0Uny4oLvpswWiObzXumVICLtny
5o54KOwjEs14uVVxND/5sIg2/z9xhp+29zdue+abTi4vJ+BkEnWCpQr0+drdloDjTTK6GQEHFwU+
fBCVXx0E7NB+AlYgxaGcKiNgByO7800sPPKPi7Bmr2vNCZh67BeO3LHRJQH7iFWpWBAj0R3ckUuB
rkt7HvU+pEqbXXJZdaNCh2lxkn5n+pbF3mxnCbD5Cirq7IkE7CLDAbLOBcrUPOHYT8A6noCDMuC9
goDZJUAuKQEj0+saCdnFW3IsATPfuf2InIDjzRd28J4pIeD21U4PIi4jc1Z+VNO+VZmFs792ddtW
kgXS800Tdj/C9qwbitLkz1079F/WW9eRBKylCThYWzCwLmgqAWtVAv6xGxDwCpYQ8Fgzp+u3cl5y
dTeqbjD+W/r5lqGW1NftTyRg/3ipVnJC273+zKjSuy66dch4tqIjoqCwV8+I64e9caHGCbh1VteJ
zidg5t5IwEH0BAKGLULAP3Y/Ah4x6qOPE6WJmyJ18KTS5X/ialxPCqdm7XcQ3YWiG8//Fv8au58v
3Jbk1NgtDBufBmbIPBlgv3zM1EvAaC7jRi0eqROPKFhDw9hUsJBBENVcmOYRsC4iYF8xEPCCFKCl
CPjHliXgFhUJz210DGyKimlnEawaN6fff7ZZ0MCmgTQ7lsZwargp9/niXB3HU3GMbaNkbsvP/VZ2
xDrBJJ0TN/Ov5zIlh0vKZbad6PnCVspOtrOIYhlnEbDT3YCAg1LPboqWIOCf4zbLFt5eH9S1PhDN
dfBA1ROqZsf1V4NK69O5u1VbSH+9CpqLnMybEf8G4PsAHptzIcsu2VzsgJIA8SDsb3eS6HGTH1DZ
b4fTOaHs+3X7VQFF+EP+QRl1qDgYhzefLD5KNNfb9jTG4u8jYNmZiguRUBCpmXvhVAdrV4O4xL/E
utbI7H6AWIkdnwiaK4adDfbno/ySH5QLMacIwgSSEykeyliFhjcKa4EgVynoo95SvKnaxQ67TMVE
b5ZTbroM2rV5dGgnx1B2++XAsB/MgctaCx3mXJGdfeylx/ALHxTL8X5DybnpWwjYngQ6kvr3wgY6
eLkhrw4SQB8mbPx0NfH3XQx/1Th7y3pZ30Afkj4rq9KhMOynSeWXGsxtOs5WftKzMfbP/5PLN/TF
b6e9cVN5siJv3IAbz9pyLjZkX2u3EdYOm5MYg7EQq2A9WLttK29WmjDsBzFTIHk1hEJVCQaAS46D
izwstK7R0DNInYU4VAD3ZwQon6bvmwNGgooqlEyFI2SMDXhDHFAHCycZD4DuMsFBt2vbGqOS8Zcg
vP5qaK1OrvxO7hBxuMipeescIYccufxKL9UcfXVG1efufPzrH8nfXGLbURVwwY3fMN1aUSa0z0la
53/Jx5W0Qv+NwQ7zjiUWcsMJ4P1db/GIp7YUEaedRFAQMOTRBSaNtyDF8fkEGo/4REiAmo74IgKO
pBf6wqKju1ynxF7jVpWQ3xGMaoRKgSLHjELC9hfJHXuFsVxfStdK3EbcTbpolXjZR+CF45CJa1Qx
BV8j3XOHzgPINq2rzkLz+ZcETGnlbLCNHGx/INZ+Nc9C8IsPK78dgc5vbSK8jRHv9Yut/rJ3LktM
wzAUjchMluy7Y8ff8Cn8/5IaR5zRHDRpGwqBQU4TW7LdPJxcX9lpz31jtJDnzrJfPz96Hdg3L8VZ
kFApVsWom68fFQac7BsvmP+vMeAHpGHAplOH9NMaa90zQ1mSjZ8F7aNfeX5w17B8mT/tVodIBpid
eC7ZNImCIPDyuI4w6oRE71HH6B4s97weLPZG+3lW+1uVR+t5oPvinQIDZil4ykYc1rIqTXFSMF/0
aFKniVhY2Y0rvMkbxyqrnSme9r0d8F8aKOlHGHDITBXCx1QfHx3LESPH6KzG/xolMxoT0+cZ8HIV
BozytV7Ydl+aS6PpxdiVQ9U7Jn+nyAYVGv+1U6+JebyPhzZw2WlZAI0mVKrv04671zzkaF5BbK7V
qyhcALNekc09H74nUNRdEFarPTXuayR0/H9oRvzNIItYww9ZmeyyVCXxas9kGf29i4aLyyrX/LjW
xX6UMhp1a+gTp768Z8AYK3vFIPBoR0pQu2fqVq9SLu9UZiDiPnuwcBT/GbAOBBHt9PCt26NJUlC1
Rh0JajZ9M2lODsBzZnKzKnGTZZE01RF/D2zHrFpejQwhAOKMY1AGdVL7noth6yWJtrC7QnX3xebz
CGh1AmKszM2aC5by7SjfAsJxOAnLlBSo7CdnWU3S2Fu8zXZAswvk+OkLTNfC3Ce76i0uhXRPEGBh
0bTQ6HT/qb3WQNmZcuZSKRtlJyspgvJTkep2mhAFd/9dBoxYthHuIoPIr9z6dwFVM60LNoVIIrBO
eZAgeEM5EyQjL/X2Qt1u/7XZ1LRxKFJSE4h3oyptLXHaa57LpsMeHEM9AN+q5M18QwAeYjscqb5I
hahkWV6TYLV/tiW2ZYvaND2cxBHRBvxwY6JVyRgcPUdNqFGOvpv4mFeBfShXtiYeaiK3iqPGUkVQ
SJoXiIoKEAZkYbrr1NWstbTldg53b+9nus7glJNxbs6nPW8OGKyjrPK2JlfUZ+1Do5LNCQHMawwY
uTQDXoWy+fkOxOgec7qE55Snkr0zBM98amrIT1uV28SCzXNrwqZmUcuw5xmTmyl5GwDe88jUDmLb
EgFe0KvwUbhvyoYwCmIIUtVRa7yC75lOdm+xoXxBovYUY2znAgqDugH1FxsGMD0peklbPVkAuc6m
SDUpFqrmhAOpU8f3I7JFweMbA78ApQdxLUZo5RfBxbbmB6JLtFBwgLpW6ClYv10efozHYbR99sRT
M6CrH9A8lTTxPrTMuCkmdZOgfIP8BxUakOtbrFHGO19gwL1ciAH/bLIjuq2cAu+B+2UdcasOlRSe
ciouAKbNZH4dPyrPya4eSD12I7MUPceHzm0OFXZxmbJnQEEVP2JhSDV/7vM0QWz9ADBw1gCqFEU5
p9WZ5Xwoy3ejiZLO5ZwHOoF3hqnKRO28DgXQV4fMhrS0Aa4sZabUOELF/YCm51k6p2rrnKaZpnVU
WW6mrcd/xav5zKisIaPmVpHQe0l8UvR3/RdxP/ejnDQYZ/ETWmDuh1on+spseQ2e5lK3BGVGh9YL
W4oRN6ayUG2/N7XCXCKKo4q+NWfsLANGrsOAP6jffKLnCNLxkNuTukapy+tbrkC5YMhSU0BGxjGl
Xs9Yv/Ja21jNiEENSI2MDNq1yskpHQhMrQqcCwXngt0FvBu/8oxQpwBkCfKRCZzCWHCEjCNq0o1Z
TouTo8Dg71hn4Cc8IuE4hh0svMc5ztI26jHRIqcNSp1F7F7AWpz4HlKrbpGsilsHU5bSuA0XBQAG
3+xpPsJY0V4X9u9cQnMB45nsfpXyV3uT41Q+eXdk6gdBBMyqpedQ0YRSJ44tPWLkPS7ol58GdTER
lU4wTLJSlFrUK2Wotw33Fjt+T9GfJnHEgJ8byo/eL+2r9qZZ0Hr1L5cb6l5CpK5MpQJbE3Vw/hmD
qjcCX50oH9Vz8UlCLYVRBAEt8a7dFas2WEmI1JgeoTcaW8vhkK72Jqjq0lElqkkWCazFmAZKssc9
MjXvBL4s0N3t+ycHS75v0xc9d2HGcxlhHzMGMwHb0higoXJVEwGvM1mEzAonZakMGHSsMFrizwwC
Y4EC+99+CQsKs2JXdZaiKnq+ov4n/sLwK9ZhV0c/5mgxwtdeoR1QDr0Ri4FSWXvczIC9FmdDRCZW
YeSnv7px/hOFT8qHy73r/UE/Ikfct6ZlA+wQN1ihTyEexg+hXYpsJU2m1Ncq1aKEwiTSqhDGZ1sr
A0aG0voefdGgqDy/aPS2TwMLnJNMtdMWqdbnoXG7p6kOprCgOy0JwVOYvZBkOJVLJCv+zof1+jMD
EuXo2cL8G79JZmt6RXV4OJezUgEYT7IIb0dzV+ew6A8H64OCFVOvZiYh9MigHTst8WqGaIcPJaK5
DTgr1XOolgEXAlaxLyNNIBeNs/X8UsJk2d/jRm8LRhZFTa7ZEMobGhs3cI9kO5atI0qvaKQy0Pbu
iYv9s1/43jREWzwuuI2wzNWy1aHQFlgBO193oa9Ialcb5sbdYlVQztZ+XKQybTTGXxYPhB/LQ5l8
U1nqQfg0VK8r/Qk/EHwhokbxknq2HAKJTQxdiN6+24FaMkwdxedmJAHl2SL3SdLjM+/nYdl3Dnd2
0OcowKm2RtKuweaypYnsp6V27G5AohzNSvTymXwCX8+oYlXCFI8EU/e7pL5aanNX6jK/ejVE5EAg
WgGWzGx6PuMtOTIYUY2anY+75zw6GBR6QG7lNnvyf86EX3Q4P6B/uPOlbz/YL5T+gb4a6o6uWfTD
XJXBCAXN/IxtN03g3cYnoUUA1aOHrzvSDDAYqI0wDor8HKGtc9am7mnoj+/XyyIEfk58GxfI1UH5
7JBo9IW6jhXgWeW23MOMoax8d2xUNustmBzjEzsQ31Ppjw7GebfRhBPPukkrh+6LTi8ERn4lAzb9
JYJYa4VtKxsYbAbiQPO6c2Lx7RNQHL8cFK/1r5LgL9uOcRDIgKkvFdVMuofUJpt2RLe90Zsti7E6
J27ggeoFoLLMdlg6gB+yjApBmh8X6vkwQXONNmunC776yUZY4DhH2CbnYP50eWJlwqIm45xG3YYo
qxovbfO2lmCDSrQHoNreIKAuiedK6z4mjr6BbJ0EW/CSbxODBbvjc7vN1S1jachc0OAiJFExOBwj
jPQSU7WD79CMxMieDejgAgtuD4WRmF9PgP0akv6UAfRseC+WovXEZ2KEnHUFBE+ZEd4PzjWRywrk
Jv4IOzZyHlGD1wX+SfSsHNfTPksSe7eI9FMdimcYxwREdUmTcK7TPuHWaBzycM+88OdcKJymjIRz
9btOkkQ80Vy2efly9ssWBYJFHZYDAOlF1TxYx/uaVNkfaw1wF5Wfer02udwt7peoEFmyXcxtBc/b
gNgdeAcBHusdgwvG4mhGMOOSNsIn8Z22HcKTC29J0JmP3nTVrncRl1vhpkLeRh4ygrwsFYbvkht4
L+hLfdfF3H409/3o66o9ifTYNdfIlR85iIbo5oDRDA9JAH0eJxnmdQfR8elLRzLRwF+NbR3aJNGo
WYYJgD+W8Cu9J/pr2yi97SNtCcLZOC753DqJvsdwZqy64mlYxmL6OtF30/S5vnjnmtpmyx6bPcKs
5CkbCDpwN0F4xKYti8CBgVqxXxmyIDF6iOnPHqt9T3YI3olxcQxc83nGq73QUs/J6l8DNhJjJFYW
0HdfzW2u05Zu57UykDeIITSeKxhWC6HfL+oPuyObQXKaj1yggf94dzAnEj0ta28Y6DkBMu5JUVgk
MuOHiatkgAFDeyHdjOOmJnpYJXucuS0Y3tt2igMED91ySdD5L1UYh9kGYmoyWVssja6OYd+8n/iN
tbEgJG8zdsvPvdx31XpfjZTA97Y0qHsgC9UsOGtmevqimen/vTM5NJflE8unzxPtwDljcC9kRkim
c5n0BFTGfFMxVrkfxObSgv15xGWWnwyPjqO5DLruzwveIxpMExDvn7+M4D47DJYDRS80CFqr/qvC
739PmKV4EuW5YqImiExFH4DbO7SvY52FH2mMwWesXvsb+6gCA75v/q2m8e/LUpzPGxj88r1ER2zG
E3BZQ4JXflXjtt5X4zMmF93XCbM5YrvHkjKL+xKTUCzRPOa3RtYbcd+M1XdFxNzz75FhiyvK8vHL
169fP3/2QHDGQGHx4FV2stWZV4m2fAcMGAqMfDcD4fv7IGMV51A4zEpfJ6thzGWN2PYmMQKn5l9E
3G/snUFy40YMRQl0FTdTpVJlE3MnrZQq3WW2voXukxPMIivv53BpCIBekB5Glh0nSqxPshsNNump
EcXPj4aaAyaZQ869DShWuBKIL03xBLva0vB61fan036/wMsBCabN48L0MzV66l9nSmuY+oYAyw+D
B0a/voib///r5X+C+nMyoTHdlmhEYt4c5yEhgLAzFExKlbvnFvJ3WSYjX7Pb3GYwtQkVa/QbZWKh
cQMEM5heQiT32iAyizl7fX8k3Al4tzsdyEKOtSpOSBY3dvWGOb5jGMMrW90orIsdvTWPFn4R8h7I
6Hnf28RkePGk/FvZ0eL474/rvhGRVDTO5Tsxo/84p5Z6WfRp+9Hn1+DGlpqXJ0QyoZf9abcxPJ/2
MaiiMZTckn4Tzc+RexqXj4PwdP5jgdYOaUjtwf+I2wNCVMglzcYfZO7vbvXAOqaQePONR3H47O14
SYLXc5Br0b7pm51ls5MhNZUvpoCDaVGv1oZuF5pXQXb0mlCWoTcuiWHhvxnvlNbTpvPv/mBx6Cp6
0cGvSrJa6TSwOilWBSUXKyoOdbXQ8l71/nFVsYW3krxtxFaoJCpOT7u6Pwj3nGbw74BZWc2oSBLO
KDCPh+K8missRtYzOlViZ1ycLno7lv2ZfZ+ejsfN5mt/wN3nlyVDzmqmH4nNX2yMAIcz/3bj+UDD
8sOtLCysYst1ZBoNuON43QOriOHOW1C7ow+NtCJ6+yMFbBaa9uzo7Jn6CiQLRLyYLfKzpsK+74Zg
SBTYYYh4jwsw34e3n3H6+nWzO33dHQ5rb0YwsA9mDWACVC+6epC7DYd7IeL8A2FoqgxrjQFCeZ3c
1bBTqQ4ETNdw4KsQaoD8EDg5ka6Pg8hj3O61YKpi+JVZr0o8WdkyWtwu7NvcmWhfds/PXzvzWnk8
Pn3vOPb6uDn145ImUwE38p3F3OqbRkqWtDpzq+ZfCkvI9zKzjRdbr67ikkOakPPi8kfmBw3/ZzBj
uHk7JiQmOhMF7Aj2dVd0a8apSb+VghtHIYIdS2y08A3VVUiUrBcSVqs0mlnKXP/f3h+efuPh0+b8
lH46EDcolBoefA1vuzpbZf1FMYzrJUZGwGlmK86Qdy8lVvfK8G4VBpIGyhWR5HZ9Y9p10CkOpEkF
8X8UHvwLbhj9gmfLSDAqE9HqNmqUUVxn1NaWX4x5jxvD8bvj+P34vF3sko0ny6U3rNZm6BUcn98T
cwYVK4nX5hon6+JfIEzmMb4OwcGcSMn9Z7blxgg4DjzE8R1jvqnzZEVEnc2Ge2NzurQ6izH020z6
TlOh35JSu9jOJdKgg2MNbkCvZqSXMvrfMjwsP7ZURmIWsfbfpYZnCH2+6VyT3S4sCE1cGMZMM1fI
dNTBdKGqFNzwn50DwlcdIRb6EoG28IROQMT8EOxWbNX64s5UC1OU4SSTHy4FeGiwrejiDwIa+CGE
/ZN7LVR06muHGRAhz208c2rXuC0lsJavgsZP2JfTxpTv8cy/3eiwxu6X7d76WYcepe4U3FtmW2O/
XEaJmX9ay1ePBDGzyrUsLfpoYV6/4C9gl0hyMPDfbiGBB0jHg3jvFlc+mHpLmPhEBSod4SSM3O2g
+7Sk5TNukFMLgo17V0MQaY06pwnT0qsq5dtEMZBL4SIYHZy50ZINLvV1sL96KXqVrfgLVzB9jyd2
08AGmNeBObQHF3VULcsG6Yaj4xDFoWpikrS8bwpgondCKNCsK1P2Cb2ywUxHwrsuIeBswrxyw2SU
VHjxfCjuesKeD8RbI28QGTA+zbYSn+aRkedBCu+83+3OzGuka9r3jM3m/A3b2oX7ZWuUa8PEnX53
PWL9/Mt22xsdrmX59ika2wsxo4TGMcKkJSL1cpjUVtscLrBj/7wC8UUe0ej/BoZPiXbMTRFK140o
sEcCzrr6F9tctPYl7uxMq4RxZt9mffMcyN+zuaTPHIhdw9nCOTI2zasQwtFhQpczdV+yXqFiKNp7
jwQM8eeukuk2YHp5efn+cn5S/3ral8Fzpz+3WQzVSIzEDIvG6o3kVz4wLws4wgsUcJ0df40MJZWC
HUNfFStUzbJVpN6qsnZH5dXV4PLHzoClt5xKpk+WijV7Oft2A3jnUaYzualwbwsrw8LtjMsxLYpM
FNxb3pXr3icLRYcCPj6Ze7N3Cu/0e9o9b547PE9615O0PBSNAraGct2HRaZWglc5RRPDJbCGYC7f
Fq737nD9i/IdBMSDfO8YfDpzroCvBAxKjIPGrUjutYJbfyVfIprGpT4Rh62LNW11wytaZqaNNYwK
41qD2JaVFBpOl2+XfSBdAKQ7jp16xflI+OL4sKBjR1hOwMnB/SZxaIHhNYKJ0cQAZFCxQLVugonq
YDWuOEeMhXmuiVqTGCG3zJGPyRAN6iVtVVVIlNXy8ub0ur0610Z1UP7NJKyDiJbVGPTn+L0v8Gd6
MMktqD88Ssu40K+1yDwIjcsQTSwKBatte1O/iWM0TA8bAXcGXuwky3677TnSlprVidnF8vPz7rSQ
S20LiWGEw21v4d6ie/HKFMcKU2pJeKydBi/CX5v6AIHwGPq9U/zpoyq76BCvNJjo+jYsjrDttMQ6
uZcXCdwmY99kV5h1tsValIFUxJWf86/SBUls9joTa9Tz2VJB+PPfRrgHW+ZVDZzH5ikGZI/ozVFS
cSFg18BPPRDd8UeehEkh43HayrG66NY6wTNUG8A6tIoLg8caIsALFauljPKOiTS+c+anHGKHiahq
DgWLiprJCyUdhc2IVYN3MPHHxKMl8YkIeDZILjeTRL55AbbTiNK4HTSrmYccIP3K3BqX/b4T6VOQ
7ksnXci4m8a1m9N++0vXvjsbJwZPR3NtzhyMJm+kPthWwtLMHF0MLe2LR/wQcRLO65rr9DL3vYw3
EX2o33vF5Y6eyxT+4aE0c6vew77LtCTa4jnNdagR3QuWlpSxTIag3+53YwRu5DBs7Fzrtq2Q7xUt
jO1NdcMK3IjiLMMhDnqkER5sqQp4JSesSuHp28u3pOBNz9jsDNyCgqFBqBZWXZHDNW/LCxjbUMrw
HuDgMQ0LS3mJukHL9PfqdpuEae9bN8UNEQ1M52K2/mre1MJ2DhWYl9SpMkdHMf5hyLpH5NMlYBFU
uhp+Vq/AZFC1NTP0MjmZt/Az0YYSgS6/youj7aBl3yPLnXttdRJ+CVhrBOx87NTdQ9a7LwjgppGq
4CtPBOWX31qGgmHi+iUhnSG6JhnbMq+gDI4JMN8dzif02TDwaJJvibbCvG8jX1KtDM0KZ14u/5pR
O+irxRbrujTP1/IiSfSVoLvXaXcUKjZgjZAaiEb+6ixsIW1rKLoOFdMaoTUGTpFLHmVGEPC3IOB+
/9gdHC1RA8no3rYWgs4+Y+i5BifwALpQpBiP20veFK12b1o1dZXRPXVbVOW8qBlAkpOZwRcwz5VU
wsMDao+P516cGu1PRcE8Ylr9I87VMNRKH19wW6EpJ1pmezETvks3AWhcSb4Gs9ovm6DdClyl0buC
o2VqnVoZlW58hyBaOD8u7RY2Yy1hM/arxJ/DzyW8ckuStPoKHtnQdwEkWCwpqvj8IAnMa6HlQfNO
OVmVA/r1S7Tc3LNARi3Ov72yLOkgzwkqd2BXbBkXtgIdnKs3rHS4Bf1eCUkrqndIxQq75kzjwXsD
nN2TnvmKdQL+diFgG5b6uod/I2wM/D+8jgtTw89QdLiQu+NnReE10KZ9ZXHFwsCu1UmbZQpfbdyM
VELkaDCxk7DkIqJ4z00BTFhoZcjgKLDBh+Y9jzFwwf2ZGDhzGPm+6K2k4KQZZMsFZRaNpGRfYGCt
SjVO1U4bmPY1+F5Z+MkIuJ64Xei4EfLODlx7majlFUnZERZRK62z9tLbTDDCTFg1Elf/U1Ue+PcB
J1ASovCGezQKAJLMOqxORIPcpuxDh7zWhvf1MAR8oEICu+y1erbKWuvY9nVLI4HspWaYmC7EpbMe
aBDi1UEgu5uvQfkP5wiv1rFEQThCoW5I3WpTwB0eKLPETZsb2manzATobfxwkdHfqIaPwU2aWaFq
AdI2P6/xw9O+FP6d1Le+kEqVFFySV10oeH8vkL2YIM7jhoApykqnIYzfiNuPbNeOElvl/z8XB+Nb
0Zj1vJq9poBp0oorBTmJ1CXukjxbsqN8bxGqhu7f756cf/sXytYsAt+8kQM+ADV8PDXEtfMsbByF
TqVLXOKoXqakDmR+oceibTdQc3VfPsVcnm4eQeY7xMzln5X6lmFNvOGewTrfbYPvQMk5ti6e7czD
HQ+r7k1gwb4NlWtDv22ddzGjpAAjH9tihVslSQwmRCmvpoPPkCRkjTSm5EycGM6v2WFxyPh3Ln8r
FLAzsMFm8nnqPNxZ97Asp417N7tD4+W8xRwGguFp7iFgvQG+WPFzMDD8W5RszgLorSaiwhyBjD07
2aa+zQWzuFSn2Bfg/nWFPuVdFCzUa1526V9NxPFJWJhRmrwvqawB7tVsMGxBNrMm83pVFXAeUJjZ
LIPocjpd6BfkN+undEadVAy+22rfuSqB1YswJih4fHW3KuLEHzpt4fGUnw24Dq7Zhmos7B59iN5X
4Tff/iEwdiiDAqZDCTpDEgPXbYN1be2wJjK4ikb3Qr5EW2BefsACFtsWj0H75lVa0D9m31hwWYEN
UMDI4krJhm2hywGrbv3TOK4mP0P1hAp8DV8NiI+QNDRC0Plw7tPmbQI7Z94Xhz2eBwMnobq5OikW
8erAob56/+CegDe+xJbQsrQJ+YoYzkhaZDw3W6WO0NleM8xdMKhiiepci1nD2xb+Eeg6Y9MEuP7n
MpiMoPhiUFVAt9ialitWW5Ga7nCY3ZC9WE3j4kKDdlt0vyns+6stVp3xk1cgFHLSMzAG/tI4tfOp
L3Uq6lySZaX8ZCl5FxpW92eV6f7aF2sxJmwNX/gv/GhGnmdwJ0nXv3lxR5gh2WDflGfDQG/W8O2I
4F9aizMIYApnfs3JUyEk4GXBwRaIeOlg8LcFH8O/EO/WLS/DyZI9Z6tyBTAyQpTVN8phr3vpArQK
Zhh2DJPP6bAO6xwsXhQFHAwcE9n2KTn2vzN3xrqRFEEY3u2RLlkJIZ+EceaN9qQTAomcJwAkIj8A
+WZIRM4I7hF4AiSILic5+cWof/6u/SiXFvtsLKju6a6u7pnd2/XNv391dc/XvqG8D3HX9/vdCUPh
v66hvpDeLFpgFabl4Gx9h/3S/LemyOlyVqkqD8d6SrM+oAEqAdpCeotBembErJJn2f9b8lxGjU8c
0/98R+i/TzM+TTiZpgVbh2DlMWzZyJC/w+oO5cks1W5zwBDR+Rdnwry/PsYd4ebPPw2kht9fIyNg
shMCGBMs/UnM9yxMAquYyS3ep7kwDmh1q0044gCRVTCQ/y9y7ySwOkqRwIjtSwt+UxKxX/8dGv/R
9T6AxrMINFD/MP8FB8BgZT43pOLuPguqib6QX/a+8h8Qfp76v4A7fl1DSnnwPf7qYAochZIrJBH0
9FbAXzWyRfLAV5GkIDDPVcMO/hVdFUYJvXfA9BkZ8xp34tb+J0DVrbKqmd8B7W0gG24GibTavFYA
bFHH2vn2ez03mH2dnSeu0nI/G12dNBdnZHdSQruEAZcEkDK/62Mzd9Ubq6aDeV3XQK4d2z7cus+A
QWWTBEKwOgSG/VGA+TKIjf6f78HhD+usfRgvMY6ROuqjmJL0KAYuuWgYO1RZ3JaiisbK+ebLJzH0
5lYZ6wwBVgdUWGnCtltadeSnLkB+hb/3RBZ0t+DHIQWCY0GSY6GTcWdKBkwq4RdMZ8N6XSTwmiqP
BF/JCL2F7Y3KgVWhWIWUVda1JRdmVrHVBUplBmkHhW39WPj8H7ubP+5STEM6Ab4VeqFlCb7HBr/Z
pmW6JuHx+om4qtLtzMQvyAz4Uon7QqqYAQZ1hcP4lSHBOlxMrHVOTcgr/DUI51muwqBhkGB4MAHe
d2UzrbvVZCitvdFlXamLx5ZZdSBYmbbJekX73H6kADCSdwEFYkVIZ7RlTBf199/fxCRV4uo96LVY
9wB3NjmQW0fhwLBg15MACzgruG5OU8HZpvKgAq26UojLMZTnwbgsjOZeJQqHeIIA2F3wD3bBBd4N
XHa47jKeiqYfj7wT1vSjXGfnhxh3B5VQmrWZI1SAl/WqWMpdmyGQpJHg61wN2zrFYAuC53ki3iyT
Go8Sc2VUXuvrz72KN+G3gu/tr7eSqN10XeU+BGtTjniM8PXfPUfA7f0o6BGitsU/JYhTVbapzbj4
E0Lyu8t6W7qKB2GOADL5XpyJv8UMVWOM1VlxDdZfVo+rK3U/CtowvAgQUz0wspmfHvrMZ7sqYPEU
gBf0PSq5CnH9pmBvZCND+lBe8atv1GiEnIuRoc/7Vg/05qDaU8DG313UcODl0/0ktcl2o0wdAYst
BmIdxfdrCI7cgrQsCcMETWm46yhAWx/Q4R5vlZo+N5h2eV1wmMhsH/nSUvPSmgPGSZYY7G18WkDJ
29guYH14//7ArlZJCGaG8iIbjga6ypDf3bIz8g5weG2MBaBUgUt5orDvlZLQJPTiX9ahK8zCOU05
brHC7doBpCpAPbDvXwh+XvowdDyI/dnGSc292xEI/Hw34nhkd4JppahD5rpNJGSVVRPMNM6Kr0mt
V7wOd5oTtLs9IL98ZVm5bWixicFK05vMFpPZyEB63G9sShXxVuuzFGLR0ef4iIrv+fasRJ8yAgjr
QsLfkOurJWV9SBkbcrFjNEFVqS6pEl4G+80UsjH+YpPB2ZJfAEldQPJ91B0UWEfkagWH3XCfjVlK
6t4qfO2rrgI4e5GJ3sdzXobgTH7G1dogf0TFjzBmTcBz3v4b8pKxV/p7cj3rT8o5NP7oazx+dGSK
fIZVHVwlAdZxEPTur5QlQt79p4RfZySYK3hviFULOm5fJ2kmxT1ci2c8uMy4rO6Tdo1NB5WVO4Ey
sK2XIVf5lEPjcjwDCdja+B6Ab+y8pJ/sbUwHH/aaETbNTTROOMEM/J6Vw3Q7B/YagvFID+tjuHJt
uAQlBxQgbAbK0NcBTP8SwOXq0lfDI63K3RSv4iRu4FDPKJ3deLqneelqvwjTdrWvL0FSNV4iaGaM
s+2CgIXV5JEJYmNDsinJ1GVXlegtBRJg+4mxJdaDqs5bquTR8DyVyGbULSZZascD9MteLuvjBteN
nG+ub8L1bMn/Px193727fddRWCnhVwcAvG4MfaX/D5b9PtR4eyyUIiTMNrjvIPzCcO3KxeBfnD4A
uK50WvBgUloTEGC6UgHTat2mte4+YJ7rvsKTn+zFxYLams2ITt3OfZ5Hmb7e45KD/1B9t42ygzFf
ANArXqvqaKh982bFXluPmXIY6OStNVgJzw/OPgdsvYc9uzxwOO+WdD+DvagCzX0irYsiNmetRIel
QC0IjKgfGgwLBhBNhKOAE7sAe+9yTHn4A5dF/B4B2fIh67y0Act+kQ13gjpXJQvc2LrFzjJtbZtQ
2Td35vvCyDeVWbJL6J0wvDaIw1IpdDTwNtkSkoVxxp8QWMWNxvDrUtnqMrLy4G0CdlSJEbok075K
XTA+HpGXx3Hihb0EXQO/6zEZUTSSA78AAaYfFR2H4r2wzGHkVYXIAGIO5rJQ8qOftoRTv3wOgDrP
nsrm3AuKZLllEfn9Pd/qhlgDSrk7RrgzUpzPkXE8C3uL3OpQSqn/2SS5FP96v5zwN/REYzaIXkDh
QSiiWjymRGKNphrKVnD9u+DDs9rF3yCAOVgqaUtaYWhgiHr6EFtUtwmIZ8/PYoaecjwevzkFywvO
J6f/IAQ/AatUUxJ529TuUbhrHJ4tZSGzBVBQKfbLyt668h2vc99HuJMoKzR2Vzs5ofeRl6tkwDuh
1KrvzXgNw85tdrrWUGNrqYSNos/FZoU72GVZPFx4b3JmbKvGeC5OYQieVafGCbtqMj28HpvEXlUI
JuOvMhjsqKzYu+f71SV9yA2y2PGKL6cq2Hfmuy53lnm3kUF1up8Nl5d2Gy+T/YKbG9YDA8iGaw/j
DBPegrxWGknKszey+fIAasZjFVp8RsbHB2QtnOtqmY3BFaobXMU4twD2+ZSXqcOGv3h7k/iEyq54
5Sd7tg2fPivTmjWmR+e4yTRkCi/fY9klbk0TIMz5dpakCwfHcyTrxqwMKtxdC3+9brcHXkka9jaJ
XpgwRNjTwPpdq0medANdX4e6O+zKFDUMZfDgk8EMME9moGLbOI8wJSYwDeEXyllJQMAH7WqbVg8Y
QG3S4uJxVkfm50tH0X9d/ngy7+3mLky31O2X/PEiiSgVnZIEH2m9sS3g940qqC8QLNnoWKa/ZwPb
ZW4xLDYUZ+ahVlH7Nn7YWa4CgosYhcEs4+8ZoQOnNLwYkxoZo0WEVsNeALhW7J+hsizndWcNmkbw
d6/pBL2gb3951aA3e3sm1DbBR6YMBgPBuUJ4f7CnrK82YoIAbad0kkOca8uiEjLsYGhBrw8jqSuW
JG0jsTZpgnHyAp2wZTbX16GMpGxFAj2aalbiln4YIqTzScLkLZAtZdnW56uXgXnaUmaGEXNgMV+U
50nHbW7KdNNBmJV10x3nCZ91BboGD04nOgr2xInmSOolD3hvSwXTK+7SG9l4VEOfc91PwpUkd/zZ
3zg0wgL8/lbirt4pTfnpp8g/qSwgjMCBzYDXJyMFBK9yvD4ejzt5oUPYCSQnJJxB2TgYJVGLaeBc
Kw9WZ3xESZJxLjFPD0ynf1RaVFlwJWm2gdpuYnw+JGKrzaeR0UfS6tqkpA+1STeWKGdwGAF7QSkQ
eE3OIQm/DG+i62Xoc4m7EvziC2rhPAV8D8mYdDNfDrqhK0XObTf2TsDWKbRqbwJs2mulozIwS4G8
MvxaV1IlY2PBdR9LEDAr4qUK5ZWZE9CMu5FRVaaAys6MU4NL2AX9sCQMFwjmrhHrlviSKA+VCNM2
BOvbMgDHwTywW4Zf5YKSEF8meTFPzQC8ZGObzBm5LBrXr0DsnHBeOOz4aAwGTMFW6zq4rVpbGLqN
N5+9ltTAXmdHbfetKJ6Pv05csna5NACncZSHjSivhed5cS9nYmKyzHyZccmMzPFpxZVNx6nLdRrb
FLAyoVdW1pTF0DGfpK+FAdPvfAH0FvIL9HbpECzIPiFwXPb1n597HX7MMEu0JWzyYSIclwyGTrpL
GCR7FWVSZs9MD57D0lg/PLXuSwmBxnb6tnA+tL8MF+lqxsvqbwaTTyTk+mE0rINegOxSv/zSp/yM
6r7/A+Q1rYP41jglgy21pKKvpx2RGfYc938CnYfVpTyD1gZXXQ6RnE2bTKiWQ/if94HAe4mwV7LW
gliwV6Kqy5uGwbXAbw32pgYI+4MKTeMAT0gwaAw2u8lUcJp01fklaKQhdlYJsWCvSvfUALPZM/sB
4MdL22svtxDY50MMa6A635XdyxbV1mmrFzp8qRIHtEslZOXE8KAS3Sqe7F7Ot6q8aABXyxovNKpn
AUFD1U9Y49tXDxEhs4gBb/E9+wbrnGJig5GrDVfeSyFExZNdz1QJidBIQBI2Cc9UAntDNlEP6xk9
i6iZJ5fJWcm9uWAwwhm8VpYKIIO/gEm+XSB/o3p+qiz1VQvgOoVh7WaoQuzK+tqLAwh8Bn+T/hb4
7dIQ2KIds/S/yM/u/2TKzfc3x5UAJwYbgI2+TNAl0NpqPWVhm0qe4OmYQiaD+QiZGM4jNYRPnxgL
0Ha47QyaFuim7Gj9yJU5j/U/Y8DaG/V4ASRvAjse/ufUHd4QBwsl+FIU/BHrBbNswfVcue+m+nU2
QK8ZK8/gcj5DqazsVk3UV2n6n0WALQG+kaYk/MoNDQgn2vL++7+nAzENPgcYsAxqOgGFlcq6B/Dl
kDB8KrowPmSczkBuWzWFSgNyDADfzpQSKq2Gvx2F7YiO+WDNBCBtXp6vBxg23Gb7C9nMf+dtJ6dp
z4DlMgDZU73BUQ0tLkFXaAXcVQI5Unw5F3OrPujrowTkdoOaXhQAdmnrh4cvNKbNyJuSWxptiKNJ
LZFKNfTeGoYCX4nAnlK3wui8QDt9ileK6v3lUGYFZLadq4Gp1u/v1MBrEVnVBCu99IHwDMn3oTcK
w2QvN38Nyy58wVp6ZP77Op3PDX0ljf02/L0HwfymXfmv4DdEEBxZ3uj96WfpScaJDzMTvAygl1tq
VOVxwrNtiRFJgJESmv4ga3tJGWjzF5i0R/uRMaI8AWI7Oj/Bbd2vU4VNTfp2h8VhuYoq2hO6jtzk
bbKlwO/yikcqZDyByjVNF+pEX69271soHfqMoqqdjhWCjb12a8oFbQQO4F1TiH3Ohft29suh4rww
N1xh2NPA02agJTxKwoLdOESdo6mWrDo7k0zJpzW0sN3uIC8OCjdd94Bu3shGdwF7w0KicAkqp1Z8
0a5BYP96Fwv2hFXb7Fn6TmIITqJrQfsisrsuI19eTpYKSC73oXRZ/bPlYQuLzbO6bHjrRgP1AgqQ
PsKqATzpIB8o6dIHZu6OSVal+9iyWnMhsQpvYQMkqRmKY6/olr19TyicsIuLkEibsrITmPVhA8hr
YQ1L46lc6z6Spr8z7dI5ytwjSh5ZmgHzypApKS1ha90VmBkyHfssm5tOXdLQH23cNuQR/iQWx4sC
X7x/f/Hbj+tczA/8Yk32WwD4959+jxxJaiLwjIqGAP8YKfjva2/DEfJ21jfH6YD2MYVtAFWXp/+G
yYS3LPvNv76RI8vvKR3O+IEfhMTWo+TqqWjb6/FkxknzpdzHnEj9jIvi70HSQQohQypaUVt7QwQW
vufFjueBw0R6brJhLCjTGP+0ayGzhYeoojT4xuG7+5XgN7KwV1mH0FeKYTf0hriwXxepgMTWiwC/
bjQ7QVIqfLCOeJrXXbZsExZHzc5b3cuMyEYJwILLZwK6kY1uHjrwirk0C57tRpIJzQKCtTTp2gjc
xUTXU/WrrMB7sMnIewkNllzqmDwWsHSJWpETUNaRRLg7sK1itYK5sz2jCk9qr1PCLpABoc3ehS7O
2vpqBl0S8RASgy/sRtYVfMu7mPw3OTCzsRbcjDgaR+mRCfFQvzOArDFg6bBquBUbGJexna1WMEaT
0Ndei0TBqCyId+Y8lq8pT1/cwkzX/JoXI5pjEvbHm6+/DmBMBiwMDhBeWXCisCGYyCsBb+a1spj9
WnS20DeuFQT4c8lbAfDE3wjGsgcaAoyMdEmPnJmwzpSJ8TebAwCeXfWjdqP8teATdu0TahdSmh8J
xlyNFzi7NxrVHy/nHu5k9UGWjUr98IXY2ATkTT5mqS3IFfikBPoe39jenM8L95LT7/pJc682Fkeb
1KArlo4CwPbL4H02/ipFDrk6BNQe9sbfmcyCBb7M/hKu3ZmvshUaD9JhQSZcGGgGOa0TsTzb/pAN
uE4Ww3ETn94ZcB2DEYVuJQEwAgrPXDA4DQgO6fVpap/HT/hjfAOF+vLFGWoB4MMiPeH30uA7fv72
LnFYxuUSWHQ9ibDVE8yaCZt/qbG4uFRXDvbAzoCtIvgsWb9ksBwOhi4Ry2efTEQTL7SxNZQkLUTP
EPwDXx7GWb8Ki0CVF/XJPCFbOmtg20JYV/SYIHfoI7G/yccz4MFPh6RiBAGV06ls6sS4dNDE0O1S
/aJ+O9L76xI8n38xRrSJUdINwCqO4sAiwe/ff/b+dUggcRwXFz/+Fim48A+3lkmBDbyqyJKE3y9v
b+OcSL8JyS8uLl4DwBLjr4SFAavMaihtFqhvquwbYiXROO02jP7RdhDuhJR2D5dOqfojhIs9igF3
+1nEez7VfZHLAPFj22d8Z2Xi2vc15MYPO4RHrvCrAl81t/vpQRtM8FqTwHnrA+/68tHkUsLcek83
+oa+7AN/dwJdyK8PmC/vubBeEFcZq3voe2DlkslrRVzG1GVQBY2JmRJ+A55udqqNjqUJPW+aZXVB
n4Vga5iMxeAvIZziv/KhzUUT/Sn7TPvGt2RRwzbBrdLl7vLDLx9++eXTu7txF4fc0JKRgVONActq
kqwyFWWbcWAbeNVdGXDVwZql3qRMBMc2w3Pswelrg1VSg8WjKSBUW1pipF0Yv2TAFUHSEGN1brfG
6Qn2Qyphwj5giG7iY0cDd3NR9RLV4xkwxoRuFAyVATdsbUS3v2tG10tgdgfQTwcvnTciWKW/VNFL
evT3eXWMkGT5oeXnSXltuQgY/vHHX29/CFj9sjqhv5nZ8tVP77569y6wV9Ar6vxDoO/FxXvJ6wy/
iuDnkCiPCcBM3RQuPFgtAtVdj/J5m9hgrC6O7u5JBE7NJXUOo5IRURMVkK5Sv1oqoDjHUJ9H4z8e
wrq+/dSTY7AY9JyBIxfGF+xVvtO2S23VDIuQmPlVlqYE/MZxHaW7Qr67/u473/cV8Zz3FnjExNqs
H9qwUBKt9eatMnOYlEMX/Y2sI4oroe5axFH9zinArRXV4DEQnCV43aGuVpnpdtGF8fUir1w0kH2A
kDPozJtknrgx4O6QTg4MMFcuLBf052+DHYRc7xaEQDlW/caB2LayXUZ88eEucHfcffgwDL6XSw2U
mmmxmg5niWxuyQAEg60f7padrGsJA4Zd17uL0ceSIaQGvWFMBGgJzypWaitErabZMOqqOK/1KjnO
OhG7KmSBUnuLzLl3iCOi1WS/DMKXoCmpDneT4KvgF35c605tfpXpVQbgCbWSYzkHQ0cHILX1n2PA
rvh39Iiv9Mzeg+CNki3pS1lmROc+bm/ipuGNvrlRfltg+McfQgKDI335ZSBtYHHURuGv1hRG8Dcw
W+h7MU+f7PdGyBtyrTIBWOX+9Gu1yMhtuwr6RqnE9iJE9eEYaAR4LUHV0b9bFGdOLRdCRRJAqy2v
9BA97rT4Rfnsw+iM3tUu7Ro93iqSBL9zfURvDbuyJN4Kcq+/U5It8FYCtwxZH8dr/CV4vtLerFAI
nyXkOXCWyNloGH19V99ZO+yVKv1Vzso4OnftAkw9dw3rJbV5YGp3nwU46HDiHUZsNBGaKFUg5tWC
zs+H0k3Dl+4A3AXoTezNViKwpoDXLAo8J+gPyricvbdASGww8BdvZ/cb6xSF8WnfhETRphKfEZ0g
lVAEceECKaHOKdK5QEWkhzgTE59NjjKmLtpIirghEpJDL1xIfARxI4KkmTuX/iLredde/Vm2UUWs
/bX22vt9Z46OeeZZe+39dhMCu8OZfbqGje54ltAcTDd0k2YDPEuhKVl6mYTj+tVf3tzfPhibHIw1
3Oh1qvVlwDx923fY7sEXG+hKpDLfdjHs5jjIqFwMFqeHjbgZWJYar8X+k8DsQsXFz01aLiyTE2Aq
NSoAEd97iUrG+RNFh6bLHhLmWGDVzMyKBV5lXAP+a5uo49C5JCGCJGxAbz4pkT/MRAbMq7stcDf9
iYW1iBy7oXhTANjrrkGjsNGySTyPUDB8+6UGwU+vCYVV1m4yWTOD2reUvXxkwy7meDYp2Kvifme/
u72OA/AhClvGE+2idxoMOP9dOJWGY6GtZnmehXFkqkZXNhyVki6IjkYYYBJAHKezqEjj7/XfQidm
NPD7P36m4WRApnvUku8U4KtmLkKvijFGAQFBrAOSw++CY+7djz5qmOuDEodbqK6LPjHxDVKf019v
NSJ61togS5x45air3Eq0vvyrbArQS+LhENZ5QQq8Nqh9nWKwIpe0CCCsGoHYIuhV9HLtcM6YCjGn
z5uEx+e3n6Xzt+GXZWHXpKStwb4feIGvDQVFL1qzYN8r4gshdm6HmWxSu2awtLi0OCMohNxKSj/M
jod5kk9rIMGhSGcG7urxwRPjg5MC4P2TB25lFTgBQvZFs4XDGQRYOaU4Zo624ugGDh0SKsqG/0fX
RM+Tg2kGXxvmdmwecLsbyohsdRCYqHDQ4ByBBS3NocXBGVk81LQmnSas5Fo+OTPupztAdZWL8E0g
YyZPaCGwdSoZEfUrBcrtd4R1Z4xwU+w7CmFx1SrL8TBMIDhoqP+uN6iUOApfeL2c0ZbNIS0REs/P
Xzz/tLqOzG4SW77Yi4GvZW09sstb+mv4u7DbIq8XnNBq9PI4y+NZhfxScx2BEFuWVL74OprNrWRJ
XsCIP3Tc/xzLxZJODwXFvTWr2rD+e8n+ZZ7hIYirkzf/5TOAj+2yhvlCf3kwQHqOPKPJ7ezoa20Q
wxCWO39PBprwpPmWIwJPCHPuoCIEXFliHcZANpiVShO0t1lUraLVX4vB6loukthvoK6VFnpjTdfE
/zGBXzjRYcMVMEdDF0GqpVtUz2nCJMxGgFT6bsCEGgicWTzq3wTg2ictKXoIp1O2Oyoe9fWsliJY
vuhi+2qywBX97PfvHp17+8Oi+ZwLvQhC6sXqENnH4/oIqwBmFW8aaaURXmcGrLHs/8px0EwtErjO
3g7VwUIDKqcsp9MyzMCeTOiu7OlBX6WFoShBcUvDKK/Nq3tjiXgsQW4HDRpcO3URdTFV044UkLJT
OZsBQjX1GjBa9mPS5VQHZjC9KIl/swtHWgb7mFTCiC1JdPgL+GbWGGHbelRC4F0DyF0TLdia2Mfc
ndH2OQ9Rr9gMiE0Mj8PhjOc5yO9Dor9++FUR12ZCpDkGsxmYM57bKtCWVQR16pXwaGoGzLUBlBmr
/WWI67IsXK0l8+mE4P9OdLPQoi+4r5HXerTKkwOYsf9rwGUuF/CExex1jsfCz2FVgRancyaTszbJ
4WlNndinaA2JcE+TUnvpALmRMSwG841TriL0SsUAN9BXlbfdRhBc5DLQ94VD9pseUKx/R1BgCTFX
AHAMAcUu6KoRjBlBUVAT8F7HKCP5VuBofhNQ3jDxj8kzuCYz4LdUXDkGDtMpwqkCBsBaJbu1LJNZ
1uZJy/NODuSJExswLry01MROC8fcxkKfZ0R+x223dVAbaRVlHY9hwAhPZggO473MgIm4mvIm3wfg
pw+fbgJW0tkxAKNTUDCTJ8E5RW5AV0djKX/KgEMjXKK8GC/ItMBgHNQS6A5roBPWSUmEQpP8cjqh
oZO4SY3JleQoaNTMf+lPuEFSuFNmuvRSDBgQS4g+T6RuYuASjUXWuGvm1jFXTwFgQXC7fUif9IBh
kNb7Wu+92MwyuuAS0uqv4q5Y+b3MgLdwYL2cJ399fiHwZP5YEFCdwtZhwOpGVTHgDmMMRBd/iHI0
SaYmpEyBWQlBCH7Ou3+ouKiKv+YZiVSoIPEE8KWlHJ8b02UE6fAOwjcAvKKp9hwF6huwq0QXg8Gu
zbVC6Ejbus4XiO8aB39VV5JhOHDXnT8ezMOJG8qmeCm7j6yIBYf7GQi2ZFr7iCbHYL11NcGAVXkL
4oLC1TjA1mokNx5H8vIvhpre8qJ571cYDy1cWZNgCbfstKfHR4UgWIFfhH3CiQn/aL/qfeNGG6Dy
rXZbKFng55qFoOgaLZKtzV90/cJPl8x0l0K0IVj10k8/9U6/dLa3d8d99913x73XGfgaJo7fBFob
Iqfi/I3CfyUAdUAw6Io2VTFg/5bNx116FatpgaLqQD5LIDPxy1I1xLqxEif9uzUSDNg1Aq5UmJgY
MPE1aj07HQo9wBh0DTwGpVspJqSmwHBa5nJJzVpDx0CawIAZowiM0zCzJjPggJVY/eXKToQ3T5PY
2ZgxTjgso1VeIwa8RoGtCgBmOdhwOEDWupate7s5gCSOwBppJ1vxy1oGDPstvNcVU10KCOMn5ygO
6xQHUIBw/smVFsFrBsz2sKnsLyBIn0X70uSEINzHlWMfyQHcMpD+nIBacueGMdI/F7D52Fy5fryC
WvDVWO84FIfeDMH5nEkHIKgUHFiwaxAciymxx4jEp6QGXJjvhLhn8uJiibpSiuAeqV0NCX27pntK
4gTYwxrmVIS/+hc4CNe4WhRa1QyqKHsvU9Ia/bLgYz56txDomczgL23EboPXMYpVChdxy46TX0uh
VEgc5kqqo7O8MvGjORQY3XrkBL2+80Li8CsRBH972/e37i51dx/8/qCVfcn29vbyxtcf7+xs7pw2
+bq/rwBmhUafI8dyJMRJAUohsFDbqLMm3BbhbtpGs/fv3T8Yg995z0dEENUMmCMkyybfqYbwrCYT
Z1kgwFXyhslhwU6nw5PE2BQal6nESUjgbGB4evhDTK0p7jRwj8q/t5gSgeKIxzCC1m6bGAXNkDIG
7x2LAXf80yAFgfV6e4nqRIGltCzYsoqPMVomCntdFhyBA4P9IEnWdW8z1arbbrutXfBtK1la2H0o
9vya6C6+8OuI6w1Htsa2eXtTsWGqadxRwj7rRk0IzPZIBizhCFSrI0x2gsvibzNgr2uAxVCbIbdt
pkfEvi88Iwl+Cxr/T7t9Yb/ZCO8NMZX3OS4dnM9BhTUEGMTip8lhF/xtfc46YoNvIxLfNA3niNOf
AMXtxztczH7EZNu3EXXMbEmDRQ3nc1eVcg2/Xhx5X7hO9XVqHIXJkhcSA05NsoPXnioKnOGxRtrJ
sItUFNsbDCaBrEXl11IpoeQAb+4oBmzQqywlOjXg0s1Sn5G15kUe53mdW2+K25QMeQW+b9k+DZOb
1iwu9NOr5+dfFcq+/fbXOx9//PPX73/8/sc/f/zV+5988nZ/Z3a2N5wdbg1Gr7UA/Oa4mUYSDPv6
bybIwK36MybSlBvf3zQzFuiPx/ZzdLrRMvR45eev+/eOMwf2FITSlOCywKJn5wsBcbKpLaOeoLtA
W0q4maWpigQzptNJbmgpcb0yrzMNmXHtcCic6yGhgbZKYYMqM8kvhkSBwwkZS9RTxYBRmEkBXhn/
Www4bM3hdc4a+UklsXEc0UExCyWOSkIMVomGNuQN/BV8qhKQOp46rS1ym+lmu1X6pYbK1rcJmh3T
BeB2uxd2u+7aLjvyrPCioRAsFgvB4ZMw3bcDlH8xp36mOpNYdJ/dWBOf9Aytx2fAABLwCYv17AXY
rRLXhTckYa5lJbWBvsfwHdPH8t8cUhlBX6riTUYzdt07xToVGodn4Hw2qdZ8O+1x6+nH/Z//lucz
H1oHwM3PyiHA2ZsmIFiY25Tkoc+xicWqgr6SbqsDvhH/LLRVpVbgC94qz7mmMO7jSEBgtdoaKrCK
KUvlKcaoRMblkF5ZZi8hWc9FUt2249DrVWoB3tAnY/CaykeqgeCWCAuG49QBDYr7aoekbYm82bZG
tiT4/DNnVvorg0Hv3dFgtNMb7AwG/ZWeVeu9/s9fn9sbnrvZH23et7+8v7f+Jr7lavm2EBufAIL6
kO8s3r933J072J27TmvKrex9fXrQ6w3u6A1OPfzauBEE3zE6vXyZB11HXJdEavlZmfBUCaIKOkrj
qA0AswnYxl9EUua+ptb+JGCf7cC8dugsELti8ntARnF4Ttt2Za7wl9OEc3LxwVgznKqPvvArFaP5
1wxYBfhl6mQGXKMCv5u8CS8rwKX0h+YS+G54ntO6L7IkAryrCGjBbyCw6pDAVhUXm6ApGgqxPppu
Jp+2Ya+BsNVIk4r7ynnvHPHVSnQS4aXmD1Qx4GoiytEMOGNmCCYQN/fSPAA5BW4lAXlZNEWO6VlG
jnV29NHzgd6Cq4ihb7zvcSmI0BcMQDI9s2s7JiXe6jK+jPI6lQrfHxOFJ/pO+tAVArxYH+fQVRHo
Ar6WEK38qvY0p+TkV/x3ga3MbR0ILF2dB900FwOVAHGRJ8RpYZnAcnOH6WAyIWCqMqJS1xY03ihE
2V3QkjeioqNk0mqerZqMwTcZvAbISlFWiqxJN32kYwp0d8Ney2fuNPn80xO3PLe3cWJ5q9fr93tW
SYSKo+FwtPPz24OhYXJva9+c0+P9sSFkglYnt4kFlzFPWvq12gJcx9s///z11/29lfXeVr93ute3
ZC8yOxydO7x/eNW1p+7fHL333tY5i9MfzA72ZxoCoZVLKh97kChAMYUxE2oV0FjmsQ1Y9liOJHxK
ncSAAzZJehP02A7MVcx0wgoHTh5xKbmWgOAcHMyTQr1rBSZcTLDn7EX2hSkgcBIDzkvGOSjsCAac
JiZrh79gStOVKUKuZlJElvQkhEYZA1YCfl3A4VvbuuW6khZhrVb2IpPUVtHN7Osrfwc2i+LDpsHC
W7ML/5qO/xeWlhYSqP4OA9aFTPR0DAbMJjEobih0oj8Bm/0utTcjsCwvlLpMnxNAzt0ngy2diRPq
qX/zgnG8zSgEXY0jm+6OZ9c0PzYBQ32z15XzEx19fRmJ3918GTVNtYrQIOl052hmShuw25H3uXie
gVwBbqnQA3hLIykN8Bvs14ovAbdoKxw2WYiTux40iFU3UFj9AGBVDEAwK0kgXFNg4JgcwmyQmgyr
lT37yI8jQLNJtALgSnBFA8d5LdhVujf5YjAHR6uCDKurQ4Lae+mUoDNCX+GvAPjdncHK1qC3stdb
MVA0HB4M+ysjSW9LZHg47PcH/bEtAv/UHYuWwoCjcNxzo2IJcRieUSD16X5v88XZ2WseOPeaBx44
99xZk6uuuv/+q6694YZrn334hlMP3z8ajpeWvjjV35iZ8dcoO4u9hmbCQWG2UFQlH0qdBtj1eZyB
VYw8Xr1c1Kgh+Xx64Cx83BL8G8oMFy+wHvaMmtZ1rs/RUPYCaZOslPjNEV7t4v6uvtc75SaaF/c7
ggGTVZgZJuQvGXATkWbF3YwzQ42K5xgJAlxCjoMDe1NGui5yFQszTdQYllotUWN9k8R0Nctqa7pd
122ispUiUuR6XkoUxNF+Ro16/o6crAf8luOrWxQmVq5mwEevAf9bBhwNz18GWin0aSauRrhaUCyE
bU/5df7dWu7RCF3bmRDPSuQ5mvVvBaEu7NcJO/NAX+KtEJ5KG54xW/lNhwso5c1FxGQlouuqO5oJ
dV5sf1kKVhvZ1QQOa2Lbxv5fE9VJuk6AlYHfkhV+ZUUY7Ay4LPU6CFtKAt4+KBoszQROHFp0KnRT
VhVNFUhFhtTSwWiFTdc1rUWtxX9CoEwEYwC4gmCv1QK1FQp7uclBODDYJBRh700BvpaFvoa9Z4L9
qjx1/vbq9tnR5mrv8Qdmr9nYO/fcc69ZP2HwO9zcuO+ayx/Yv/+enYP7H9j/ov/mePnDsSjtZOH5
DIJOSPDM2DzQ40F/sLw8amU4OxqOZu8fGuQO75eceml4/6lTZ6967bLFL7ZeP5jRtxybgfFWBqJE
apzWYWkCUqcSSjvy+jj+68oDHYQ4oTJJIxg4KStSQuKmZHqWiqoOZ0Ty1Al/A45aJFUkYjni/R/+
Azk8DOKsrBfz7w2ThtioUsO+KggO1GCMdPQ5ljyY0oSd3UUCi8uAQ1u4nM28++P15ZfHrjC32zj4
7nYdMZ0AhwNZA624qUDvo9Z1eN1VZaIxt3VniskqKTwTGwbeqi258O4Mz2MgmRR+Ux/ziZoMTEJX
+ocM2DODobUZOsyOdGXYcv2i8dmQEoCrNt3wGCCKpTb9G+gec8hH/ThBIHicw6/oleOeExdDUxbu
Ar96ora1zWX6awPB8AOCnSdvMyKyX00c+mKa8JUtb8Jf1a6z7ajAr1T7WAbvdRj+A/y2Zc7BN7iv
kkQM2LAUFLYO0Cq97St7L8yqAOEag6HDOSmrmrAIPDnwKjuREdDWKxrKoXWC/AkAn0GtBTx+K+pD
ucmhWHRXuCtIRuLeAl9jv0qGvyZPfX7+jXuD5+96de/0ymDnyb3NQa9/4sb19ZMb/bvu29wZHpz9
anBwdrD/2n2r2z9vd9MacOLBrAKrZ1oB0EtMjP/u/Xry9OnB+sn1D9dNNk6ur6+srKxvr69u97a2
zp49u7U1PHX21KnhS6890d+Ys+OoC9mG/0aKfbzEOOTHfLU5g7QT3piEPbowXTcxwS0k2XntYNFe
sxeJ5wb7YFFjOplDC2XH3T4x8XMEMGbBaZrTtGDRKurL4H60FoSZYcoRDDj6GQiA0oi2sipGeIts
T1Odjjtu1Ew1XbMHBY64q91HL11746K5uUcvtMNj3njLNq5fON0UBuziLBb89VwIbfEse2+hu6T1
XRs1xSw/CI/N0FXLbiPWml0jJEwamBwr1iyMJDDusBqMil9oMgPm4LfJDJiL0emCxTiVsbrCZM/1
hvHGKwbB6NJIuKkXBDkW5h6fM5/TZk6WVBbyKpQZiHXdfc+qYcj+EDwEahahs3GP4no29G0aRT1z
4EBpGw41n7zoS0xDnC3p/FTI6R+vgrIugC6CdEuj1pmvGrzPli2FCHfVKAtxF7wpdNYhdiHgNk60
DuQNLcGvQ7KUGoYpKVWWqIhdxnqkozlg1mtM7btMwDvh1wIAfMYr6lrgwp49gb0IfWv8CTGWJc59
RX7POPttqyueuXF7/ernr37y6udff/3q10+ePLlx4sSKhWH1TmxvLW+8ureysbq8PDaZGV8Sa8AI
zueoZVBV9gO3srQ03n715M/r/Z3B6a2N04ORxXqtDjbFswcPzxoXnr3qpa2RkeE7Xhr1VtYPxJwL
4wBzSO73DYxUSQzUrMRGgHxtJrmhVClwMYhoMfyBAdMD66UlYIY+Fz2CkH1+BHG0Vhd3Yx6dcter
UNwTXZ21o8EWdC+zxsX7Gg5gqBhwZmuRS6LyOY0XgCYwl6PReKGuHdD20MJ150y5/u1nF15mmk/W
m9Sfff6MyUcXz/vTfa28tXaR46Vw05AXCiz1EEpdl6iNgUvaMdvfXra8i9Wq4F1WzUov0WBeJD56
iSWXOqSsw4I7e7D4zUGgXTORAStPZsChYZROilEkPea/NQSIxtTqj0mf8ansuU6h0ajTx3jCAvpx
j9yow63Y4ovMqRrPeavKJ9g1obdjbIUBDDjSuZ3XYeN+09H/OPHVwEnm3pZOLYsq7HJX9mD+svdt
JsaAXUKw4qwNKsDXsbcgr/REf5Pv2ZHXsrUtAFtRJbhVNsUba7OEgR64i7+6FrAT7AWI3QgSMycD
OeJ0PUoSvSuvSx/nedi5MEnnjFgpECzxvndQJi8Wt8mVm0oqIg1m7fBr1Ne4r5IT4G++e/XESm+z
/8jo8Qce2Ly69/jm5levn9jcGY02n9x74PGdu2YfH7x5/2j/tScO7CSsIL+JAYdWOCsPAW5B9BKJ
Pe9/6ael/ZPv9s6+OLpvZXDNaGfw6mDT6gdeemI0awB87nD5gXNnh6eGw0H/k4MZv1Sf1emacgCz
7EoKE+dwwHQJl1YVPbYsee7QY9Tnk+iTqm2AqryVZLJLOLCMDVun3Xp0Sh02F8KJg/9iFaYdwm60
8Sby/iNyguVszr0A3LawI80VVxO5Wvh23h/fO3/39NSF7edy7cHD4UfnP5qfs2sufUMDAt8iBsLz
F609/WiLpcF/d2HAwYJBYisL0iX+GbSih24uWZnp+jOwTVNu4ikzgbe0rRHYDX3iryLrxSp+O8Bj
vYDjolcMOHItGXHVoNaRdCRuzGV5arK7mmE5U1yQGCtqAkvKf7vxV+UcMtgb9HfOsVfMVXo+IQQ2
XD8+ByHKjMdKdsqvVv/+4Mgfl8leZ2IZOMvc8fcFKYvAbeNZOBuOZzzOmf8CwyZpBdipr4qA18WR
V5XQ1x8kIe1BYa4qMWCrJI9akeFuYDd1cE6HNmG1dSKBZZMuXSC5lorpBuA6yJaaHk5zqVFwpwPW
HX3/WFFTsLio3niW+QhhCzHQm9HXRbFXnzv3teapp+SCXu2tPPbOK4+8vL1pALzT77999cvr669v
rFy9NxqdvnG4s7J/f2//teXVN7fHM463CF22AHtxCBb+liCsS8YHJz7Z2O5vnFhdXX11dePNe7c3
Npa37n21d/bsw3e8tHzvDade2hqO7tvfP8dW4nSNXRjffxI/uaGJEvgHsjogy1hFarmCkRCqCFcs
FkbNot7EfcAsBLva8H6iqE/QVUA8S6GNSxUX/LcZMFegc9a7rC3tncPV1uKvjPEmMr2qWVgeqJga
jbXtDb3giI5XKkzsuqfPhLx10W1vGbCaYidFPn3RhRcZKD/9xpnP1wyB525bsx+MAb/IG5de9PRF
jwpvI47KmsDfqNvsSgFkHa8qWfJPo7BYWdjbFqK+rHaaq0bJDaUXQxP/YB2H3fSMEv77Nt7ibp7E
gOskYU5URzFgmS0niE4PejiKASfWK71mvwjdf/+QIwzZyCvnNd+AVThvqTlfwyrNkkB+WYEMXib0
jZNGyt/Iya/VeLia6ciTJYKoVAWfFUK6CH19DMarXoq0ct0SErhL+DPo6/jrOXivkhDYesJcx12r
DWWVvRRNOFuKINhEHVUyuVIJQdOelCfJXN2vjXDr6JEPPeCALRgbFUqZH6aA5Li9GDDJeTDwa32V
ViNn2D1a5HsGfz8X/1X+/CnjvybnXX2y//oFV79y5ZWPbKy//vrqiVdeeWVVW5H628tby6t2JtaH
9760Zex3Zmk8bjjJylQYsKtuD4y4xMQqh9Il2/j7yfqJk19+Oerda/R6dO7sqzvXPDA7e/lLT1ht
8tK+lVOD5d2f5roOwJZbWQoK7F98CI/VVBYhLPy2emhCveSrmlPiuBMXJZ9yJDAcg1qulIKFV9OI
WlPKphXA8yj8PX76vRpHznQdgC0LgB0upo9mwAy4Tg+UddSF3fkA8KNqbnfX2MqFxmxd9FFU/oOI
8z5993UP3vr0W1Il33z+jWdLn2vp5K0LuyUSq2W3LfAG9i4VyC0GKUCvZKatvI4O6NtYC89FowcW
T/oPD/6q05GSnAfg5LEZsBRKngt0kphXhWrVDJi7EqUlyTDcZkywYWYf4Viudfq1iiVeNz3NyJPL
nMHsWI2PBfT68LjMUUnkl9DnIL9tzNlvrJ39U9VZHceNbbKWRIUWcHtYbtqjoai0KpasxLKILCZT
XGnQUEcpxGKZCvCh3bzLDrna4+bYZOIMU9nWjhXDxFA4w/JT/dI/0B/T+30+58O70+kuan3O+Z7z
Oef7vZcrXO/rvj/n4btF4+H4/yL04vCv+KilB/6LEDaeOn0LMOOv3fYjnhOcY63bDNrBXN6MvpqD
pYnPsoZ4G88X4VD40qh6LTM9R/QaXgHdBnOtZRWSk9lNXOOhKp0N9XiWzJ2yWkpXZr6aOtyTn7Rc
Ha/7tswgzNpbMsGZ7lpqmJkjv1Y0xWc6iBT4a/hlor23797xGz88d+X5L7/1zR9fuvqFbdu+cKnz
rbd+PPbjrhe+8oWr7Ye/MHzh4sblSY4BvwefVsZbmXy9YdHrFkQGRt3qlpYal0pLdbeu9V7pvzo2
NDw80TmEFcZXp9s7ezEretvFqcOHL45eHhsaur+MQbqoUrQ7sLYBRHaTfDUWStg6FlU5jEVeH7vR
dSHHXrourFmnO617n0ArIPs5VNbho622GgptK2mPxtu6h75SDgWwm1Swfrjk0UMq4GzVN83cyBqk
JCTNz7MavCfP1PiY7pu5GWBZE8O1zTsxU4HN/zT2ndlUV0e27uH+ktsbwGAf9YUL09gvrxN+Qy0K
x6zYX6AwilTzqoVLExZXZCkZ+WYySwIFChCYl+Myl7i5As7RmytgDffqRK6WWeY/NPhu2hU6JXAu
gVU9/maSuflPAnplYKR7JK9t7SwwO4KtCUOZ3IxW+wgn474Bv3DiWL7jVDdYi2Nf7yh9Ky3pXtYU
pav0hR/xCrOrUKqJMxl76eamZcDJFCwPPLsGDuSl+mUmchvSkHMDsGu8LeJAhpuYE5h1ajmKiTal
RwWxhm39YOlZGKVTxnQ6/4Yg2UxbF1HrhRyax6fjkZ5ReNkOLzMPSQrYPtQOnj7o/D10+sTnrp8b
uvVS/+v9V+/3nbvfPzT0o61HvnOl887WlsM/Hhq5/FbnyOj48qnx9uUp3iDJNK+SKWElauMKjzxb
2QgrlFaWkVYm7nR3DV7pRp7o7GzDTOj2dkyDHu8dbeu+ePH2+MWfzSwvF8I8mWhRn4jCFRmEHZGh
dMJah3NXUWjBliUqI6aArl05/FolcTY6Qq/WJPuLi/ChZ0hn1lqqcuAtC2SpsUfhb0rgQjgK4K+f
Nsn2aApYgKUbQaIue1o3uHgFzf4uLMPeCFcVO5vsVLTrLNxOv1m9B4wtHnsztA421Xyy4CuNQsB5
saFUVzAAg8CNIm9iEsH2MQm+Wsh5DQVsMH7ob0NCrULPyfeebBA3t/zyvJEyW6yV44X6vEuITxuW
LIuF1sfKXeQMxY95t1+HvH6WXqz1ALvWhxpJtN0k+LI2106E0E/CXj/MYuTZ37Krju83GtlrPEax
BnwVVjb2On2LDfQMsgWUltkSeytz9KpZkPLlET1tghW1r0LQpn+dvkSvh53hMRXhGXBxEL80VEZb
GRvxOqby5gI4T+6IyHLgJUmcDAzWc1tl4pzOQ5ugLGed9K7wu3qokonCaukgqAXjplWaN1n0OYhf
E8CrdvD4D964+d6bNz/72Y/eu/nue/c+fO/Dr3z83psTY0Pd2JsDs6DHB69cHPhkxxSX8j5BxKYq
ODcqtSAXYIw+N5LAK6XlI1eO3P/p+vXjVw5vxJLjy+1j69cf3vh078DGw9s2rl9/amDj+mdeGF1e
aVwxADcKw42OYBMgzG7OUhetksBo/qcCltClscud5A5h7FCR3QDJxXEa39b/TM3Flg7iCb1cnnj4
VIeijkkjqsnJPGljC5C2sEX0haEl/hoxH00Bh0IITkhrR/R5KYC4vZq3A/yuSV8mcdfSmnadBwwF
fGQC+mDTzoPsPX/90KHrh07vqwiS13PJpC+y4FvW+C3PIKw7QcDJFLCSWwphtMsT2Gc+a85a8htO
QJg4MnXpGj1pBuT8OlZ5X/7nV0sC2gjspbkisONSKM69h1qzVCEveTrN5tZ1yW5XrnwVeNZuk5K9
BmFNyIVp4Hd1pN4jN1paFlmskkdutmsLLDaNiTD2foP7ssHzXZxlT8jNNK96CgKvVYZcltGV9FX0
GcnJa/i17d+KwBcpzHAzLUhgO9Yyw6+OsjyWIs4pHD1zHLIxO2WlWh/K9ELUwfxOto6AZFIl7qot
1mbsNU9n9QzpNSJwEL+O4D989I1gN5FhTz75yr17Hz++4V7T7S+Mdb+w7UvDE998emjqhdGplhkK
2EqjL4pECD8hx1Z0JvoXCGYIGlZYWrk9Nt7dP34Z0re1v7O3t3O4faYNIej160cHvrnxhVMbf3z/
/oPlpUYzkpeFl1olklnEqN8TwW9UYzhmv/SrnXNX7EbheIyOYtWe7Mn1TPBYKJYda/FY++F47Plh
6Buga79LL2DsZkPyyzvzOLURowAz8BZ8bSPnQOtqy8SBYWKtWdBabpaEnOnTvDvalmI9FvFa/EYj
vhrYzVHrlEVlRqe87b9+/vz1/fv3HzjUXFEHBVyHojGiuG5NA3jdsRVGDtdYVZZTwBTK/FdmxDU8
l5XBNHlWZvtHW5UHIdQnN+WnOCw1nT6n96f8zkmcKGLrkja1xCxXvKSlcjmnbNks1WuekrW8GbnP
WcoSu7qjkYCsAV+ZM1jil1fHf7nPYTEHBVWvQleoyuzvXKl1bTSwNABRkWFuUN4Q+engtUyXSbdY
SECsvZ7VEH9Zs9TiI7HX7UW4KO2AzEUK5sQtembBak/wU7OrmR28dNwtv2xJI7BpdvjS03XuZ8O5
OW298BeiF6WXKA574SYFnKHUvEcyPUyh7CZ3jb82A5oG/pK9SIhAv/HG506/AQX80Y8+ee/mkx9/
5ZW5uafmNrx/4EbnyZbLY52tY2+Nt55qm2IIunVTJSkLK6uA42RlU7/4MDJ2wnDnhSsTXVemp8+1
T/RfmR7vHZzChtO46UP7wPDwaO/oaFvbC7cRil7BRyf56xYEsCLRlqMeznWwAsuicXCduWYSsFrM
x04kmVqR5yEJycFFrR7/ARLA8OHQHm1+lf9gkRdJLNbZHAJqxw0dt6AufVJ73YY1SbrIYsYiQjkF
nGrjVP1qwY0pcv/w3lRfDembR54F3gy9D2GHwF0mVOfdDpw/+NxKgC7oa4UBuPGhKPwEHZ/wbDUq
L72tFC2bk67p+vzNZxI4mfssL4kwq7eM5dCW71lWbt9vLxPZbUmjvlbnzxBRbJ5qSVbVOXsfxfK7
Nams8H6fYaUpV3Ygib2Jib2ir0LOrLQjSsSu4lts5Rb4t6XSYQwS+iojU6YkoElhHxqW7vUtJ52/
wdGK34S7aprw5cGUC+CGBMFFoJfwRQJ9IYDBYXC2ysgrxjLt8R56LHjksegANHVaKmNCsHyr5KiS
BpYZ5GVCazxYING1AmZ96WPt0uis0xBwwk5B9bGtiYc7mn+lOVhxCJjK942b70aJ+PO9DcDv7Ozs
7jPTY72D0729g4O9Q0faL7YttEw1EMABvsisJHtD7S0kF8AEZwQpPh0nJqZmrk1/c3T6ra9sW4/p
Xd/EltDbnu5o2bZ+PZyWjm2HL18dxzDxcoEExiEG+0H79/1kcg47TxV/tkzQOiY159kBmpsJXcWN
lbxyh5eJ3sKntXhCn9Nyyicb42VO0Sst5ik2/CGe5Moggw28VMSYF53AgRY6JH9kikg6NSTi1KNe
Cbt3lc5gJZzgm4aeU/SiWsPOXwdnWUZf9vKBlw+c37//UFPJ3pmIOyORvY9k+Zcci/lX/lcF7DlX
uax9xae+cjmtMziqK4sZM8t0pR6g/mQtW3I6jTyrWT4ana970ivKp2KL4vnd/AVOdeUXydQpRZ0L
ZDO/QZN4q7sssE3QGmtZKP6c3uI3sFfi1/7XrdN2Kn6jZpzSUBIdmd1CS/QlCclejvWyJHwjjAlM
bbpm9/1FnUy8Mk/MlRMkrked6XnLeJzOfm6wZAb2FsngoqOXh0GWpbxA5T3grZBrTZlB17kn6tGl
z/r/Ynk82cmfhsuFWnOStogcz3uTbVPAmjYlvSox+z+RWPg1BewCOOjfUB766M0f/ArwfeXmK6/c
Qz5+fPfxp2Z3bzhz+8tj3WNf+ELvxNNfmm4dbl/+2dTCwggA7Pq3Ttv6SgyHTySNrJn6hSkE3fVS
f1s74s+D/YMnj1yZ7hwfn+ruvT08fPlye8e2y729h3/64EF/AZc2uikUbYdTuFwsWuPBTGrHHs8i
ZP5oNwEYFktkr/yErqyw5FlJzkPq37qMvEg+DK5OVckzU3xFPvizbCnAuMkUXH8KvahUBqfbPsDK
c0CywYv4hijWP1ePm11+3/Dr64lE33ReFQmLtmirVM5ePv+y7ACi0C8faNqz8lxNFREsrD4WgzXg
TvcdxoDLTEz3yhCc6WCULMoAtbwJyxpsD1Uyp49eLNaS0Uiqs0XD5XbkkpM0nJliZBm8ylXAOT8n
Sqsv23Pc6YvCzCHrjI3ghdmZ2MnEfn8iJJvikW4LF9nrf1PfgZ3JzRVu/EDi9hoINKNtJ0jCYk9V
T0/oIYGpbD2YF51su2dZInljzPkbcDS2zMNOOX2zEHRRdwGz0LPwi4oqeE9xD4ygRcVC0pcNATkH
sRyPClul4pFMYtjh6b6rXcdwCmHHs7VUi8eh1NNaxlaUubkclj0egpvkkr/Ar8nf05aiffTmG5+7
efPevSefvPfK8Y9v2PDUhqd2zz5VPX249+Tlsf6u9sPbroy0tGMWdDcBTNYagv3ev4ZfjQD70G8l
agngJQjbO/23zo3dONfd3st7LrW1D9+4cfHG1anbY7w7w8X2lhdGe3vHNy0tLi41BgIjuxHkepOu
jpwkS95lYq7Cyyl9eSC7KvZmeXMS69bE/hgO7IaUFI+ZpKxoqQLWRk2S/n6uIpkfzY5MsBWogv1h
+Q9+l+6YIFaUCWsqrG7Xs5l+G9u0/Zgtg5P8dfQiC79qwVQkpFVL8EWW3TUCHzhw4HNPnt586L01
n1ypeHT0uin4XOHc1dZYqQD2IIVCFw8xpR3mpeaTh0aO3wjXVNeKsXqqsj82npZC5pFAWBxVSx2y
VAp7M+lWlDiBqhoKJwuxKZqzoWB3tC5K6E3xu4mJJvCy3yxqXz/h2jed7CYah8kjyOkvNadvwJ/v
csVWA2/ERdhGQPLOXDbzOY7romBGYaVlE8JlzCWupQKP9I6/i+YKwA2KQLuRu4HDYG4RmYfJWxoJ
zARzxQvXHWRvJZZpUCFTY7BMLLy9tnn8mC6TYsqsVMrLTWfUUqFjHe9mxBSW7qI0050TBGN5j6F/
m1DaFhwegHYCH7wZgs8feOXjgO/xDRt2zx7fjRB09e3DvYO4O/Bg9/j4YHvH1MLkVPPCQolwdQ3s
t+EPtUJhLn9DbnT+QgFjL46p6avf/OF4x4/HDo+tHx/AHOiNh8embuP+S9u2PT1w++mnD1/unZxs
n1iCSQTrORSBds+I5PiVZRJWCKWrfsdwKPSwrBTUkt1f2cmCSRh+XPZqyFdiK9I2uT+fZRzZ+HD6
UuzRGUDqykvvFBmisOSOcOtX0PcW85aGYv0ZvJt9sw3Hr/gbTX5Uv4eQbF5VeXPyogZ578YMAh/Y
f2D/5gOwT2/+6M6a0mPIX986RtCVAG5MVHBySl+4fGSeh35LeUq3zTaYZuRVOJvGDhE3RDS2bMER
eipZMPuR/10lulGKmqJPxl454qwnncjhq1amfZPasZ8p34Tc4chfHNgJfq7GngN5NcCrYV0aTns/
zGCMC0Td/xD2vpNsFlfKta/fMJotNEE5DzYz7gzpiw7t9gyG4lj96DLP0MuqLH69MvZ6uYjqG96x
iLYvPpL8XZ15RfaSuQ2OXmKYJA5IRbmnytBLF1kglsdE7yFNytgZ7CJZPWopm3nDsWtdCVT3rIlg
nS//4tb5LXt990hULAOLmySHWbk9hv7lCDDKFL+2G/TOj79y8+MbXtkwd5y24SkUu3fvPj53+fnh
1o1f+PJ0+9Nf7RjpaJ/5WTtC0AJwmIylT44of/nhReHrAeg64bOusFxaWlm+dORa9wTu93Dk0smJ
/sHBziu400PLaC+2oGy//dNfdvZ+c3igc3lJBgpHFGNM7xN2m7q4s5tM2gSOGhKuchU2Zqlh4zUA
LieZp5GkFGFW5pTNu7wvVVf650RPuzXRtdKvSUOiMD2j1tMkp7PkOBGe05HDVUZI5qeK2DzUVe87
cwxvY594nw/70oReUtcTGWz8DYA14DJZkdrd8yQwDdWuuwdoobVr165Pb35y5RH5WykOC7asUxjL
V9xdA/f0RGakMkuSLIuZDmua+RppzAGAMXzuco2Z7Vhg7SPU5ffmcjxnYW7hVSiSl5yho5Q30mRZ
sWm6OpkMRCe1xox1u0RBXaR0I021q/MWbqMh8vLCiFsjriQzr5HyV0UvbrxT5tYnTAbfTSSc8Ev6
UunSQGbAtweRaHQYd7XBJDLN2yzKm89xdocmvVvwbMQFgoXfyF8FoFEFA3lR4AB1pXQNtWi5icPe
Z/S1EsfatJMvELOwUuhVUsjZ8Ksnkfs/2oups+43Z4IdO3bm2M+PHQOLiWAkl8OkMHy20ImSXcxZ
cFrQbfLDbz0YSijgOP8qQhj0bcIo3fvm5o5h6tXcLDDMADQg/NTup6pvXx1sHb48NtG+/nsTrb2t
yy90dI+cNQDL4oCfRaRp4K7Bl05QwMi0peVl3Azp0rmx4attnWOXL2J+defhsctjb421X1yPCPQz
l/sfdDUs3hpcWFosLYq/srqVKYwN6y2cTolmTq0MVHW+3DUVXqgpR4t682izHll2dS4sunW6KPb5
GhapWsdrY87d5J61KPl0LEzxeraf4eYQzl6WmCK1ZcFRZe8WbrUQ2N8G1rE9vJ/jsl/xV+YwBm2R
aag1t9lkbgJc9NxFp7fuGoBT23tg191dqD9191PMH/loqeIRFbAdMPvd6Q+SQDnTwGw6Sf0Mm1rC
XRaLML2NnLzI6btFzfjjgF6qX06ne6IQFnu7ZUvBMxVsmYdMN4j0OiVv5me3I7a+XBvrGdMUTe2M
59nIR6KATQMHFezGHn8lMYG2jmTaE2x7g+dzBawFhNlokt4HWNFLnev0NbXLSLOHnhuqYD3FBgOv
6VR6qdxdm70kr262D1tCTeQuWryZr0FiNxn9xeGWkNdzFeiLDCua9BVyzRF91a2otMaJrZ1KS6Nt
bvnorFd6oGVY/ojcfJY2kzp0Qh25RQX8m2ramd8gnbHjGDkcKAzkWkaBDmRPBuUmFA5q08iib2IH
rbIbELI0xwA8t5uznpGgf2eB3xPHj8/NPlU7PDY8OD0+3n1lvPPSwMWp5Y6p4sKOQmMksKLQEsKB
ESYmogDm1R4/5iSsT764NP388523n8f056eHriASffjw5faL27Ydfvpy10sPFv5ReDCE2wTfuTW1
DFvBxGkcBbiFlU2FpeU7g/AatUrdMeyGLg2P8pB9ItPD0rUSIglunbFaeCDhkqle3SjCerzPT0j9
eL+Z5Kd6JIFBXt8bESWTG5Dsp3juHS1lRk4Eu0JwdtBqto+MDcfGN+xCHJqHRwiXmptrzpzZ+e2m
phBzyRXw6dMoDkH6esT5+n6AF3Z+/3Uc5w234i0an0KBTIfJ4Btc0NYNAN4FAH/rW99C566PzK08
NHpTBBt+4xCwrFIlzeVx5CSXBSvCb01ekAdEfN4EzBx0eqEYtR4oSuvPmBlehrCbMje9N0QK3rxE
kgmJ4qRaOp2nMi5ypjiT007F/BXIIkJzk0DOZwvqO4+Imylg7SOqcaWYfEHaFtL2kyBfaIG+QC9o
RvlLSLJZX19fVRVnPRuRPwFLZlqlpnZO4ezGgy55NeRbIHwbRF8jsviLDOSiNPhWIdOR4K3KqsyE
4QTNVj+mElUtJuen0saemIVeq/V62GOe6Fuew+uqsZdttdlvQnGm2iQxBTED00ESo/p5qFg6ilEq
YM1EGEcON/mmHCaDcRy0BPwiuTU17Tw2+yoIjLnPfa8efwrwPX7iOOoNs2PPD1/55tNfnW55+q3u
iYsDM0dnlhd2lBAJTq3CzD4AwoJKl8CMGQPBDmCsy3xxebn40rX+7on+I12XLnV1IR9BFHpwvHf6
6p0TIw8m/rH8YOjaA9wG4sH9Bw8eXOsfuoNiELfv7+4ebF++0jk42N9NHG+C6d1L8430zRd2eZQz
h6ocSVjVMoFVhVJkp3bRENHL6GDkdNGLyNsYNX2dMVfg1c4kMIezPzT5LiDSmnmHtFkydOkcT6SZ
GztV8mBeZmUmSNB5bk9zzTGGoA+Kvm6nkWAkry3kheAlgoldwBdm5AViQ2V+LIy5SrIAYJZ7d90l
gL/1qbubv/i55rrHNMldFR6JSDiIKpu5ztKNboXPhNbEKSYiXqM3evd5lc2vqtNfIY78CrbeIcWe
0kNDBI7R3PL+XKYiq1nGy1PmJpcz6yJ56XOqgGXX55fK0XfHLI6t7dxCkX2rFnvtv2K8fz7R6nFn
8La5ioKYBvpur/9r/XafdcXwM01xO/SsZQWVBWRL5jFrvpUMtM0XH0kAI5sEplWFCHQVMnQvtS8S
ocsqB215FmuUWFCM1HPaqSc3l77up6d46GGCrpv/cP0IVgmEhWhWSVfsLiIDwLA/grw8aljSB4yh
hpEZmg4sjiWgTC5j1JgJDZKZHT8nqne6PKaZQG5i3RTmczE1RfK+KQBX75573yyGfSGDEXpG+Jk2
N3tjfWfX5Y1jVwYOj7VObpyaOTU5s3AWABaBbdApJOKXLXA3WISFbGlp+VLXrVtHJloXRkZG5pHO
LrTS6RocHOw+2drdOl+6c6fYda2zf6izv3PoHEpUQ51DsN5xrFsa6uzs6Ohoa2trHxhohy0DwnhX
yvAfZWWTa2FBeO2YtOCrQyeSk+YL2hKwojAaGgVcjS3TYZlKYo0lMovDVqfQtQq/YctoB2giu4nh
epYkFkmrTFV8qo/rsvlXEcamba1ik+ln+oj3K0JRwLt937GmIIADgk87gYVfDPUykb1ELws0aNhS
A2O5Cj7DtaFeFs7dUMi+BbuL7A3TwBwHrniMdUi0Crq+BFiuLHarzNZqp31lV6F5YFj01a89J6if
iQ1FNBLm0/Q+ZdbM6TLIzUPNOajzJeLiYZJS4uboZVZHhuSM3nmfriuzxrnscLcvs3tC+EXOpW+q
fBlHNvT5HTsqiVtYA8pV1vWAv1S/BVtOFNcGabZVrnbVlIm+LGGOYrh4NvGXwrfwjUVW7GCPZVkY
/e15rgelAtF7qqCBq4yhVQauR7aIPJXCHnvkeS6P4bxL0H1REW+FvyNZYVY7Wa1HB8yu1KPsYr1S
AzAQXFML9gYQA8cuis8wUxHjYJT6GA9SmYPFqOibXGaFAowmgmngsBUk8E4eTTBCGAbyuh2b46xn
ZNjxvrnduy/sPrH7xIb5jdt6r2CnqiNXeocuTV5ufXGA64ALNhsqNV8ATP2rJUjCb1yGNLLQumMB
x8jIAqqR+YXWhdbWBfB4qnVqCmcWb//077d6e8+dI3W5UhhpvG2ot70Ni4WR28Y7bt9uGW1paRnv
JYphA9geE4ahHbyPV5b1rjYBiWRCWGVmKWtVSOvqdD6HOOFoyLpeg7OVyWCePhvVx8dpDWocx43Y
JW2VtS0nGlZ72D1FgLNBPBeT6zR4y8+W/DbzwoJGqFlrEQwBrKvqmIXgTzZXfx9vMl91TvzKDjl/
jbqwAzxoL7MI05kjgeEc8JnOAcMZfGl/AW1J4NQ+tXfzh3bWrzyG/GXWWLDeSJU+H9rjkVbJKoRj
vW18eptWTKNPvzptHyY+hrIudmTJ+hW/1io0y/T1d+FZDeQnMHJHprYqAc+KFLRloslJJcRmKeSc
rPq56shS9ip0bd7ULbqEbDQcv1nyijvXbPok6KvlRrTCN6B1q6qAXsGXpEMGC22o12/BoJvrG4Nz
K7/ppLkufY3Azt+GZNrzYj74KwT3+NhvFVKROVDRhW8cELaj2SpZs0rWTKKwFa5/3RyEus4o6Kns
oG4qlx2wMBe56dOqtG4xWH3+vKIzWkWc8RC0rLZarb8CwmCx6WFUvyGIKYtRRQgTzNGC53qZWpmx
6yCHowHGx1jQmrwAfnc2HdttAEaitxshaAD4A/PffL63/SvPf6379te+1N1+eWbyaPvUSAAw+Jp+
Wtn/a1RsO35N/1ZKAS98p3Vhx3xp4jtg7sLIBCk839qKCsdkB4Bc8/u3hu6cGx7qh/x1o/BtHcQ4
9Phw73hbW0fHwEBLS0dHOOATwx3oBYlnZgZmVpZnVjgZY5O2WGWVDwfLsihxiluhUl1ilQecdUKf
hfHjM/0Ydurpy7Ujnq78+PXBf5HMqtjnTRLZwSDMxlrmvs4rXu7RZzjZ2iM4Tg33rQre77RYJmKE
B3sggP9t11PXvdeBXqbA3/3kLw3UZULcmfxF6SRm2yc2Rw0s/ZvgF/z9T/xSB6MfEH674hHhK4vk
9ACkkzgZMhD4vJ1Gr63TOMjM5EU6d03jvsn3GQWskfSbdnqsBlXy+dn6mW7mlbVc8JZTypbEMtEu
vSRDp3p1ta7SxUJrxnxZWZ2bv/xU8vqCuXdaruALe5kLyUIL3FRhD5Qu8FuMoWcGoonf0MYc6IDf
uCDJVK5WHL2z+m2MBBaAl5ItNsznCK9jd5Eq2MBr4peH0Gv8VeyZyreI12+4NfS60RWBmz0nnjnl
zVlH0uUBa9HZja4a6nDtqmeS4s3hqy757uoyHk7yoi1+jgCuZ643KVzLkoU1mQnhWhaG4wDeoIjR
pFgGp2XoJ4kDiyGTwWL4PIhdUBlG3yDMEDQmQFdTAddWzz4FAMM7sXv3++dfuDw4cXX46kTL2NWR
gctTk6cGAOAAVZtmJbNPmFBZP8og15I1vK/fgp0M94xrnt/TPB9spLV7or2tY3Ly6KV9b1/75bU7
QwQw7Orw8LnhYXq9QG8vDLcs7Bhoa58ab2tfnhlYBoTxsMmByUmgdwA8HkcHrXN6um2TveEdwO9k
wmoyDKdWNhFSi0xkmn4s8qEn/3C0HusWq0VhZibDb6MOKV+pYuJX/0b95ETzZr6aqj1ILXkuuFpf
uvUz0+9uVFQ6dQ0jMUz9nuYzO5tsyZvd9MN1Lw5kDv7SKH9J2fM4YCAu673BxeEY3uX0ZSHsir4s
/iL+isCG4DceNQxt92Sgme9ITVaGCcKJpaPuciqT2zSo3y5nTvnp9E0mTKNEpz9H/jhkhW7E9Njn
jmOpzhz2piBzOskyvpU1QfOdUtYoo4DlC6cJi7PJ2vLyfTUlebXeq/xmsIAvbUslLV36W1W1neLX
8QvCeYv6NIaMIZGD7/NUvAxOjl0vhF7t90zmhtKN/IXQdtVLBDuA6aJ2UU7yCsDFKrCHdQCsH+ii
5+gNiG12yKrBko77LJrXmKaFlHZ4n4irWgFmtaxttZncxLRViHxhWGXkr4LV60DYehrwSy8Wf0Ui
es2sQQTzIIfdaqpr7SoUxm2Tw6Awkxlh7BBGotGhAsZxbO7E7OyFEIQ+gbpv94kTfdgJa2HjZaAQ
geDx6f5LM6NTKy3LzwHAJmsDZPVhZRCuJFTM4pCl8ItUWlru77+10FCcLxXnFwDfWfAXg79t7eMt
Rz9/caLm7Wv3v7OjH9ZJ4TsEHXwODO4dhqEAgkfHx0dHRw2zMx3kb8jUvpPBBgbQ2LLc3r5F9+NU
hDaVv1q4lA3nKsbMQq4dMuAHpfSvO/YUdsVqD7sidIOukQjSoxjB91flUreOjpUhBlZgEAKeJmNZ
OFoh70wB01dDTa8lAyTQJW1ZydXkocqVP+PeWKvUpWdWrAZ+Yb7mXOO+wC/K/YdIX5gP9gK04C4y
Eqpdu0z7osWznNrMw+Y9u/ql6CV5cbAUeLM49K7P1WI90uOYsVYD6+zQXRoEZ0+JAq7AoYyW/txR
yeqX7gWSP4W+1zgh9ddKtiLjtYpqxHNCt+YY6ZG07I/rDV31iDeFyFGYE5Am6OaItUKPyU3dXqtT
u3RK9Tpq/S3q7TJRZxtxwBKvJyh6ZegmfEvYYqZ+ezNxS96WDL6wIhzg1+LNq7tEGnArkUVhWcZg
aV7Nu7JVRzwcvjDC1+PQi3RNhrPQ2l9tvxGHgKt4QPlaitkKQTV63mCmscUystg6vZWhMDdd42Rl
Ic0rfazKaeunEjFrz7m2eeg547WzeJ3xlwWPZ9mg6+il89d6b5K3xGxtdW0tWexX8KKYgiQOJy0+
HTlMBKO0ggYdHAE8++osRe+JvhMnTlyYvWDlhpGvPN87/YXnn2+/8fzTJ0d+MjN5iiFogJSWfVbx
86HSBXCgQjIBC0dh6R9LSw23Vhab9xSKwG+zCeCRiYEZyNejQyNv1z/45aVLGAGGYSZWP49+kNjy
OFUw7tpPo9gdhd4NuYUMDjYzOTOA6j0rgPAnjL7aZtWBy0Il63RdTj76KwzH+x5ozo3Gfz0zCXQ6
R8sciZYKPS+TU5XcNcVbYBuVGymsgDQdgwWLR1PAVGc+VJjJ3eApasfrNGa50l7SqG/cirRULNYA
v02G39OWMPcKYWdmJi444vivBZmRjbt399rSol08wOBdQC/SXnSEtJcnAF0ZfcKXpRE4k8GmgTe/
/1HJq9COlSZ6kZzIKJlzE4L9reT0U4/HnYVHnZUEjgpYAE2Jnow0a4zZIZrN4TLzi8ThcDJ7w3tT
Q8iC3SMwOR8P1jByWmfCONHcctbU4M5hjXlrIZcdZVbw1zFVgr78luv3v/KMrgLe2zKjXFUwtILu
DHqXBPZbMST7bpQBb6Xoa7V2u4LvLScr6duDwuG7yJ/EWtJY1hO33+hxCezKl9mdKuK0ynDKNj0e
Kpoz46VWeFVWk5Y5ZyFgOGYSpGks2c+kNG22DnqS6UjqkWXoTQPuBHD9diI3N8A0WNKXmEnjcGV9
qO0KXUUA2xSuxAzAtCbmuQ1zs7DdNhMaJfXw+0YuXx5ov4wZ0Le3jZ2c+vry5NG2dgA4mk13xqHP
Ky4D9i54CYFhiw3QwA2/Li0uLOyh/qWdxYTo1ql2BJAnO35R+/b9n965de7queFz0a4OczJ0Zy9g
DMOcq/E2WAdKgheHlZPg9+QkcjAieUAKGNOhmbSPVGbWpy1uUJmfLU2g6Ra9wqtMeMuJGxln06H9
EMQ9sKnB6yTq3MjN7Ri+L8AWUQYquwKOIQc+1C3xyijgBBOWYCwEhzp9YMe2C96VBShLhfPI54Zn
a/m1zqba664fiD9jyS+kLw7oX9oBWpC+SMDrXdCWi4gigZHMiT7O4zBT7BnHXQhg8resYRj4018s
1tlcLK/WNh9M0TwsHD4EDMdYjJTdul9/e2U2NQtZm6n57zd9L7ByBRxabmK1SK+foYWrGi0QQyVr
dVomER7bXip2rel3NG868GFeiJzZmuL0EHMz0uaMVV/501alIyma+qYjp29m+kOSxyAqmUvNW4LR
A8xc+9L8nvsGT/qGV93qCFVZBgu/Rt2l0HYQ88lJ0x7C1/Ar03ysRVQ0lrzYJoXFogqZB0z8qZKk
dU3rpg53cgjLkWTOZ2rpXGIgcCJPBWLNusogmlNXg9PZz3+4pVTr/gr+IluRmvDLKgKWpdMXOXuQ
ztMolA3BFpqGEn6f6IuPSpSYBd03G+wCjrMot85eqF4Yvj1+cgQxYkyUOtnx9eXlUx1TArAGgT0C
jSQmB2SkBC68NPH6nWvfmZ9fMPzOzs6f3QEAd08NtHQc/dnojpr5Bw/6Xrp2DXL32rVrQ7QYfR4e
70WGjcPaaFiFNABjGYaBOwBewhcewtEtM2Ea4hMmg2n0UySxVI/G4+QKvmxpUUm+JbCdU0og7KHD
BNw+dUs6WjOgNQHLdTD1biHgdxH/+cHgEsyVcKC0xruZmF2m62OER77TtObIpgohOFE1iQYV6sH1
C5u82zBSqKqpjvzVDS9t+BdG7FL+0uKc55cRZg78NfY6YllzPyvU7PSEPuvmjCshGEWmfP/CA8kA
/KGdNSKrKPxQxr+HQyodDdTN+hPTrZRk2o8j38uUjnvpWmubxpe+t7TGlx7bibZVeFX8tMKv80on
1QkTUSWN3WOn2OWYU4feO7kl2M3gXBaq+cKr/B9m5rdStmdJf83Cbb5ddrrIujL+mhXs8NBviUqz
hBr/DSl9wye24ZdNchC8tD034BpXM/DCbczGfdW0GVc4YI2BvcRqD6yBBdmrRUY4g2yJTA59UsAS
vj0oHb+kbjHCVzirYpXC11qoMlPvs9LDySNZeW14plklE17lyysDUGetlDcqJzyz2JxD2K+S/iWA
67fD6lGqzmhcRiCLuGX4LSFciyIKYclfmAF4bnZ+VnZhN473Td24MXyyexCDtO2trS1fH2g5NT41
sqA79IK0zE5geEx0Vpepir8gcAH0mLl268I8LZSzW7fu4NN3jLZ87GNXt1bP3v/lnTvnaITvNcje
OB7cOY6D+GUI2oyToIMNmM3gmJqhM7Mw0wYAw1bvuQkVHExowhmRyJfJWjO0NJG5zNJPdZRVwHJE
7/STA30aeNJifzeGGeJWniZ7+dWbmTWrIIqNviipgqN8zu7AwB7jh1+Qv1hF6eilK10qVDFFe66k
AcXQ2wz++vgv8Mv8ByOwh55d/9ICe1/m+K7QaxtJkrKW6epETN9CMvQy7AzMythj+FXXR56crxFQ
C484DIwDd1YsVmwqGYTjYHA2g82z3jZopOByLoiHArG9E1gH1yGbzuJTWEbgqYvJQUnP/3LOT4eR
1wl9WYpM/pLkJWEg0dyIq4Fs/QiBMwpSL3XGXXazUr8f7LSTyStPXzAKy7pQ30DSwmzNO4DKuOUV
lS+t4Pq2ELfagFX5tOcQgLZb/9pSIdSO32TkN6ewdG9jUL1LfKTfW4GZyreqB5kWd7via7CaZSwM
vCp6mPHqiF+CF5mKXbFnGpuMPsN1IZuCV/6a5qDNu8VkMXANy4AtmR5OiMDxgOlUPKGHidbW9sIV
MCbV4QsVKk6uY+s/IWyNQGd1yNBmcoTrsmQ82UaFyWCbgSXDXtDVtbOz1RaHphHAE51dg13dg4Ot
rRMTrS2fh06dWSaAJYFhqVZgZoEj1b+0AhYiNSy8vhBGf2fJ37OwkdZWqtnJz/f2HZv9JULQoG+I
Pl+9Oox8brgXA8LRBjvbaNNceqQYtDkDnJPVQf4it08V/L3uWtJqZw9rqUMN1KUqxXoTJLtJligi
mPYZTt3TZUz69JCaCSc4l8piz0ysSV/8TyyRv0Du6hgQfByLONHoELZDk6JFYfY5eXHAvCsZLRZM
vRR0vUowbCFo7UNZaHb9y/FfGgEM+hK/ZsIv6euB5r3GWlqsSV6r3GHeFXtAYMjgdO5zroCZqYA/
Pdcc7o3UUMTXl+b5EvyHtYDfiqbr17mS+dv1e6ocNLTKbBBCbnIXYb8zMxtiljgWHGEugjiZWkWi
RkLDdb5L98JTcJml9Xm2LtE4A57z0RCbB7F1lSboCYZmulBPpPdSRmB1i6h+hde6IBmXVqggD9BL
1utJJdnz5PeuSr9IQe1yBykb3i3ZhCqbAB0Ez3accMMVFmT2Dx2Smu13DDcLwoZdHhDPRnDAlx61
b1UV8OtR54LCztFdzDffcMNjiV9kINgC5igMu3AEsdQca5k9u1aHTBhXSROC1yaxiOmEZaKXDk47
qGM7OPRSdaxH81z89sE+KmBSV7YdbWaakzY0UeJ7F2rHM6+IZ9FvxoZranHYgtFgcBDBVMDIAnBf
sBNbL2ztew3H1guvzfb3TQwN9l/q6u7uap3o7u44ujzTtiAA85PeCWwHCzNzcU2K4FLr1K0Hd15q
AIBtCRLD3Tt2YAusjqMdR492zh47e/9+32sPOvsRfkaGQQljX45hFDDOgx6HCp5mFHqgg/th0TqQ
MYSMfPRoSwuHgJFn9IaPvEkqBWOjoJH0hcTRLYtQi8a6KFPAaqvTPa8qHeP5kieFGC2UQGMZfs82
8MvC8Uur6gkNMJkQFoLr0mVLEb6ryGU2068gnU0WB3VZs3hnBby8CY/CK8P8z4o6bFfQXG38pVH8
Bvwq/iz62uoiV76EKkGJ0jLMXWGYtWUGoHkVnXJm+HUFvFBsLpaKNfO1NfuQ55tLD4tf/oNXDl4P
9gfkP3z/TE2Bn+uVmhbtPpN5htl0lCI+RCvIBRM64pUTG770bJ1ApLeVVoAxPZHuLC04e382+xlJ
fs49ITE/Y+10OJU/Zk3z16yWGpo05S0/6dB1vHqHOWKplLoAXVbyphuH0vURX4s0ka0kHze/Ym9D
1XZ+kFrkmdrSL+B5Ijiw18LPxK+2vTKHSdaIbI5veuV3GETGAZ4afklfil3IYV9rZLXC0dZjR7IA
qSc8RRz4ZanFR8JYJnzlCbPeQEaSq9Nr6WURk7m82hWbea26ErB7rT5v64wu01NFKgvPBHCVTGZK
GAcZbFCGyw43eHY+1PFqFsZzFBmAg/4NY8DiL7zZH52YPfta36t9r/X9aCuLvh/Nnvv1lXPj57r7
+7smsAtVd0fLzM9G22cCgKO8JSWQJILpmwiGJfFnA3DDUmn5yOvN8wvNEb/zZ8/uONk12N3xs5bR
0aG+uaCAIXuHOfnKJkPDUNAYf8YxjYQa8WcTwB6Ehs3QUE7NdDiANRJjYegEQeJwNmuVhdfBUUzO
Na9WgkpA5xKYldrWMuL6WTUqI4EdoY0w6FuO+AK0Yf5FFQ/a20UbEiqGkHRAMB6kCVnRf4KluXJk
jclr1L1zHk4BP0EFjHHf5mdr8E5G8ez7OKxh648OugAmfa8Lvpb3HtgbtW9gq3GS2eBr2ZNEsJuf
ksmybijg93LeQfN89dzczjnYmerat4s2L4VfbRiVLoRcQfM4dWMBdenMm03OX6Rgbx6rwRqs1eBC
KJllebCEn+oFbd6t4QejRWS205hmxExG4CM1mKwtlMm1E8yCs/UbdjLc8nR+5z1hz0oFoOMZ1+Gp
Ghaf6Wo/EclfkVX094tkulq1QC/sB0emULXl6JVJ+V8urP119NIKtvQPfVX1YdEJPm6LTt/A5mCV
RlDCN8Bag7/0rM7RK5fMRbCZzwfHGhbo0o5XMMcsi8Woir00EEej6EWqQk3Z6/yVBSjZjGfm7axy
ezbwVYdl8VfnheO1JPEeFchVoq48V61rzAJbE/kOcea826d9BwAXq1iEcINMKHVZ7K0qPsbBa9eo
YZW6jcMegubOlQZgK1H9vLpvd/UsFh9xBdKFC31IJ2Yv9eFmvZ1BAF9pG+ye7pg62hIADIt05Qd9
oC4KT8FI6DwEXVoovLjY+voeU79MYRpWa9fIQPtUy8daXv343C9/fOfOsIWfWbA2gwA2CiMoPjFx
5Qo27wB5GXuWUfpiSlaIQk9hMkMa9Yn7Q3sVPC0vCea6Jegb7dksJaNRVd32Rgm9sorYlMr0UhFu
IR2J/EUJsy818XeM78SLi0H6BuKCvOGLFmu2bKcb8rkAw7i7Lwq2gk2rn1jt8AOAz8aCWWiRTHkF
bE7lykgJUefafTVY9Ra+1Un/OoAPQQFz9rP4G+hri4skfpnFTpk4jMzDzfhbDsTe+zd71r1fnKup
hVXXAsHv/+BOUhhCGF9K+X+wyDk10MelitLOnXtWVvxfi+89FcU3z8Ouy4hhFAf3VMQ/r4jh8gkn
0BthWSjR8Py2TJQRbU/SzFZokFMqsM5dyT+ZFDCuo2u+LFHAQq14LNXqWLVDvGdSoFwVs6ioEDKz
LvIju5tWIn5zFZ5y1PEfzZVvJm79OtRrJj2FxmsMvqv0LdHQBXc74Ev88mPX/pQofdWvBZwZHkZL
9xs0LzTglN15g/J3EQ/miG1A6SfQMNJafJmeI9gVsCteq+i59ViBxPFp6mebeYXCCeyKMIs0S+yq
KeQSrnTVMN8Ov5SlWP3Opp212DA3dHslZy17dg00qyn5ayYF3ED6EsJGYVXStFHmytQtV6dcQiMD
wNS/tdXamMO9AGDa1tkA31mk3Sdm++YGrvZ2nmztCtba0bI8gPvx7zAAax6Wx51ZRc9OC77ImIO1
uNgwsnDr/v2uZhv/JX1nLyAE3X1pBLc6XL9x7LWds7+8/+rr14bCPGgah4OxFxYBTFUMGo8OB/XL
adCUvu1tA26YC91i64HDLOilJb67ZatBWAlgL9JVsWKlGvkW+3Jk+ZYMurJR8cfYZdwV0pO7OEoA
89bI+K5L4fs2bPt2ZP5V7U1TpFkoGoHoRfub8BCIkV0UF5CYU/MIaiKB9RkrDCQspj6rXHmpUNcc
0Pa+99muLk0w4Tfl7wGmzQc27wWC9+4yAoO/4qd7OUtT/HqPQzgcul7MpoUQ9Oc+WFvNBfTzFMG0
Mziq9zXvwW6ozxUXsJl4qWHPiys77768ef/p003FlRdfLD63gmlXKzuvp/z1WPTOd4U7VXGi0CZE
IVZKxQIBEO7JXqAF9DbYX6jKgpZhpGD1Lhvhz8/SIUyMEsORvOb5AIEWJynZeL7gRmLqmlwBeyEe
C1ds/Uc8V4Fm7xCo/WGZUNUrtQtVSeFn483WTIPLflIklvq1s3mSNuZRJtU5c3mEFod3kMlVV74l
7eRYX4MPTYevXcO1SAWzePtfGOBL0+Rn94RcK1Ev+QbPhs4qGFlpRGUq0AytPY7eRZ6hK4NviO6h
b/gt8qD+baAEBoRpPu5LChM7aDTDMdsujkVuOl1jYmG1iWInr590s4b4qzoz6VrFmlmki5tyzmZP
Gl+Kn1zT8iD7ukDOosX7LWpv31tkPasOve1MCXxT1cvL6fjnNIeFPQrtBAZ/4QnA2Aqr78LuC8Aw
gtEnYLOvHZ8+fLXzEu6H0DrYf6R18ujA0VNtE2cJYDfXWahUszfj79Ii0+I/eq49OBnkry144iys
k107FkZHZjZuHDvxwa0//emtO5C9WAoM+loImhOhjwz2E8njQ53jN25c/fG29evXb3zmIjfkQIYI
5hAwCWxh6KmpmbYpAHhJkR77f+GmYdHY1noSYVYdCXXF4py4OY4lgdXDz231aCsxM2dmNLB3cZHB
KPwZyV/8HUMRpwCgj28di0PD4uKFSulf5zHaBTNcJKtETm7qr/HIZCcmVpIp8FkAwMVSBPD7yV7S
tyngF/k/+fuRA6u2lwDWxCuXvxmCdcLwy8Jq+bkE/hsu9wfZuc3Ydw1WPz9fM49jbpYr846RxQcP
fe6NQ/sP1gLEK7WHuOk0Z3e9fIgvvGl+eWXf6QDgnMFvvlhBZG469u1vY3bWmzy+v7Mak7Rs4SAL
eM/iI7sYwlthtN5+4/w1ow7xF/h4GpZ0DLWksGNat/r9j8lUWhe1CmZWAptWcCfEddcagqDmMMt1
T7UmyadcNEeVAsY0h3i270jyUC/dKUNauXl6mEuj5i3A6LJVALRgLns3MWJBTm3n35AhQ9LX0Ywr
OAMK2cyCxRwFFndRMyfWyMNKgrlgk6TMBOAedMYpVoVFXtGQ7O+sKLTBNopguryWnebavCtyxelL
/LIy7Fatcqj+P+CGJLAx+2GAVZU3o+tM9AcJm6qEwGwEV69Hj8li3PbE+rE8Hn6GGP+2qFjURwD3
GHiLOJgb4KbhaPFY3SmEAVz1esFOek5gC0RHCgPCRDEAfIEhaMjeC30nuAkHnN0n5q4MDXbjLrzd
rSgnOlpsL+iFpUaZb5GITP6ycHQIvwbghp6l0nxp+aVfv2ThZ5TBsBXWjtaO1pnPvDD86iuvv/XL
W1iGNBxCz2NjV8dQQ/oiKN07ThgPdl6qrmme6O/duH7jxtEQfh5lHj16qqXl6Ckku0fDZNvUIjff
AoNTE4RTECPTMQIJxyqtN9WKdTqhW+Ek11jViMNLSuEk9ujjvuKvfoUIP4f/TYAsta+P5iOjbn4W
fgDx20RzVRgyglo2xHIKnFYRI5fYzVC1WcF9ODgtCuvfrg/1UMMUibStzwDg+ueq6vdVn6k9w8VH
SE0x/Bz5C/PgM/m7F+oXCZkIdvxm4M0ZLASnxk5PMg9qSye/d2HuvU8+OVcD+mIWFmyuem5+7iPa
wHLX5s/O7bSdtuLxMuzQ/MGXz9MyBYzjzMqm5868mfb/oan62drq+B+NKLYoRWAvDhRIMJbhmxY/
/sFd01HoecInwtuQhO+K6ua61hz5EXLqYXIhnSpgrS2DZ5VAarWZGLkG9fwZyuMvf8DDMDVxHj35
GjAt8k1uGokpg/w7RDO00j4ZYtDN3JKwJuygUFMP+hqfIXz5B/xEJC8LqtcGiN9kxlVwWRG3MfPT
0kFMaNuHsz7CGTYmOQNgFxd5Cd2Yzcz1Fh1vsDsA2J/G1x5Fo/htxsGSBCJ/6ArCLCRzkTORKUsa
82iiRHJJnISsUyLqxFrjt6K/P13Ce/Fd3f7UUueifoZg4JcHzqzTMq+eBuaohVFICIeujLs0nlg7
KM0odMJg0hfJbmFYu7UvGCqg97UghF+dmz7XzxFXABILkRCCnmxbWAgAllH1olC8szE3kHARKu7t
xYWzC0cwC3of4Ltvft++WvIXO3F0bZ262NqyceOPX33y9Z8++O3r58IeHJ0WgWYaIoB7GYDuvdr9
3Z//pva113ufeeYZ3ANpoMPnQocFwS0YAJ4MUB6faVgyUxza/1sk6FVNxxGkMlRibjB5lU7lCF4p
ydjlfZUxyeyJBV/NI0cZ8Uvx2wD20vzPhxIHvpxPn/oJ9t5cXl6GeOPXWxgJHLbqCDo4BqKj7I3r
loqozaOZa0gghLWzk7SLJuCi5RCOO0WtTDQX8V4H0DD6CxOAkaP+NfVr/OVhiYYgdEAwgenFOyBY
GthdmSE3FhpTVrx684c+snnze2fnMQvr4EGMAZ85M7/wQZss7T/j7ub9u8heZrf9h4hfCOD9OP7T
muZrNSyMbH5Tc3MNKL+Pcx5rOGuSv+RNm0pm8A3FjEHHv0ypEkcJ/9FLlZXxTRH+HiX71Xt0ODK3
1FBQAFcXODu9h76+OEkBKywcs9p1ksjGaUGbvsjtz6Zrkgh0qMV3DVfr2fWgkN2krln5P0Jncqoj
axp/eldujx2IudoBIAhgx28ITqxGnFe1SnUYtUD0UHAGgF37ouY+0Pz0jbf+5QG8ErOOXiR3WBZQ
2GN8Kq1GFUmAuMeVeEvT0l4zTtUSfrU7pVU8aMn0ZySSdzsOeCQPCmThV8BDFt1COzqx1CUyZy89
XRELe2ZLcqwRIs/idD72/EiWPNx+NrPYrH/udvPq0UUFzF9Xg5kBGNlC0igdv66QTRnbgcxCYWe7
VOJZJ1b1kzao5AGDAq69gBA052BduAAhTPyeuPDqU9M3evtxs/yuHSe7uyaO/mTgZ7gd4Q4CWAKY
CObBTD2sE242/tuz2AAd9/Y/62/d2bFvVgYAv9R1dmb87O1nnrl6/Mlbf2YI+hyVb9iPEgzutCj0
YD+q3s6h1p//5o81Z18/t/6ZZ0bHw67QNG3IMUMetw+0TTUgdkv+OoIb4/8QFAo980CTDsvQNg4H
h9k6k5UKjQ5TSWB7hLvWkDU63O2gDJYKFnstVbr8XSow9vx2D9RtvVlzgO98sNrpj/3k65///Oe/
/vmjR78OFMOW364q4v0TEYxs8Wj7jPE7kyH7UJcPH0ez0PW/B9a1+lR35kebB63QuHJtvv5ZSEqE
6XZ6+Bn2xsHTb0gAA7827dkR/JGIYMB3r1SsZlyVRTBTDt9IZUHcaZyOBu/9yEc+9DnYFz/0oQ99
8b1z87Pv3awfZdfsOrAryl80zpsIBn+5ewjQyiO1gwdJXPPlHZzfY//NbKuGUrBNSKUXG6xhX3j4
GwSO+ZfB9j/NNVDO24ul8E4qhU/NYqGAhghFw7RsfGQUC/oyFB3fqJzU0w2T3HdISzlHFJvvz4Lk
Dis9KgWe+RK/3mItSqYLCRIus8cLmpiqJ7VnVGeusqXb0705bam0VTItOoBtCQgu6W4FEb74lPSP
R4tgNBe5AxakL65GFXbDYkaQ2mc7FXyIi7UP8wLDlU5fHAHBIZ5ly0mjxeFBB7BTQPTt8ZFdmLDr
AWgZieFPwDLiQxJ4j9EhGfetqpcsjY5LSVHUfHdT7Er48jQb7kkJe1tq1lyayhzBQr7Zvn37UJQh
b97WgcIwbMxVUNvnjdWnAA6O0bbHeIr3BYfp1etINvxah4piOKczmkVtBK5Fgv0xINgBbGPAmIJ1
tu+1E30Xtp549cRrT00PY/y3FQi+cmVw8OjXJz9zamrBASzQ8hB54ajp4WeOYkLEzY+MvH7k1lYD
MEBP4m/FVlsvTbS1drxwqv9Pr9x66/6PjoRbIMEAYZA4VGj39mIIGAD+7m9+Uz//naFnnrnIDTls
EvRtxqFPnRpt4TEZ7hI81dNgCKYx/mPfS4nhkGWCccSk+pyuWuppZpc4fNORXn8ST8lkr3yCl/Sv
O/g+EwZ/OfUKvzUA2FZ0N3Px9AjZu5VFdfvnf/e7n/zkdzMo4MA+MxnGgymDkS3EbPjVPbn5Fiom
FjWxDyHbPzTZNcRXxMTlL/SD/IVuW554tpkfVz7/GfZej0DDvugEJnk//WmqYGAQavjTnzYJ/Ckm
mZgps8nM1q3LyphOSw+LwDTo4A99aPNHPvTGG/8i7dyfss7qON50U4yNhCImt0Sf3C4a3lhX8UIS
ASIJsoXYAIkOmgSFTcpFTFqB0FrGjMu6S7IzSNtqmS5i5NiWWm01U9M09UNTM/0rvd/ncz68+/aN
LtPne77n9v0+z8P1eT3vz/mccz7Ku6SBgyEqjHmc+OQEpv41BlMLJ+y2ZZbcbmz/eAyQC+IX9I2h
0HRwRgCH5bhAAHYXctz4WJiQcCzvnRTD2yi+tm8LA48XcCcwaFxdU1iQB49V1raAUHHKmnHlDk0Y
ZiHtilMdwrd3JWYxJcKJhdf05p2+K0SCoxKmQp+D1y+xkoC1Hs2WRG1yPcylln7lqZdVoXEk/xAs
9Yt31q0eyQg4Eb4aPdiG/7oQboWDxD0kDCYwGemL0+G7xmumgXEJ/85cT5K4DW/TvshDMJToNWjS
QrgVgO9cFWpRU0tfTJDOxl5/CFkhKmwNAKD0RZMS8J1SgdK6jiW3VJX5drFXprYahu+lZXMqXEuk
dOALvkx5eQHDSIuG3pDJkthXZkljx5YVhAwAxu+WB82d0O+0ZJm1aQZgFg7ccMV6kjT2WxWhFWYU
+9qUeRoKxhiwuaCB3uEGxEGHXZEub6l/7kRVzZEq7Ij0mW+V9p7sbQWAWxbAM5m4a5YKv6IxkOgR
DK65/d95/Qxdz4AvAdwwPIwor85z3W19+973ne8t/8a3rw1eO44oaOheXw36+OGq4yfqQxQ0zha4
oOeHM1V9la0l3VS9ZWWUvCiIXcCXg8K1JV3l6w8U3geA74PBSJTC/EfBV5oisMHU6+qLJnyK0zRX
vWqlbxPPY6+PBtMs6FX8RdIWFj8JERgEMH9rhxbA3kxHW1sGg+f03m+fzz23gdQlgWFXcJ58uJ6/
+Dg92D3NPoFJi7zQoKrNSGCymXfCbK5qXA8XmEWy2j8MH5qx78I8xn84TpaVzRho6d+ju0BfCuCn
9+5duYPI/cBHyd0PmKFCAtNcBIuedv6a6Px11LTCqTWF4Gf+HYX14HivIxhfwcoPPCP+8pDFbf+R
vhAJjI2bQF5L/95uW178OGqqCx8GcQlgYthBzNLHBeh6LgZ947qwCOOCEN5GHB+zZXO2FwPBvgXH
obxjYf/ug7mfcoXqOAuZb9UV2ey/v0SAsqSnApZTuyF5IeBFkwAOnaKttjpmJuiJhpKrUst6Ag3Y
JjWtj94KsehIm/WJxnoE64uDTgG8hYVyBJnTWeNzyLahqrF7G2elJ5I303/s5EUdWhjC1rcaJG2Z
fNSXxtzWszLWWjgOktmDArwvH+BrmWM6rvWs+Cxc9H9nB4T8zZ5Cl9PXiSAS+BzVYnyKXw8YFxcw
+MjkoCSiQSthAmCx10RYofF/MaFRmtoALC4i6QW9CALYmwZflXmopl4k/dIF9uQF7ldnpQAA5o8Y
ycxhG9HqShZ3MKnDMraZ6V405XmQxRUu/e+M2wjfiRKYUdCdjY0zWxq3zBC98EWzGGwcqa86AgBX
lX/pM891TtdO13aVDWWogJc2EVjjvzD6UQvWb8v76/y1FzIzMLwYAIzXgQKumTl3pHOqb9/x2dFL
n/3+65eC8KXyxQwk7oVkq3EcrqKdKLr41at5M8PHc+CCLumisYhO6BKMCJcPIQi6pH7hwYP1Byi9
wV9SWPYhWmSw5zIQWiZRbLnwy5adUsyx1zJBXHW4rsVhH+5jMuMlOaDvmwQ2BD/qaLO50yHimJX5
uZENJwlg6t+YFh48ip+2LJDAvGvuMwm2dbr34eOH2GSEoQ++xpoFcJHVJoLDF7u4dHWo+JttJO87
Qv5ermnGP/78rI3ZQDAYQgEc/M91SKAvNbAR+KM7d4q/OITgZ5bgp7Sst3RV+F2awbpTEpgAhgHB
ALCWzPKMZi5o4JcGEYw9i6MZgXkkeZu2GwsI5Qkj7uSuCV8aRRd73CfBd+M8jqBvop3GcTAfiN1I
cztWsBWuUd5HTIcbIZWz8tB3AUI6xtELNgqsD+RhlBC+DNwnLmq2b0JzCn/xFu38oOeW3tXF1MLn
wm8imlto1JOqIVBL4Iry/sxeJA5dSytgfQyOurfQTnmGTP5SnWA8hZT0/Y3ofOZVmP0zuSDFI42/
WMHZ0Uudy7TGXdAs8Yoka1zh30NxZI7Y4Is2/qKua65r7d3fW8lOo4fDIVoyaCiucWzUZQ4SuKNX
ilO+Z1kAnzPQ4LvdmbwdDWZ2CXWDovUj/TdWACoicwAjpelLyhpskcukh8nfcLipSjhrjNhfU99i
AHCB+//dhe+j6O5HOCRCG5txemZSV5rYCi8XM/FX48BSwMc6G4y7KHGwbASAqw7XnK2ubjlbPVRa
2js+VIEgrCIp4JQtMf4LCjKE90HBqTOZawZg2NzMFlhnW0tLTVFTWVFrZc6J0YlrP3r98jVM/aU9
9x0jMe15qt962Im2AOBMVX9lF0SvWUkJKdza11fSWz608HBhfuFTC/MPCh6sf1RY+AjemK1NvY+n
H05PY7bn29/7di5agy9LLLZlXBVGhgMp7aE20/hwGrPpTp8IxANmJI9lYgVtN8cvABwUMIzL32Xm
87bDEDmeh59dLsLI587tDvg1+hLDtQ/v8M0DSX8AMZ6PhkCtheLikt1XTsKuYNT45s3padD4U5gJ
+6mPY4cU90P7UDA5izghk0OoRPhKAD/eiiU4sKwZIJyVnXUw+yCWuIAKDs5nHJC/JPCTQXE6fgm/
neh4hl5oR3DKF/3vda1nbs94WvpBUsB4YWjgj+IlXf4iaeVoMwCY9gUc53dSAhO/dEKTvdLBR/cs
SeCt78KIL9+oCV8yGBnjrCiy8PYXdka3d/zwGTjgl3Ywiz9CxpO7HTzGt5jt4LIZ7wx1OKwLihGB
i9BpMgvGjAWNdQuBB7tzcwtiqB2hzPsFteQWDaYvvS0IMvNSklsbeSaRihcRXIVv1VNdTlI9awLZ
yTv/NwWsiEoIYJkPz2A01wAVqRcXtjG3NEwDNcw4HuyBx9qzl9OKjL9ohJ0WKIShfOMTB7r62sLy
PYdQW+Mz9tWxd2lW88LtcjbLs2yAUFdI5iRNaDEFAFF6UfUCupTA/NjNeoFV0k7mtAlpBkHpUfGZ
hVFYJI55sfjNwmoyRSxb3Q1UNbDmye0s/qKSZwVK4Viml1piyLiAyQwAlpKFGWWDTwKJDTbZzcNu
lUDGdRa8YhavwpzS+hCU4C8lsE0E/ipd0GaoBARTAR9//kQVBPDZasxG6qkdb6pFEFbL/P37/yV/
CV8OAIOCj/Cid/Lmjx3b/51rw9htODcAuBEyOFNdc3amq6wjJ+d9Pxwbe+FHr78UdkOqD85nJuhf
pirQFwg+njl98epMQwMA3MeVKYFfYrgJK3NMDy0sPCzHzsIPpx9+fOFcUxPCWBYQtt2xMF/e9Lhi
euRTI+0V0xUPe6e5c//j6d6bj8MSciQxZ1H5lroomGKduVAqPC9pxlfe4k+mhLY/2MOuNPU3MfkX
9OXEI5uIiN+WzZ2m5fPEAQV8BSA9SQabDu4FgOMnbTd77zj08QXYPM7ibU033cKjAo1r8eje3o+D
00Iwvhy+oRcWrIdkowd6zaE1Dl9fr+vhqW+cmj+1UAzLn5uDPKMOXu74JX2f3PskFHAgsNMXC3Gs
xGleaPGXzuj/EsNOX2YisFfUp0YCwFTguKRNk3QYfG2PQ5fA53dy70TbxwmH6V/mNGzztIQKPrh1
G0attr4Tw7h8g+c7IPNc/pToXYabGZZvAWwMYfONycDf03uQTu9hhQBmsKSL3z0wZqcNwLnbtwHB
8a+J84k98e9s0Zex5lCBhWRzPFmuZOMrMo2rSrHa3qKJv2q/IhoKsdK1Sy5ps1SXGukJ9mr/OwUs
oe2mqEn3SfkazzKg19gbIhudvhG35jHmILDCFeFHMADbzCCLceTyGwZeMpcwJnnD5GDXsuthdDuH
0lUwEetv4Y5+/e8mx30V3Bz7rSL8SpQFQKTVL16imDlftpjoAfDwkgKg2KSqqOuU9Q53/SIXGxP3
pCEoZLNjKZNqFdQTyJWhzZQcCkYrIYHzvGKt5HfoCH6T/S78x2cmjLKPZ1S/GvBljUVIhU5emGAe
6lLAckFLAR9E2nhsprkRehTLUDbTAOBGALhq5NwRWDXCsPaX1o6X17aWdxS1FVICL6WCQRfHb5hD
Qz+qAZgUyc1re+GFBtKX+rcZ/KUL+kxbSU1pX+WyS2Ozr3/2udcvtUP3Yg4wchjjseoxCclc0Oeq
Ok9f/GrWzJn6HAA47EzY2tXVh2KooHiop7yppKy7qbaytna6d92GccRllXRxfSxuGMwZO0zQwuNl
9b1T048v1Vf29bX2TZXUTn/Il1FOUFgd3uYpPCP5KSZ7TRxXQmZwZm4KRc5nrmti0c+gLyxMPIrx
6ts75gFeWB5/dDxm5qbWMQg6+qFP8nz4im0evTjBgeA1A8AXihfgLOoFbM1kjwnj3R+3qCFDsH1l
cF+GuZBYsBGRQocuGHfd1nS8/os//qF6ARG8udmm2zatWLGH+IX4rQsRWCAwFDARHDDMRPw+w5ME
FoK9ZvUlBC06ReA0X53heiYZupy/K8Olf8avFDDxKwFM/tLI3whfJB6sL2WbsvfcACJzczmUG6b6
5ebjTY/8RS+MXTiRO1wBVZptZIGTnKXa1eahAb24BjCTzLkWLVTMcXuASH6UIO+AAf4FGsUucB8B
IhiVC/DyIkUKC2jyW9PcolpkVYMsicBD7TaWUKTKRO4ERR2eavAQekX4j+mpQuHRkTL14NSEBNRk
0QFtRom7FRAK4+wh3tng60olkrCwMEhik8CUqwzXIYINwHhGABgqOJCX7KUS5m6BIK520aGhEo0Y
9Kq/ktZQ8qBmcVYK1ymA7ngKFWKwtZER9w5g+0LC/MVg9L0KRzJRUjoWDQcuM5lf4GHXvMtOPXib
3+gNsdlM8lVK2fqQK+RK4GXygtciYPXEeThQ8wsiLkxdvO1NBfYjM1jC4exopbERwbwIYHGXJt+/
Bz+7LfJaH4S0OSEF8OLewMc6mweJXTvCjgzNlxvrIYBb4ICGFzpTOl67UFsxv9Ax/+j+x6SBl7b7
QcE94oc01AKB2zpPXcJ2wNz0kHxvbHzq0uEG0L2tpGwoZ/Wy12/teuHbv5m8drgKyhfg9dWgAeR+
jAc/19+Ors4bpy/ONWRG+iq7yssqyjgBeKQMgdDYCbi+viSMA/eO797QOz0e8LSBCcc4Gut2nxxv
PdlaW0tatT7+yaPHG2qvjMP3va9+TWSkFeKrMRiZd7DLuezJ1bMl1vzx8UYHul/U4mFyPstpT/2L
ZSdt+W4CGL+j3KB+5whfmJUj607yW4QKxgnbve7h1VwjcFgiC//YQC7Qy4zbXyDlzffeXMKufHx9
ILCpYJsmU4gmltnIOpiVlU9f0KH3ir6HDj3KvN7zxz8exA5DGwEGhF0x9iqUTx99+mkg2PgLAJvt
MAYTvytxEoXgoSBsWSwcpEmkSgOnTdftAXpw7AtGRzjID/Ynd07SAfwyeRg05k3h9EFgnAG8kcFL
256NN27f2BRWXM8Kq67jXR6OgjBS7htyG1eNvpS97nmG/CWCmZsuRgq2SOjQRqC0EXg9lK3W/yZ+
CwOTYaaLbSwf/e88BBDzdlyWCzgpZu3PkacPmTJHkym5hqsTT91GvgR/reN/UMC+Z7cequ2k7KK6
vc1MX4OVMmAyueCG7ae/Lf8YjP4IjvryGgBsZpI3Gio+okMLLC4stEl+GPplIBYbzKL4dc+zhKiM
F3glLBCcGDE04Foi6FGwz7QV2rLkgK+PI8vSyzHFeRQoIoOMwmmT4JWAFUxVCVXlQq9ALHJblvRd
a8RYehUlC1b88Qnj/HoR2Aq9Opr+0ngSPRydroVZhpuY08mNKhWwRnNhjLczeHqHnAyWO24Fas/t
LwjdKNkjVRw/b/n7OhJXOLVtGS5iDPhyQ8PgIPALFzT2QhpGq+H59vojcEHXgJFnS2tre8dLykuL
2h6F2T1a5kqGgUtuHWD1wkfr88gBWAHxyw+aX7166TsvzGQ1zCHY6zIA/MT3T2RqjpztbC8a2gcX
dN3YtR9c++7r7aAvz7AQJbIjWIuSlbAhIQGM2cPP51RW1tdz9hF3RxqBD7q9pCwMBwPA4FLv9EnD
Egokcoo8XoeTRIbVDjW96zFd5B978zservmJdgoyokrnkqvOUXmmvSbpLJNaxo2OcQlj7vCO0i7j
KjfjWRjCihoXHl74ycOHnLKAxTfi7+kYbOPG/AyQi8QsmAP4pNsVaNgAYCEYH3chfWnFnm0PChgp
bVe2Fmht6RA9ZG+/W7dn4TeXn78daTvEVtzQ/kJx1sHMtcyvfketdtSmHQG7Ifiqzkd/cVABI7kO
JnkpQXeSwNLAS5hj1CtCcBLDIjYTT4GcvcIvqE9DzdzQbtrB3wiMkwAO+KUxEouOaCOva+B/A+Eb
G/eAwFjLgZYfprVs3ZrvDI1DuAZg9yyb75kl28bfSGBYmKSUdYxTvrJC/RiVGyy8nYOSYMEaQpPY
TI9xwDzkfg2mNeJ+9jl4rSJnDJkFjejRt3GdLpi2qbZME97Zoz2m2WFilTWDvSiaipJK7J6tKfgO
VolZNHWPUCvyuulSWG7VFtHwiKv19u5nfok8BqnxSnQNB+BGcKH0beVsVaTo9rVZuoRtQK7v4ctO
QDNuVSfHJlJyKaQojh2cAamRwO5/lsSVtsWhDqGZCZZoSPsG6VscRLhR2PjLguUSCJZuTcU+pWtu
wp9wHEyc1b1OXadyyER8DfyKvkRufj5La/qFeKOV8fnyRHBHvzGY7JXoZjcArDlFyDWO7oWcCxG5
ErbKmKulwCyNBetvgMJKAMa/MyRpI13CHP1tHAQemxtebajH2o9HuBgW14PGAPB4a3lpywyISgAL
vsZbDGXgAwXHmmzDAI6iIHwXBI6e1FfyZ3K3MwZrriFEWzfCMqfggs6Udhedy6nMuXRr9oef/f4L
iIL+Fr3P9ELHtSgx+gsA0wl9YsuN06fntpx5PidnaqTe46Cn+lrBXhxMAvBu426oGaw2WAsEHh8v
aQ0cevyux+96uMbkLxWwMEvwqm0oDo3YzUIea5Y82OF1VnUvLzKT9EVxAQPXDxdgHYgey8wXfrcU
XntGXvGHFvjL389MBvCFbWnAb2gLZ3DNrQCAncD0P2Ma0sLV+JbsRu66BoYRwLUI3aI5h3laUcxR
Kt/sBTXkh7hi7LGNB4FeABgcyS2OK3wAwAh9Xv7D2fPLIXmRwFwaGFxn9HX9SyOBA39xIAd7eVD8
IuPxn00SOaWBRWjHr0zSN9AeiS5oVolgPlcKw2AvD/J3885gzt9ghK9qS7qhbx+9DcvispcMGOWn
bVuu0zSsYzX2aBVPXWLp48L0U2eR5HnBb1iQT3RghWIHMH5rIIzPVzIHhtnH9OeG0zQxijWFaxb3
844XpZ8vRCUYMBT3lrD10uQdiiLZMCcKsk+zBmBCaISiBK51m6kuPcvSn0tu7tjjOFawo5jrPTR6
iD36GYgNc3057G7s5bb6vgIH+tnBeHMaaaUN52iHwnuu+YgMvRfuk7mso7R5gxxT1mMER1/hI+7r
IC/0gXjKFNgc9wSgsHKJJfzK5Zkwfz0XXMhpjIDmqwq4ckCLkMZICUcxMGVLIPl/NQIwxfC8ZJ8I
rIqfyFF6Ta+vusHaZxJHdV/gVd7xpoLUfgtirJYzkZrVr9Z7dD2NY90i/tJ1ZQ5oBzDDriB6qX+b
L18eph4GgM/VwKprWlqqh2rHsR3h9oXSmYJHYWiXA8FrDL4HDgXCZmVnH1yVffBgdnbWsXxfkN7+
8Djf6Wr+qZnMDy+daZhrbuwMAB5obGjAbsAtpZXV9fsq4YKevfaDF169dCKaL8dxAjkYbPaeGzdO
zzVnqiCAy6pGKHp5GntLkEZKmiogcXt7ySY7cbAgjqF+Q4k0fhIoGgeKa0/2VdiniQ8pjEwu6cQQ
L8PKwlUjKnnKmkq/XxraCe6XWehp13QgSGyB58IhcLcw09Exf+A+J2259zmoJNIXvyA6KLY0zjXO
PTW3YkX9uvCtWCAWTgI4vCfL5qM5fzu25/fi5rTdxFn8gL8tk8FbKdgOgbGm0g4CI1gZiM46vMnb
isZbi7dvGnt97Pxyil+id68bZS9UMNabkkkBk70rsR6HR2GRvvJFL2WkpUgs+IrMVqSprWcwl3cw
e1EjMDPiXCt/uBPaPNBuRDBOwy9yZjpgbnsXIXxjI733ufn4P7d3fXMmu+KlOXWZUfU6gOWiRkG1
GwZ8fQ3wbeHpsthmV5zPDaMj1U6L8yWMTQWa+ZZbsYfX0YC5x9lDgkPOZ8ZTsj8+8SLXKbjNtLml
FY5kiVInb0K7Ok690JpziQl/qRkFXldilrqk+El8k/yuggqIa/BGCIY3Vl/+ihZG53gDrxokkWTc
P9rWuQlQJ3xJXuphRR7LWxxVkqMXZqPNNKekoClfZzSNOZrZMjoJjWamp9IX7NhFM+4kXwz4AsKp
0dDIqlgXuySF06O+S1m+qqK3rqUtf2lys9OJG5QdszwzU8E8Y0P3SRNLfLtrO8/juqiBTUMLwPIj
2IkkkStTry6ooS5dUW/wQGtokWb7Am/a2HYZmrd5kIO/WAPrMorhwYb2+hMQv4DwkbKa0vFx7JqP
KOjOB5jUewBTbCF614PFsLysLMB3xaYVG2HZWdkIMsnDC8HR46/GQJOLB7NOX730+pnmueHm4cHL
HAPef6b5TMuR5p6+zuf3rX7fd1fO/vBbl14II7/t9EJHEIfwK2QIej4RATxMF3RX+1QXjI7oiu6w
KFZEMah6pRYUjtwVhk0OIyeAd5981/017/rw2x8/vjm9hhs3GHlReqYJV3aFTazPDPFg+1CkwqOT
Ljrl5rG2qu5jceFUS0dHacepjrbMo0II3w60Dom/Bw+aFpprmGGY3NxcY+OKp1Y9tWLFUxMrpp7d
7WYyePfCRUbM8rMV/yaBTPE32kwKwAqHLs7dxj/zbWHJWBAXf6y5cHzGyTEcw8zNJYBpdE0fyntq
8md/+NOu2wSw4RfDvOAu15p6uk78TRIYRjc0DFA1rKKOFgzNtPFu4loQFm69SJmuCsAgPjMZCRza
vL5ZCDb+cjrw5vOb4X/mKDAywBfJTSKYGSwN4dsbs4ygEK/HUBhUkTtuo+q9YRkTK+zmyPFilBZ/
m74FR4idyUPO0C46tlEtDnAwK9Sa3yhh1jp0QYPERFLkL2OR8GHqwAXsB6TwXL2jk+rkjU1gtqHl
j0WmBcCzFUdsfNtp5pbSoNRwMU871JNCKnIlfwUk1i3RVLU7/UZznOMrDy7nrCzff4afY7Q5boHT
N5a54XrUjqm3UmLQluGw/QthNj6s4GVmzK2fT5q/CN9A3uQ7N8yQTbUrBhtf7RQZ0qpZJva6D7yA
OQqUtpJtMbHL0zIXuV6g9CxfSMzPZ5bG5n+ksNqqWqYeXc7zgqeAug0NPgJmeM03M/B6229PPpXk
73aZpLA5rfH8BLCMA8KWZMLrerWZ9CDLZSlIP/Lx/8UI6FznL5xceHunhV0YGhmIRRd0N8Z/e87B
BY3976tre4fGW2tKW7ZgsikQjEAheG2wDSzeGKh9V63YuALvG9kb+ZHfPKH6ow6BnqezG+bmv3H2
zHvggu6Ex3vgic5LmeZTLWczPd1nuiorcy6vvPXDD5544RIJbHHQzJ5HHTqYs4C7z1WdeIIAboQL
enVXWX13SUl38EJjCrBtxxBGgSF0a69Q5spAY7GKOCaAH2One3jTC+9fWCPUIpG+foK62tH4QAEM
63uw32krsYyMZ8LkwxaPrQCK3wued9AWOgDgC48e3Hm00FFa+s5H4cdmvx4TTBC9wVZB+YLCsImJ
knX+LZl//cqGhdNBLNE5CUNO0YtTlj9TmwRwnI/EMw8AhuuCM2SK8e5OhzMoENUap85sxy4DxdRY
fEv++Nb1V0f/8Prf/rx8zy4M/Rp/ETC8l/wlcJkd5TEW+IsOXAkMNvo6Aq3iyhSDtM5dptDyO1CK
wUvBdmkNjSfwZ9OcqGj2vIZgX4ryZRrw+4wB+Av0Q6dNY8GW71hE8O1vHt3I+b0GXgNxVhY/IpkE
dgYLveratNHgS/wGAPti4FzEyGr2r8WKAVgLm9GMnoZPc6ChsgbCl+rNJ3sHhICspIRbDKJnxscG
JzS5Du7Yalz3A9J9vw+FSjC3EP9EdKInKWUlsyRgWSLJZcRCr6K6vaZaupXLMJsRvnyXcuFrEHQ1
gm8brkiz4EgwYWX0DfBlbqYYZhPBhYAlE99zw4cWH7vlJZqx3WS3jwtxXE7aVqxVCBX7lqSrTNc1
wSXR4VHX5L3xF/JXUVcKCvb5O2Iw6yhANibjL4tk5tfsprSJ3kzM7AlTz2PRJZZZr+hrNdKWd5gE
dv6GjG2evMsEsTOaFVxSuLSeUTSOjzAF7I6fNHZ1iR1W18jwP7HbZpqlnwZRPQG/EsD5Nr5ob/Ff
nRmm/m2IUdCZy9DAr1IBV5dini4IXF1dW9JRW5I/3zJD/wwZfOAR/WBZwbJXbFy1IrjXsuB0IwCO
4W0jYjgqudMbGycavv/tFxrnGhqbBwYH3/294e+fyeyvOZxp6st8edmy9712d/bat1969VqVfNA4
29tPoKiv7+t/vr/v+fanbt84jbHjerigR8q6R7Avf1lAbxnJC/zSACYA2AiM3A9HsZ3jCMkCtBgf
/RhBWMZayV0RNBHZTR0StkeBKzoN2X9ninW29yjbxuLC4jyhBejfBwDwAtbwepAb+eshOmDvU+Du
INHLYg4A7lqMgj4Jgxd59/wNC9ehBRTPt5G6juEZLCCdtbQLevuxECiHtD2Pyi2LED8YUZGdlYX+
rUFi2Xs8Nhxo+N3k797YlLcCA8BPk78rsd3+k658UXDnA29QAicnJMEcvVER8yQK5ZAOEplQ5m1O
4mjsQIY8jWVekoHyAd6ueVFDwmOdv052A7AWpMTS0FTAJoBRSgEnJLAYHM8dJoJX5W9UGBUVbRb/
57K41NUmmTPXTGFXB+mC5kilfZzlGk10IRYzkcAmh0lkru8LguAOgwWLra6J/f1jK8gNmAYwy3Ad
1wKGhOA4AEoyYwUPymCcRm0oZia5tMlEq7iIlXSVqmWPLT6TSAkx6y2aaA3TFVRUZSuIXG/Q3c7A
qNBlS1CRvviZuwLFT8yQ5EqX7+IoZEn8xsUjcVrh4cS+H3e0oDbfqS2NhN9FuttF+aXF39CbEFRe
LAViV1tegYXc+gq00xK/QDuRw1ITfhTeLC7JnJvCMPnpF8Tn0BBCxWzWHLBitdUd4brFCj2NF0ns
es0JTOON9EaHtn9NMMVtOXB5m+ieb7kpYME3VLSOiV0zj4I+7shiJw89WhVFwiMwSgKYa3AIwFDA
wxmOAPMEgMHfhsyrw4iCLmcUdE37B490nKwt6yopK23pjKG2DBPKzzp2kGsQ8jlW8HmCBzo7uM/o
d3Nfdxj9urFp+Tc3feeHLzW+53JjQ+Nw4xMDDScymZbq8s6SsuZvLVv2tVdXzn7nBz+8RgFsPuh2
d0EfRjAYXdBYnmPF7RvQg8PPYzckCt8+C8Lqqid7u0rMxqGAjU12bohO6A0hNwTDTX2z8MLjxw8R
Flw7fT8sWR0GtZGofZc2DoCv4Ri4yWJYCtqqptommZmFtIboPcTswsKhC48OzRf19MznbXP/86bA
3xs35hrI3XAMDAzgJICfZTR3HNEmVjfM345v3Y5gUheJR75V5hzAaQN6s/hWhc+SufY8eO93bymW
2MDIQh4JTP6iRHxW/uTPnnx5IH/T0eh+hrnfGS5oFlS/zmDYIvCQLNPIcGCsuaHFX5ToDl2mlXFb
hDfvDMm903qchpSjbMYjkKSgeT9Bb/3EMvt92UstSLk5OKHJXhKY9q8ksFKcoeQ+6KNzYVmrTTcQ
JY5fJb2g+KdADHPSQlCWIZiFGHwQRgAzCB18dRXsZzGKKOHygRmc+ean1vilz6qxCkDAmu0N6/iI
MsIN3XEyOcQbXj6PIvrAAS3dGOArFkq9uj6NJH4L2sgVFCE0i8wSs8wShJXaFYS9xWtoYX8iG5m2
uAS63ddA/HJ0lqo+ojcq3zj7Uh5hdLPmI4os/Ds3xNKcwFrFSKRmomnGr5nDN/4kw6MVQ5seV7RO
n6iSIq9Am3i/t6bDwQv7cnEKv8y2xaq4i1N19znLHJeWO4RFSWaiqSUVSXlLkwT2DoLRJbIb6age
vaAaSRTrulEYpb4IVkwXs+3mgPa7+cg35cWYB56PiMqkfl380dPkULYe5sK0guZD8jv9QmoRDqAz
AphLX+FsDMtwBAq/egphTtwFsKal74NnS8dLhlq7huCC3si/6uhdhgDOPgj4rloFAG/CYZEj6LP3
DgMw6sGPOrB8YGBigiRp5tHctr+zJdNR1VJRf7a/qyTn8kdvfRvTkCB8SWALg+7v/3I/5v8CyLAT
3fUn3k8AN1+uz+FSlCPd8EDX0wkNAgO/KA3A1LVmQJSxOOpgGNvjuHIzLANXiBiKD1+4D+MsKkhh
nmlbGrCAcNjxIbqSCtcs9SjP1CKA2xiExeW62sJ6GdXff+7S4f2l8/ZDo3Gaz1MGYNgAjDld0Pwk
YQy2CDMoYPsdGIQRWhdHfgOGcSLrvbIkgK/yPSmLnots8ztnh18bzXiQHyKzigOD8/AvlPuNn9Wt
nMze9HQAMGwvxn5N9kIHmxaWBJYTWhwm/qwGaNphCjhUHJbWMvHK2y2G2iBqlwhvQzIqDtogeQ2y
wdjw/gDvKIrZaeFYwi/SR0wCcxTYAUwNjIUpLROBNRDMinUEOxp+fyEeGtmNjfbWn7Xok862moMX
Jyuh5gQmJmBBAxMNOEQB85OYo5qVABy5kknb6EPWLBviwSCUHx14rLMmPnHlEL455GJvJphRjun+
GuMvTtCQFJR6Da1kEjeRrGJVJEdyYhxXdyDXvAJLiYAKIy6Mmfa2hvwtPMTvMAzDGIElcyGS+J0Z
ku1ngMx+DLzDRW2KquvFXlm+PXN8JE2U9qd4ZyIONilzdQq1S9QSDJbctdr6pFkoJUuCF61tyK0R
fM62yqPP+hGA7ZTz2flquVe8oTYPJoe0hoyljYVaYdoy9zEzF2zzcPzXlscz3YtkxgqXMXBPdQzV
WnwMAOyrlLFwnMr3HK/CzKePHt0VLmi+l5Yc1e+NWFcINFLuoi51BXxxBnHPBG+A75nLw8OXhwdP
tVedo/+5prq0pqVnd0lpbUXufMuWi+H/3P5TOaiFcV+aBXhe3HjxIs+vwl7BfTHSC1fhxpwYm5jY
O/biIKY5NV4ePDN46kTmyNmW+sxIf/UPykY+8erKe9/50Y8nL5nzGRlO5JiBdIS7IZm9//btPY2N
DcdzKqe6u6dAW4ZfIZVVQAeTvlOtrWFIdAPNIexSkXlAMRQyMI31k3fffAgZjIgyE7aWhRn2/5HC
pmHduOj94hJz4cl0bWm70DEP7Gqg9sw1RH1f21/TcfWr4QdK/iHMGIHjtMkBkHdgYDAAmFHQJ4ng
yF+6oF1UXbRsBuilzbchg+VmaQw4aRwDPgj6ZsHVnBVfdY+jwCw7i/9rufYvlkV6ZH1j8trPJrLh
go5EBXJ3Se9G/qr06cAJBpOPzMBUO6VkiVxUkVlfwGxcxsMJbczlQy2KK0pasjUKXPvKRGBckYA2
n/fixCbtPfwyEvgLHzQMEPb5SHZ8gXmSwIZgRUebIxoRarf3fhPH7dt7b+/ZuH1bPi13Y1xLw7xH
CoxmRpMGPuaxs7I4pnnQPVgwVNgOtLbRxrDZnFYytok2MGfuPz4ZE07FZW68uGkjPogVe0wXo7Xu
A3kBqS6AWbOZx8JprCjJcyx8IhNe2enoVsNyB7O9pnWDsLaNlAUw8yvE6UFnhQgMdY+Amb0VexgU
xUCMk5ArU6Pf8sVL/nrkjBDMJ7chZVoU0HYHcitTI7bK1J2qJhfFYiEHp6PABLaGqBPk9cUOrUlz
7zOTLa6s0CtfaDlfHugISNXNBGNmSQyrKf56b9L8wXqW/9X4iNxUrw8G56ax7HJb7Tjum+dtAjgM
Oyj4wR3OKOg4tovImMv0+2DVzoBd3mhq2NoY/IU9Qq+2YpAD2sJsT8+cujwIMA4CwIMAMGz41Z7+
+qoazAPuQRx0S2ltSVlrbVNpy3s24S+YZuO/G6MdxDAl9nDoaTvVmcEyESTzwasHv0o7Dbtx48bt
jbuOLgeDB7HGFgDcfKbh1JHms5miqoap+pYf1Bz/5OzK69/5wfHDmAb83InjzyHuCvOPjtsWDCEK
GtmJquUA8FMvfQMu6L7u9j44oc0R3ToFB3RX2BC4tbUWChcntS+ha3oXCSdzZiweby1euHnz4cJ0
6/SBQgKYYpiVL5LDZPD/amv4DlDgTjxsMrTUU0g9L3TA5nGCw20d8zMvVePzDuKi+all7mz2jbC3
wW0Mmbv8ncA5OgoA9z1rHyx4kL82BiwjgDMzsrlwIvaMlsIvFPBXoc0opEADviodpyEgd0U2FDH0
cC5m/q5YkZ2Vi4D39z+xafmmTROzL/1sYNOKXQ5g8bdOCthKBWL9lImnzFSqJLApW5Yp87U8dIkP
4WOQgbtEriWYf1k0eyGZsdeeJqBXu/iHCvdjsEFgHgZgDgY7f1OB0JZCIeNy0cEjvZcsPoqfIicm
7bmNn+6mpBc6aZtE4KhPDSNRtvG3BGMWShgpbWONHNe1NwzyiXDykV4+mujhrU4TfyvYyBSJjkpY
XuuCrw3+MV+M0sZc0YKx6hOdFCQVSyFVMVLWVo9LaGQs0xMIPmSlMd6nTdn3QyODQyt0cJOEEE9G
LPo6G2Z6tzvGM8LYXQsyPFjiNfiOWVqu2SPR4ou4K8EIziMZ32wNmYBqmXrSAlgyKyVzmWBB6saq
kIt2rHieZ5NfNV3W1a8P7bJq4BRwLfcOK8VCIVXw1aNiNQFPmSj5f1iual6qS08tSnsZE8wB7PRF
hRlyRyyOxICEgxhsFYjRo6o9Xh0+TMAHR8exBLDpXwB4Luw/CGMU1jCHgi+/Wt0H9zPXggZ/i0pL
astba0s7AODgGUOC2cSKLLy3N2DxyraWmm9hrLb9MAB64njV4cP791fXZDJtmffMZa/alN04sXz5
9yZHB9+DV8ErNZw9vL/5TCZztnP/2TP7v/HCd1+7/tqLL/SvzsnZ9+X2/g9+cFl//weXLVuWg2Pf
l/tBWU4GPkEAD1w+297f333k3MjICNzQI/Q915cQvQAx+Lth3XjteKBSdNHGRTkMVuxbRwZvvXr1
zoNHr7zy4MCnPBrCF2DlDoY4PS7LizRA01XOx+fPPX4ofmdAu88f1volsYVpSKVmp04VFbWcmWko
amtr6+goOtVT2tGzJfJ378TgJPUvsoHZ0QDgsbEuuqANwMj57c3sIDMtsvboDWisCN45QXiuFvS1
ucNICcu6GJzeEQZHb+CIKMjOZrkqyy6Bxyv2LB9cjslHk5OjP34RC2BxAJgisy4CmPOACT2HrhPY
SWgnGCwAk6omcQHRJWOcKYcDW/85wjnK2SCRk2b8X5Te4i+Z7c8ejfS1Ekb82gH9a2ZLYiEjgFm4
icDqsQ2UqH6Rh+LobeMwxDBy/GTj+I+NM9xIAVgRdaCmkTI2fXiCOWhJ2aupSOZ3TsAJzQLjb8QO
TvNe60O4sZzPh2ejF4fYNSNuudCWETdOC7aLlKKUwZHOngujpoHduWwe5chelEZZu0Uz6gXiOJfo
Q6G84Fs42g7ztnIq7IDVyUl65YKX2X9iQrB+ekSmoOtTNcTjOLXaZ/CEUtOJAnhtEonXg9+BNwu+
Kb0rlsqBGbPk1F1fulnQpaiS/CpQZl3iQ/hu0FSH8ZdTYJFb/HNqFQz3CuclHMtLgVMeZ7tJJlwr
SItlCtuqqshV9d9CN01dNXJ1NbRwpgBs477Jp3yTDdjgjG4PP9dD/6JgX7zoTZrf7PJZuV/ROuAa
mxB/g6/JhqCggIcHQV2O/4KksMuDlwd6MOha2lJWf7gKWyGU99YOdTVlz7S85zTfFdyggknf4eGG
zpmZzqK2+tL8hY6esvKKc4hRrqqq7+7Gfv7tJ57D8a393zs6MbBrYhCkHx586aWXvvvCd797vP/4
pRcuv/jaay/Ojs1C1jWUN2Hrw3O1JSV9ra2V+3KWLfvgB3OW9e/LWZ2zb19OTs5za78JF3Tzmf6c
nL4uTgSeqsdA8AjWg54CfUFguKBrx9ch7GrdBnB2w7p1Ln0XtaLBmGzuPXT/8acuPP7Uhxds6N02
tYg7P1IFMzZrjc9DEjW9rgJdfItiHBcq8GLb1t0eLvkIa2uwB2483uwJNxcWYeIvFC+mH53qKGr5
xlzDKU5JyhQVlWJb447so7S9APBAIw7axGiQwGMTU+s8qNu+q5sbnnoZkFi5F3OB9u5AdnTT3FOR
vZ0CMMkbD5pInHXaFmaKADZjFRqYubp3Yb2rgTq8yCSsztZ53kHwPc2ZR4JtBC4B7OY9ZC8KQNgB
DAI7HYMrWfo3ucCkMZrt0C8GU9PijNhF8k8A/Fhg5HfTvGMROGWQwJtfhiUI7DOSYko7oYXjRIMU
xhnzMCiMj0j8cRtsk/I3nA7YUNIkedXNpabzo8fTfLJWyjj4uz5KXeOGsItT7pJFnAO/eAYjbFwC
K4hgYy/7ze17AGcwYNlXfESeFL7ANnLC1nMjLAsT0VZqop73RdyT/loiBCwyMhqAJYVRy8tzxhp/
TaK6bx7R57SsAF9iSoxyz/ziQhnyLGoTuTy/C/c50QVyElsmCNMUIyvUendi2i4brrjk0pTolU9Z
dX0bTOplWyPZtvcWOUw/dJyYQxHMmktWhS4JpoLlkiSVCcm6rDbTfylnVVPV4MqciWYXmHiw03Kr
+S2huSTOeRLAKRNFZSKxLqHlTNYlVOTR9qr8zxLAG80I4DPwQHMLpEDfBng8AeAv13cfKfvsJ6uf
/8znf5Bpqm1qre2pbnlijz6aYxelhs5mvsETv1s6Wzq6e3qGyqHnhpBQ9GCIs6ytY6isfORI15EB
AbhxcBIsGWscmRp5/tJrg5OTA7vGEL0z0TE9ND+z3dePwBqN09NNI1Ml2Ou3kpbT/35IiIGXrn15
X84UhoX7YF197V24Dvh2ldRyX+DWcaPtbgAYFTss+pltlsywBd809ia8efLKuukH8NFz8whFJcZR
YfAUbAUqjbosPbsfrwTfc9hAH+oX9DW7cP+CyWlwXXs9x1ivELhFtv/k45wEbBK45VQpAdzSASsq
6liATQ8dvQ2BSQCDujiB3omJ2dnZsbG60Uq6oGlxCPjm7vcDwG4g8M69ExMI2CJ+Gxbd0Bt8P2CZ
A5jDkiaGDLRQwG4MJXIDeWGjdSv3rpwde3Gybsci1AC9pyNlZYqNNi+09yLJFApNiz7lhP4NSaRN
MpnAhjSWAPYhaBr+sCL3pbfN/hOBeWzWGHAwauCdxl7hV5bsFpp3WAsGApvdPkpjHmmbGAe2Og+W
KcO9FqSVBV7SOBtJFoDk85D4sTuAl9TwjZVE9K8SvhZwAPqSTXhgYtN6ZmvMWLUXsOFhM1tzy5Hp
M4R9tjwEcsiZ8TRA+xPGh1DkCuMwf2p79kBfm3+1LSSpRlRJZPLTFW6AJMyWkiN6TaZuD6FsjlRj
Gn44suRmnoZ6Fy9SLzAfAA4SUzjlEbnrnU5V7UjndbYcuf42bac7OkVeS25isAKyUbdTkWTeC9/z
dtbMXPQy94raCTlryU7vT3F1CbKK5kKp4VBFMA0HeKEL6krQ1fp5IHnLn95N1fgK3iWUs0kFnGts
9U8xlgmmyQrvU5kANA41LME0+KsBYHc/aaJpQ2MwwJFxWNyVAQq4quxI+b4fFE194n3PdTbVDo3X
Igr6CYba0iifj+FesHdLEFlbOk/19B9pL+uGAm7qKe8pLy/v6YCQ64Aztaij57Xfju5ZPlE3NrHi
e29t/t7ytVjBYdcqjHz2fGPyyTrAGFY31tGLbX3NiOD87fP4FTKIFx1D0w+bSjoRWzo4mHk+BwPU
I7BunhVckKO1dQrwpY2HWb4QuRtc/kIsYoyUSF53ks1K1G7e4V/ogzuv5BYvPIh/+qAwSExqApgc
FKbx/QTE5EnQskadyytIqDGjz5r3ayiZ2NUekge4gCca5LqR/T5t4QwHfOmBbgGAS78xl+mgFWWK
hoZK8TOwNaZ2TBh8Z2cnxurwcyKCJyrhgoYxMwSvm/jKZq5eLJsdnXjrxMATjY1hs8kwmXgcAJb+
pXktyz9ZWQz0jSCAd7GK0vmLCb9mE08D8aN1Yz++voPuZyNoJDDY59LXUFsnkyfaxoNxGZmZRVh9
1EKlkvskyWw5q0Q3w6R52BBweNlF9I4xMyKngr9CILU4n6IvndAIw3rmPH6siwQmfqmCkxTesTSP
ZQRx9EYHHcyTBxG8SGCtCy1DhyWYV6IfKjcvMMTjhZiSVhBjkBRhxdPVtFrQieQJhVgAsMlcM7KY
IDRvb5zxCrZHOPO6Oal52ogxqiycqtTPAK9NEiKYbZlMziNiGdD9RacyR3P5xLQv+pb50ZmKFFiI
L1JKksuCBUGfG2f3KggrqlroPY+NCqdcvZpqZMs9I5l53GskoklgmMX7uLzUNBQ/aSrNgSzM2mAg
u9ihAVz5P9Nv+MqNqDD6NGTSwZ5ojl8P6w7qN4+JwtcnwUb08ptKINhLUdHbAnMy9CqllPVU/1be
OlPVL9SKsc7OJELVtD6R1kpdTliiTQC75elMkNhZK5+C8qTlqfMRf516nMZ/XQBrM5Ybc5lBGn3P
g8PD3A1peOBcfdkRLEOJtaB7yltaKmqxFnRFecu7j8oldvBYZ2embQv29jUAZ3r6atrL+s71VbSW
t5fVYmWqku6mit6R8pGe6bLf/vbyQMPl2UlEWA9+Y3BiF4k793CoY//wwDMrBwAWzB4dO1V78+FD
KN9A4YesGou3I20Hjxe2YKe3xsH9OXBBt/dRAsMJTesuqdxQ2RoNewFT/RqbpIDpkw6zgTfARY10
8sOPby7wf3n+QYHZg4KFYmKYVmhGoHIEF8D8GBJOWhS6hZ7hNDPmWnIjgElgGslsjOZ+yfcZg4XT
rK3oVONMUZsZP7qUd2DUkP7kiYEJIBfalwJ4FB7o0VuzfQAwo6D9u7uyYTkAnCDw2Cjupwxuhvv6
iYGJ7008RQC7E9p35DcIr7pBHRQFsFFXvmiJ3zjnd2zv+fM7rt+79+J1NGCOt38Sv/FMApiETiIx
hjb7whyEojSwRLB1k7+6ZDOPeDK82b8EwBcGnwoHpUFkZor8kh86LbXN94zjGeabn6EC3vnMogA2
BOMgdJkx/fcG+Uv6ujfaECwCw3wmUoK+oSmRHDzFPr/VnIucGIyD4c8GE2aEFe4BjZy/Ms0Xt+ex
kU+TSevjlhwGX4Ox7eDnU4pdBfMIFoTqfaQ1SCTqfdQMwoSvMRgptslziexAYa6rrA0DYV5QxUvU
MeMORlwDMnig0W2SFD8GtLhMNkL5DbyGSH3RB+QgiFWnLgxlYujWZWtiCX0HnnRsBDXvcq+y05gd
bgUqTe6qR4i1lwo9xuSU/PVAsRDXm0Sv4sdQOHO9yV34AnLdFGjlDM2L+PR2bqhbLRWC7PUsUVi0
VaEy8VjRU/yNGU9x03LvQCmyMlOeqKmdtqwsK+JlAdh99sysEGa90IV4m6YWSTvHDqlqjQiElJuf
4i8AfObVCGBkl8OeDAMj/e1l56qqzlafw3KUHb21TeOtXTUtjfZmYU6s3LbmrPzcRQXcVlpRiqWp
qrE4Vc9IeUV5U1MJ1qoqoVUeufyb44jNunQc9v3v/3D06PK1u47ODU0P7R8efWblxMTY6Cz4crgS
+xTVNvXenAZ9H2OCkEMYJ22IAB4YvJazDNOQ6mntXcET3T8FHzSsmwp4AwBcaWPAZqwG8zAsTEKq
rcVyWZWtvePrnh165c4D4vfc8frj5Q8D/IfKFwKDoVsBzKB4f0LfswlfeptpJO4FZkZilI5ezr82
8Dp80UDi1SiP0V14qMjQG/PMXATwTJgePFR6e0cAMCg6OgoV/CJlMLQwADyag2/JvydzQa/9SqCF
YDEGyTwLAMMRjRMAHnuKi5EIwFYYildwP30DsOE24XneG8XvDhoc3CHO6vof/vCrH9ZtFkkF4ZV2
IFlPXJVDJhmcjIaO/BUTeaQ1sDdA3eR0X9O/u/aMLV++ZwwV0+NPywkNCuvF5IjebCeNlY/gfDnQ
9xksRgkEJyCsEeD/zXZQ/NoO/6g5iumO3uPYRYb8aJK/DmT7z6PUM8K4yd0oh5fHDfk7m2//D+NK
ObQsk7280y3fA7pi/DQBbMOv1ILu2zYdR3ZFfYwcgy7htLwQcRCO26B2LdGMuc52njK8IFf9iNcM
/dpG1Yzb94YNM235aqcsOY27OD3Xp+CC0bgvfhsBso7fQy7iWcPJtkz+ZB+JTY7+oddltKNU0TmK
fnX3sWtbq0gW+RVrpapqSlv5BxCkAsFWWazIeIfNezXxa6eilUORgiiTS1EmFdbl9+XObM/Kz59R
h/KUCanKUIilTl1VRV01HZ9qZlkLeYq0SMhoodSDrSoAOx2RvOo/VbkVLBNiE4p48Rbleog/sQSw
gh8NwBvD5kSN8D0P2oocmCtUVV9/JERBV2O2bmkvFHBFZxsA7AszIB3Lfv+N0/kBwM0zc22Zpv7y
qXNdNd3lJXRD0xFd3lMDDjf1Tp3Jnh/Cdv5DnG8DpytczoDucP34eBUBPDo6+drk9evXD1ciCnoZ
9O3q1evGYbZcMfj7GAQGigngtZMD3I6Q0VdVZbQqeKGrQN6wO2EldPCG3a1GXJLXQMyiErnBmOX2
0wiAvpOHTeqbFu7k3oG9MvKj5+prayumy6ebyroBYAvIgqp1ffsTJEctcvKZF4liCV/i1pb/ZM6K
jQTj+VCgk03YAZwLLaUdtFNwO7OYQ/gVU6aoZwjaeGZvgN5OuKAnJzFq/ird0KOjIQgLAA7fizna
6VgPAN6JwxZvIoAhmHHa0h2wsbeuOykz/Lpt2rORv1f7iyB/2WIEWDiNvVhrY1fd07OzdRPXfwz7
3Y8nv3MN+lYUlYU+tZy/ySlJOHUfCUqSJrcRRKkTwA0jwDzI3gDfJPoNwMthE3vGxpaP7QKEl5sz
2l7KcjmiPxrN2Uv6kr88kM4jF3wjgm06kung/0kE77ABYT6EChgZCzLYR4TldkjIYt+VP4bxpvmr
f3qf0OojYiGzaQvu/oLZhCR/uwi6A7ntz2fRxZZb4DHJthjq5foQ19wMqPd9rSzm3CQIoRCQtgQw
MRuV8hfjTCJ7ejTcIEvd6+0F+SgBagUeaJLcQ7BMhkc/tc3D5zNTIrNyAAnERm5S9xDJW2gq2MHL
B4UjYUZRAheFOpFggm6KlhK5aTPy2vlfmv9uI3tpGlF04hKvrMjij8wXSEZuwVfepi0VIiXXswqr
spQElunhUbPqFoFc0tdy6Vmr0ZLyNoFZr5KfaknTJszIy1zotR5ddgAbZZPGtjIHrKPZGxLEVuii
WfI5gvxN6l8HcAaTkAYZgIWMQhgb5te3dx9pqT57tmbkRHdVDQBcUp7VcZYA9j3TsjcinPNG/kzg
L13QFTllXx7pL88p66/oK+urmCrvsl0Cu3trz8whpmgIvmVbeGJw8rXXXpv87pe/9KXjLw18tG5g
9u7duys/eqsa6hXBVusA4EqCeDUsp7KV+/de6e29ebNpyxeogC/tYxR0P5Vv2KgQShjjv0BvX2tl
Jak0btLQEszlMMsI5k99/FN3Di1g/ac7D7bnDQ3Nby94dO2H3TVlTdwbf2ioqRR8tCFcVshhU7pI
Vpq3mZCOybjL25GDsUlbb8UB1NReIH9LkU4V0b7x4nBRGyKwQhQ0rO0L58nfnbODiH2eHIURwKDw
6NhsH53s5C+Ncd3rdhHAtPNM56MCJoBhE7SxCQ/CEobdJb3ndnyn18a0RgLAYRcMa1yNTYzhletm
R5++9bMf37r+hzfGxl768RsvjoJkS5sUMBHsphhpV6XicOTuEqatFBIRzzh9xhEBvGoFDBSGH3oP
KitWrVgOAHsAmF6PALZTuzNJBzMBv5txaedHhV/aF7RL8FJ2HkcawfGAkb4w5DYmrNAsDgEIwDba
w4CrY/5RHgVlkOJq9J5hBvxqsiqZHetm0T8bpic5qcMIsIGLeeAWEef4NQ+rjJcK4z28puUq4wkc
M8NxP9K0UFgNYhq16HFGjeYwtxpvMxlq729c9Jq4tady+QoLn4StbhAH3cFZkpaURdUuBDT7vkOp
ZajSM4bSayEZWb1hEJX2dLKmI3LiNRbeFRq6qmZUXQJv0kMRX0ucUJGy7TH3VZFZ5uMgeUOneZrz
NBNI0GUm6RnbnidDkxWOnEaumCziMpcSViPNUe9wiErAqsMwC4tVKV8kp+5i5r0yAtgtPw1h5izV
ljlv1dBHRV1i4fRVBLQCsGBHN2Zee7VxkPDFesPYEJh+6OfboYCrqlp6PvuZT36iZai2d7y1aajl
VbwxaNNS8PdiPtjbDA/0ezrbyqF+z3X1dB3pKusqn2qaauoqm6roq5+qn6rc/9RCOQKLph8iuGh6
oXTy3ui9W7OTI1/67KWGWSjgOszvBIAzvasBUEhfOIlXV2KkFigFOIHjytXrUC579xe+uWtg8MyX
9yEIq7u7Hk/dPRXGgluBXvCXVgsA40HPOm1Dxrm/dkY2X0Ec1skNvQ9ra2/2lvT395eU/eG3v/1N
6UK0h6ULhw6hBFABWrP7TBG+OB5pX2wLd6boZTA1CMz8ncVu88XFC4gjK15YwBVEfBG+BUgF87YK
RxFSEdCbmcM8YFjIOobKy98D3QkA0/0M7sIGAGBQGC7o1fb9Uf7GlbCeZhCW4xdp56wAPPHW7wUA
t3oQVuSwtYDgXniZPRj3KGtIqCxf/n7E5uGxlJKY8MsdjwChl0cv182+eK/u3htvvHH9Ay9/lKDa
TIoJxcSqJxI4zV8RWKY5RtK/VsjhTDOWGnNlNvAL4buKW0etWrXi/ZTCK5Bwutcbp8wWzorP69p6
s4GYCnjnZrQ2fxT4tWBosjfmJDCOwFOUTKSukrdVwY3kbqihwBnwG0obEoYtBmZt1JrQi1NOs0Lp
AtimxQjCSHxTteFeZlbmmqHOzvBIBWj68pPmxkViZsU7/brWVQzsMQCLeGG/v1xKZPNHu3lN0wBQ
BJ4XG4Cj4QrB6nxm0kYS2pjYWBtOvrq8yfysQMrGFPxOxlj0x1lK/l8aLCV10/hFEn1tONd9yhK3
CTh6W4xNdCTYKvXkhFUIkDpTKPCqAJtmsBgiI2xx5KOiHu5eEOGIXquktarIKWlsFxQ85Xj2Xr8r
aRK1CTez6qxm5QdwJnXvImAdnFaxxwjANHFYbSY/vZvVeEUAzlehnlQ9xeh0UxUZQ/eMvzD5n6PD
a1PzqxwpbG4IDmjq4MFMPdbhOFuD3QL3ve+D38pMl0yfrOjoMAA7grOyV2E4CgDe0okw27bMUEnP
kZru0rKasp6ynpJyjgSXD1UcKSkbad8/11NPX/R0b9PQ9PQ3xp4cq1tZN9Cz77NVg6NP1o2Orbx7
7969yf2tcD9XEsCrA3AxvfXKdO+6dbvRcwVUffatAPCLl7/xHKchwbrr4Xwu6UYwdH2fxWD1QQgH
P3Nt6+rV5nwOTRqaDuN1vRdPH8vdeDFvHqytxO7Cz1557S+///nv5x/ceUDXEib7F2/l+PPDj+OG
T32KgWFb6W8ujBYHd+My6i54OXUbD0cGKz6HQPAynDU1PTUdwY6UnRvCVQbI0R7Mt7C3tKWoo6Wl
BcHPEw3IitqggBE9Dod9SefOnVTAk6CvK2BmAxgDftZE/W7n8O6ggM/Hk7igAmbklglghpkPcAul
f3JCW3Zz7xcWZ8Y0L0fNlqN8asX7hzPv38O5UASvi8C6n/3wu6Njt56se21ytO7J0QHY2JMBYZtd
qEqeRg0sE4KFYUVGgb4+x9cKNy3vrJlNGOpFoq95D06QFkb6uq3KnptbwQu4qtdMMjgiOJYUwhjx
RUIG/JLAxO/L4ZMN14YmgO007iJjwSTc8kCyqneSwHYyN+6yYjSOPN4bzGQw98EwbEZvmoPYFhUw
CCdWJ05GW5kIFn5RLqLC8UtDy4EWMyTbnd7EsgcNJfl1yAwlbrZQL2A4gvcAT98XVzC1F19cKgT3
RIzHlqtldJjxRu+gKrY+M9O11gnahkwvdyAYK6k9WnESrYKtA1folZcZiacD2Exj0ki5hjaF3NiY
tdAqrSTXMU9vWTUUMokvmdr5aVowiz3q1eezMGnIHSbiIs2bYqSCoRI+4ixrWemCVo/QSLE/QoDW
U7l5NVDXu1gLbWHWqw5Ya7JDuBVQWYlt7/NC/TC/AgD7L9F+Evrhmp+JBy3XLrh5Nx+RhnQBGgXe
aZu022BQAsDRz3h70/BrXKKZdjmDbDiD/fhHztVjR8LD56a6Rw633ByfrqjJ7age3LtI4D2ns2Yw
BD8XFHDzli0ZbCzY1N3U1TNV00349pSXNpWXl5bXNJVPlVS9cOnL/YBrsL5Ls3Wzt27dGhz58peO
Dw+++OLk5HXaa5dyKjkAjHMZz2W7KVV356xet2H1uivjWOHqCQD4pWsn9u3b1wffM4QrgqFh/ZgO
zMnA9F/TBz0OAD8cXw02uQSmIob8hRmET75y9cFXb9y4CPvq+DJ4vbv/8tvf/uX3r2DdzIunsYDm
Vdgd0jhv/cL8tq3z86WHFx6FmUXIkNtg76NIYFtxm9zVHMMH2+oRfdaLQeWyJuB0npsu9GBTp6oY
dJ2HNI+5Rx2nqnEWFWG5sczyBtC3DQYAT08PdQy9x+YTEb6TTBC1oPHs5K1ZTEOiCzriF0YXtBzQ
IAYBDOyaMASk4EEeWMdlwWS9ZSEmi6HRO77ANZqOArR7G9d+gQAwuxFyMsHir+j8Pf/jX37nZz97
48lbt9748b2f3uqjq2Ld6rKGhsbBAXAu7LC7UmYTkpJRWCvrHIWJaCyqUOE3aT7PN245jDMQd2KF
Gcrl7yd8cSaNBJ4AgIN7Wi8rAsOcwMAvzaQwvM84z28mfsng86AwdwiOuxPuJHXJU5SOYV8tGvdF
EFvOLmJXibwleK3FhhHYGMzVo23xSgH4GE43X9oWmQsKruXtC2XxMdwhSaO+eDAfkXSU5ilSOGm4
ZAtThGuROyjYKEa2lTVHn7OVFMZL5xfA1Wvg1bJPmg2plzTuui71cWGLb0YlOJGRDtjwLUqBHC10
sWUSl9eSFjocv7IDqW3jihcZrPApFsX+3+z7ULEh09CgzBEs+OoqWyp1QUxNU3e7+lIazDGBm9Ja
TSsuQujKLNaZhZmQ61VrpgZjs4AiyVF2xnpyMpA0rfq9iTYLmfW6wGUZaqKvY9IlcILB4qmqMu9S
S5VU/U3HTJ/mafGOCGECmG2toI7Egi10ks/sxMlu5ii86pD2Bxl/UxHQBuAGRkFD/zqGh1/N5DxX
1f+5z33muZ7PfvITP2gZ2t1U0lU2NHSZbwu+VoCtL2xrLTEKeqqvqQujv/1lfeV9CMfCGHBTSTmU
cEVl1wuDPe19lV1xPY0f/vj6G2EMeN+XvvT6j7ES1q27sJ/eq26l8IUbGtm61RwCNh7DCR0ijlrf
ev4LY9+9TBc01oaG7qUbuh7rQSMZ29cFABO4leMQumE4GNRBm/xFnSzn6OmVkxtuXhm/+RhRXpWr
K1dv6P4L7DdXsWo1GYwEMl/8KtLVV65efeWVq3e2FnME15BL6DLSGQkd6Ib0pfZNhGVs6+F6JDSU
ZuewZzEB7P+c82BvB/qLShcBTP5CBSNiDfOQyrac34mwqqB+B1wBA8D37o6uNjEfzDblfxrTZmiE
L5zRL++8ZazDwO0sF9CyMWAjLwvMyJq6VsI6Vu/segr+5ieeeOKpXbvWNiJCHbYHgcRHl0P+BvyC
VPQ+P3n3SRDrjV+9fu/nb/x85co3fvcGALy7tLGttKlmYGamdHVTU1f3SFfZk0bg6IGGpSQwjpVp
XzQUcCSwTLv6JrQ0w6smguJdhWwVs7l/bXRFwzmdEt9JRzQOWtzjEDIYr7mZxvWwzrMAglGn9kXC
QQabG5rTgnlahjMpfc8rJ6hNCLsBu2w4fa3w1Tr2ZIO7xk8zX+RJa0ryhiz/pzbd69ftMtuQPhqm
NKYsNp2f2jUtSF9cJ4203Hy8I2Apta2ADbm6O1oUonBMrhsRu53PrNmAs0VNgd6FfDYTtxyxZc6e
5MulaCtlm7bUVn7hI4BR1rV9KNHNrzh+zWwvERfltpTzN1wSelW3THhVNS1u4SZWJ1ohufbCRVge
kzXF3nCw1EO1s73Eb8wFT8HRiWgm/4vR2JCMCGh25scu8VdDxl539SzNq+eDRboySypWp7A32daN
umwNJXXwEKj1/Kq/iZsLaThbMt199AQsCyJXEWQka7zVrvEgaO2RuS6oXfNL/dpK7uIvicp1Dl/F
Wli2GyEy7MXQXdb+vg/+4ETDlz/7iR9kSmunK7oxO7XZAUzLmsG7m0lgC8IqKe8un4LzGUdNV3k3
zq6mqbI+LNT80vL5itZ1rWRka23Ocejfe7fqGjAG/PwLLyK+98lnfvrTn37gXsd45QYAGmjEXvkc
oMTQL+i4OgQwI3t27fkd2E/pGoKw2mE2BRiGOOhKWisTuYRbifJnfRoST1T83P3s0NGZ+U0zCzPz
Fb3jq9fhJcp+/9u//OW1q+CvJRgpbAzG8QoGcN3wH4osHB5c5TP6NPTzIO/UqVPV1dWnTrUUYZ8F
2kzHuXNV3fN38qLlEsBFRUiwFqwFPdHQkmlDva1tqGkIl2reQwBvDgr4+ihAeqvu1q27SHcn6YK2
mG6fCfy0RUE7gl9GEBYszFtqBH0xHgwXNMRusNqS3pKm2tbvlzd1tTa1lZdu6XzP8kx5aWdP6ZYn
TjU2b9l7dO3azs6nmjNbOt+2A+xdSTB8ACtO3v0AFrb4wy9ev/XTN67fIoDv3up7tvzW4LuXv/V7
3xtoLlm34Vl8Zc/WPeP0JTNTBGYjILAOahaZFCnIl0YvjXyMWz4EVQ+mIgvoxQnhi2xJwxgwAewE
Tq5LnURweKln4rEZ84KZXjb+Er88ohG/xl9bI9oPJLfFznjZ8Ivk2pcmGJsoZsEUfNEbgwDm3ich
I1xxoovdB9HrM3sDgR2//ziM58yTadseJtN6qBaznWcPCQO1Th9WYt1dpaKaQc1dwsEd7VBI4EuA
MTEdRThqBK/FSsUnCTWLoGKy7qSWlU/ZuyVqKcbV5XN2Db0OYOQo/SOz1vGV3HXlqwknQmrsTqjL
pNZNalPV5LlWZrBV1bWTCBqRnOxymFqHoGt49XutGhDCPGmSqBG5TJ4RriIhTrYcpWAvi5l4L3HM
PgNUkrzCrJNbHA2VJGPV485kXZYATruU9ah0z5JGAB9MLtFxJznJ2JmrljPXLzAndKPKt468eDNK
n3sk97P4awDeu6fhRYRBM/p5eDgznMlkhhtGvtzd3f5cPdaB7q7vqz9bXttU0YX5Q5dtxoStHQ/4
0jAGzAQXdHf5SFN3aUVPxVBFaUVNWWkZJiKhVdbX9Y2BjgqwlVbbm8PJK7N365qHvvWtw5dJl7q7
tzgGfK6Sqpfu5iurl2H892ZlDhZ2HsdykZXmOV57/gu7rn/3+8v25TD8+fm+fqR+uqDb4dhuJYAh
ZtfRBR3Ry2cDipGeRQ3GgWF0Pzy97dg3b5/+5o3c07mVUNjPVhDAvy/OP5aXe/UqVO9F0jdo4auB
wq8MzRO0jlsvWdPEPp+UDbtzBwAuBYC5zlVY3goTfatr0OEAxu8EM7JopUUtLeBw6fBYA0rwt7No
Yah0CKuJPbGZChgUpce+Dukuytl7180FzW8FWVzteldUwI5gPAyyGQAO6pczgusGVvNGpNqeLswq
Kyo9W93W2Va0Ze3ytU+sbWwfaWk7t3qorb1mpizzREOm8f3vbj56e/lyADgSeCdD5UZvPfmzn71+
9+4bd1fefeONuz+9Vb+7taQCc86wnmam6dmw5kmJKeAkf8dwyBIktEIAjgJY9KWtdAWMQCtMMwrO
Z6Mu6Yszm9WNOFMGD3SI5Db4wySCk55o90fzZamAP+IEJn+JX8sAYSEYuUZ9jbW2WBYSbzI265rD
1wt3RBuJWWe5N44IYzd/ghXo9VgsWNC82VrMObGsBk3hq75WIVYCBlJEUDORVVsd2piwX8fpyk07
/dmSj+pG7rcv0iGxQR/7hCIJ5OhPFl2JXK8FUZ12Iwu7oq6q65mKmVsPSU91a4mmibua4puKXU6u
HyhLOZadjAGH6kRdslRkFUCF04TIFUpd4DpVtztxhVHr0EOsbaYbdMpERh9tFfoU+OS5yJcrMM1k
5bMH5GWd0GNb8FrMhHTFMOvJpVuXClVOotZb2UJo+sG6RU2ZHuYAvkPseqgjT2IzbXf0falDha4h
110GdQ+KlP/ZBTABPDj4aiPDoAc5/nsZewI3j+xrr//gpz/xmeeOfOKTX//MkdLappJ1XUeqzzxt
w4NcrNAAjIxLYTVjDHiqb6S9or2ptRwx0KVQw0MViOTt7TlS3l9y+KX6fgY74ezv6792t2528t69
M1Nffu7wIOly7zrs3vX6HPqdkTEFbCKSivvlkTKVG07Wvg0u6NHJw/3L+rsRfkUHNFIwOJ9hfLjP
9yWcQtUtENivQqfd7B3/+MPKTz3GQ1avqzjxm9/85uwQ5kltLS7eihMSYFsYeS/gHOGrDzBRaX0A
Lo5Q446DqKCZHBZ6cOfOAzwMA7zV3OWo4xQoC/nbhrO66si5mu2Lv92rHTWltOpSxGBVt1QPTwy3
EMVhKcohgLnpPS8DwB8Ymx0Ddhl/NXtvdnIyREFD6NOzzn0nToYw6HEoYIcv85c/OkrNDOPyHQAw
Zg8PBMc1BGpJ6fiGkx0zQ0daSofe09m5du3aty3PVDdvKSqC3/z5mpmeib1rt6zdu2vF3h27xgy+
ZHBY6vHWk3d//Icff3Tlz+9+4KcAMF3Qu6ODobYC+0D29u6urXAAG17THmgx8C6v+0kQSgMTgsZE
TTriE+1aC/6a65mV5StAYIA4W+O/rOKQAh6DQTpLgYu+2ilJKhgFT+PvyzHRreAKWLbTIqJZI4rp
gxZqXRrztGQZeYsseRiAY9XnKFk81tEb2KI3Nwsyl28PYDGAfJAI3qi9/bMAX7vq++TJv4lMlPRa
AiUSU2KzBUhrSDG8ffg7h6/Hhdcz7LNOZR50d4pV4q8YTFmLU3EU4uxSscpqqKkt6l2Mx81xC8zZ
rMCMWOXphRpirmWCaQrBnguXrjgdwinFandoZNBwLamauKQriTtiU6BVqYtJ9uoKmSvhKxNmxSqv
pUWlbhUWNSgsV7RK8Yi3eqEHy7vs3UuK26WHfcXbbG/gUK9Xk5ftJICNvfZ/IxBbk1k+sjvWm4+T
1/zOO8ytcYdN1qzgPZK+Ab4p/eszPQc4z2WwmdYAgwI+caKqvn/ZBz97ouVbX9r3g/2lJUPTXUVt
pRkC2E0ABn9nMm19fVNTJe3lfU19GAWux9E3PVXWVVPf3d91pnFkNf3DsL7Kvh++dn3ytevXOQZ8
Ahshjd26C9/myp/O9tRWruYBTiMnh0FNEHU1qQHYdEEBz06+eHzfvmX9z7f3Qfu2w0JANMjOx9Fc
/brH2bDrNCaXEQX9d9bO/6etr4zjmqidy0zFbzE4h1lh0YWwTZ26wsR1XVtKk86iOGaH7RzgKoSC
HyktrSIBgiAIEwYCMpIxdHPCnIgumjnjjF9ijFHjDxqN/ie+3+e5Z4/XK35/7rnn2723QPf59NX3
c55zzt1v/bCIzRjS6Ykkf1TNHdjXcU5MIOD5hxMoUHlhmEfU/D7ER8M0kz2sbP311oDb9/WCvYEB
7LAAF7TZ4Fcs3tnc2vGmL8u2NDATBd1gRoBpa6Pt4C9nIfVxBBi/xGFRwMtzOJZHzVeVOdrOcot1
rdM4pFvPMeCT4oPeNAfuvkeTTZRuMwgrCmDTir14pK832jOSzjaE33nhwtnXVGLXjr+h4Z1vmOx4
2NnXfG7z3CuPXzh7+8K5xSZDX9gxKuC9PQjRX/76J1VVe++t+sHzn+y9lwAWq8dhrC5/9L0OL5Fo
QJ7YgQrYoFAI7OCXyTqemVsHNIzcZViz9B9tgrQ9ZJSwaGHWjuA/zMPfQpDCEZLajAFDBbs84GKK
YHBejQB2K2AczGkSjwVT+iIX5KrcVfnLmvbwXqDZjV8aC+GutmxYNIaDX30auRHD/ABCCQLDBL7q
4mJVeSewkKWQ5FRzrfVrNasi0jKXlOUHB9FrB61ouqex6vAj+OX4Wm4IOX7t92kn8Kt2AGlV5KoP
WfGrs6KYo9C4ZZvRWCpseWpkFXJr1nPstJSzylhX4BNL9fjq32VLJimt8lU9qyZvFdOBxicVydrt
vsNtnp343LOGNDxKkeelnrLQdZMqWhXLcosO87qGd91jypa50rCmulZ/pJqnqTSVi1JVqmrTlq5L
tt+6oF8gkoaGZB4jSy1r7R1SoxHEco0VuZWFmm7+6fpfyQC4fX75CncVhPd5aAgJ04B7YvCXJhLw
msKzGIAL+k4+Em4InKVXTOyB44J+55W7VzAGHGjIBrEvfqqynsaRSGFWcGkCAA4Dx4W1299NLoGQ
GG5dWvJP7+9wLHN86mp/B3civFf1Xn6yz/UmfUap3lqClIXbeanGsJjSlVz1l89+9tzttQ0AuJyS
KOixUlnM0hfmQJfO5zYRvUym10ZB+7+LUd5Hn/70A+yX/pko9fbXf3iH61/y5JyjCWZEcO93QWOA
Oc2xW526510C5/Vi3/x2vDc8PDEcjgeGJxwLN8MSw70NhdJUJXH3y1/+uNiXe7nUNixO60xMLg50
0sBjbmLRHA6+hgr4DOALAG/NIfpq/x5Hg+f2uBQlDyEw4WeDsIS/yE7ekzlLXEOLJXi8XMomk0FY
qGH9fLKrOd/T0fTKRPDaucuPN1pHAq8MpHv7phdy72zuPbfZeKjps+eOf3azabHxnMFvI63qBz84
+d6f/PbHT58+3t977w+eb/3kvTtRu8OUjEVDAlsFbOm6pwBetAjkWeUKSVYntPE7m0z1Ly5IMLUA
+HIVEGmVMk9cBISPHHFc0swXjx07evtbd99yGFL5rYsgN/jr3ZlJsK8ERqFLYmJBaMEvNic0YdAy
DOwkVcFa2posWGk7WWVhk5u/ilvVwrZfIQzqsTB7NHNVDjGAmEY9DEF85MUe/kgesx5Oq990wqa0
PXoVUc3GnNXRyF2o8QfILYF1sRB6xO23AaPEjRS33FVsINOZyJ5JuBKWjFy7dFqQlKZXmoJcm6sn
WeUuDdX3OO53Fqr+dcVBGrvdJp5zGP8Eb7CxNJWr/0CGStNNSa83+ECz0Pb0eZ6SpuaezXFZaFMx
quz1IO/g+GFmWsrJpgu/7JFSf4jnZfWKlAfTlxBlXWrKYbdZtips5WbJtFc7X3aKLhxz2txdPYDH
r9aZ9geYPqT89fqfOfPk+vzqKBainG/vaweGAeDxoZaWsUyiEqok4DQdCQSGk5FitBRqHmk6Z76O
Iz1yAIycg8AAMKmYyk2VCGDEQeOcSEILL4VKU9uj4aWi30cf9FLSt3L08s7Rqp27d/pbKojBWl7G
mg5c2n8KGPXX+f3Fep+PAP561Ed5Wn+TBIbeKy1+9ty91eUVX0spVsBEZQxRI+sppHpywl4/5jGJ
XKZ0Rua/eYstalxHGyPDhfPnfcWPFO+86/vf/fa7CWD6cZ11kYvFW5iufAc85qJYvVgXCwgGnulW
1uVPdL0aqdvvyl/99sSbi/5sMjrVnqLmT2aziB7vFQvluS5YqFfWRDh1qitO3saHm5uNC7r98qRx
QAe6As130uHm3olXgKQSBU1bhgcaK5igiShoXVUTAhjwS154x0kHwMc4J7fx8tr48pO1tcdra6vz
mOk1vjq+tZbLpxg53pMZ6e7pyQxt9HTcHp+e3ljb/dLTZw8XcqFstuVqbU0+WWy+29XcgLndJ263
36ZjFUBhEDTV6cl3nPz1V55u7fzkOeLWf/JcAczfA+km3j2MAav8hQlxXWb6cMXcpQb8OSO/KHSp
Z7BRN1o4jllFMkprGKk7GV0W+pr8eNVJs7n+ydsQwXBKQwTTC+32gXtXA3H0Nl/8DPWv1cBELzJ1
QyuC1QhWK3GRqy7WG9jkXcJfL4OVwkxaAYQlKEtYfBquYMzfP/WWU9YIQbLYCf6wVBBOWOGmENZT
2SzMFZM14w163VtyoGUrulaXRwkfET2MoByVwLozunf6k87F1UApXYQKSYDNhyx7lbk8kavAteZq
mGFwV+wyC2WtZlamOjO/UPm7oVnbUv3qHZ/1VvQdYF1PJu1icgHUS1J7n55KXUGrFnoVxl61A4Sl
YkpZpyaclVw7FaMwFcOa6ZNScwntf612XZ2eqwJZlblMesKQ42SOJKXczo6X8WsjUMpkC6khoyHg
wsVkvfvV8ojHjKtZ68gsfdX/rA7oswDwKJbqd9zPkMEDQ9fiiDGuhEJTsUwGKd45HAwVo71dzSOL
n7xAA4EfiQsaduWddxE4297VkluHR7hQShPCpUoujelIFZxYlnJjbRajv+Qj1Kp/Y4e83ZoptfQP
bmxjHtIWbX81xVFc4FCMK2kgPgqMSRI2CMYKNm1+8t6T7dlabM9fNpajQQznZY6xH8/jKZozhHzz
JqsEMNezxFBpcilYvFl3p7mYLra1wVuaLJTxUFuRmwMj+homu9wXzwtNijdvJYsUdRi7/WcLkdkg
lm8nsJBlOH1nOJAI37kTpjXTenFEChCfIODdz8g/R5e50ICsAZc7V+cmO3sDRDCazYjCipzYPHNy
kwAmgpFRAd+DAt4Z9xG+beKFJv6WkkffcfKkiYPe3LkMUp6pWh1fNjY+jsoo0r3x0vlkFvdmC+HW
jlgm1rPSsVD9jbHSxYsXx1a6L9ZGStGLtb6W6vO+j33iE9XlckspMznT1Hjh3FFuaFCF9ZTv7Tzf
39n75a9/fvLYT/ZO/uD58/e+tBeCh6CItzaJSc9JrslFF/RJjb7igcJr6N+zBETuVsAqgZHEOSxM
b2L881He49lGsAra+AQIjEHho+946SX0ML/81sPUwGYtErPvtMWvMti7VyHeSupf4pcaGOCFiQpW
ApvTpXqtyhXzkNfcxtlLci9qDKGWaGi3KX5VCDsElq/ADollx2Chr8EF46Tl89Y1Xugeg1QF59Zy
OlORapb0tV4y8Xkx+vKBYa/g12XS5YxJw+iMdstAi2MLYJhS17QsVeUa6+xTLzJL56rylTnb6k7W
guZd9kJVr2f6j9D3RZz56/Q98kDVY7jZewO7vQC1DV34wskVoPYmnaerz6CQa5LbB2iSa1NBrHfB
lIVMbo8tM+3xIBgdFqn6OEwjulT/On2KX7eYtpJWXcnWLFI9wpaZp6GFUJbGhpRSsKaqGCb9ALDX
jLBlKQcz6TCFrWuH3CQ3ill8q+l3ZZjy1yjgcSrgyfn5dmTj7QNDV7o6OrB+08hIZyfPQKA5GynW
dd1tHjnUeMHa9W9dEf5eAX6hgHv9BQ7HTuXSqamUmQdcJoAr5Ui58Hg0HY2Gp/ylKEdup7HwBoaB
Nwb7r7ZsoLKMgFrY8h2O5FL61nAMWCCMBKPSg548u/nZe89WcuBvDmqbVhrLlemG5gO4GVmUVoO7
LYPFDQ1djKnBSSyzFbxz68arv/D5R1/47tdPPfjCJ6+v+2t8fiN5cZhiwijgIrWw2bIPzKorve7L
uga+Kgc1+dL81W+HuQ9j8U5lJpYergC4JLCz3VEkj4nAhfTE6wyAP3NqIDNsXNDDw3FYYnVxCJOR
jIXvTADY4VcQwGeWDYC3qID3GVnFMeAaUb/IZEuGuuxZKmC1zZP7EoSFIGgUrF2+UicitR57W0WX
0i2DKz2+2mpfvrraVxgb9JfT+dLgdPegL1v7ofbRzLULo+2f3Ry9fe5r15oWh8YXR4f6rszMr23M
b//6108fM2798fba+P5aMIxvGtxvmd9UbmLpsq8XOQ9YVa0S2B0Kze6/NwJYlK/svo+q9UNbCQz8
Vrn20idncdDee6Zq8fbZY0erpFv68KNvY7LS7SaJwkKmIvyF6YrUgvuT1gVNEWzH1SXETUaBeRxo
jZIpe1lnKcO/SKaEmUlMWOFEpbACF1dxhaadF9SEwM5ylWaakpzGCa3LZbldojqAqerYzhi2WwUb
8oqPTE1c0E0KX/5gKdG03SJ8+Vmqs5Fd+BEBLHAU0v79rn3sVtRa9rqDlk2yKtcNYCEtSk2qciH1
PdxFn7wNYgSUzPpyKVqPeb2/ahZ52msXkFKdanHLzLYVvgJgL1KZYNp70PJSrj4ltSvwWU6PKdE8
46oH61ZJFsVuJcxcge/UtOeI98U8ffYX0aaWqmZZZ2ZKzXlRUWzbyA8CsLITe4b9N6avoPjFAJHB
r3sAGPwlgO/PnbhCuz1+ZQ4y+Gu9Y7l4M/YD7uzrimcSI2/sOn/rTn0h0zxyTwH8yAAYiuONb3wn
RPBkrz9oFn7OTeWn1gng4dJwPkwFXC4s3/5hdD1dKYGp69n+tao9jgEH1r/Yn9omXap+YAD83aiP
YrXuFuhrqFtD85OjRt+WquCCfjI/DeGcS8GY0QqxHBWws3AH0MvH0cPXEH4jSQ0XAawo9s+NfPvr
9e87derRp6MAcA3UJPc2WMJqyUUxIJg05oGiOPHqL3NIS0xjLVBFkk8WXACApyLpSDCZrHx7qjDQ
GokQwAnAFNYbCaJdiIRf/XkIjFOfP93VTN42I2clPk4AD8AFDQXci60aw+FXEsAnjQLe2qICht9g
jgp4lNpXVsJiBQROVhkA4wQhmI4Z1Xwf5z1EUdP/erS9jeoetC4W688nw+sdzxZq8uvJqdlcJT4b
6xwIpIPl2cGWmmTU99bP9nbdbg0fWsxcOzqfG2lvXRhbm0TMeXgq1Tnw9Ke7u0PbD7/xjYsXr35l
t+yvc4aAoX8BeAwzA8BmZFfw64nCUgZzfBinaGDmFsAvdLDd6pemtLR7J5xRAFPx0qqOgspnSGan
j7sFH108fLjJPGgCuRz6S27MoldKU5d5SFyMAwDe1EVOUNhRYPc48CdVA7Otl7RkInfFUJUGc5W+
kpPK7Gdhr1lXNDIW4o02nyeIx3q1GFSbsE/1pzvix4BXQSE1hlj/nZ6l1lWz0BXQmuywafN4gV9+
XuFXoHxUDLh/kmpQ4SlMStfEKFW82nALXeWy9rgXlPIsnOw29SrrOCvRK+uJeZWsu6F4hClVaXrB
S0LpUyOT3R0KXXeft6Evqb2KWDW5rne4pSgrqjjJPtWYCjkFojdamU+pEhbc2o4D3Nf2XjdO3T9V
Bate58FMG7xRPc22/Of2Fqd4C04CmAgWDLuqKJnkpB2RQo3tI9rUbsWual/VvyqAz8oigxdG527L
WtCjk+1XMBF4dCSVi/diP/6Rhl5kI6/pApDyDXcb4nON5/5WAZ9wNDAI3N7QkppN0R88hSNcmppN
Yxw4bVRwaHtt3c91I/0tLdHs1cfv3dvZq9rvW8c6HGtb95x5SD95kiIyAc+bkKTk7xJy2HlxI2eX
8hc+e27u2fQgXNCD5TLSC0d0yYhlmg8kBrhF+SqArZaGUG7DlOBkJF9fnyXiz3MI2FdXTJo1GenO
Bc/82OqAietGZxG4BO9q6MhnPi7m/JdM6uoqZKgifRwABmgn4FCODwzfCTcDonfSbNK6gtlgIRQJ
N7/68/IvMRDDW2yisDo5RXh+awa1ToCwMzHBNbJCXyNKG0HR5WULYNjOTtWa30Z5w5Bh6m0VdZra
5jHzxmIC8SLsHu3yeJsTrpyMZIOYEjWz249FTIbjra2tic7O1sC1SBErf9eCzzezuCMZTQabK4Hb
4y2xxfGrqfH2TDiYTqWaE09/vNvd/eyn02tbW09/sFeuyzIMm68rqb6toAqYhKX+3RP08vBuDExC
80YFMPnH8r0yDKzwFZrbIWAAkqBFkgyGLhL4BZdB4JPAKV5bsC0496pwXkcSve0MBIsjGsZsk6es
CK0SWBncqMKXh22pybpZ6LamJMYIO1pW7kopchh125JSRbBUOFEY+D1yih8F4J5ZtFIdm6yg7VpW
QBmhy/NwI2gc1pSqMuVfvMs8kb3osCjm3bxmg7AkMozBoI6hphAD9DSYUbH7HuReuqrxfjXvFSWu
l7Xa6V79wsVW4Yr50AQVD9a7qiY9aNORWA9PkVQQqjBkIvVdV3C6gaq365wfvaQakw0Vo/ZQ8GqJ
88D5OVqTJKdX8Hq5KhUm1cLuIV8tmVzhUJrzdHd5XOTqZ1Zla0/l74EkJn1xUQAsjJVccGlaTl1P
xjg6veZUQKN0umDM2fLYacUv6OtEYMGqGpsmt9fWhoaGZmaGRmhDHbOxWEcmFspkOrgpMLZkyCaL
2a5vNSfuC4DPIRkFfMLxQV+5EmhoCZZ7ZqmAQeH0bKU0VQaGS6HBdDm0PQNlClyWMBAcHdzeMUs/
t5ZbZjceMyJ66ydbDMJKUfMaivp8MiUYJ4OwwBjYzcJZLC+xvT3bUluO9fT0UAHnMB2pNFgqA7yw
QZwAMFU0j3pKZ1Oj1TgFwHXj25988OkLX8DsyiOnv42f4buBeCvRuhPM4IIuwkBe/mwunXXjxls+
b6Pf7CQwhk6I/mUTJyObv41x3nXsTFyZKdWXStyfOBqExm3AQhwNIShgqODwkdMC4ADnAQ9LFDQw
vIwgrM6AicLiNCTMQzpktOwWtawhL9wEO7SqVQIYptvyZwlgwYRotWNgL7E7Z6KgkTByTKlKRkY6
B1qH45XuFv/YwtWxSG11bWh4KhUPrK9fXViorQ1G2+AUyBez0XQ2e7xxdGzy7Hysfag1HAqmp4Lh
zMbPf7639/z51s4PfvDkpSpf3RKD10wMFqR/8eYP7xDARKZC2BGcbrP7BzJpOJTwl/BlxeJX76VZ
HzSVrpBWJTBEK07pxYE6fMpn2AeQWlOnuPnNVATLNkjyK5hQLJHAxja5MDSShmDpZCSC1YY/S+Fm
sGUz7rKyl8l5jm1FrxoGiBXCrFsGaw32/iMy7gpT8tnPdhiYSGMdfTrJEU0IX8tUIe8hHvQp208J
xa9kuOS1U2qGYpTBMMt4BT9Qp2OwLnxawLp7latsSdMYG/Z0LbOlFW/Asq14ZvaQEy+8jZ4AYyaP
0tSqglRNe/UCnRMWSh4fsK6E7OK0C5Smh7hWkuomfBZz2svCaWmH3OghqYd1LihLlx2mReFiqbuD
dRdstSmnmra95g6XUvpqPwQs2y7I6mU3nYW5SK6bTc/L+MVROavIPSIFsYvMdV3revvBZr+7MrcA
biJ/KYENgI+3j49esbOA4QG9v96SL8Ro5HAolsBSlNiPsBSKZ+YxFQV2QQB84lsnDn/rNVeMAg4E
/IVyIZeaRVRyChCO5Yz2zVEDx5ZvF6PlaDSVToYi0dIG8fsTjgH3Tz8mUPYwrfQHe+MYA4ZWjdJI
Xg3HIlFhBUxPHV0beth/VZaiRHJsvcVnnqDJ07Q6JoY9G+piZpMY6kUA99SnP//g0OkvHPIbFzRZ
BoYYtetEQePgjGCD5eLEW/hNxzLY7rAq6kInhwHA4Cat+S7WtEBh6jC6mgt0QYfS4SOfPgX79OmB
DK8QwIlOnMv7cEHTeC8eSgdfQQAfg5B1DBAGire2dsb99RKEdV70L4LJjjmUsCOVx5aX4a3GiZIc
hgJub6NAxZmOj0wNV8rdD0s+X7W/VF3tryDeLtAeDI7tdn/parLmRjg8HO8L+e7ma/pGh7orIz1T
PWO52lofv+iUd58+7Y5Nr2ysbD3Z3dsvR/kLmFCwbD6ZzQfvFCNVdhqS0tcOAjuZAljNSmAqUc4B
djuf9W68mLioXaPAL8wwVHtJY8fOSCKIqxAqLotiKdidvZEoeAntkzYY2nTou4s5wLLlYyMhjJJg
FY4SrsyVvR4T2KoINvfaPoGtZG5BbK653NEXnIwExhduyGAY0AeTr4nCQTRdo1kfh6Eq5sDXUPaQ
OsdU/QqX5bu7+/IhZtYYjm0HgEEy5jRZs8A1HqxY1AWxnIRDSXwgTrVxQJcXv7pehZzKVlviM1rc
iUCC+peZa1SyC7nuGbHuJRLd2+hJZkyp4+KgumzduUdiMlPmuZ5SpWlhbnO5qLd66KjC0hLPzT7W
nQdQHgBQD2UP8D9L1fXTdRjX5YlWQatIlqQoZktZykJKl6P5IPczcxgA/J+Yslblrhu3csCUvDSF
r9W/pC/5e67x+ujc17ASlsFv++TQ5LVQuRQKh0CGDGKwGuINWOc5eadYU2hunj/W6CyM1HjhW6OH
AWAo4FED4IGW2Nh6OTbbzVHZ0PpUrgIXNGOhE3kAOA0AlwqYTxyOmjHg/b17A+tfXOhYpaO06tge
bHWCw7cg8C3OJ2LcMnBKjjpTgX2Fxs1zk9PTC1f7W8bGyoNjxgU9Js5ovwCYPm5ZEYsmIdV8TTac
XohiWLKuzdm1Afz1td2CfDNe3TYczOrbUNYRLWRyJJ84TWoaCDt6ws7BRi6FADiUTkew82JlZqpz
KhhMcuJtuLerixoYbSjg9MSR9/PfhACWudawznjzyOP9oYQEYcUT0L+9jgI+NncP2MUg8PI9Lhc2
h8bevAkPNzOuYORf8eTfuaAFwHP3wGDHdgTAYGU6ngCACyu7PkzLLqb8pZ6R+NBIoK9Y9C/0L/ix
OwNCuYcT+bpkfbL8Mb+/+pL/6ocvlqo/9KFLF2s/8Ykv/XT3S1+c3pjeePJkd+txKbp0k3O4isnz
ySD+3EK+rUAAO/5nxa/H9iz6kO+pCFVPsFW/7oguB9waiuX4mq1J9JRK4H9snOzknoVs+Utdfeak
dUKDv9TE9CqIAMbBgQFUVQMLfm3WKDUvidlj7Zz6oFFBS8CLPpcE1gKZvaZGVxQHgt9yhPgwmYNX
o22PIBGzb2GN9SPeyYiELOjLhu2Qpgz08jG93W2HcKhz2uGv/fGC4I9bQqgA9hhw66WnFb7agcN7
hxw0XfxDf8q/iqOiPxfmvDmoeYKYtKamUlWZ6pmUo3IXlX9v4WKFlBLX/biyXh/Q++QUU2HsZF5s
eyf4CHmNaVMSM69pL1/nW3L+awTrc8pTZhpJ5Z49pJHMWkcOfLoErQWri7FSui4IeVn5jwB8+p9e
U8wKfCW5TUMmbAAWDAv9Ls5zN/75+cn2ocDkyMhkcymbj4XDzugk3KJ9DcFkupgNTSQEwDAB8AnO
urxCuxaI94cGU6UQnNAMiyphJHi2MgsM+8P52MpAVEZsa0rr5VqG0O7szHWt9w92rBItiC2CF3p7
3U92+qJL0Flm7FfioJeMKxk0DG6+9Nnl7ZXBq1fLgLxxQnfjhAHAPvFd+30EsFXAgl7JBdHs9d94
9Wc3r5++fvpbH//264Z9oLZfXNCYUGP9zyAnlnnMQmaCcTfrfKXTD/g2f/Dzp0yI2wHzrT8IAIfT
YS6BPVNpCEfSqKPd3BXgnkfgbyiEuOi3vF/+LQKZhPMewxKZucsrCU4IhlEAT4QiBsAnl9eWQVIz
BryF0GYgeG/SR10vJhpYFLDaZpUD4K1lUpgieG+cUdC0SDxRiSd6dncH/dFsJJbLAcDxChYTDdZW
Q+UG6/mdJVvfBsSfv7ZSbhns7qmdHcn4/bUtiDmv3X32dP8nWA16a3/v2Xv3oIDr6zEIDP7m8Y0j
X0iEMkcN2wSvJK2GX7mn4iK5zb0gla7mofQ1xpgyWTfawtbNXyuBLZpVAmvVblusP8pUiVo6odkk
gBW/LGGsO0cj8Wuoi5yZreCUKyw0V/1LmgqCJRMwK2XV4awMRhcLaVfJeUGispoOC31xGu4KYsFd
8PMwMzaEwC9wKviEubWtCGHrjiZY8TgyL38PWULz9SzhjZFlYLAKnheTo5SUilBX2JSuEoLSawfs
ZcBDtyHQ3Gs6Og5pDpN3g7+6JZbXnH5VlC4GMmnNM0VWS63K4SKvR52q6TP/XHxqyw1yrzrVH+cZ
8mXiidwbfKxVr+noLo+DpLz+UGkogXV4154KVsWzNKRbGSumvMVpm6gdZo8YS+ZyCoDlGyQOJqkr
cLXCi1JBIR1yq8pcrbnMG1jRpAFYVbSm8dE5uKD7KIADHUPtoXJvsCcWCoVihVAGgACAi8kwNGy4
cwiByMagmzECfOIwFDC224FBAWMHh2BiCs+lQ5iO1DNlHNEVjAF3rA0BvOJcbvG3/Hz/J49hsZaW
/ocrq6iBv7C1dcGlHxQ1LHWYWbfEiKxo9Gb29tHFtZmZwWqff7A8NjY2OOvMA07N1vp8DoEtgGXM
lzVMQDIgR5vdFL3ffvCFLzx4y6kHWK7oVAskMChLEZcswsT/XASNJ2gsAOX0RJfsHdgrQW5CYTU0
eX6mKxSewBHubY/cgRQOpye4pAYm+mIMOJgtYIQ40WABHM9w6NeOAWeWd0Z6Gzjpa6BhIn0HoVth
F4CxIiXmIbGyvzfPecByRM/Td94GAMs0pHeoAgar8cjyqOOC3lnzOxFbkc54pTMxtrvb3eKrLYX8
LeVKrNIa6FzPtjx8uFCdp7eglJzI1zQn2xobp8c6ZjpSoUyM7mdMI/PtPt1dnR9f3X6ytfXsvTtl
DNKbyK4kdmXAzleFUD5z9Jji9x/bjuUy77KmU3GtWe66VvPAXF7y95j6oNWoVwXABylghTEwK6tO
gvka+2woa6+QuUw4KHwbBb6SW+fzGYGvmoNiF4KlatUvMwtb2zYtofA/Hg/29Ah/q2TTJJIEdBXW
CjXV2P6g6dOhXMNP1MWEuGgf5nEKdZSs8pKze7iLvk7clSU9jR97DEhBLlLYJFHDVgG7tiFA7l2m
S+Hq3Wpel13WW9g+eIau8NaIWHuKSKfL3tkX3dBXGGtJq6XHj6ssU9R5QOu912varb5d7wirdGvt
AKx5o44PxrVFnournvBh1aUw963eqvdna49GWEunm+L6g9w/WDWwU1XSso6kJoCV0qkqaNkvPUph
NQEwzItPC1nbK3XXPVb5fl6aB4NXHUxG/jY1XT97VlzQDoDvz09iAQ7YyMhMZyqVnsrEYgjB6kAQ
1ggI3BnMhsJRX6hz6OgZrgosAL5iAHzCAXC8JTRYKFVmCz2h9cxUigdmBJdiuVC54963lkqgajqZ
TEfXF1a2HkM9LU+3XO1/+Gx1a3n/ZNXe872dyR9FyUnEFzmi1cecJCY/6YoeBHQThxEiVijnOh4u
cP4vUOxvGXRwzTsJYINb1IXn2SU02AOjcATMb9yAg/lzn2tLluqWyPu2ZD2XkJCdDI1fl4HFkXoM
COfhQyaU6zCnt1AIlUIS7CkQtoPCSNL+TG+qEMlnk6XKTC6Zz8Ly+UiC3AZbI8FgAWf4sFXAnViE
g/CN0+uMMeAELZPJhL/73Yl0KBRu2jQkXeVC0HP7AmBUCGBS13ifo/XIbtYXGw151Y6BvqS1WcjS
2N6ar804BfwpKOBEbHbj6ZjP31+KDeZiidDQUHtXJFIGgH3JGp/ZpniqZqKULCyUBr9x1V/7iY+V
P/SJD33sQ9Uf+9iXvvKVD33sY5d8gxs/f/p42+9PFs8Xg23p5mwxAvwWYj0dBLBd7WIPpypgntY0
AspNYC9/5WFuaITJvFxTkprYKFTsnGRgqlS1y2M5CPYyWDvMLCOi9sUJs8C1xqZUGs/ACU36CovJ
WSDYbV4OK39hKoCFtVLyLrT+PVMMV4n8hb2fHzA4DAqPWB4y0UBRwNSGWqmJ8sPwp+W17Sd+pSZm
5/oiGeXLq26XnGrsFwNkdkBacuGvzk22QPV4j5lLzbPEo2YeO1DqMllz+WiBYBq9825qCHW9GPFE
GKn9WzFGWldVqR1aKKycllY9nEb+n5nerxrYQz41batSVmgeECH9LZxI+kvqX6dvksJb/zAS1i12
1e0spbBVfczsZEVOpS4zbdq6ltw+nKcA2AvM/8kEtA5xWWUudtysJPf+Jg3AMnZ7bXV8HvDFOTA0
OVlpidam4pVKhvBFJHQl0RkIJdPp80nQ4TKWJzZLAwPAoycOw0QBX2sf7k/39wxWBmO5wmxsim5o
Qjg3VU6vd2xdybaAkcXgeqS++HB/b5/TfnvXrz7cgPqd28G0JATVTv4Q8I3W+OpvIaNyBUgJYPRF
o4YcLfCApvLrKYZfdUx3wwcNy8GE0j6jgHGzdTsjQ85+ucqmYfzd0713rx/qTRfDd+p8eOjGd+GD
htoVBzRSpAiPe6g+mW9rawO2kGFVrHAxjZ2OT5+WcHVklsNayOpWeKWBduS9CMAKMwZLVrxazzMM
Oj1x+MFpE+HSGssQtwnQMAEX9OhlDAKMw5bHK3egtsOR4y8ZAI+vrmEFjJVtAHiHK2Ldn9uwLmgW
Jgo6aAGMQl3QWzgxg+keDKFu2z6+Izf8/kJnIpSIpaafTocqww2dI4H2eCIAR0ck7K++6qtLRqN3
7gQzkXq4ooPxhf7aS77ypW+0ZgYXquGh/tDHvvTrpxu7y49Xhrb2n+5t+dqynP1bn41g/LeQyfSM
/Hzk6LGzly8jCWPd5uUvkyWwB8HmVUBdGPNDb8X++uZRIbDEVakxglkd0x7T6Ur6hNl43zwp5JW3
EFdYWvhK2chE1zNLL249Zt3Tqn1xaO4yDbz6t+yC8peDwMQfz7ewOGxO6Fcm9XvhA+CFj5n3HAF8
jlh48gG38UZD8MNOQ9ee9Myu4E2O1NY7sDWDRiC5BKp7+q3KWrlykA/Z26cTf1jATN07eCtBkt79
6ugrdw+4ukdWtfpvEu+IJ9d+zdQ0+EivaoNJ1aE0vK/uBbWWB/xY9yu9MK0bnOm0HpdQtVRGqaaX
xL7l/XUOXrRZBa7J0GRyFKz+dhagwlypKFelD6aMPYJ14LXJk4epMCe9AGCaJSYyFlIqUHlaovJA
8jqXkf0LO/6A/BX4nj0rAvgcx4DHsRfSOLYDDtAwNFvTkkqEQwilSoTW4VGuxAMTwXS4Phluzuxs
NoK+/Ow4izHgw9iV9YQAeLK1Pzw7Vc7MxnJT6zGMBE+lchbAse0RoWAU5+yX9qu4rfzqROnh9MbW
3j6iezEC/JPH2zmDSAQGGUGL+CDGYtVhE1twA5Wb/hYfHNgXMQ241lcey42N5WbLOQIYGzf5AHgY
Sm7gQHezUhjaWcKxpIMAfnDk+ubmA/igv/DDah+DsDA6Sgf01wFgGP3PTFIQy5F6ABhoJoBPOSYQ
VkPz8wE4mcHZQnyylF0yGjgZaW7ArrvYlh/yF5aeOP1AQkwHEs3QvtYSy8/3958/xxLLP3j+ZKzQ
deRu73GuQVy1NnR/eX58rXVmfmhtbWVlZWN6pdtX40eSv4ea3p8XACNTAEMsg7x4fxd3aHtDZnIX
vlLQBR2PxzaebnTEehKJsXIOXwJS8YH19eoPXfT5k1H+A+STbfXJuuxnq8Zaeoamy4nx1lSqVCrh
zd399dP95Xtzq/i3e/bSjh8AZqRaNgv+xjI/p1G7Cn/P7iETa/rHDN77OwX8AyQtBN8Gv02kL+2t
TUJgjgLzL1aWIpnNGeSt8NBXc7dqtqU8R9yyypLHC2tEi9rXJA9orblqmpSzmiPTXh7M1IDYg0zG
fnGdDmh4s+wHwmFB5yF6iMFaAS+GnHDC0P/3/JSnBKL0OLMl/mcch6kOj9i72BZdDc6zJpRnpoJb
/HRGWCt8HSg6AHWJYc21cfDArSb0MbEqDVbUpKETFGxIsgxIq2PVExvMxFsO0ItulFomamZx+kEX
AN3PSLKFtl0qFImnNfa4Secerz1yMOjksjKUpWdkV01YJtN83KtL6ZOmtGyWXH81j6NZr9rSM/sX
P8+S1kJfKWvrxlhYDPNUQct+lNJwm+2mmYaUTAJgslUKd01oK20paZbWWv036NvE7LqjfTn+SwQT
wFTA43Pz2IQhMDQyFIgPDUTxKRsahvRtheKdyoxkEkOd4WQkvVSf7k3c22zkxjjYm+7slVGzKfoo
o7BGrwWGWxD0PJuY7eipTGXWp6amYrH1FIocxoCXB6JBhlhFcZYXfr6Fcd+fPJlq6Z/deA41zGnB
mGGzXSYbCekWFAR2rXFCQ/3Kngz+UmqwMtndMjVVHpwdGxzjXkg5TC7GAfyCzngOiI5GTQwXsxdx
V05pR4b9oNAtQBc7EEbxJAHMdTduFes5nsmRUi4FDUNwL4xERgxYOgiXdLN+hH1Q0geZLIC7MmFj
8QFEX6VxYmckzgPG2VxgEBbGhU9fFwDHw3EnDLq5cwTTkH6yuyE23dqaiff1dXW+YfOll47OtK5t
bxO8sJWVoaG11Z0ZHwUwlTmKGlRu5M+8pGs20ar2QV9OXbqHcg5pbmcNb4nxQpsgrAwV8DeuXiqv
X/pEbThcmeocCGYHdx9+6XN5ny8Iz3m45A+Xsn0zsdTsWCpXW12G/q32lWtrv/KVr4wtXKwud29v
T++vlusQgpW8lYaoxhzyDQvgvR2HrWTlgfzds07oPd0ZSU2W6DhLAdyEg9sQmu98h5psGLQoVsUv
ZCwlsIu/UtExYe13Nfg4ciKdORIz5bCstC2J/BUNLOPANjFjpwfGClmdbKS9Yi78kq48JHMbO+1N
Rv/CqG6ReB7SUA9zRSOWAVai8dQRZMSo6lVbJXuJWmUoVCIY7LRxIrMfgoJcPGnlL3FMo3YyGHOt
laia1fD4gA0HdC0LveRd1OlfmNKXLFVj3QLMql8VutqStp5eJacUUhgryeSS9Kl0lX4trFmYHWy8
rLB1qVevIlZca5feq++Ae5SVpyeuib36G9ubnaqX5Sp+ldM8D1je0jXAS+gjQ13JKoXLxQzQyhXW
FcIe4nqbFsPSxoFEAPPL6b80Qex/ZU1NTJx5ZA34Nf7ns44H+vLc/DiGgIcI4JHWQKIW6AuHQyAw
PKTEQ+fQEEZv7yTziebQfQD4WONJKmAC+DbSiSujowBwZaHSEhuszOJIVQDgylQHFPD6VCG9PrLz
3eidINAIAC+t7yIIC8Bdnr56dfDp86r9ned7SHs7K7lo1mwreIsE9cNI0ShOVHj2Dz4cM37nqRin
AHd3IxQaCWXZsNeAmz+Fz6kXGmJRXkAy8nfiW3e//cN0mutiQOxZF7Ro3wkQ12wsMJGEKAaOEQnt
b7sBOchZRfWJ69Cvbh0B/Do1KOAQFHM4HRoYWIfejeDMT8AtbdaC5vNYC7qXAKYvImAnMhewRVEh
92R/RHYGboYwDgx04mtPuPP2S0enOzo2tre38aXFrMfBhThmOAbs7IdkVp9qi1jxK8XmZpWZuoRs
GRnt3t725xxPQAR6NxGa2ng6jaVCIj39/al4pjMRCESCszIG7O/FhorxfF2wJlj48Gz+0sXk1Q9z
HvDHPuErfaz6Sz99uvuljunplcePNzANSfZDzBfyIcrf3/0B9qu9ozu/4uzuvb1zVQeYRiDrMDCQ
i2Tha3fgPwv6wuh/vn3o9lsBYOuBBh/BYMtYNEhfHEJO6aNpTLTNbI8CmHcx8RBT8SscbnTc0Cf5
nz/pi/JfmcREu+Svxa9b/zKpCXptocl2MufhCODr1x38NvFEjQcbNF4ilIlWo2ENRR2Csu2cxO5b
HaH7QVyXoVIcFMGKig/K40Jenq64z8OCX3nYMNDaNz1rJ/JUUzLztDcdZPriLCVnt/U1a9yUMtZp
yp+A8oBQJq9ZaHzQtRKiwlM4ZVsH28E3/AfPuWbI2uJgfzgL1636Ch7T9SpUcgrwvbd7hLFqW5u8
vzUz2807tUPpr/W3yEMCXFW/h9XFbEp2ecQuT3U5M9GkQKYGAPOrKjOYZv/Mjv8DdSsvcxw41wON
JnSSvajbxZ/B3uvYGuayDAFzouXtUbqgx68FAu0dI30xhDWlEvA8c0AvhMlIoMG1eHJpougr9Ibn
Ed7TCDt55uwV4pdGF/Q4AJxZmBqsAMGx2cp6x9TUbIwAXu8OBzdWh6lsyUjETS1swQGNMeDphW+M
bWw9n7u3s4c9dvb3N7pLS0tRuFZvRk1MFeaXLrX4EWPEqCiGQsPz3H/p0sUPfewS46AHy9DAZYRC
z87m/LWQvgAwYQr3s4z11jsARrMFTlo/yUv8cBrSuUeffIDdgLFo0Xfpgq655V4Cmgto0Hp7UWNH
MYJQI4ZJn088evQA6foD7It6+tOfZjCKkvj0pwcK6dAUXNBDgZKEXAWz4YZmWkO8VMoGI8FC+P2P
ZCbYtQ6OsHMcGBarzN0b6oQbIhDoDKysIB8K9PaGi+07q0ND8CUDvLISFsuVG9S/dTVM9TAFMI17
5r1Utbq2/HgZGyGtYjNCGAFcjb8d7vi2ULx1Cs6N6acdudRUvGdwNoYVvzsGBvLBWqjcchJRcNls
JFh3ni7oRTj7M5nBnvFKNl/yp1K1vt2fP9l6vIexg70fPH7vfi6YxS+QxJeZTAb4FfvNb37zhz8i
+8VvfrNDF/jeoseaZGQXLK3yBmIRxHb5DR1MPvTWtx4Cfw8v2m0bBMBCTVYJX5jEYVn2yiHm0rza
4g3M9Anrg5YEotNOGvkr2UnBL2owFb9SeE1wq+Rl5ZjUTMNthq2KYJOJIlY8o0cE8FkQuInuZf1k
UNWLDOBlaWrQvYamEqkl3mSradnLCs2uKQljlXKRGU48TOyKXkZujXzH6/AeMpvPChedSbEH2Jv+
xQWsbI3TJHUoa4iyENeYklYFL5vqZBaGkr/eyOKDMWZBo4pWUaUtD8X+a9NxWI8sVk3qeUBR6x4/
1sITXKUgVNNgYzXX4lOWgm6Km8t6q+4R6DU7h9ferOTVTImMJu6F2Q4hM03VsNZF4vJ2ZbAxVplJ
1fYJgJuMl4gZQUwTiqKNqm00eQ5b8J4HvFVeR4BL06rSF+5nboD0hcCTKllQFjMgz42uriL+anKo
dQQauJOqLJEIJ2AjGWQNnQ191xJQwEV/vnd4/swmBQA+ii5fGb0t/MUg8Gj7JNTvwtRYWABciqVC
6zHM1S2sd4fy089aoUzFWmr7AWAoucfdT3cXOrafkA+PHz+Bmpq1y1BybQx4npeiUbZuLYHImIvr
r3vV2yeefuU7lz72sWqAd4wJHG5paSF5QWfUiGHZiMHOAxboYhN+H5RsTVRkcdsNtLJBLHfRtV7L
MWB0tcGVi1pbG1d/rq+vgeTFqDBSOk0k+89zv2AsCt3Q1Qc5e/fuG19zAp84GpmOBCB3DTcPD2NH
/oFJbHIEkIeHh0nfgWaI20KpwDHgXnFHPHo/xtsHOk0QtNmP//L+UHxE5gEPDXV2Ynd+/JyJ0Cgo
uk/smoyrcmztTd6orzMIJoFh510APnkSSNtZpq0ijS/fNwRGEJa45NsKnXFgf/Yru9OD/QupVH9/
qYI5ZwPD+VL/lxZqfUnjFUDweBsAfPY2917uwIj7Ot9lzELycSWswe7YyMja2sbqdiGfBIAj6SIm
qc3/7g9//P2f/vyHn/3sD3/+08/++Oef/ewXf/jdz3tguXwpn3WsVEKCocbq4Chjpt0uaFbEwN+z
GE+WKlXw7duHmmTVDINaq3BJ4pNqwKYp9Po7PGal8aaDYNW/kr3XJr6MjYRGg2FYNDL4PzPLV9aO
eYKuWFcA20ArOSVDt83R5ACwVcBNRLDbIGctHPFlXD5gDstUSRnAxQFjQ9zSMm2IpzX2sEloiQm0
nb2Q6Homi80osKWALo7IKifKo+0yC1BPJ7u1Lqi1FGfm5JbIgnmWrGpNO73hScqqf64XtcHDJFv8
C/ufgPzqf/eSSm5tuDzSeuoT+ogH6f/WT1WJqkjXQC3bpcz/N0xd0HZpDGRiLj+zRlyxbivgrKhe
l/DlvZa4Tp/XTkkBF7QJSxZwilbF+aIpXGWXuWa7PaXCFk25DXebhEMN9D17/Vzj+0cXFyUIiwp4
fHwVY8DtkyNQX4EKhORsAgwx2/gkiGDosnASYdDZUHO48+TmsZONOATAZlQOBAaAqX6nxhJlOqGH
Zzvghq4Ep7guZai0sj8Az/B6tIzlKEupMeinJ0+ebD9cWFjY3QB5f8LtgXe2OqL1zvQjQbWPB/zh
xClVqr/+5Xe++/jn01cvXfTlunN0QXfnct0pRkHXEr9MILB4r3EwkyhomdQkRtkYuTMVTGaBsLYb
5G/tDWcJDlmEY6I5kjzPLQ1xg/9GWxuyG76a80XsTJiOILAqX48r+VIJyyL3dL5f54cBwA8GCpFk
cj1fis/kRtbrstn1XDqcwVJizVhlMpEOUhI3X3cMUjdO6YkZXx2JzMzWFrALI3wDRgtDfzf33kME
1hxtawvnMss9uKCFvfXMOA84bcEB/Xtv7v78ECLblu/z9lXzMAC8s0Kx7/fd8EfiU6lModS9291f
ezWf6h+MxQuZeDsmm83iSxH2J5x4ZRDj16WaZE0wd6k0W32x1HJxcPZiNVzQNR+qxjSk6ksXP3bx
S7tf+s7KRo1ZXyubz5YKIz8HgN/xjj//+SWcv3/HH//4vXf8/g9/+HlHT64um8evaS1K97kZjefa
Yzf6TrrW4jCHNapfMpgVJDiigRbs7CS79hoTXAKRqNu9lMTEGY3rktTM3TAreBW7OO3NQlye6loQ
E/AqVAXHn/13AKzzfBW72qySzOGsrV6wEAZxjey1FLYEljV1KIMRf+UEW8nJHB8GZ42R0uI1fpGB
vjTqWoUEZ+6aHKeRvw6AgV5y22pfcf0YlaLM0hgmt8mycXINpSKTiGXS1aXc6zqyYXu9a0toqfCX
bw7ei1yrhKrVC143ciV3rQfhwth/gVxDj4NvevV/QutXu6Smi3mq0V0+YNdYtYrV/9HIRDXXkLgL
9ULVg03u5XoZr9ZZvFbtKnAtoqWpF8BXyZW1Ts4khhukNHUL37eqAhZjRRgr4JSTJMXBXBjsuqiP
atJXU9PBX85c2DxadXnnzDkCGMbRQvFAw/pSvqgvh6WAw/Q+WwAPAcDhcF2wobnz2KZ43s40XYH6
pSD5WwDPtjoAzqSwEFaQPuhUMb+22OwngJFF19fHMPUILue1KZBx4wkCsOCCxnjhfrePO+a3wEmK
rXvrCeMoyUlRixyYPP/aV333ybPpFuyC1+LDSpQtOP2zZYRh+WtBXhqDoe2GDjCTs2GltYRl3Tjx
2Uef/eQXPvlJLMQxDCrVtiVhdECLTRgzNRzY0CgUSd2AAi5yg/5kEWtkGeZksb1+JxzRNCs1BkL8
5jKRHmhPdIZhVMOIscJSkw2JQjAfwTolvWZ/c2RdDV0Y822A/oXYjU8u7g8F+gLGOqXopQv89hwA
TAWLSDWO6MJ2OnzOHCQcbgC/tPmOzdH59s4hrFsJ/QsAP74PcHM96L2V6ht+H7+XhOKVFH6b2MPY
VKXS0No6NDmSwW5IgWCw5Rvf6Pcna8J9Sawfko0Wo+lruVTPRnd5tnWtxx/FqtEIxfrSr3/++MnO
1try3v7T9+5jSjXeDkRtFXo6AOA//+ylP//5T78HgP+E82d/AoBXYoWlJQS1YTNmZOdZRYQb4t3Q
htVdOQmBe5DpXCbWjdv69iLqMoRsZTBlquGv5iQse3nRFRWNQRQ7BM1eNVHAkgS3fFkIa5Rs82QS
6YtEAwePGbD+S/6qw9kw13tZw62qNElpEUwCmxx1qdhwSqL5LBAsYR8yIIyafA6cFcOnwnEzKRgf
PKKPbbQzTJzTxoBet4nH2r0epYz3WvoqaXEoDz0G/LorInA9KzW5Y6fYoUhGx8Ho1R43XekYt/pX
QeSeDqN9CoZ/LVItLoQRFh3eQu9mrunfMiWaZ9N5JjE3mF3BVvZB29I/kvm/J9rZRYcwT4eO9oJH
SVvfMk/Pm+B5afdAru160VDHMtvWw+zIY1s1JoVUPW5n3CpVxS8BbBSvCFyHwahKU7DLlpJYEW0b
TUph26kQVvjS98zjQmPj5kubVUiN8r/z5dXH4zMzk0MjA0Mjnc3+crQmMpwIc2gSUdB0RceHhjJL
N4vpumRz88jeZqOJQdkEgGkgsAFwYGqBCrhiRoHj5Q4CeB1TmbKpdGFktYKXLTshzl/awzSkqr3J
yno2urEMZzSHE3f2th76AF5Oy0Wi+xif0Fzi0OhZQAYu6A+8revJyrT/6tWW2dwY0tgYCnDYKGAm
ULjWuJxJYSuk+Xq2dFzSN5PR3u9O3D1898ijcDU2pW+rZ0Ax9DDSDSZYHfRrknFUcEGHJxK+8/BA
QwOD1OcRTQXD3oLhQtejR+//9AMFcLyE3YCDkXxraylodjLMRuLci4F7LIRDUwRwgwD43PWBeIMx
Xmxubt+fA6VRB5IHkAcCkL9dvVTAULJQs5jPS/lLBdzqE/xaq/dHNo10w84Nx6oQ0J7q4eKV4+A2
V7DcMbbXUY13gX9+qHMkM9Ja2fhKqtKTy2TGxlKZjkpqJJ4tXfzQRbig67BFg6+UxSh8TbKvM9O6
1pqaqsRSNWWEj9MF/fOfz6/dH5/Z3t96trfs56LaSSyBFerJEMB/EfuzVP4EF/TPEQ+/hNW2l5Z4
gr5I+A5jdy+seefJA+lrmEv2Ah9sG6Mq1pWjyVkmmPBYTS5ZDfsOu8AVR5jleadbQ53VlMyNoLAq
YLifj1HvmhMcPGbgeAwU/mdG5EomuMZDCM5S6euGsFW9LBzkwiyf2SOdrLjtLMOh7QeB/R8fGSc+
CIE5VguJDH4e4sHisA1e1khn46d+C+rSDZNxX4UvHpG1EMRUdXrQqDW5hbnylVVJrh69IpWDzStp
vf2WCUpbZMon2+X2qHoReMBa/zpHhjXlhhJZ4KGs/udmUXXCtqXmIa02VN8q/VQTu8HIlhfsJ3D8
5/LXkaTSw+Rqi2mP8FNNG6pp1dnMTGSxaapzmdjVyUdSiLnnGWlTTHD8VoWvAvjft/d7Kh6Vy4yJ
mT3OWvryf8NjL4ltHuP/xnYp6HYEQrcOYY9eICwc5rY9sRhKBGOF45PtnYgIDmMljonQPWwSDxMA
A7+L5C8BjClCY5Wx1sHWMQB4thX4TXQjCBq7I+Va12ItwG8Z/MWiVWOALRTw9hR6NrYAhudPnnAM
eNpPCQur5bY71UDFeeyft+S74UMVM4LqWyZ655dXO65erB4co+W6u7t7unPR2ZS/GvSlwxoP44fY
uGlW7AIddT7T5ezxny3Vn6/xk7Tm57V915ntmzSWhYHIsBu4R6wOChiGJY/ra4IjDBDHBOlKPnjt
SlfgjeYzielBHNIRzA7hC8kwpxylIwxja+ZiWAhsm0KKNPOfgYvoB7Dlo7ECzp6151utzUYNMxvp
xMwkaune2wAwsbvPjPshQQHHEVlW/7cAbgtvmmk1i19a2dvZwKtNj+N2jB5vzU9e4UoenMSU8wOg
OBEFnYklYuWHY7nqD32snPvEh1sqPbGeodZsaWH34Teq8778cB3Gq/3+LFzQC6lcdW3Q9+GL5YsX
qz9xowQX9O5u9aVvfAPjBxu7Tzb8NUnug5SFBEYU9B/+aAH8h9//yQFwJlYIwqmflF2DyV5h8BKo
jLKOABbeegl8Vmh7FuwVBhtyssWaRbBDXzW2LYCRGUOV7KX85WnCqA2VzcGkmTAYFTCbyahgJMIY
r07+grnEL09TBR4FwsQrc9W8pC46WWVF6vCmj15rD3R2tnMsZ7EJYZFVjqYGfWHWD+0SyUZqGxob
zSsKGCdLIbBAF9YElzMb0gW7wCrjMo8fgkEBOwUJ/GIZD66nhdIJktaJRqjY6cDqq1bKKX0VfLys
EcT/7tpMH/dc8zLXfcE7sZSl1rz+TjXVkV4qucxFGFWuCg45meSQBq9pfJF2W1ofKDYVwcgPFuHa
5w2rsvFYB8t4fWVt6x/n4ajtUV3rZrFVrXqnnApU9TGrR5l1pSwKe8FGMktFMW2Zq+tqaO4RwsJg
j50ihU8RwFBD/w876zn026+suyEzj5A3gr3g7/c2752VaUijXIaDE4FbRwKz2Fy3kEBMDrYhzHAy
ErdFgmc0cv5mIlmXaAjfewdccPwgWjQxWIuLVgGnxqYGQ2MjY62ziRwAjM2QsBfDOiYkBde355qj
LdC+2GYBn8U928Ttk+3Bq9Vjz6h9Za/bnYFk/VJdtJ5xUoxpJk39TDQ/VJa/3BmYX9noBgeuDrbU
gtZjgyS2HxnHgGkGwOJntn5o5NTQrOCUS22v/uyFzc8+wq5E3ypV4+EbkSIMUhdJHNBczkosze2N
InnfzZsgCJalTC7VZCOwUITxzjW5np6xngcPRBg8eDAQCXM3hshkYCocSpOgYaAXEhgELqTyQTzX
ZV3QfZ1xuPg7E5lKqJLIzD/HNKRAgNsxDAyAwqhhX+BiGCtejM+BvdwLyWyKhKXDYjfqJMrM0BfJ
H9586R2bLx1t7R5ZXW5NbSw/np9f2yZ1p3t6uh/ii0rH9FrMh1gzHDWRSqgQSuVT3+hBxHuk52rL
1HAsARd0PomJXlf92dqu48WJzkCpNBFND30j1/OlscLCpenYoL/6E+X8pQ8BwNvP9h9v378893Rv
uVRawnuHPwwLh3MWktsogDMhOAWIWtm4H4YGDIqYvW13T3rwKx08bAiWUb56adHWdTsFJsdU/jI3
/ERdtK8ab2e/ga4w1iaNw2Lvi5cw47/OVk02LhkMJoGZicJ16MvSHfnMPrnE+qFYKnClL5AIVTr7
sChp4Fr7tVfcPn65ijeQu4Jf8pjjuwTq16684q2vufKKQ03ielbo2vIsTpZywN8MBlseXxD+GgQf
N8PEMjOYUtj6omVgWEhsAAzo2iE21HAyVy3zakGrJFMVRy+71ZSN2nMQXd0P6kQo73qN+qJKW/Wu
suB5EODc8lHrB0/JUcoocjyLHtpO7bElO1Uae9ZUtBzyglhByYKZdEmHTfqdgU0tVd86mZe5kskr
ey+rqnVxVTErNZTev1jlr71FUayX5bSOZpptKWrV5Wy5jANJKspdabrtrXJFqszQUAlMAKtMRZXp
ghTIVMa6Ra1NekBTvbgBZpErVZeX6lyjVcBHhb+ra2trI0ND3Il/oNJSHpsNJcADWAI5RoLDGAQ2
Cjh5PtwQvn9GPo82DYAXYQ6A18emxrj3wsjgSE8cI8Ejs61YmKNjtmcqOHlvOAv29QPAiUg2tsyQ
q63J9dny7DMs/rT3nPNFf7BfqTe2BN/kEpWwzFuSiCojjEsNgXms/XC1urYllxujdWMEGKHQwDEY
3FKLHCcnINHbnfXX4cn6KOYWC5BFEtPqir1HTn/rW59/9bceTX2oFi5o+J1h/hvUiLS6LCyfLNIB
LTv8+pJFuKDhXy4Wa5JfxzxhTEpaDxYI1XLowSNnA9UHlbLZgrA0M5PLZ5fy+WQyBFmLhShB4DDW
kkYU1sSFC+TvuSaERsO64HPubYYQ2tnKYMaXXRo6Hh9JTGAbh8S95bXxOTqhl1+MAe91+LhxoqzB
Qav3hV566dj4+EzH0FBsZmhmEvCdBnqnNza2h+bHJ7HUGaYhbVTzjcR7EQLzE4WpnoXcbKocxk6/
mZGO1spAZyGIALf+aLIOS7EkI6FoNl1TPDS/PTI/g1m/Q5l1bJCUX/f5vrL7lfvLO/dXJneWn1bR
BX0Tbnncn8mQwBa8qCAHf1cyCP6GShb84sQhVSR0t1EBHzwKLAtWGilMISydbIgJSXla9vK0dkYA
zIz7DMOUwSqXDXp5Sq6FCGd1QjscRwJo+RI4SF4YexwS2wlGIneR2VPgK77oM+dC+Xcef+NrukLD
1175zr6GUAAhAYFrfX1fO3SWd3DEF8X1V77mja94TV9DouudiYZEJnAlnvIHPnvOicSyOxLivHBU
6ItcTqIWsLXfwWXqP43dZsmO48c5i4IcRiKDkU452KXsZZWnJKmqGJKqLs9A+goDDIy53QG7hc/s
QLe0YcpuXRdDw3jV7M3CF12I2Lt1gIXevz3n1utZVn3n7oG5+KGMUdgqfaWhGNJcfKdKXwWcxz9L
FFpiosFcUSlw1T4YmnoDGtIvTX0flNUWyPqa+lezl7+L5bXLo+5iME8hor4ttk/fBZv+/g1TaOsb
K6R1Efyw/iuQpLreFXONrzJsRUMSzYtiJJxiCmBy1yxOhUNFq3SSptqHgiaXxK4bvjKDsWATCf0s
mEnNMQ4bNW5uUgNjQKuxCq3FcYTZQi8NcQrqem1L/0IIFpmawk5IEEqwDACMhX4Txbpwc2jexoIS
wIsK4IHZsdBYbBYAngV8B4dnoYRnMRd4sGdqqnW7m3smcCbSera2ew/2fGumUvLPbps1sPa4Msfj
bj+mEhmDWPYRndJEADLmJGFBjGxn5/jyk+mrFy+2DNIJjS2ROAk4NzsL9gp9WVDkmmFkVADjuvN1
XBtrKZov1Z13hobP15mR3vN+H13Q1dVwQXMXX7qgswzMtXaDhls5qJy8BV4Uk7A2sPgmCIxRYO4v
GCwl7HpD1x90hiaGhxPDifb2UIJCeuIO3coMw2oIrwcjNChg2NkvXI/HMA0YCVHQlUps5vkc9wcG
fWn4NgQXdBqO7jkEYd1nPDO90FDAYPBOKwBMk7nAXCokfXQOwcYdra2tPanu6ZmhJ8+35uFl2NnB
EPA+RoLvIwp6uhr8rUUUdGiktSMRKg0u5PDVpZBq6c/FUrFUZ+t6+Rvf+c7VzyV9DJfO+/2Iggsm
Ojpyg2OpwW/0D37xYvXnGIQFBdzS378wOLby86db2742/AIIpSoxDKvn57Df/RzcRS6WoQc6aQGM
85YFMHuQ6t540jCVGQsmsNaKYuN6NgO/gl0k26uLd7iZqux1Kuqkxj0KYSWwSGABLHJr7JaDJlcc
X/c5JApggJgt8TjTCFo2xeNsOSwoZp/1QW9eK/R9re+NXYnhhr54JpIPRbhHc5weEDKY9114ZV9D
12uuvbMLIQJdic5X9GUyffHBwcVNEzy9eK+p6fboO792+2tdt8Vj7fwvLydNnM9INOlCQzTw8aYm
nLq9winxzCEBtChp1gdtPdSww0obq9uEnl60eToMk82UYrVTfA2FuwpXlgbhcnhfUrSSyCSbK0bU
vP5Q7dIOrza1XQpTJa3LRLMJXa1CU+baZwAEZZa+uGaGLhaAQlDe6OGvKlntYaZcdvfbJzTzvgAS
fwvVwk7V4k7fDddbr/xln5oFpv7FuMdNZXdF4az/lqyYtv0HI1OF0cgMXhXAB8te3sAeZS9qOJCz
CgALN3FKTc32ItP/i4yxsKxVwKKUzN3hNgZtHjtz7NgmzmOMQzl6b3l8fHJoZqhzZGjYD8sn0nQ9
x6BoMA4MF3RmJNAQMgDGWpTzJwlgVcBNVgHPYgPgTDfGf7sruaHu+Ho8F6cLehYLUrau9KxzGeFo
uYQR2t19REH/5Ccr6/0XBzeeYPwXhvxJh9+4kGUM2IRLVbPhq0EDMdGYwdTQN/9s4+HFixf7B1sG
FxZazMxfZrUQxRKGBXpHcRrntXiezbAnHieX61hjWYe1sIr+G6XhCB+qrpMloNMTThR0mKo3jAJn
+g49rCVf8hYmBlsA30rCH13EUhuw9RosziEzuR9dby2E0wh2zs90RIP5aDAdCYY7xRqG08lsEFFd
XRc4BowskJF1ODowTzYTwxhwgpN/xUb4RHM4EesZH99mBLQAeJ+2s9PjM/itkZMIDh5dW8i1TKdm
ezq6x7pnhrbecW/tB997dvJ7DIFeHcdo8L2dDXLVB6EfyXTEMqlS95e68cdPFRYetlZSHR2BkfXS
w688/E51vjrxmmwk0VmuS/tDsUvlwYtXZ7/xjZ7Zq1c/9okb5U98aOErX+nYXcHqmFv7G/vLpSy2
ZYok29rOJxHQhUAsNdAXVihEDIAFvy/KegKYrbYrZ3TWkW5+dFY4C9IiYw5j00ZjsZ8NFcIKVUtd
h8ZCVbZle3/JeC+6eJO9bu+l19mhbqOhsjmc17BG6FkXtDqhkaSCHpG8NqHFzBabrwy95vg73/Ca
13RN5HMlM2k90hcJJbD+zWte+YbbTXCRNIQS7Ve+9oZITWo90tXc987h0NRwQ7iyiLlYrzz0ynde
6Qzn62uG7mXqbt499MpXHnrDcf2f3hT6NR2GDmTXbTQ0B4I5agL4HrLR0CjM5GAULNE+hJMtimJk
OFCnsSFm4rUsV6RpI7lcgHEQzCqT9XE7KsaSzcL3xUrEClB3weetyEFIt5TKRzc+VcNqi3XlodVp
apYyavrhr+ywnk99X2DStAWSbeJh06EYVlPJx36FIbu9oU0CYq1rxXXFfYvNLNmlqcOw9mH0kHfo
EAWspu+cpSTrdgDWnshhWtJcHmI3gtFW0xfjNVPTmCvzW2rolY7yAqVagK7KYfSRuHo6Zisvs2M2
SFJTiqqAlWRrmum9UteG3OKyoxw04rgSHGiLVficMaNmZxbX1ua3JwdmoIo6g1exYEakOYQxyYps
jRdHlhgaCmD+a7p4PgQkVL3DpYAvm0HgOQPgsQx073B36+xA91CqFaFYlRSc0FOh8SeVO0uwW9nk
UjTb/cRQd6P/an9/N0eDZX3F1e5ovZ9LURK94KehMc3P+CqsQtyCMeDVx0+mL166Otht9mLonhVX
dBkAlnuR+2uqqzlAjKeqsbATTvajDi1ruVxX9+3rd+/U1b/lC6ewuUPt5zjdF3N+ASdMajUe6GSe
rLwTpmFUuDfxuSQ2/OEocPF8TbZYJICTS1hZspBPlROgqWPDmIYEC006g8HOdr/NOMPBdQfAsEcX
zl0P8AIFMm5qzqztzSXAXAvgkcD8yOTw1PSTlVjH+D3h7h6X49jHfsAczaX+xZguDWI/eHumpzDW
Ecv13NufXttufbyzvL3z3idPfrEH1/X4/eVVq4BvYF3NdCVWGC6kenY7gqFQ10jr5GRHDIuQDq2v
t1y8WlvO+yZ6lyYSXeV8rz/0yo2O1pmOno6VyVip5PfnsBb07le+sg9NPf94Z39l734pK6ti1iES
q5AvjAC5KwBvB04YZHEBpE0SuuQtsXsLZbJ9eblYb3QwAGzpS/lrWNskcBXmSoZTEvoFy05TEaya
tpGsdOoOWA08cZ+aM4/J3iSEVV+zCGDbaBQJbAlMD7SRwCSvJJHDyKwO1nFgLZySl782jO2ysPF0
uhjNJjE5Giu/fX0Jb2Y2cu1rb+hrv9bZ1zd+5Z1vPHQ8iNGY4jubQw3D8eHAazo7sfJ6Q2fX4RMn
+prvFJPtO7Gbt77+w4m+ztBrqqqsK5qZ/ebOxC6LYwPgQ1g0GuasYSXwNckZE0ZhDC3QWD4Z3Q5p
KWxdZglL8Q8FkapK3kjE6w3KOosatw5VqP6dOfy1nPNqrINVl7b+qamOtRhxmQ5GWnLQLG7YlmTb
zAUkQJfyxkhEZEy4rB5r6UcJM/2CyBMCVpW36lHWFg93TbStfVjcuepRRtUubeFIUftFRzL9oiQx
UVaCWq6yZgu5KGZZLaaOAM+bKr3qbJaq9KsnQfjtWuVKiIvcvtkWsqZlqazUVRQDwG5T+LpIqqXq
XakoXg+0o7wmMZOwY5v4XBg9uokYUNO8jMUKx7GdYHvHzLVyP2KgQ9C/YEgz1nCC95kQDmBZ4ghw
VB9sTmf2FMBcUJAAnqMCHsylxqbHYmPDuY7ZgbHO7sQs3NAAcCYSbl+LFTkJNEm61u7uwBCrC/ex
f+MxhzQ5Bly1ulBzq34pevP8Lfmgxoc6F7yIcgmrGnqla8uphY3HK90XL13q97csDA7iHBOrvQjK
IhG3CKCubplq8fsI349VfwgF7GOofQhdaOKWupttNz6HwObi+To+VN1mVuDAXNYsxG0WRKsHkREA
jbs+5/vcDdwLFzSDnW5xuLMGUUeihYNBMCdfChsANzGwqhJMGwC3z/S0rgfB51As0SmBzc2hVJIA
7nPG4ptaK8NAL844s7XnqxkOAMN4e3xo+uFQZX332UqmdZ4AnptjhoHg1VVOQ6KnXDaXqEfRlu4Y
y+WofmMA8Or20Co088rK+Nrj/dXxreXx++MWwPhTfKFEawyO7+mHCMPuSVTwVSbWE8vFR8rlj33i
Q4xi+xzujLbQiU8XNJbfLox9Y2G2ml+C8FXoK7u7eATffzp68P2gVEcHNN6MfF0+X5MMFbgnUqzQ
Q+kbC+EdzWex2TINufidCeDxuVUCGK361xgAE7iOquWW+6QrzVIXybZ5SGJ8lvVEe73QUuEhrmhG
YVmvteS4XZ9Rx7XFr6K4kclc5Sty/TjxQSMJfoFeEFjMoFg3HTSF1nhyCHgSUed0oxTrl5aKySiX
J6EvA66BbCAYzYb7sNjLlaYINtNK4594CfuEpItpfBVs7rq2ONoQv92Ieb/Hv3bl2r2dzNTAxJ10
30Bz19kq52Ph6FkWqoPFbEMIzNWhCViYI3+JXdsFfSyLaakvj7LYIuWUkviw0Ff0LOrSz1NYy4y5
mEbR6Ccv9DLv9jgkvXV5xr2e0UHY1Ce95un89+B82BZqFgSOahP8nEBOM7kggxmTckgIhhylFb6m
+QKWh5mr5lWMsldHgL9FZ8EbUUjHa3QImNckqfa1EGeuEll80MSbopod5mSf/PL8W5Cjqjhlpn+i
Gv4Q81boGlW2OOAd9ULZ+2YbAksVhh/wVq/nGWiVpP2OORy21wyAXd9ZUeeJ2r+ws3InchxeDFdJ
XmVPmMkxrITI56bLVYuXz1RVmU+oM0cxSWVycmhopnVoBLsIllKtDMFKGAuhDCdGEJubiYAsmAg8
kdj5WwV8+bIoYAEwPsenHlbGOsYGxuK51odQwDzWp1aePew3Q8B0F1/c/QGA+4Od1vX12dmV5Z8Y
+Quv9PagHzHQHLOlooLd4soNnK1St3SzHlNX/LnCp3Z/vvHwElzQftC3pWWhH1IXhb/2qsxf4oqU
dEHXlFtAWbRriWGnaClDHxsE++vagteOXD7xrbvDQTwIANs9CK2FcaJHIqCDIHPZt8QAMche7I6I
MWCzcEc2mF2PZLP+8DlHAT+63pGL0C+dn9noGFrPo4Kh9M44js6GRCi4FClEsg3nBMCLrQi3In0z
I12BruuPnm/R7cwECwQ6UrGZTM/u9mRrbOg+eAola7J9pKkbUQmChmu+nuqzLRnvxFSyyfbRKxe/
MTAzv72GOUjz99cm5zHHjLOI5yfHAWAfAIw5XYXW1lhHrNT9FexxdGm99KmP+irYV7mzUvItPMQ0
pGhtPlRXot4t+4OlS+X+T3yodPETC2XMQvrUwuAnLn0DK2F9rPpqS3fH9O6TlbYsqVHEqpX1hVBd
Pf/4IE6WyIIIz3LCnpXCpqwHlnlFFLACGAdNSMG6tBTGBrkif2W4WCckuRBsMjErXWX01wpgtxTW
2wW85mhU8QsEW6gDtiJ8jQJGgzUcaq7ZQyY+CwUrOJwlpOfnAyBquK936U6yt4h/yiy+ydQnJ75+
K3nlzvn69DuT/s+lDyfb6iYm6m7ewqAKXDQ1/BJYmrrcFFh970vveC/mnb30g+dnE/s/e9460N7e
1dUk0Vg0C18nAks5zBYGgY8fsuaoX6yzbbkLBBsQ64p9sloH28zfIk5plKecj0pTIrcwYo/VQgQz
cjuEbMGpyBJTbB/ER160Cuc0c2bsdnI5D8an3iom8NN+12s4xLD3SZcAEw2FEHLNpMsTBSSXTiCn
knSOIxYz4JQRxUxQp1R3wkB1OvPksw4aTdIqSyAWFEZdYY3sjerBh+zVQh+Vn6aj4KzKZQfAzi9G
099Y/wxcV8EvphX3zFz3ZUf127dUV9ZQz4YiWLuZseWiLnrduGViqW5n6VT+HmKvA2BlJ+qaEZ2W
yFKpEtyilEuoycGkoDWlQlc7z507Pjp+pX16iIsJHT167OQmJiN9bxE77czMIHR2BnOQZv2DsUSI
ewSEkKOWCEVCjIKOBYvYkDCZGI7NyTJBHgAj4ipFAGPktzs+O5AamQWEZ7E+VmlqbT7n5+hvlJOR
yk/N/r+PNzCmOLa99fz5/hYHgR+vpmTGEShpCpkwFAV6W2qwIkf9rbp8Ymzl8RNMQ6q1yjdlFtZI
RWXhDlSJJVjUX09lyOUkZTIS8uqGd5LS9E1jgvEPv/BZTsb65KNZ6OLPcSSVIIMIydaUsnUGr7J7
PuKouCBkwpfEHclbdKb6s2kzq3UJa2EZOCcA4LMytWikgLDp9ERmbSAdNgbC0hiElcVmSLHZfJ+s
INh4uwOXErSRwED74W/tL1utHOc50pMbifU8ezw5lRqChBUAMweAUz67rCYSs5psezu8GIHJa+39
5Y5WzD+a59BvaywGB/IMYrOmUpXWwWrzvgLAmdh6JrTe85WelhpfJnfxYk8rVsMMDBTKYwCwr74W
g5G9iT5/vssfHsVUa+5BNT0zVSr5anO56upvfOlLc4D72uPLcys/WK7Jmt0b62D5pD8ZyTuugXyQ
BZYNQ7y4Eb5m0q/xQNPAX3aCwnVUwNbIXHO62jTRwQ6mj0oCgK2JmHVyS2CNxRL+igl71dzMlrtf
DPs2MkeGCqMmhL/mcDSvQTFPoFgOMYNcOZ0Zw9Ij9tlz7TPY4SR9p3cC+ncC+jZ5h182kxPYXPnu
D2+dB4AxsPCaYv2tLgK47gb+o/Xhf4L6ZK5y+fLo1nvf+/wne89/8YPne0cTT57vr+2Ptne9kwpY
TF3QzG0pi3EQwECws0EhAWzRazQxThHEsv0y6yo4acSgVJXKLHHKB6lUVPcwg5nZxMJyc1gfpvqx
tSEVpaWgUn4H/ayVTtPtpqtyVMnqOt2mmlyTeda2BLoKW/3haidU4zK3FTlcm9BSHFqqg2vsgSIF
8hzRqKR8C3r5wuApMIiGJTOuCyaRFLLqkX6jwlaSnMxUVkuPefHD6Cf77S0s8NvwV0W/EJgtpSTr
kixj9W9115hOKHylT00dCG5XPkuaVvhmqf+bbQGwhGSxilsd9LJgBtSqBJYOUyI/hAMAFoCqYhX4
wmzUsnUg09ivmWWvVG3zqPY7Nbt2bOOJju3R4YWV21euEJ5Hz4C/31u8D5E0CQ082QCVenWQAVgV
8reAqSqMCeGG/IEMdGAimW0eDt13Vsm9PbpIAJ8FgEHgycB6ZawHAO6G47mnFQAmhFsRFZ1JTi2P
I4h6CcsqJfv966WxJwTudutgf//gsy3shAQEI7podTgq6z/7W15M/yUx/chqaLW5xNjG9sbgpUsQ
tf14eKGlVMcQq2wU6oAP0jDPFSb0Zo1tMThIiR/eg7lOWKbqhxOY/ttCF3T2TpGWTEKX5WN1bWZN
LD+HS5nq2a5J5vEheRPgrYcLmgBOBvNLkUgeCrjznHyy4QOuA5sggcupVayEVaL7tcCwVp4D8fx6
MN96by1wzvxDN96OZVpHwGdBdKZjby5jAcz7x2e6R2IdC2Mjra1r4wbAy/vIYJgH7Gf0s99EQUsl
2LrRU0p1jGEYODbW07G2vXZvbnwyxn0OC9DpqWx2Keo4CXz+UCaWQupeyEH4tvbkukdGOjIdA/FC
/uKlL/a3JaOQW8ngVBTbEYaurHSkugnhsZSZdF3jq0UQ1nRPB5g8P7Sy97gG+AVbYXA119Qnz9MQ
TZ5MssQFI3dZCG9F/4qh4gIw6Orgli3biSSKVzIi2OTKXw2GBhmlkGRXh4Ypf2kaikV7wWvkRgLj
RCYJDZb6MsfIXBNMwWftIhzO0hn6PyfVrgwFC5oF1IzSEgW8OoBhnXTvRP2tpTtFeBG+znfl1gRW
e3knKBzuu1njI4Bv9t6pw7BMHd66NqxGc7OYrSDwYvnZs6e7uw93d6fvHW3FvpK7a6OBrmtnoYCP
iktNDlG/ktNYOADGNCRVwRLET/jS74zzNArkVlOgYtMpElkpytIWzG2J5NRcMtHerlg+5YGjZa9N
UqgU5ynh2o4Gt5iVTL8pKFhVbUuPdLLk6WK3kkDZ7cGG0uOgCyf0EWJVKIRDTCAmFfShDgxaigsy
0SPUpGnJCi5bfkqn0lUab3TqCmWY0lmatrT3EbTMJRibFYebRLGVqeiwY9T6h6ozQJmr/ah4/NVe
0xdUrzSSZCSuXtB71azU/Str5/rTVtad8X7oyOmrRhZS5gtNY2mMR0qE0makaBQzKQoYX5E8MgmK
KSF2RWziJsJ4Rjb4ooIFjGVqBpIQLHCcqQooaLhIKc00qpSk6lRVr6r6oX9Pn+cs766euunb2/I5
+3aODZiEn5+11177N6RWAgt0WbItdk7GRAErUQ0ztaNt2ymF7RYt1LRtfVDHAQCvLleODhbvjt99
jvipSyDwt+sbiMJaWyvF874AdGpmFKI3QRviHnmsK9idtuL3Zn3YDffRymEnX/2zdYZgUQILgHPp
RgoZmFKVVCQ2X53LzB+tZiJMTdka2jhotFrIa+gE4YuhU3qc39bnW7lQ4wD0fXPW82bv5zdv/2xL
MkbeDITYoCuZRiqzcgwXKneOmu2j77kMqZrbRBx00VKBUQ/zO8vd04Q3KkG4axrsNsYX79zFyGep
5b4kUn69hP3Fy5Wovzr0iG1xQfsFzNgiN5okRaBRbjq3FkhgvCNcLJxslac4H0e78XuRIfHdr+ah
fXnMh2mjELeJLCxyIr8Z/Hl+LrO9c+FR9zjK0s97ial8SXiNwr0WjMRiznIeQVLLyxS/qoAzAmAI
d/78Yzi8a814AdFS8XykXI3sbjTzb/Z2doPZQquVbW1t4djql58VJeaAa1i0tNnrwNsYDOZy+Erp
2FwwWf7+eGIYC5D4PmaL8C6gnEiFRm6Xh+9sVoeHZ2Yczpn7P714urnZTmXevd5tvjnAOmDJp+GB
OvOAsf2CYBY0dE1L24LfThT0BQNgw0fhL2qBryBXpoHRgbHNayxtFIYZrlKiKnjV7OK3w18lsGw1
IsZadh5hRR+yCmCbv5mneKN1CCMoBbmseRipTCqvRqaYqWVwBeEELzERHP3xIZwI0ZdPog+/GPRW
g49vuhzZCy9vPnzkG3v40Np2EjtyAdRjfmYhOTg9bT89elf/sLef2t77sLP9/K77Lj6w8xD7d8jV
Q5YBcyGSpYIpg0X30oS6rH8TJWvIB0pk1AZ/WshDjWiWm4R/0jboZVPxbJs5ZSWljaNdpmA13NM/
xlLrIT1DXZVoajJmnquFijKNMfqYKVn+50aJqW3QFqgyX5jXiB0Rpyh5Qwe9LIhApTAaSmmOSqvr
gqEvX8xgnBWJK2BFZaGV9yo9cTev6WcL4tBuXZr2f226tAil6dq5LZe0I3zlyUNNg7FYqymI0fyV
G7os0U5N+1g3o7VSUymsfwaktuJGBu5GNrBtYHPx4o0bX1+8dOlLAPjLnZ2DXSSCjjTdrRAsCP4G
0qMQwbWrlVh4EFmxRjEHXPFmvZML3A+pdEUADOFrA/AmInBrFoAr6XBjPjOfCueQCysUKQ+121US
NWTZRPvsDDO+Tx/9OAEAkytIy/H6r/96x+dy8CbHQ2ef5SjdEu66tthDUFCgMJrZfb2bYhQ0tyKE
uzTmcY05++GrQ+yzsIUApjGi2aopERksTFJRJfPkZVbCd44t4dG3hB4QfXupPM2UVV4uTaILevDR
yiOfY0vUG4KhXczxjEbWsmjSeXWAc28E8PVaEgoYV1bjxUI2CULDgS/mHm1hk91iKHh9wMqm/wfP
Y3iTKzgTkXAkPBr5eTs4Gi5FrEAs1JVgOlIpNArzyGG1uHxokddSwKga053PFPKTwbKReB27BqZT
Tfwamnt77cj6612EgVVaW/igAPwmt7ZkBhgx4AVEQVdijc3b+CAyXEv1bUYirWDQvTZUPjo9+n4p
2Tt1N/so/Hiz+LjsG3+aTjPavN7MhIoO7AN5u3fz6Yt1COzD7Usnb99jQ36PTNqTvM7+J/1MNJks
JMXFrAzWBt9GdjrNfgNgys+eS5JmmTrUTNsSvyYwmtSlg1qaaNh0MMmrAFb6siuNj/OXXw2HQa98
GwLja6g0+tkQXf+jKXc5hC77clIXq0LWLX0Hbq1uhGuMdbyLdKVXpzxbSWf9559/3l3BJswPfHuX
/z6P9CrZT72ehyuT2Jg5yazZ8vHGM4//d1dO/npvbwfxk99eXozvI4bx4rPnV5/fIH87USQmCBq4
[truncated: 178,564 more chars]
