# Supplementary material for: Biosafety status analysis and risk assessment of laboratories from 2021 to 2023 in Jiaxing, China
Source: Front Bioeng Biotechnol. 2025 Apr 16;13:1442651. doi: 10.3389/fbioe.2025.1442651 (PMC12040964; doi:10.3389/fbioe.2025.1442651)
Supplement: Supplementary file 1 [file DataSheet1.zip › supplementary/ref 18.物联网关键技术自主可控 构建“1+4”生物安全监管矩阵.mhtml]

From: <Saved by Blink>
Snapshot-Content-Location: http://www.cfgw.net.cn/epaper/content/202211/04/content_53217.htm
Subject: =?utf-8?Q?=E7=89=A9=E8=81=94=E7=BD=91=E5=85=B3=E9=94=AE=E6=8A=80=E6=9C=AF?=
 =?utf-8?Q?=E8=87=AA=E4=B8=BB=E5=8F=AF=E6=8E=A7=20=E6=9E=84=E5=BB=BA=E2=80?=
 =?utf-8?Q?=9C1+4=E2=80=9D=E7=94=9F=E7=89=A9=E5=AE=89=E5=85=A8=E7=9B=91=E7?=
 =?utf-8?Q?=AE=A1=E7=9F=A9=E9=98=B5?=
Date: Sat, 1 Mar 2025 17:04:58 +0800
MIME-Version: 1.0
Content-Type: multipart/related;
	type="text/html";
	boundary="----MultipartBoundary--ToVcKb1lHlsWZCSQZxVa7tPnWSBMsWIL8b2efdENgN----"


------MultipartBoundary--ToVcKb1lHlsWZCSQZxVa7tPnWSBMsWIL8b2efdENgN----
Content-Type: text/html
Content-ID: <frame-81DC1D8F691AE1E1CCCC5A036AC2336E@mhtml.blink>
Content-Transfer-Encoding: quoted-printable
Content-Location: http://www.cfgw.net.cn/epaper/content/202211/04/content_53217.htm

<!DOCTYPE html><html lang=3D"zh-cn"><head><meta http-equiv=3D"Content-Type"=
 content=3D"text/html; charset=3DUTF-8"><link rel=3D"stylesheet" type=3D"te=
xt/css" href=3D"cid:css-69bcad8b-f3f7-4e87-93c1-551dc009ed57@mhtml.blink" /=
><link rel=3D"stylesheet" type=3D"text/css" href=3D"cid:css-7774a6fb-6331-4=
f8e-90c3-0e1fa42c78d0@mhtml.blink" />
=09
=09
	<title>=E7=89=A9=E8=81=94=E7=BD=91=E5=85=B3=E9=94=AE=E6=8A=80=E6=9C=AF=E8=
=87=AA=E4=B8=BB=E5=8F=AF=E6=8E=A7 =E6=9E=84=E5=BB=BA=E2=80=9C1+4=E2=80=9D=
=E7=94=9F=E7=89=A9=E5=AE=89=E5=85=A8=E7=9B=91=E7=AE=A1=E7=9F=A9=E9=98=B5</t=
itle>

	<meta name=3D"Keywords" content=3D"">
	<meta name=3D"Description" content=3D"">
	<meta http-equiv=3D"Pragma" content=3D"no-cache">
	<meta name=3D"" content=3D"">
	<link rel=3D"stylesheet" type=3D"text/css" href=3D"http://www.cfgw.net.cn/=
epaper/js_epaper/css/reset.css">
	<link rel=3D"stylesheet" type=3D"text/css" href=3D"http://www.cfgw.net.cn/=
epaper/js_epaper/css/css.css">
	<link rel=3D"stylesheet" type=3D"text/css" href=3D"http://www.cfgw.net.cn/=
epaper/js_epaper/css/calendar.css">
=09
=09
</head>
<body>

	<div class=3D"header-mid clearfix">
		<div class=3D"wrap" style=3D"padding-top:60px;">
			<img class=3D"logo" src=3D"http://www.cfgw.net.cn/epaper/js_epaper/image=
s/04.png" alt=3D"=E6=96=B0=E5=8D=8E=E6=97=A5=E6=8A=A5">
			<div class=3D"pull-right">
				 			=09
				<div style=3D"clear: both;"></div>
				<iframe scrolling=3D"No" frameborder=3D"0" class=3D"index4" src=3D"cid:=
frame-287AA369C846217FC598DA53EC167DE4@mhtml.blink" width=3D"" height=3D"">=
</iframe>
			</div>
		</div>
	</div>
	<div class=3D"wrap">
		<div class=3D"nav">
			<span class=3D"pull-left firstPage">
				<a href=3D"http://www.cfgw.net.cn/epaper/" id=3D"index">=E9=A6=96=E9=A1=
=B5</a>
			</span><!--
					<form name=3D"form1" action=3D"http://192.168.125.11/servlet/SearchSer=
vlet.do" onSubmit=3D"per_submit();" method=3D"POST" style=3D"margin:0px; pa=
dding:0px" class=3D"logo" target=3D"_blank">
		  <div class=3D"pull-left">
				<input name=3D"contentKey" id=3D"contentKey" type=3D"text" size=3D"20" =
maxlength=3D"50">
				<input type=3D"button" value=3D"=E6=90=9C=E7=B4=A2" name=3D"search" onC=
lick=3D"javascript:per_submit()" class=3D"searchBtn">=20
				<input type=3D"button" value=3D"=E5=8A=A0=E5=85=A5=E6=94=B6=E8=97=8F" o=
nClick=3D"AddFavorite(window.location,document.title)"  class=3D"saveBtn">
				<input type=3D"hidden" name=3D"op" value=3D"single">
				<input type=3D"hidden" name=3D"siteID" value=3D"">
		  </div>=09
			</form>-->
			<span class=3D"pull-right">
				<span><a id=3D"goPrePeriod" style=3D"display: none;">&lt;&nbsp;=E4=B8=
=8A=E4=B8=80=E6=9C=9F</a>&nbsp;&nbsp;<a id=3D"goNextPeriod" style=3D"displa=
y: none;">=E4=B8=8B=E4=B8=80=E6=9C=9F&nbsp;&gt;</a></span>
			</span>
		</div>
		<div class=3D"content clearfix">
       =20
			<div class=3D"newspaper-pic pull-left">
			=09
				<img class=3D"preview" src=3D"http://www.cfgw.net.cn/epaper/pic/202211/=
04/e635cd4b-423c-4178-ba8f-f2f2bf29f22f.jpg.1" usemap=3D"#PagePicMap">
				<map name=3D"PagePicMap"><area coords=3D"12.417096569999998,51.51354097=
,316.30918257,51.51354097,316.30918257,319.25677342,12.417096569999998,319.=
25677342" shape=3D"polygon" href=3D"http://www.cfgw.net.cn/epaper/content/2=
02211/04/content_53215.htm"><area coords=3D"328.07274839999997,51.51354097,=
403.88238513,51.51354097,403.88238513,569.19285018,328.07274839999997,569.1=
9285018" shape=3D"polygon" href=3D"http://www.cfgw.net.cn/epaper/content/20=
2211/04/content_53216.htm"><area coords=3D"11.76356583,333.88407379999995,3=
17.61624405000003,333.88407379999995,317.61624405000003,567.92090923,11.763=
56583,567.92090923" shape=3D"polygon" href=3D"http://www.cfgw.net.cn/epaper=
/content/202211/04/content_53217.htm"></map>
				<div class=3D"mgb25">
					<div class=3D"pull-left">
						<span id=3D"layout">=E7=AC=AC11=E7=89=88=EF=BC=9A<span class=3D"font-=
weight">=E8=A7=82=E5=AF=9F</span></span>
					</div>
					<div class=3D"pull-right">
						<span><a class=3D"preart" href=3D"http://www.cfgw.net.cn/epaper/20221=
1/04/node_10.htm">=E4=B8=8A=E4=B8=80=E7=89=88</a> </span>
						<span><a class=3D"nextArt" href=3D"http://www.cfgw.net.cn/epaper/2022=
11/04/node_12.htm">=E4=B8=8B=E4=B8=80=E7=89=88</a> </span>
						<a href=3D"http://www.cfgw.net.cn/epaper/att/202211/04/9a81de8b-226c-=
4ba7-b748-8bb2e730057a.pdf" download=3D""><img class=3D"pull-right mgl8" sr=
c=3D"http://www.cfgw.net.cn/epaper/js_epaper/images/09.png"></a>
					</div>
				=09
				=09
				</div>
			=09
			</div>
			<div class=3D"detail pull-left">
				<div class=3D"detail-title">
					<span class=3D"pull-left"><a href=3D"http://www.cfgw.net.cn/epaper/con=
tent/202211/04/content_53216.htm">=E4=B8=8A=E4=B8=80=E7=AF=87</a> </span>
					=20
				=09

					<div class=3D"pull-right">
						<a class=3D"font-weight">=E6=94=BE=E5=A4=A7+</a>
						&nbsp;<a class=3D"font-weight">=E7=BC=A9=E5=B0=8F-</a>
						&nbsp; <a class=3D"font-weight">=E9=BB=98=E8=AE=A4<span class=3D"font=
18">o</span></a>
						&nbsp;<a class=3D"font-weight">=E6=9C=97=E8=AF=BB</a>
					</div>
					 =20
				</div>
				<div class=3D"detail-art">
					=20
					 <p class=3D"introtitle text-center" id=3D"PreTitle">=E5=8C=97=E4=BA=
=AC=E5=AE=8F=E8=AF=9A=E5=88=9B=E6=96=B0=E7=A7=91=E6=8A=80=E6=9C=89=E9=99=90=
=E5=85=AC=E5=8F=B8=E8=87=B4=E5=8A=9B=E6=88=90=E4=B8=BA=E2=80=9C=E9=A2=86=E5=
=85=88=E7=9A=84=E7=94=9F=E7=89=A9=E5=AE=89=E5=85=A8=E5=8F=8A=E5=86=9B=E4=BA=
=8B=E7=89=A9=E8=B5=84=E6=95=B0=E6=99=BA=E5=8C=96=E7=AE=A1=E7=90=86=E6=9C=8D=
=E5=8A=A1=E5=95=86=E2=80=9D=EF=BC=8C=E4=B8=BA=E5=AE=A2=E6=88=B7=E6=8F=90=E4=
=BE=9B=E4=B8=80=E7=AB=99=E5=BC=8F=E5=8F=AF=E4=BF=A1=E7=AE=A1=E7=90=86=E8=A7=
=A3=E5=86=B3=E6=96=B9=E6=A1=88=EF=BC=8C=E6=94=AF=E6=92=91=E5=9B=BD=E5=AE=B6=
=E7=94=9F=E7=89=A9=E5=AE=89=E5=85=A8=E6=88=98=E7=95=A5=E8=90=BD=E5=9C=B0</p=
>=20
                     <h2 id=3D"Title" class=3D"art-title text-center">=E7=
=89=A9=E8=81=94=E7=BD=91=E5=85=B3=E9=94=AE=E6=8A=80=E6=9C=AF=E8=87=AA=E4=B8=
=BB=E5=8F=AF=E6=8E=A7 =E6=9E=84=E5=BB=BA=E2=80=9C1+4=E2=80=9D=E7=94=9F=E7=
=89=A9=E5=AE=89=E5=85=A8=E7=9B=91=E7=AE=A1=E7=9F=A9=E9=98=B5</h2>=20
                     <p class=3D"subtitle text-center" id=3D"SubTitle"></p>
						<div class=3D"attachment" align=3D"center">
						<!--=E9=AB=98=E7=BA=A7=E8=B5=84=E6=BA=90=E5=88=97=E8=A1=A8-->
						</div>
					<div id=3D"ozoom" style=3D"zoom:100%;" class=3D"content">
					<founder-content>
						<p>     =E5=8C=97=E4=BA=AC=E5=AE=8F=E8=AF=9A=E5=88=9B=E6=96=B0=E7=A7=
=91=E6=8A=80=E6=9C=89=E9=99=90=E5=85=AC=E5=8F=B8=EF=BC=88=E4=BB=A5=E4=B8=8B=
=E7=AE=80=E7=A7=B0=E2=80=9C=E5=AE=8F=E8=AF=9A=E5=88=9B=E6=96=B0=E2=80=9D=EF=
=BC=89=E4=BB=A5=E2=80=9C=E7=AB=8B=E8=B6=B3=E7=89=A9=E8=81=94=E7=BD=91=E5=85=
=B3=E9=94=AE=E6=8A=80=E6=9C=AF=E8=87=AA=E4=B8=BB=E5=8F=AF=E6=8E=A7=EF=BC=8C=
=E4=BF=9D=E9=9A=9C=E7=94=9F=E7=89=A9=E5=AE=89=E5=85=A8=EF=BC=8C=E6=9C=8D=E5=
=8A=A1=E5=9B=BD=E9=98=B2=E5=BB=BA=E8=AE=BE=EF=BC=8C=E9=A9=B1=E5=8A=A8=E4=BA=
=A7=E4=B8=9A=E6=95=B0=E6=99=BA=E5=8C=96=E5=8D=87=E7=BA=A7=E2=80=9D=E4=B8=BA=
=E4=BD=BF=E5=91=BD=EF=BC=8C=E8=87=B4=E5=8A=9B=E6=88=90=E4=B8=BA=E2=80=9C=E9=
=A2=86=E5=85=88=E7=9A=84=E7=94=9F=E7=89=A9=E5=AE=89=E5=85=A8=E5=8F=8A=E5=86=
=9B=E4=BA=8B=E7=89=A9=E8=B5=84=E6=95=B0=E6=99=BA=E5=8C=96=E7=AE=A1=E7=90=86=
=E6=9C=8D=E5=8A=A1=E5=95=86=E2=80=9D=E3=80=82=E5=AE=8F=E8=AF=9A=E5=88=9B=E6=
=96=B0=E7=9A=84=E6=A0=B8=E5=BF=83=E5=9B=A2=E9=98=9F=E6=9D=A5=E8=87=AA=E4=B8=
=AD=E7=A7=91=E9=99=A2=E3=80=81=E6=B8=85=E5=8D=8E=E5=A4=A7=E5=AD=A6=E5=92=8C=
=E5=86=9B=E9=98=9F=E7=A7=91=E7=A0=94=E9=99=A2=E6=89=80=E3=80=82=E5=AE=8F=E8=
=AF=9A=E5=88=9B=E6=96=B0=E7=A7=89=E6=89=BF=E2=80=9C=E5=86=9B=E6=B0=91=E8=9E=
=8D=E5=90=88=EF=BC=8C=E8=87=AA=E4=B8=BB=E5=8F=AF=E6=8E=A7=E2=80=9D=E7=9A=84=
=E7=BB=8F=E8=90=A5=E6=96=B9=E9=92=88=EF=BC=8C=E5=9C=A8=E5=A4=A9=E7=BA=BF=E3=
=80=81=E6=9D=90=E6=96=99=E3=80=81=E7=AE=97=E6=B3=95=E3=80=81=E8=8A=AF=E7=89=
=87=E6=A8=A1=E7=BB=84=E7=AD=89=E5=B1=82=E9=9D=A2=E5=BD=A2=E6=88=90=E7=9F=A9=
=E9=98=B5=E5=BD=A2=E5=BC=8F=E7=AA=81=E7=A0=B4=EF=BC=8C=E6=94=BB=E5=85=8B=E2=
=80=9C=E6=B7=B1=E4=BD=8E=E6=B8=A9=E7=8E=AF=E5=A2=83=E4=B8=8B=E9=9D=9E=E6=8E=
=A5=E8=A7=A6=E5=BC=8F=E6=84=9F=E6=B5=8B=E2=80=9D=E9=9A=BE=E9=A2=98=EF=BC=8C=
=E6=B7=B1=E5=BA=A6=E8=9E=8D=E5=90=88=E6=96=B0=E4=B8=80=E4=BB=A3=E4=BF=A1=E6=
=81=AF=E6=8A=80=E6=9C=AF=EF=BC=8C=E6=89=93=E9=80=A0=E4=B8=9A=E7=95=8C=E9=A2=
=86=E5=85=88=E7=9A=84=E2=80=9C=E7=94=9F=E7=89=A9=E8=B5=84=E6=BA=90=E5=8F=AF=
=E4=BF=A1=E7=AE=A1=E7=90=86=E5=B9=B3=E5=8F=B0=E2=80=9D=EF=BC=8C=E5=85=A8=E5=
=9B=BD=E7=8B=AC=E5=AE=B6=E8=A7=A3=E5=86=B3=E4=BA=86=E8=8F=8C=EF=BC=88=E6=AF=
=92=EF=BC=89=E7=A7=8D=E3=80=81=E8=A1=80=E6=B6=B2=E7=AD=89=E7=94=9F=E7=89=A9=
=E8=B5=84=E6=BA=90=E7=AE=A1=E7=90=86=E9=95=BF=E6=9C=9F=E5=AD=98=E5=9C=A8=E7=
=9A=84=E6=9C=89=E6=95=88=E6=BA=AF=E6=BA=90=E7=9B=91=E7=AE=A1=E6=89=8B=E6=AE=
=B5=E7=BC=BA=E4=B9=8F=E9=97=AE=E9=A2=98=EF=BC=8C=E5=AE=9E=E7=8E=B0=E5=8D=95=
=E5=93=81=E7=BA=A7=E7=94=9F=E7=89=A9=E8=B5=84=E6=BA=90=E7=9A=84=E5=85=A8=E6=
=B5=81=E7=A8=8B=E3=80=81=E5=85=A8=E5=93=81=E7=B1=BB=E3=80=81=E5=85=A8=E6=B8=
=A9=E5=9F=9F=E6=99=BA=E8=83=BD=E5=8C=96=E5=AE=89=E5=85=A8=E7=9B=91=E6=8E=A7=
=EF=BC=8C=E4=B8=BA=E5=AE=A2=E6=88=B7=E6=8F=90=E4=BE=9B=E4=B8=80=E7=AB=99=E5=
=BC=8F=E5=8F=AF=E4=BF=A1=E7=AE=A1=E7=90=86=E8=A7=A3=E5=86=B3=E6=96=B9=E6=A1=
=88=EF=BC=8C=E6=94=AF=E6=92=91=E5=9B=BD=E5=AE=B6=E7=94=9F=E7=89=A9=E5=AE=89=
=E5=85=A8=E6=88=98=E7=95=A5=E8=90=BD=E5=9C=B0=E3=80=82</p><p>    =E5=AE=8F=
=E8=AF=9A=E5=88=9B=E6=96=B0=E7=9A=84=E4=BA=A7=E5=93=81=E5=B7=B2=E8=90=BD=E5=
=9C=B0=E4=B8=AD=E5=9B=BD=E7=96=BE=E6=8E=A7=E4=B8=AD=E5=BF=83=E3=80=81=E5=85=
=A8=E5=86=9B=E9=87=87=E4=BE=9B=E8=A1=80=E4=B8=AD=E5=BF=83=E5=92=8C=E6=98=AD=
=E8=A1=8D=E6=96=B0=E8=8D=AF=E7=AD=89=E6=9C=BA=E6=9E=84=E5=92=8C=E5=85=AC=E5=
=8F=B8=EF=BC=8C=E8=A6=86=E7=9B=96=E5=85=A8=E5=9B=BD30=E4=BD=99=E4=B8=AA=E7=
=9C=81=E5=B8=82=E3=80=82=E5=AE=8F=E8=AF=9A=E5=88=9B=E6=96=B0=E8=8E=B7=E5=9B=
=BD=E5=AE=B6=E9=AB=98=E6=96=B0=E6=8A=80=E6=9C=AF=E4=BC=81=E4=B8=9A=E3=80=81=
=E4=B8=93=E7=B2=BE=E7=89=B9=E6=96=B0=E2=80=9C=E5=B0=8F=E5=B7=A8=E4=BA=BA=E2=
=80=9D=E4=BC=81=E4=B8=9A=E7=AD=89=E6=AE=8A=E8=8D=A3=EF=BC=8C=E5=85=B7=E6=9C=
=89=E8=87=AA=E4=B8=BB=E7=9F=A5=E8=AF=86=E4=BA=A7=E6=9D=83100=E4=BD=99=E9=A1=
=B9=EF=BC=8C=E6=98=AF=E5=B7=A5=E4=B8=9A=E7=A8=B3=E5=A2=9E=E9=95=BF=E5=92=8C=
=E8=BD=AC=E5=9E=8B=E5=8D=87=E7=BA=A7=E6=88=90=E6=95=88=E6=98=8E=E6=98=BE=E7=
=9A=84=E4=BC=81=E4=B8=9A=E3=80=82</p><p>    =E5=86=9B=E6=B0=91=E8=9E=8D=E5=
=90=88=E6=8E=A8=E5=8A=A8=E8=A1=80=E6=B6=B2=E8=A1=8C=E4=B8=9A=E8=BF=88=E5=90=
=91=E6=99=BA=E6=85=A7=E5=8C=96=E7=AE=A1=E7=90=86=E9=98=B6=E6=AE=B5</p><p>  =
  =E8=A1=80=E6=B6=B2=E5=85=B3=E4=B9=8E=E7=94=9F=E5=91=BD=EF=BC=8C=E5=85=B6=
=E9=87=87=E8=BF=90=E5=82=A8=E4=BE=9B=E6=B5=81=E7=A8=8B=E7=8E=AF=E8=8A=82=E5=
=A4=9A=E3=80=81=E7=AE=A1=E7=90=86=E8=A6=81=E6=B1=82=E9=AB=98=E3=80=82=E5=85=
=9A=E7=9A=84=E5=8D=81=E5=85=AB=E5=A4=A7=E4=BB=A5=E6=9D=A5=EF=BC=8C=E5=85=9A=
=E4=B8=AD=E5=A4=AE=E9=AB=98=E5=BA=A6=E9=87=8D=E8=A7=86=E8=A1=80=E6=B6=B2=E5=
=AE=89=E5=85=A8=E5=B7=A5=E4=BD=9C=EF=BC=8C=E6=8A=8A=E4=BF=9D=E9=9A=9C=E8=A1=
=80=E6=B6=B2=E5=AE=89=E5=85=A8=E4=BD=9C=E4=B8=BA=E4=BF=9D=E6=8A=A4=E4=BA=BA=
=E6=B0=91=E5=81=A5=E5=BA=B7=E3=80=81=E5=A2=9E=E5=BC=BA=E4=BA=BA=E6=B0=91=E8=
=8E=B7=E5=BE=97=E6=84=9F=E7=9A=84=E4=B8=80=E9=A1=B9=E9=87=8D=E8=A6=81=E6=B0=
=91=E7=94=9F=E5=B7=A5=E7=A8=8B=EF=BC=8C=E7=BA=B3=E5=85=A5=E5=81=A5=E5=BA=B7=
=E4=B8=AD=E5=9B=BD=E5=BB=BA=E8=AE=BE=E7=BB=9F=E7=AD=B9=E9=83=A8=E7=BD=B2=E6=
=8E=A8=E8=BF=9B=E3=80=82</p><p>    =E8=99=BD=E7=84=B6=E6=88=91=E5=9B=BD=E8=
=A1=80=E6=B6=B2=E7=AE=A1=E7=90=86=E6=B0=B4=E5=B9=B3=E6=97=A5=E7=9B=8A=E6=8F=
=90=E5=8D=87=EF=BC=8C=E4=BD=86=E8=BF=98=E5=AD=98=E5=9C=A8=E7=9D=80=E8=A1=80=
=E6=B6=B2=E5=85=A8=E7=A8=8B=E8=B4=A8=E9=87=8F=E7=9B=91=E6=8E=A7=E4=B8=8E=E6=
=BA=AF=E6=BA=90=E6=89=8B=E6=AE=B5=E7=BC=BA=E5=A4=B1=E3=80=81=E9=87=8D=E8=A6=
=81=E7=8E=AF=E8=8A=82=E2=80=9C=E7=AE=A1=E4=B8=8D=E4=BD=8F=E2=80=9D=E3=80=81=
=E6=95=8F=E6=84=9F=E7=8E=AF=E8=8A=82=E2=80=9C=E7=AE=A1=E4=B8=8D=E5=87=86=E2=
=80=9D=E7=AD=89=E5=AE=89=E5=85=A8=E9=9A=90=E6=82=A3=EF=BC=8C=E4=B8=8E=E5=9B=
=BD=E5=AE=B6=E5=AF=B9=E8=A1=80=E6=B6=B2=E4=BB=8E=E2=80=9C=E8=A1=80=E7=AE=A1=
=E5=88=B0=E8=A1=80=E7=AE=A1=E2=80=9D=E7=9A=84=E7=AE=A1=E7=90=86=E8=A6=81=E6=
=B1=82=E6=9C=89=E4=B8=80=E5=AE=9A=E8=B7=9D=E7=A6=BB=E3=80=82</p><p>    =E5=
=AE=8F=E8=AF=9A=E5=88=9B=E6=96=B0=E7=A0=94=E5=8F=91=E7=9A=84=E2=80=9C=E5=9F=
=BA=E4=BA=8ERFID=E6=8A=80=E6=9C=AF=E7=9A=84=E8=A1=80=E6=B6=B2=E5=85=A8=E7=
=A8=8B=E5=AE=89=E5=85=A8=E7=9B=91=E6=8E=A7=E7=AE=A1=E7=90=86=E7=B3=BB=E7=BB=
=9F=E8=A7=A3=E5=86=B3=E6=96=B9=E6=A1=88=E2=80=9D=EF=BC=8C=E9=80=9A=E8=BF=87=
=E5=BA=94=E7=94=A8=E5=85=88=E8=BF=9B=E7=9A=84=E7=89=A9=E8=81=94=E7=BD=91=E5=
=B0=84=E9=A2=91=E8=AF=86=E5=88=AB=E6=8A=80=E6=9C=AF=EF=BC=8C=E5=B0=86=E6=AF=
=8F=E4=B8=80=E8=A2=8B=E8=A1=80=E6=B6=B2=E7=BA=B3=E5=85=A5=E5=88=B0=E7=89=A9=
=E8=81=94=E7=BD=91=E6=9E=B6=E6=9E=84=EF=BC=8C=E5=AE=9E=E7=8E=B0=E5=AF=B9=E8=
=A1=80=E6=B6=B2=E9=87=87=E9=9B=86=E3=80=81=E6=A3=80=E9=AA=8C=E3=80=81=E5=88=
=B6=E5=A4=87=E3=80=81=E5=82=A8=E5=AD=98=E3=80=81=E5=8F=91=E6=94=BE=E3=80=81=
=E8=BF=90=E8=BE=93=E7=AD=89=E5=85=A8=E6=B5=81=E7=A8=8B=E5=AE=9E=E6=97=B6=E5=
=AE=89=E5=85=A8=E7=9B=91=E6=8E=A7=E7=AE=A1=E7=90=86=EF=BC=8C=E5=AE=9E=E7=8E=
=B0=E8=A1=80=E6=B6=B2=E5=85=A8=E7=94=9F=E5=91=BD=E5=91=A8=E6=9C=9F=E7=AE=A1=
=E7=90=86=E7=9A=84=E8=87=AA=E5=8A=A8=E5=8C=96=E3=80=81=E6=99=BA=E8=83=BD=E5=
=8C=96=EF=BC=8C=E8=BE=BE=E6=88=90=E8=A1=80=E6=B6=B2=E7=9B=98=E5=BA=93=E9=9B=
=B6=E6=8E=A5=E8=A7=A6=E3=80=81=E5=AD=98=E5=82=A8=E9=9B=B6=E8=AF=AF=E5=B7=AE=
=E3=80=81=E5=AE=89=E5=85=A8=E9=9B=B6=E9=A3=8E=E9=99=A9=E3=80=81=E7=9B=91=E7=
=AE=A1=E9=9B=B6=E6=AD=BB=E8=A7=92=E3=80=81=E5=BA=94=E6=80=A5=E8=B0=83=E6=8B=
=A8=E9=9B=B6=E5=BB=B6=E6=97=B6=EF=BC=8C=E5=85=A8=E9=9D=A2=E6=8F=90=E5=8D=87=
=E8=A1=8C=E4=B8=9A=E5=B7=A5=E4=BD=9C=E6=95=88=E7=8E=87=E5=92=8C=E7=B2=BE=E7=
=BB=86=E5=8C=96=E7=AE=A1=E7=90=86=E6=B0=B4=E5=B9=B3=E3=80=82=E8=A1=80=E6=B6=
=B2=E5=85=A8=E7=A8=8B=E5=AE=89=E5=85=A8=E7=9B=91=E6=8E=A7=E7=AE=A1=E7=90=86=
=E7=B3=BB=E7=BB=9F=E8=A7=A3=E5=86=B3=E6=96=B9=E6=A1=88=E7=9B=AE=E5=89=8D=E5=
=B7=B2=E5=9C=A8=E5=8C=85=E6=8B=AC=E6=B5=99=E6=B1=9F=E7=9C=81=E8=A1=80=E6=B6=
=B2=E4=B8=AD=E5=BF=83=E3=80=81=E8=8B=8F=E5=B7=9E=E5=B8=82=E4=B8=AD=E5=BF=83=
=E8=A1=80=E7=AB=99=E5=9C=A8=E5=86=85=E7=9A=84=E5=85=A8=E5=9B=BD=E8=BF=91=E7=
=99=BE=E5=AE=B6=E9=87=87=E4=BE=9B=E8=A1=80=E6=9C=BA=E6=9E=84=E9=83=A8=E7=BD=
=B2=E5=BA=94=E7=94=A8=EF=BC=8C=E6=B7=B1=E5=8F=97=E7=94=A8=E6=88=B7=E5=A5=BD=
=E8=AF=84=EF=BC=8C=E5=8F=96=E5=BE=97=E4=BA=86=E8=89=AF=E5=A5=BD=E7=9A=84=E7=
=A4=BE=E4=BC=9A=E6=95=88=E7=9B=8A=E3=80=82</p><p>    =E5=AE=8F=E8=AF=9A=E5=
=88=9B=E6=96=B0=E6=B7=B1=E5=85=A5=E8=B7=B5=E8=A1=8C=E5=86=9B=E6=B0=91=E8=9E=
=8D=E5=90=88=E5=8F=91=E5=B1=95=E6=88=98=E7=95=A5=EF=BC=8C=E6=8E=A8=E5=87=BA=
=E5=9F=BA=E4=BA=8E=E7=89=A9=E8=81=94=E7=BD=91=E6=8A=80=E6=9C=AF=E7=9A=84=E5=
=B9=B3=E6=88=98=E4=B8=80=E4=BD=93=E5=8C=96=E8=A1=80=E6=B6=B2=E4=BF=9D=E9=9A=
=9C=E5=B9=B3=E5=8F=B0=EF=BC=8C=E6=89=93=E9=80=9A=E5=86=9B=E6=B0=91=E7=94=A8=
=E8=A1=80=EF=BC=8C=E4=BF=9D=E9=9A=9C=E8=A1=80=E6=B6=B2=E5=AE=89=E5=85=A8=E3=
=80=82=E8=AF=A5=E5=B9=B3=E5=8F=B0=E5=AE=9E=E7=8E=B0=E5=85=A8=E6=B5=81=E7=A8=
=8B=E8=A1=80=E6=B6=B2=E4=BF=A1=E6=81=AF=E7=B2=BE=E5=87=86=E6=BA=AF=E6=BA=90=
=EF=BC=8C=E6=BB=A1=E8=B6=B3=E8=B4=A8=E9=87=8F=E5=AE=89=E5=85=A8=E7=AE=A1=E7=
=90=86=E8=A6=81=E6=B1=82=EF=BC=8C=E6=8F=90=E5=8D=87=E8=A1=80=E6=B6=B2=E7=AE=
=A1=E7=90=86=E4=B8=8E=E4=BF=9D=E9=9A=9C=E6=95=88=E7=8E=87=EF=BC=9B=E9=80=9A=
=E8=BF=87=E5=AE=9E=E6=96=BD=E5=85=A8=E6=96=B9=E4=BD=8D=E8=A1=80=E6=B6=B2=E7=
=8A=B6=E6=80=81=E8=87=AA=E5=8A=A8=E6=84=9F=E7=9F=A5=EF=BC=8C=E6=8F=90=E9=AB=
=98=E8=A1=80=E6=B6=B2=E5=82=A8=E8=BF=90=E5=8A=A8=E6=80=81=E7=9A=84=E7=B2=BE=
=E7=BB=86=E5=8C=96=E7=AE=A1=E7=90=86=E6=B0=B4=E5=B9=B3=E3=80=82</p><p>    =
=E7=97=85=E5=8E=9F=E5=BE=AE=E7=94=9F=E7=89=A9=E8=8F=8C=EF=BC=88=E6=AF=92=EF=
=BC=89=E7=A7=8D=E4=BF=9D=E8=97=8F=E7=AE=A1=E7=90=86=E5=B9=B3=E5=8F=B0=E5=A1=
=AB=E8=A1=A5=E6=88=91=E5=9B=BD=E6=B7=B1=E4=BD=8E=E6=B8=A9=E8=B5=84=E6=BA=90=
=E5=BA=93=E7=B2=BE=E7=BB=86=E5=8C=96=E7=A9=BA=E7=99=BD</p><p>    =E7=97=85=
=E5=8E=9F=E5=BE=AE=E7=94=9F=E7=89=A9=E8=8F=8C=EF=BC=88=E6=AF=92=EF=BC=89=E7=
=A7=8D=E6=98=AF=E5=9B=BD=E5=AE=B6=E9=87=8D=E8=A6=81=E6=88=98=E7=95=A5=E5=82=
=A8=E5=A4=87=E8=B5=84=E6=BA=90=E3=80=82=E5=81=9A=E5=A5=BD=E8=8F=8C=EF=BC=88=
=E6=AF=92=EF=BC=89=E7=A7=8D=E6=88=96=E6=A0=B7=E6=9C=AC=E7=9A=84=E4=BF=9D=E8=
=97=8F=E5=B7=A5=E4=BD=9C=E6=98=AF=E5=AF=B9=E9=87=8D=E5=A4=A7=E4=BC=A0=E6=9F=
=93=E7=97=85=E9=98=B2=E6=B2=BB=E3=80=81=E7=A7=91=E5=AD=A6=E7=A0=94=E7=A9=B6=
=E5=92=8C=E6=95=99=E5=AD=A6=E5=B7=A5=E4=BD=9C=E7=9A=84=E9=87=8D=E8=A6=81=E6=
=94=AF=E6=92=91=EF=BC=8C=E4=B9=9F=E6=98=AF=E9=98=B2=E8=8C=83=E7=94=9F=E7=89=
=A9=E6=81=90=E6=80=96=E4=BA=8B=E4=BB=B6=E5=92=8C=E7=AA=81=E5=8F=91=E5=85=AC=
=E5=85=B1=E5=8D=AB=E7=94=9F=E4=BA=8B=E4=BB=B6=E7=9A=84=E9=87=8D=E8=A6=81=E4=
=BF=9D=E9=9A=9C=E3=80=82=E8=8F=8C=EF=BC=88=E6=AF=92=EF=BC=89=E7=A7=8D=E6=88=
=96=E6=A0=B7=E6=9C=AC=E7=9A=84=E7=AE=A1=E7=90=86=E5=A4=B1=E6=8E=A7=E4=BC=9A=
=E4=BA=A7=E7=94=9F=E7=94=9F=E7=89=A9=E5=AE=89=E5=85=A8=E9=A3=8E=E9=99=A9=EF=
=BC=8C=E7=9B=B4=E6=8E=A5=E5=A8=81=E8=83=81=E5=9B=BD=E5=AE=B6=E7=94=9F=E7=89=
=A9=E5=AE=89=E5=85=A8=E3=80=82</p><p>    =E5=B0=BD=E7=AE=A1=E5=A6=82=E6=AD=
=A4=EF=BC=8C=E9=9D=A2=E5=AF=B9=E5=A4=A7=E9=87=8F=E4=BF=9D=E8=97=8F=E5=9C=A8=
=E4=BD=8E=E6=B8=A9=E7=8E=AF=E5=A2=83=E4=B8=8B=E7=9A=84=E8=8F=8C=EF=BC=88=E6=
=AF=92=EF=BC=89=E7=A7=8D=E6=88=96=E6=A0=B7=E6=9C=AC=EF=BC=8C=E5=9F=BA=E4=BA=
=8E=E6=9D=A1=E7=A0=81=E7=9A=84=E4=BC=A0=E7=BB=9F=E4=BF=A1=E6=81=AF=E5=8C=96=
=E7=AE=A1=E7=90=86=E6=96=B9=E5=BC=8F=E5=AD=98=E5=9C=A8=E4=BA=BA=E5=B7=A5=E6=
=93=8D=E4=BD=9C=E5=A4=9A=E3=80=81=E5=B7=A5=E4=BD=9C=E9=87=8F=E5=A4=A7=E7=9A=
=84=E5=9B=BA=E6=9C=89=E5=BC=B1=E7=82=B9=EF=BC=8C=E6=98=93=E9=80=A0=E6=88=90=
=E4=BA=BA=E4=B8=BA=E6=93=8D=E4=BD=9C=E5=A4=B1=E8=AF=AF=E3=80=81=E6=A0=B7=E6=
=9C=AC=E8=B4=A8=E9=87=8F=E5=8F=97=E6=8D=9F=E3=80=81=E5=BA=93=E5=AD=98=E8=B4=
=A6=E5=AE=9E=E4=B8=8D=E7=AC=A6=E3=80=81=E4=BF=A1=E6=81=AF=E6=BA=AF=E6=BA=90=
=E5=9B=B0=E9=9A=BE=E7=AD=89=E9=97=AE=E9=A2=98=EF=BC=8C=E7=94=9A=E8=87=B3=E5=
=8F=91=E7=94=9F=E6=A0=B7=E6=9C=AC=E4=B8=A2=E5=A4=B1=E7=AD=89=E9=87=8D=E5=A4=
=A7=E7=94=9F=E7=89=A9=E5=AE=89=E5=85=A8=E4=BA=8B=E6=95=85=E3=80=82=E5=9B=A0=
=E6=AD=A4=EF=BC=8C=E7=9B=AE=E5=89=8D=E8=BF=AB=E5=88=87=E9=9C=80=E8=A6=81=E4=
=B8=80=E4=B8=AA=E7=B2=BE=E7=BB=86=E5=8C=96=E7=A8=8B=E5=BA=A6=E9=AB=98=E3=80=
=81=E6=8A=80=E6=9C=AF=E8=87=AA=E4=B8=BB=E5=8F=AF=E6=8E=A7=E7=9A=84=E5=88=9B=
=E6=96=B0=E8=A7=A3=E5=86=B3=E6=96=B9=E6=A1=88=E6=9D=A5=E5=AF=B9=E7=8E=B0=E6=
=9C=89=E7=9A=84=E7=AE=A1=E7=90=86=E6=96=B9=E5=BC=8F=E8=BF=9B=E8=A1=8C=E6=99=
=BA=E8=83=BD=E5=8C=96=E5=8D=87=E7=BA=A7=EF=BC=8C=E6=8E=92=E9=99=A4=E7=94=9F=
=E7=89=A9=E5=AE=89=E5=85=A8=E9=9A=90=E6=82=A3=E3=80=82</p><p>    =E5=AE=8F=
=E8=AF=9A=E5=88=9B=E6=96=B0=E5=BC=80=E5=8F=91=E7=9A=84=E6=8B=A5=E6=9C=89=E5=
=A4=9A=E9=A1=B9=E7=9F=A5=E8=AF=86=E4=BA=A7=E6=9D=83=E7=9A=84=E7=97=85=E5=8E=
=9F=E5=BE=AE=E7=94=9F=E7=89=A9=E8=8F=8C=EF=BC=88=E6=AF=92=EF=BC=89=E7=A7=8D=
=E4=BF=9D=E8=97=8F=E7=AE=A1=E7=90=86=E5=B9=B3=E5=8F=B0=E5=B7=B2=E5=9C=A8=E4=
=B8=AD=E5=9B=BD=E7=96=BE=E7=97=85=E9=A2=84=E9=98=B2=E6=8E=A7=E5=88=B6=E4=B8=
=AD=E5=BF=83=E5=8F=8A=E5=A4=9A=E7=9C=81=E7=96=BE=E6=8E=A7=E7=B3=BB=E7=BB=9F=
=E5=AE=8C=E6=88=90=E9=83=A8=E7=BD=B2=E3=80=82=E8=AF=A5=E5=B9=B3=E5=8F=B0=E5=
=9F=BA=E4=BA=8E=E8=B6=85=E9=AB=98=E9=A2=91=E6=97=A0=E7=BA=BF=E5=B0=84=E9=A2=
=91=E8=AF=86=E5=88=AB=E6=8A=80=E6=9C=AF=EF=BC=8C=E4=B8=BA=E6=AF=8F=E6=A0=AA=
=E8=8F=8C=EF=BC=88=E6=AF=92=EF=BC=89=E7=A7=8D=E6=88=96=E6=A0=B7=E6=9C=AC=E8=
=B5=8B=E4=BA=88=E5=94=AF=E4=B8=80=E8=8A=AF=E7=89=87=E6=A0=87=E8=AF=86=EF=BC=
=8C=E5=B0=86=E5=85=B6=E7=BA=B3=E5=85=A5=E7=89=A9=E8=81=94=E7=BD=91=E7=AE=A1=
=E7=90=86=E4=BD=93=E7=B3=BB=EF=BC=8C=E6=A0=B8=E5=BF=83=E6=8A=80=E6=9C=AF=E6=
=B6=B5=E7=9B=96=E5=A4=A9=E7=BA=BF=E8=AE=BE=E8=AE=A1=E3=80=81=E6=9D=90=E6=96=
=99=E6=8A=80=E6=9C=AF=E5=8F=8A=E6=99=BA=E8=83=BD=E7=AE=97=E6=B3=95=EF=BC=8C=
=E6=88=90=E5=8A=9F=E8=A7=A3=E5=86=B3=E4=BA=86=E9=9B=B6=E4=B8=8B196=E2=84=83=
=E6=B7=B1=E4=BD=8E=E6=B8=A9=E5=92=8C=E6=B6=B2=E4=BD=93=E7=8E=AF=E5=A2=83=E4=
=B8=8B=E7=9A=84=E6=89=B9=E9=87=8F=E8=AF=86=E8=AF=BB=E3=80=81=E7=A8=B3=E5=AE=
=9A=E9=80=9A=E4=BF=A1=E5=8F=8A=E5=AF=86=E9=9B=86=E6=9D=A1=E4=BB=B6=E4=B8=8B=
=E7=9A=84=E9=AB=98=E6=95=88=E8=AF=86=E5=88=AB=E7=AD=89=E8=A1=8C=E4=B8=9A=E9=
=9A=BE=E9=A2=98=E3=80=82</p><p>    =E5=AE=8F=E8=AF=9A=E5=88=9B=E6=96=B0=E8=
=BF=90=E7=94=A8=E8=87=AA=E4=B8=BB=E6=A0=B8=E5=BF=83=E6=8A=80=E6=9C=AF=E5=AF=
=B9=E8=8F=8C=EF=BC=88=E6=AF=92=EF=BC=89=E7=A7=8D=E6=88=96=E6=A0=B7=E6=9C=AC=
=E4=BF=9D=E8=97=8F=E7=AE=A1=E7=90=86=E5=90=84=E7=8E=AF=E8=8A=82=E8=BF=9B=E8=
=A1=8C=E5=AE=9E=E6=97=B6=E7=9A=84=E4=BA=BA=E3=80=81=E6=9C=BA=E3=80=81=E6=96=
=99=E3=80=81=E6=B3=95=E6=95=B0=E6=8D=AE=E9=87=87=E9=9B=86=E5=8F=8A=E6=B1=87=
=E6=80=BB=EF=BC=8C=E5=B9=B6=E9=80=9A=E8=BF=87=E7=BB=88=E7=AB=AF=E5=A4=9A=E7=
=BB=B4=E5=BA=A6=E5=B1=95=E7=A4=BA=E5=92=8C=E5=88=86=E6=9E=90=EF=BC=8C=E4=B8=
=BA=E7=AE=A1=E7=90=86=E8=80=85=E6=8F=90=E4=BE=9B=E6=9C=89=E6=95=88=E7=9A=84=
=E5=86=B3=E7=AD=96=E8=BE=85=E5=8A=A9=EF=BC=8C=E5=AE=9E=E7=8E=B0=E9=AB=98=E6=
=95=88=E3=80=81=E7=B2=BE=E5=87=86=E3=80=81=E5=8F=AF=E4=BF=A1=E7=9A=84=E8=8F=
=8C=EF=BC=88=E6=AF=92=EF=BC=89=E7=A7=8D=E4=BF=9D=E8=97=8F=E5=AE=89=E5=85=A8=
=E7=9B=91=E7=AE=A1=EF=BC=8C=E5=88=87=E5=AE=9E=E8=90=BD=E5=AE=9E=E3=80=8A=E4=
=B8=AD=E5=8D=8E=E4=BA=BA=E6=B0=91=E5=85=B1=E5=92=8C=E5=9B=BD=E7=94=9F=E7=89=
=A9=E5=AE=89=E5=85=A8=E6=B3=95=E3=80=8B=E7=9A=84=E7=9B=B8=E5=85=B3=E8=A6=81=
=E6=B1=82=E3=80=82</p><p>    =E5=9C=A8=E6=96=B0=E5=86=A0=E8=82=BA=E7=82=8E=
=E7=96=AB=E6=83=85=E7=AA=81=E5=8F=91=E5=8F=8A=E7=96=AB=E6=83=85=E5=B8=B8=E6=
=80=81=E5=8C=96=E7=AE=A1=E6=8E=A7=E6=9C=9F=E9=97=B4=EF=BC=8C=E7=96=BE=E6=8E=
=A7=E7=B3=BB=E7=BB=9F=E7=A7=91=E7=A0=94=E4=BA=BA=E5=91=98=E5=80=9F=E5=8A=A9=
=E8=8F=8C=EF=BC=88=E6=AF=92=EF=BC=89=E7=A7=8D=E4=BF=9D=E8=97=8F=E7=AE=A1=E7=
=90=86=E5=B9=B3=E5=8F=B0=EF=BC=8C=E6=9E=81=E5=A4=A7=E5=9C=B0=E6=8F=90=E9=AB=
=98=E4=BA=86=E6=96=B0=E5=86=A0=E7=97=85=E6=AF=92=E6=A0=B7=E6=9C=AC=E6=B5=81=
=E8=BD=AC=E4=BD=9C=E4=B8=9A=E6=95=88=E7=8E=87=E4=B8=8E=E6=A0=B7=E6=9C=AC=E7=
=AE=A1=E7=90=86=E7=B2=BE=E7=BB=86=E5=8C=96=E6=B0=B4=E5=B9=B3=EF=BC=8C=E5=A4=
=AF=E5=AE=9E=E4=BA=86=E7=96=AB=E6=83=85=E5=BA=94=E5=AF=B9=E8=83=BD=E5=8A=9B=
=E5=92=8C=E5=85=AC=E5=85=B1=E5=8D=AB=E7=94=9F=E5=BA=94=E6=80=A5=E5=A4=84=E7=
=BD=AE=E8=83=BD=E5=8A=9B=E3=80=82</p><p>    =E6=95=B0=E5=AD=97=E8=B5=8B=E8=
=83=BD=E5=AE=9E=E9=AA=8C=E5=AE=A4=E7=94=9F=E7=89=A9=E5=AE=89=E5=85=A8=E6=99=
=BA=E6=85=A7=E5=8C=96=E7=9B=91=E7=AE=A1</p><p>    =E5=85=9A=E7=9A=84=E4=BA=
=8C=E5=8D=81=E5=A4=A7=E6=8A=A5=E5=91=8A=E6=98=8E=E7=A1=AE=E6=8F=90=E5=87=BA=
=E2=80=9C=E6=8F=90=E9=AB=98=E5=85=AC=E5=85=B1=E5=AE=89=E5=85=A8=E6=B2=BB=E7=
=90=86=E6=B0=B4=E5=B9=B3=E2=80=9D=E2=80=9C=E5=81=A5=E5=85=A8=E7=94=9F=E7=89=
=A9=E5=AE=89=E5=85=A8=E7=9B=91=E7=AE=A1=E9=A2=84=E8=AD=A6=E9=98=B2=E6=8E=A7=
=E4=BD=93=E7=B3=BB=E2=80=9D=E3=80=82=E5=AE=9E=E9=AA=8C=E5=AE=A4=E7=94=9F=E7=
=89=A9=E5=AE=89=E5=85=A8=E6=98=AF=E7=94=9F=E7=89=A9=E5=AE=89=E5=85=A8=E7=9A=
=84=E9=87=8D=E8=A6=81=E5=86=85=E5=AE=B9=E4=B9=8B=E4=B8=80=EF=BC=8C=E6=98=AF=
=E5=9B=BD=E5=AE=B6=E5=AE=89=E5=85=A8=E5=92=8C=E5=85=AC=E5=85=B1=E5=AE=89=E5=
=85=A8=E7=9A=84=E9=87=8D=E8=A6=81=E7=BB=84=E6=88=90=E9=83=A8=E5=88=86=E3=80=
=82=E5=AE=9E=E9=AA=8C=E5=AE=A4=E7=94=9F=E7=89=A9=E5=AE=89=E5=85=A8=E9=A3=8E=
=E9=99=A9=E5=85=B7=E6=9C=89=E9=9A=90=E8=94=BD=E6=80=A7=E3=80=81=E5=A4=9A=E6=
=A0=B7=E6=80=A7=E5=92=8C=E5=A4=8D=E6=9D=82=E6=80=A7=EF=BC=8C=E7=9B=91=E7=AE=
=A1=E9=9A=BE=E5=BA=A6=E5=A4=A7=E3=80=81=E5=AE=9E=E6=93=8D=E9=A3=8E=E9=99=A9=
=E9=AB=98=EF=BC=8C=E9=9C=80=E8=A6=81=E5=BB=BA=E7=AB=8B=E5=9F=BA=E4=BA=8E=E7=
=8E=B0=E4=BB=A3=E5=8C=96=E6=8A=80=E6=9C=AF=E7=9A=84=E7=9B=91=E6=8E=A7=E7=AE=
=A1=E7=90=86=E5=B9=B3=E5=8F=B0=EF=BC=8C=E5=AE=9E=E7=8E=B0=E5=AE=9E=E6=97=B6=
=E3=80=81=E5=A4=9A=E7=BB=B4=E3=80=81=E5=87=86=E7=A1=AE=E7=9A=84=E7=9B=91=E7=
=AE=A1=E6=95=B0=E6=8D=AE=E9=87=87=E9=9B=86=E4=B8=8E=E5=88=86=E6=9E=90=E3=80=
=82</p><p>    =E4=B8=BA=E4=BA=86=E6=8F=90=E5=8D=87=E5=AE=9E=E9=AA=8C=E5=AE=
=A4=E7=94=9F=E7=89=A9=E5=AE=89=E5=85=A8=E5=9C=A8=E7=BA=BF=E7=9B=91=E7=AE=A1=
=E8=83=BD=E5=8A=9B=E5=92=8C=E7=BB=BC=E5=90=88=E7=AE=A1=E7=90=86=E6=B0=B4=E5=
=B9=B3=EF=BC=8C=E5=AE=8F=E8=AF=9A=E5=88=9B=E6=96=B0=E6=8E=A8=E5=87=BA=E5=9F=
=BA=E4=BA=8EAIoT=E7=9A=84=E5=AE=9E=E9=AA=8C=E5=AE=A4=E2=80=9C=E7=94=9F=E7=
=89=A9=E5=AE=89=E5=85=A8=E5=9C=A8=E7=BA=BF=E2=80=9D=E6=95=B0=E6=99=BA=E7=9B=
=91=E7=AE=A1=E5=B9=B3=E5=8F=B0=E3=80=82=E8=AF=A5=E5=B9=B3=E5=8F=B0=E4=B8=BB=
=E8=A6=81=E7=94=B1=E5=AE=9E=E9=AA=8C=E5=AE=A4=E7=94=9F=E7=89=A9=E5=AE=89=E5=
=85=A8=E5=8F=AF=E8=A7=86=E5=8C=96=E9=A9=BE=E9=A9=B6=E8=88=B1=E3=80=81=E7=97=
=85=E5=8E=9F=E5=BE=AE=E7=94=9F=E7=89=A9=E5=AE=9E=E9=AA=8C=E5=AE=A4=E4=BF=A1=
=E6=81=AF=E5=A4=87=E6=A1=88=E7=AE=A1=E7=90=86=E7=B3=BB=E7=BB=9F=E3=80=81=E7=
=97=85=E5=8E=9F=E5=BE=AE=E7=94=9F=E7=89=A9=E5=AE=9E=E9=AA=8C=E5=AE=A4=E7=94=
=9F=E7=89=A9=E5=AE=89=E5=85=A8=E8=AF=84=E4=BB=B7=E7=B3=BB=E7=BB=9F=E3=80=81=
=E7=97=85=E5=8E=9F=E5=BE=AE=E7=94=9F=E7=89=A9=E8=BF=90=E8=BE=93=E7=9B=91=E6=
=8E=A7=E7=B3=BB=E7=BB=9F=E5=8F=8A=E5=AE=9E=E9=AA=8C=E5=AE=A4=E7=94=9F=E7=89=
=A9=E5=AE=89=E5=85=A8=E5=9C=A8=E7=BA=BF=E7=9B=91=E6=8E=A7=E7=B3=BB=E7=BB=9F=
=E7=BB=84=E6=88=90=EF=BC=8C=E5=85=B1=E5=90=8C=E6=9E=84=E5=BB=BA=E2=80=9C1+4=
=E2=80=9D=E7=9A=84=E7=94=9F=E7=89=A9=E5=AE=89=E5=85=A8=E7=9B=91=E7=AE=A1=E7=
=9F=A9=E9=98=B5=E3=80=82=E5=90=84=E7=BA=A7=E5=8D=AB=E7=94=9F=E5=81=A5=E5=BA=
=B7=E8=A1=8C=E6=94=BF=E7=AE=A1=E7=90=86=E9=83=A8=E9=97=A8=E5=8F=AF=E6=A0=B9=
=E6=8D=AE=E8=BE=96=E5=8C=BA=E6=9D=83=E9=99=90=E8=AE=BF=E9=97=AE=E5=B9=B3=E5=
=8F=B0=E5=92=8C=E7=B3=BB=E7=BB=9F=EF=BC=8C=E5=B9=B6=E7=AE=A1=E7=90=86=E8=BE=
=96=E5=8C=BA=E5=86=85=E6=89=80=E6=9C=89=E5=AE=9E=E9=AA=8C=E5=AE=A4=E5=8F=8A=
=E5=85=B6=E8=AE=BE=E7=AB=8B=E5=8D=95=E4=BD=8D=E3=80=82</p><p>    =E4=BB=8A=
=E5=B9=B4=EF=BC=8C=E5=AE=8F=E8=AF=9A=E5=88=9B=E6=96=B0=E4=B8=8E=E6=B5=99=E6=
=B1=9F=E7=9C=81=E5=8D=AB=E5=81=A5=E5=A7=94=E5=90=88=E4=BD=9C=EF=BC=8C=E9=80=
=9A=E8=BF=87=E9=83=A8=E7=BD=B2=E2=80=9C=E7=94=9F=E7=89=A9=E5=AE=89=E5=85=A8=
=E5=9C=A8=E7=BA=BF=E2=80=9D=E6=95=B0=E6=99=BA=E7=9B=91=E7=AE=A1=E5=B9=B3=E5=
=8F=B0=EF=BC=8C=E5=AF=B9=E6=B5=99=E6=B1=9F=E5=85=A8=E7=9C=81=E8=BF=915000=
=E5=AE=B6=E7=94=9F=E7=89=A9=E5=AE=9E=E9=AA=8C=E5=AE=A4=E8=BF=9B=E8=A1=8C=E7=
=89=A9=E8=81=94=E7=BD=91=E5=8C=96=E5=9C=A8=E7=BA=BF=E6=99=BA=E6=85=A7=E7=9B=
=91=E7=AE=A1=EF=BC=8C=E8=BF=99=E6=98=AF=E5=9B=BD=E5=86=85=E9=A6=96=E4=B8=AA=
=E7=9C=81=E5=9F=9F=E7=BA=A7=E5=88=AB=E7=9A=84=E7=94=9F=E7=89=A9=E5=AE=9E=E9=
=AA=8C=E5=AE=A4=E5=9C=A8=E7=BA=BF=E7=9B=91=E7=AE=A1=E9=A1=B9=E7=9B=AE=E3=80=
=82=E8=AF=A5=E5=B9=B3=E5=8F=B0=E9=80=9A=E8=BF=87=E6=95=B0=E5=AD=97=E8=B5=8B=
=E8=83=BD=E6=8F=90=E5=8D=87=E4=BA=86=E5=AE=9E=E9=AA=8C=E5=AE=A4=E7=94=9F=E7=
=89=A9=E5=AE=89=E5=85=A8=E4=B8=80=E4=BD=93=E5=8C=96=E3=80=81=E5=8D=8F=E5=90=
=8C=E5=8C=96=E3=80=81=E6=99=BA=E6=85=A7=E5=8C=96=E7=9B=91=E7=AE=A1=E6=B0=B4=
=E5=B9=B3=EF=BC=8C=E6=8F=90=E9=AB=98=E4=BA=86=E6=B5=99=E6=B1=9F=E5=85=A8=E7=
=9C=81=E7=94=9F=E7=89=A9=E5=AE=89=E5=85=A8=E9=A3=8E=E9=99=A9=E7=AE=A1=E6=8E=
=A7=E5=92=8C=E9=A2=84=E8=AD=A6=E5=A4=84=E7=BD=AE=E8=83=BD=E5=8A=9B=EF=BC=8C=
=E6=89=93=E9=80=A0=E4=BA=86=E7=94=9F=E7=89=A9=E5=AE=89=E5=85=A8=E6=B2=BB=E7=
=90=86=E4=BD=93=E7=B3=BB=E5=92=8C=E6=B2=BB=E7=90=86=E8=83=BD=E5=8A=9B=E7=8E=
=B0=E4=BB=A3=E5=8C=96=E7=9A=84=E7=9C=81=E5=9F=9F=E6=A0=B7=E6=9D=BF=EF=BC=8C=
=E4=B8=BA=E5=85=A8=E5=9B=BD=E8=8C=83=E5=9B=B4=E5=86=85=E5=B9=BF=E6=B3=9B=E5=
=88=86=E5=B8=83=E7=9A=84=E5=A4=A7=E9=87=8F=E7=94=9F=E7=89=A9=E5=AE=9E=E9=AA=
=8C=E5=AE=A4=E5=AE=89=E5=85=A8=E7=AE=A1=E7=90=86=E5=B7=A5=E4=BD=9C=EF=BC=8C=
=E6=8F=90=E4=BE=9B=E4=BA=86=E5=AE=9D=E8=B4=B5=E7=BB=8F=E9=AA=8C=E4=B8=8E=E7=
=A4=BA=E8=8C=83=E6=95=88=E5=BA=94=E3=80=82</p><p>    =E4=BB=8A=E5=B9=B410=
=E6=9C=88=E4=BB=BD=EF=BC=8C=E5=AE=8F=E8=AF=9A=E5=88=9B=E6=96=B0=E6=AD=A3=E5=
=BC=8F=E5=85=A5=E9=A9=BB=E5=8C=97=E4=BA=AC=E7=BB=8F=E5=BC=80=E5=8C=BA=E5=9B=
=BD=E5=AE=B6=E4=BF=A1=E5=88=9B=E5=9B=AD=E3=80=82=E5=AE=8F=E8=AF=9A=E5=88=9B=
=E6=96=B0=E5=B0=86=E4=BB=A5=E6=80=BB=E9=83=A8=E4=B9=94=E8=BF=81=E4=B8=BA=E6=
=96=B0=E7=9A=84=E8=B5=B7=E7=82=B9=EF=BC=8C=E8=B7=B5=E8=A1=8C=E5=9B=BD=E5=AE=
=B6=E4=BF=A1=E5=88=9B=E6=88=98=E7=95=A5=EF=BC=8C=E5=8A=A0=E5=BF=AB=E5=8A=A0=
=E6=B7=B1=E6=8A=80=E6=9C=AF=E5=B8=83=E5=B1=80=EF=BC=8C=E4=B8=8E=E5=90=88=E4=
=BD=9C=E4=BC=99=E4=BC=B4=E5=85=B1=E5=90=8C=E6=90=BA=E6=89=8B=EF=BC=8C=E4=B8=
=8D=E5=BF=98=E5=88=9D=E5=BF=83=E3=80=81=E7=A0=A5=E7=A0=BA=E5=89=8D=E8=A1=8C=
=E3=80=81=E5=85=B1=E8=B0=8B=E5=8F=91=E5=B1=95=EF=BC=8C=E7=94=A8=E5=BA=95=E5=
=B1=82=E7=A1=AC=E7=A7=91=E6=8A=80=E5=88=9B=E6=96=B0=E5=BC=95=E9=A2=86=E8=A1=
=8C=E4=B8=9A=E5=8F=91=E5=B1=95=EF=BC=8C=E4=B8=BA=E5=9B=BD=E5=AE=B6=E7=94=9F=
=E7=89=A9=E5=AE=89=E5=85=A8=E3=80=81=E5=9B=BD=E9=98=B2=E5=BB=BA=E8=AE=BE=E6=
=8F=90=E4=BE=9B=E5=AE=8F=E8=AF=9A=E6=96=B9=E6=A1=88=E3=80=81=E8=B4=A1=E7=8C=
=AE=E5=AE=8F=E8=AF=9A=E5=8A=9B=E9=87=8F=EF=BC=8C=E5=8A=A9=E5=8A=9B=E6=95=B0=
=E5=AD=97=E6=96=B0=E5=9F=BA=E5=BB=BA=E5=92=8C=E7=94=9F=E7=89=A9=E5=AE=89=E5=
=85=A8=E5=9B=BD=E5=AE=B6=E6=88=98=E7=95=A5=E8=90=BD=E5=9C=B0=E3=80=82</p><p=
>    =EF=BC=88=E5=8C=97=E4=BA=AC=E5=AE=8F=E8=AF=9A=E5=88=9B=E6=96=B0=E7=A7=
=91=E6=8A=80=E6=9C=89=E9=99=90=E5=85=AC=E5=8F=B8=E4=BE=9B=E7=A8=BF=EF=BC=89=
 </p>
					</founder-content>
					</div>
				</div>
				<div class=3D"detail-title mgt10 mgb25">
					<span class=3D"pull-left"><a href=3D"http://www.cfgw.net.cn/epaper/con=
tent/202211/04/content_53216.htm">=E4=B8=8A=E4=B8=80=E7=AF=87</a> </span>
					=20

					<div class=3D"pull-right">
						<a class=3D"font-weight">=E6=94=BE=E5=A4=A7+</a>
						&nbsp;<a class=3D"font-weight">=E7=BC=A9=E5=B0=8F-</a>
						&nbsp; <a class=3D"font-weight">=E9=BB=98=E8=AE=A4<span class=3D"font=
18">o</span></a>
						&nbsp;<a class=3D"font-weight">=E6=9C=97=E8=AF=BB</a>
					</div>
				</div>
			</div>
		</div>
	=09
	</div>
		<!--=E6=A0=87=E5=87=86=E5=B0=BE-->
       =20
	<div class=3D"links" style=3D"background:#C30;">
	    <span><a href=3D"http://www.cfgw.net.cn/2012-12/26/content_6147568.htm=
">=E5=85=B3=E4=BA=8E=E4=B8=AD=E5=9B=BD=E6=94=B9=E9=9D=A9=E6=8A=A5=E7=A4=BE<=
/a>=E3=80=80|=E3=80=80<a href=3D"http://www.cfgw.net.cn/2012-12/26/content_=
6147614.htm">=E5=85=B3=E4=BA=8E=E6=88=91=E4=BB=AC</a>=E3=80=80|=E3=80=80<a =
href=3D"http://www.cfgw.net.cn/2012-12/26/content_6147765.htm">=E8=81=94=E7=
=B3=BB=E6=88=91=E4=BB=AC</a>=E3=80=80|=E3=80=80<a href=3D"http://www.cfgw.n=
et.cn/2012-12/26/content_6147808.htm">=E7=89=88=E6=9D=83=E5=A3=B0=E6=98=8E<=
/a>=E3=80=80|=E3=80=80<a href=3D"http://www.cfgw.net.cn/2012-12/26/content_=
6147865.htm">=E5=B9=BF=E5=91=8A=E6=9C=8D=E5=8A=A1</a>=E3=80=80|=E3=80=80<a =
href=3D"http://www.cfgw.net.cn/2012-12/26/content_6147876.htm">=E7=BD=91=E7=
=AB=99=E5=9C=B0=E5=9B=BE</a>=E3=80=80|=E3=80=80<a href=3D"http://www.cfgw.n=
et.cn/2012-12/26/content_6147901.htm">=E5=90=88=E4=BD=9C=E8=81=94=E7=9B=9F<=
/a>=E3=80=80|=E3=80=80<a href=3D"http://www.cfgw.net.cn/2014-10/13/content_=
6147908.htm">=E8=AF=9A=E8=81=98=E8=8B=B1=E6=89=8D</a></span>
   =20
	</div>=09
	<div class=3D"footer_sqd">
=09
	    <span>=E6=9C=AC=E7=BD=91=E7=AB=99=E6=89=80=E5=88=8A=E7=99=BB=E7=9A=84=
=E4=B8=AD=E5=9B=BD=E6=94=B9=E9=9D=A9=E6=8A=A5=E5=8F=8A=E6=94=B9=E9=9D=A9=E7=
=BD=91=E6=96=B0=E9=97=BB=E3=80=81=E4=BF=A1=E6=81=AF=E5=92=8C=E5=90=84=E7=A7=
=8D=E4=B8=93=E9=A2=98=E4=B8=93=E6=A0=8F=E6=9D=90=E6=96=99=EF=BC=8C=E5=9D=87=
=E4=B8=BA=E6=94=B9=E9=9D=A9=E7=BD=91=E7=89=88=E6=9D=83=E6=89=80=E6=9C=89=EF=
=BC=8C=E6=9C=AA=E7=BB=8F=E5=8D=8F=E8=AE=AE=E6=8E=88=E6=9D=83=EF=BC=8C=E7=A6=
=81=E6=AD=A2=E4=B8=8B=E8=BD=BD=E4=BD=BF=E7=94=A8=E3=80=82</span>
	    <span>=E7=BB=8F=E8=90=A5=E8=AE=B8=E5=8F=AF=E8=AF=81=E7=BC=96=E5=8F=B7=
=EF=BC=9A=E4=BA=ACICP=E8=AF=81130201=E5=8F=B7 <a href=3D"http://www.cfgw.ne=
t.cn/20170720133911.jpg" style=3D"color:#333; padding-left:10px;" target=3D=
"_blank">=E4=BA=92=E8=81=94=E7=BD=91=E6=96=B0=E9=97=BB=E4=BF=A1=E6=81=AF=E6=
=9C=8D=E5=8A=A1=E8=AE=B8=E5=8F=AF=E8=AF=81</a></span>
	    <span>=E5=B9=BF=E6=92=AD=E7=94=B5=E8=A7=86=E8=8A=82=E7=9B=AE=E5=88=B6=
=E4=BD=9C=E7=BB=8F=E8=90=A5=E8=AE=B8=E5=8F=AF=E8=AF=81=EF=BC=9A=EF=BC=88=E5=
=B9=BF=E5=AA=92=EF=BC=89=E5=AD=97=E7=AC=AC196=E5=8F=B7</span>
	</div>
<!--=E6=A0=87=E5=87=86=E5=B0=BEend-->
=09
=09
<table style=3D"display:none;">
<tbody><tr><td>

<!--enpproperty
<error><!--enpend -->
<date>2022-11-04</date>
<author></author>
<subtitle></subtitle>
<introtitle>=E5=8C=97=E4=BA=AC=E5=AE=8F=E8=AF=9A=E5=88=9B=E6=96=B0=E7=A7=91=
=E6=8A=80=E6=9C=89=E9=99=90=E5=85=AC=E5=8F=B8=E8=87=B4=E5=8A=9B=E6=88=90=E4=
=B8=BA=E2=80=9C=E9=A2=86=E5=85=88=E7=9A=84=E7=94=9F=E7=89=A9=E5=AE=89=E5=85=
=A8=E5=8F=8A=E5=86=9B=E4=BA=8B=E7=89=A9=E8=B5=84=E6=95=B0=E6=99=BA=E5=8C=96=
=E7=AE=A1=E7=90=86=E6=9C=8D=E5=8A=A1=E5=95=86=E2=80=9D=EF=BC=8C=E4=B8=BA=E5=
=AE=A2=E6=88=B7=E6=8F=90=E4=BE=9B=E4=B8=80=E7=AB=99=E5=BC=8F=E5=8F=AF=E4=BF=
=A1=E7=AE=A1=E7=90=86=E8=A7=A3=E5=86=B3=E6=96=B9=E6=A1=88=EF=BC=8C=E6=94=AF=
=E6=92=91=E5=9B=BD=E5=AE=B6=E7=94=9F=E7=89=A9=E5=AE=89=E5=85=A8=E6=88=98=E7=
=95=A5=E8=90=BD=E5=9C=B0</introtitle>
<keyword></keyword>
<id>1</id>
<nodeid>1</nodeid>
<nodename>=E4=B8=AD=E5=9B=BD=E6=94=B9=E9=9D=A9=E6=8A=A5</nodename>
<url>content_53217.htm</url>
<siteid>1</siteid>
<title>=E7=89=A9=E8=81=94=E7=BD=91=E5=85=B3=E9=94=AE=E6=8A=80=E6=9C=AF=E8=
=87=AA=E4=B8=BB=E5=8F=AF=E6=8E=A7 =E6=9E=84=E5=BB=BA=E2=80=9C1+4=E2=80=9D=
=E7=94=9F=E7=89=A9=E5=AE=89=E5=85=A8=E7=9B=91=E7=AE=A1=E7=9F=A9=E9=98=B5</t=
itle>=20
/enpproperty--&gt;

</td></tr>
</tbody></table>


</body></html>
------MultipartBoundary--ToVcKb1lHlsWZCSQZxVa7tPnWSBMsWIL8b2efdENgN----
Content-Type: text/css
Content-Transfer-Encoding: quoted-printable
Content-Location: cid:css-69bcad8b-f3f7-4e87-93c1-551dc009ed57@mhtml.blink

@charset "utf-8";

.logo { margin-top: 0px; }

.detail img { max-width: 552px; }
------MultipartBoundary--ToVcKb1lHlsWZCSQZxVa7tPnWSBMsWIL8b2efdENgN----
Content-Type: text/css
Content-Transfer-Encoding: quoted-printable
Content-Location: cid:css-7774a6fb-6331-4f8e-90c3-0e1fa42c78d0@mhtml.blink

@charset "utf-8";

.links a { color: rgb(255, 255, 255); }
------MultipartBoundary--ToVcKb1lHlsWZCSQZxVa7tPnWSBMsWIL8b2efdENgN----
Content-Type: text/css
Content-Transfer-Encoding: quoted-printable
Content-Location: http://www.cfgw.net.cn/epaper/js_epaper/css/reset.css

@charset "utf-8";

* { margin: 0px; padding: 0px; }

body { background: rgb(255, 255, 255); font-size: 14px; width: 100%; overfl=
ow-x: hidden; color: rgb(55, 53, 53); }

td, th, caption { font-size: 14px; }

a { text-decoration: none; cursor: pointer; }

img { border: none; cursor: pointer; }

ol, ul, li { list-style: none; }

input, textarea, select, button { font: 14px Verdana, Helvetica, Arial, san=
s-serif; }

table { border-collapse: collapse; }

.pull-left { float: left; }

.pull-right { float: right; }

.fnone { float: none !important; }

.hide { display: none; }

.clearfix::after { content: "."; display: block; height: 0px; clear: both; =
visibility: hidden; }

.clearfix { }

.posRelative { position: relative; }

.posAbsolute { position: absolute; }

.poxFixed { position: fixed; }

.mt87 { margin-top: 87px; }

.mt20 { margin-top: 20px; }

.mt30 { margin-top: 30px; }

.mt5 { margin-top: 5px; }

.color6 { color: rgb(102, 102, 102); }

.posA { position: absolute; }

.posR { position: relative; }

.color9 { color: rgb(153, 153, 153); }

.mgt1 { margin-top: 1px; }

.mgt2 { margin-top: 2px; }

.mgt3 { margin-top: 3px; }

.mgt4 { margin-top: 4px; }

.mgt5 { margin-top: 5px; }

.mgt6 { margin-top: 6px; }

.mgt7 { margin-top: 7px; }

.mgt8 { margin-top: 8px; }

.mgt9 { margin-top: 9px; }

.mgt10 { margin-top: 10px; }

.mgt11 { margin-top: 11px; }

.mgt12 { margin-top: 12px; }

.mgt13 { margin-top: 13px; }

.mgt14 { margin-top: 14px; }

.mgt15 { margin-top: 15px; }

.mgt20 { margin-top: 20px; }

.mgr1 { margin-right: 1px; }

.mgr2 { margin-right: 2px; }

.mgr3 { margin-right: 3px; }

.mgr4 { margin-right: 4px; }

.mgr5 { margin-right: 5px; }

.mgr6 { margin-right: 6px; }

.mgr7 { margin-right: 7px; }

.mgr8 { margin-right: 8px; }

.mgr9 { margin-right: 9px; }

.mgr10 { margin-right: 10px; }

.mgr11 { margin-right: 11px; }

.mgr12 { margin-right: 12px; }

.mgr13 { margin-right: 13px; }

.mgr14 { margin-right: 14px; }

.mgr15 { margin-right: 15px; }

.mgr18 { margin-right: 18px; }

.mgr20 { margin-right: 20px; }

.mgr25 { margin-right: 25px; }

.mgr30 { margin-right: 30px; }

.mgb1 { margin-bottom: 1px; }

.mgb2 { margin-bottom: 2px; }

.mgb3 { margin-bottom: 3px; }

.mgb4 { margin-bottom: 4px; }

.mgb5 { margin-bottom: 5px; }

.mgb6 { margin-bottom: 6px; }

.mgb7 { margin-bottom: 7px; }

.mgb8 { margin-bottom: 8px; }

.mgb9 { margin-bottom: 9px; }

.mgb10 { margin-bottom: 10px; }

.mgb11 { margin-bottom: 11px; }

.mgb12 { margin-bottom: 12px; }

.mgb13 { margin-bottom: 13px; }

.mgb14 { margin-bottom: 14px; }

.mgb15 { margin-bottom: 15px; }

.mgb20 { margin-bottom: 20px; }

.mgb25 { margin-bottom: 25px; }

.mgl1 { margin-left: 1px; }

.mgl2 { margin-left: 2px; }

.mgl3 { margin-left: 3px; }

.mgl4 { margin-left: 4px; }

.mgl5 { margin-left: 5px; }

.mgl6 { margin-left: 6px; }

.mgl7 { margin-left: 7px; }

.mgl8 { margin-left: 8px; }

.mgl9 { margin-left: 9px; }

.mgl10 { margin-left: 10px; }

.mgl11 { margin-left: 11px; }

.mgl12 { margin-left: 12px; }

.mgl13 { margin-left: 13px; }

.mgl14 { margin-left: 14px; }

.mgl15 { margin-left: 15px; }

.mgl20 { margin-left: 20px; }

.mgl25 { margin-left: 25px; }

.fmgr5 { margin-right: -5px; }

.fmgr10 { margin-right: -10px; }

.fmgt5 { margin-top: -5px; }

.padd10 { padding: 10px 0px; }

.padb5 { padding-bottom: 5px; }

.padb10 { padding-bottom: 10px; }

.pad3 { padding-left: 3px !important; }

.pad5 { padding-left: 5px !important; }

.padl15 { padding-left: 15px; }

.padl20 { padding-left: 20px; }

.bline { border-bottom: 1px solid rgb(0, 0, 0); }

.overflHide { overflow: hidden; }

.cursor { cursor: pointer; }

.setHeight23 { height: 23px; line-height: 23px; }

.setHeight24 { height: 24px; line-height: 24px; }

.setHeight25 { height: 25px; line-height: 25px; }

.setHeight26 { height: 26px; line-height: 26px; }

.setHeight27 { height: 27px; line-height: 27px; }

.setHeight28 { height: 28px; line-height: 28px; }

.setHeight29 { height: 29px; line-height: 29px; }

.setHeight30 { height: 30px; line-height: 30px; }

.text-left { text-align: left; }

.text-right { text-align: right; }

.text-center { text-align: center; }

.text-justify { text-align: justify; }

.text-nowrap { white-space: nowrap; }

.text-lowercase { text-transform: lowercase; }

.text-uppercase { text-transform: uppercase; }

.text-capitalize { text-transform: capitalize; }

.text-overflow { text-overflow: ellipsis; }

.text-ellipsis { overflow: hidden; text-overflow: ellipsis; white-space: no=
wrap; }

.font-weight { font-weight: bold; }

.font-normal { font-weight: normal; }

.font100 { font-weight: 100; }

.font200 { font-weight: 200; }

.font300 { font-weight: 300; }

.font400 { font-weight: 400; }

.font500 { font-weight: 500; }

.font600 { font-weight: 600; }

.font700 { font-weight: 700; }

.font800 { font-weight: 800; }

.font900 { font-weight: 900; }

.border-box { box-sizing: border-box; }

.content-box { box-sizing: content-box; }

.outline { outline: none; }

.resize { resize: none; }

.font12 { font-size: 12px; }

.font13 { font-size: 13px; }

.font14 { font-size: 14px; }

.font15 { font-size: 15px; }

.font16 { font-size: 16px; }

.font17 { font-size: 17px; }

.font18 { font-size: 18px; }

.font19 { font-size: 19px; }

.font20 { font-size: 20px; }

.font21 { font-size: 21px; }

.font22 { font-size: 22px; }

.font23 { font-size: 23px; }

.font24 { font-size: 24px; }

.font25 { font-size: 25px; }

.font26 { font-size: 26px; }

.font27 { font-size: 27px; }

.font28 { font-size: 28px; }

.font29 { font-size: 29px; }

.font30 { font-size: 30px; }

.disInlineBlock { display: inline-block; }

.disBlock { display: block; }

.disInline { display: inline; }

.disInherit { display: inherit; }

.disInline-flex { display: inline-flex; }

.disInline-table { display: inline-table; }

.disFlex { display: flex; }

.borNone { border: none; }

.borderSolid { border: 1px solid; }

.borderDotted { border: 1px dotted; }

.borderDashed { border: 1px dashed; }

.borderSolid2 { border: 2px solid; }

.borderDotted2 { border: 2px dotted; }

.borderDashed2 { border: 2px dashed; }

.borderSolid3 { border: 3px solid; }

.borderDotted3 { border: 3px dotted; }

.borderDashed3 { border: 3px dashed; }

.borderRadiusNone { }

.borderRadius1 { border-radius: 1px; }

.borderRadius2 { border-radius: 2px; }

.borderRadius3 { border-radius: 3px; }

.borderRadius4 { border-radius: 4px; }

.borderRadius5 { border-radius: 5px; }

.borderRadius { border-radius: 50%; }
------MultipartBoundary--ToVcKb1lHlsWZCSQZxVa7tPnWSBMsWIL8b2efdENgN----
Content-Type: text/css
Content-Transfer-Encoding: quoted-printable
Content-Location: http://www.cfgw.net.cn/epaper/js_epaper/css/css.css

@charset "utf-8";

.wrap { width: 1000px; margin: 0px auto; }

.header .blueLine { background: url("../images/01.png") repeat-x; height: 6=
0px; line-height: 60px; }

.blueLine ul li { margin-left: 14px; }

.blueLine ul li a:hover { color: rgb(245, 65, 66); }

.header-mid { background: url("../images/02.png") repeat-x; height: 196px; =
}

.header-time { margin: 18px 0px; opacity: 0; zoom: 1; }

.nav { height: 50px; line-height: 30px; border-bottom: 2px solid rgb(107, 1=
40, 181); padding: 0px 10px; }

.content { margin-top: 20px; }

.newspaper-pic { width: 423px; overflow: hidden; margin-right: 25px; }

.preview { border: 1px solid rgb(203, 203, 203); box-shadow: rgb(188, 188, =
188) 3px 3px 3px; width: 415px; height: 585px; margin: 0px 20px 20px 0px; }

.ad { border: 1px solid rgb(203, 203, 203); }

.news { width: 308px; }

.newsList li { line-height: 23px; padding: 10px 0px; cursor: pointer; borde=
r-bottom: 1px solid rgb(248, 248, 248); }

.newsList li img { padding: 0px 10px 0px 8px; }

.active { border-top: 1px solid rgb(203, 203, 203); border-bottom: 1px soli=
d rgb(203, 203, 203); background-color: rgb(242, 242, 243); }

.content .news-title { height: 37px; line-height: 37px; background-color: r=
gb(27, 95, 166); padding: 0px 20px; color: rgb(255, 255, 255); }

.content .news-title a { color: rgb(255, 255, 255); }

.time-control-title { height: 38px; line-height: 36px; font-size: 16px; mar=
gin-top: 22px; background: url("../images/11.png") no-repeat; padding-left:=
 20px; }

.page { width: 215px; }

.newsList { border-bottom: 1px solid rgb(203, 203, 203); }

.page-num { border-bottom: 6px solid rgb(203, 203, 203); }

.page-num li { height: 30px; line-height: 30px; padding: 0px 15px; cursor: =
pointer; }

.page-num li span { display: inline-block; width: 165px; overflow: hidden; =
text-overflow: ellipsis; white-space: nowrap; color: rgb(55, 53, 53); }

.nav a, .newsList li a, .preart, .nextArt { color: rgb(55, 53, 53); }

.newsList li a { display: block; float: right; width: 280px; }

.page-num li:nth-child(2n) { background-color: rgb(242, 242, 244); }

.pdf { right: 10px; top: 8px; }

.detail { width: 552px; }

.detail-title { height: 37px; line-height: 37px; background-color: rgb(245,=
 67, 67); color: rgb(255, 255, 255); padding: 0px 20px; }

.detail-art { border-bottom: 2px solid rgb(203, 203, 203); }

.detail-art p { text-indent: 2em; margin: 30px 0px; line-height: 27px; }

.detail-art h2 { font-size: 30px; font-family: =E5=BE=AE=E8=BD=AF=E9=9B=85=
=E9=BB=91; }

.detail-art p:nth-child(1) { text-indent: 0px; font-size: 16px; margin: 20p=
x 0px 10px; }

.bottom { height: 37px; line-height: 37px; background-color: rgb(27, 95, 16=
6); text-align: center; color: rgb(255, 255, 255); }

.bottom a, .detail-title a { color: rgb(255, 255, 255); }

.linked li iframe { width: 187px; height: 67px; border: none; display: inli=
ne-block; overflow: hidden; }

.linked li { margin: 0px 8px; }

.linked li:first-child { margin-left: 0px; }

.linked li:last-child { margin-right: 0px; }

.lastChild { }

.searchBtn, .saveBtn { }

.linked li img { width: 160px; }

#contentKey { border: 1px solid rgb(231, 231, 231); width: 385px; height: 2=
0px; margin: 0px 5px 0px 3px; }

#contentKey { }

input[type=3D"button"] { font-family: "microsoft yahei"; color: rgb(107, 10=
7, 107); padding: 0px 3px; }

.layout_title { background: url("../images/10.png") no-repeat; height: 37px=
; line-height: 35px; padding-left: 20px; color: rgb(66, 66, 66); font-size:=
 15px; }

.bt { background: url("../images/12.png") no-repeat; height: 38px; font-siz=
e: 16px; line-height: 38px; padding-left: 8px; color: rgb(255, 255, 255); }

.index4 { width: 696px; height: 82px; border: none; overflow: hidden; float=
: right; }

.logo { margin-top: 36px; }

.firstPage { }

#month_box, #year_box { margin-right: 15px; }

.logo1 { margin-top: 4px; }

.index6, .index5 { width: 425px; border: none; margin-bottom: 10px; height:=
 155px; }

.footer_sqd { width: 1000px; margin: 0px auto; height: 190px; }

.footer_sqd img { width: 208px; height: 50px; margin: 10px auto; display: b=
lock; }

.footer_sqd span { display: block; text-align: center; color: rgb(153, 153,=
 153); font-size: 12px; line-height: 34px; }

.footer_sqd span a { color: rgb(153, 153, 153); padding: 0px 5px; }

.footer_sqd span a:hover { color: rgb(245, 67, 67); }

.links { background: rgb(51, 51, 51); height: 50px; line-height: 50px; text=
-align: center; overflow: hidden; color: rgb(255, 255, 255); margin-top: 20=
px; }

.linked { margin-top: 25px; }

#data_table td { background-color: rgb(255, 255, 255); }

#goPrePeriod, #goNextPeriod { color: rgb(55, 53, 53); display: inline-block=
; margin-top: 5px; }

.dateTime { display: none; }

.entry { width: 400px; margin-left: 11px; padding: 0px 15px; border: 1px so=
lid rgb(221, 221, 221); }

.btnAll input { border: 1px solid rgb(221, 221, 221); background: none; bor=
der-radius: 3px; padding: 2px 8px; cursor: pointer; outline: none; }

.mark { width: 100%; height: 100%; position: absolute; z-index: 9999; backg=
round: rgb(255, 255, 255); left: 0px; top: 313px; opacity: 0; zoom: 1; disp=
lay: none; }

.tipMsg { position: absolute; z-index: 9999; width: 200px; height: 139px; l=
eft: 50%; top: 50%; margin-left: -100px; margin-top: -70px; border-radius: =
5px; text-align: center; background-color: rgb(255, 255, 255); display: non=
e; }

.buyTip { border-bottom: 1px solid rgb(221, 221, 221); padding: 40px 0px; }

.btnGroup { text-align: center; padding-top: 10px; }

.activBtn { border-right: 1px solid rgb(221, 221, 221); padding: 10px 20px =
10px 10px; }

.buyBtn { padding: 15px; margin-top: 30px; color: rgb(242, 67, 69); }

.screen { width: 100%; height: 100%; background-color: rgba(0, 0, 0, 0.5); =
position: absolute; z-index: 9998; left: 0px; top: 0px; display: none; }

.btnClose { position: absolute; right: 4px; top: 3px; width: 20px; }
------MultipartBoundary--ToVcKb1lHlsWZCSQZxVa7tPnWSBMsWIL8b2efdENgN----
Content-Type: image/png
Content-Transfer-Encoding: base64
Content-Location: http://www.cfgw.net.cn/epaper/js_epaper/images/02.png

iVBORw0KGgoAAAANSUhEUgAAB4AAAADECAIAAADxrqtlAAAAGXRFWHRTb2Z0d2FyZQBBZG9iZSBJ
bWFnZVJlYWR5ccllPAAAA3FpVFh0WE1MOmNvbS5hZG9iZS54bXAAAAAAADw/eHBhY2tldCBiZWdp
bj0i77u/IiBpZD0iVzVNME1wQ2VoaUh6cmVTek5UY3prYzlkIj8+IDx4OnhtcG1ldGEgeG1sbnM6
eD0iYWRvYmU6bnM6bWV0YS8iIHg6eG1wdGs9IkFkb2JlIFhNUCBDb3JlIDUuNS1jMDE0IDc5LjE1
MTQ4MSwgMjAxMy8wMy8xMy0xMjowOToxNSAgICAgICAgIj4gPHJkZjpSREYgeG1sbnM6cmRmPSJo
dHRwOi8vd3d3LnczLm9yZy8xOTk5LzAyLzIyLXJkZi1zeW50YXgtbnMjIj4gPHJkZjpEZXNjcmlw
dGlvbiByZGY6YWJvdXQ9IiIgeG1sbnM6eG1wTU09Imh0dHA6Ly9ucy5hZG9iZS5jb20veGFwLzEu
MC9tbS8iIHhtbG5zOnN0UmVmPSJodHRwOi8vbnMuYWRvYmUuY29tL3hhcC8xLjAvc1R5cGUvUmVz
b3VyY2VSZWYjIiB4bWxuczp4bXA9Imh0dHA6Ly9ucy5hZG9iZS5jb20veGFwLzEuMC8iIHhtcE1N
Ok9yaWdpbmFsRG9jdW1lbnRJRD0ieG1wLmRpZDo4MTc2ZDIxMy0zNDdiLWQ4NGEtODQ2Yy0wZDg5
MTYyMGM0NjQiIHhtcE1NOkRvY3VtZW50SUQ9InhtcC5kaWQ6RDEyODE5MEE5RTk5MTFFNzlENEM5
RjYwQzhCOTdDRjkiIHhtcE1NOkluc3RhbmNlSUQ9InhtcC5paWQ6RDEyODE5MDk5RTk5MTFFNzlE
NEM5RjYwQzhCOTdDRjkiIHhtcDpDcmVhdG9yVG9vbD0iQWRvYmUgUGhvdG9zaG9wIENDIChXaW5k
b3dzKSI+IDx4bXBNTTpEZXJpdmVkRnJvbSBzdFJlZjppbnN0YW5jZUlEPSJ4bXAuaWlkOjgxNzZk
MjEzLTM0N2ItZDg0YS04NDZjLTBkODkxNjIwYzQ2NCIgc3RSZWY6ZG9jdW1lbnRJRD0ieG1wLmRp
ZDo4MTc2ZDIxMy0zNDdiLWQ4NGEtODQ2Yy0wZDg5MTYyMGM0NjQiLz4gPC9yZGY6RGVzY3JpcHRp
b24+IDwvcmRmOlJERj4gPC94OnhtcG1ldGE+IDw/eHBhY2tldCBlbmQ9InIiPz5sEOJmAAQtsklE
QVR42tS9a7Bu2XUVtt97f89zzr23u6WWuiV1S7LUih5uS/JDRji2wUDAxpgkdlViICGGJFUEkqoU
pDB5kaqQABVXUpVKBUqQ/CFxQnBZkArB2AFsLD9kW270bPW7+776nnO+937vjDHH2vt8555zunUV
KZXc7ure93usb+2115pzrrHGHNPfnT7vnf3x7b+dd/WfrnuTD5z/4/u+1zRtEPhBENR1owu84vuX
fJjNd1c15OHrYRiixaZp8N8wVIOB94B/8PWAf3x9HRfoD15H4639iSJcdLjAK1VdJXGMvzZtEwbu
1/XhuqmHV4b+nLXTtVEY6QIfw4cvbYej0TY2KgE+o4vhJ3DReR0+j3FRg0VZjLIMP4R/0iTBcJVV
iQ/o667ltvE9Xz1EO/jWfjt4V+1MxuMKt1dXWZqiHbwSRzHH52J/WutPcMl94b++TRvfnmjn5kfn
e/75B9vPH+vGpe1c+vpVE+IN2vHZF9cl15+uS5J0l+f4JB5uUZZ4C48Dw4KvJUlcY0DbFuOJZqqa
T2qYq5390TTD5+MkqauK30p5gQayUYYL/FiA2VKW+EG81dQ1PpNmaVXW6onfz3g1mMT8Oi9SfKbE
72ajUYUGW/6Efb3FW/gvrvWKfh3t4PN4uPi5Is/xLesPP2z9adQOfgwfKIsCPc+yrCgKvDidTnHv
bdOkWYae7LZbfCuO49VyOZlO8QGPA5WU6Bj6k2UYCnw44mjUaHwymWCU1uv1wcGBXkF/At/fbDb4
0Wg0Or179/DgCD+hr6MddHs0GuGmMFAYec7bqhqPx3hls97MDw+9tl0sFweHR7hPvDKbz9EH/MT0
YFJsNnpkdVOit2inxJ+qTNOsn8YhXse94x7xC74X43E1bdnUUZaFnt9u1sVkMqpsMPFwKxtDLB9M
e8z22WyGYUGT08kED2u7246yUd1UAacGFlFV5F6WRZiD61WudvC7qY0PGlQ77E+Soht5keMCj2Wz
3eICC93r+LjarkY7GKcw8jabcpRhrXVmDTTZKn64bdFOZveFdsajEZ7yerNBfzq/q2s8QczDZrvt
sjSMU3+5KCYjtdOYVWlxodlb1rUtZ7RDQ4EZvGE7mSY2PoNXdrtdHEV49Bjn8WjCdmyOeXaR2Ncx
czBJcKE5hhHerNe4wMQ7PT29dnSEmYCWMYZoebvZjDmGnKuR9UdzDF/fbfl1jI+1k+G+tpvtaDzC
2sJzPzy6Njz3zhrEOLf268NUR3/w6/kOr8T4Vp7neAuPHhdYzRjwssBnkiCKd+s13xqNVvfuZaMY
jWBYYBnDgL5D9gHjDCuHu8AEwCPA1zHH8AqWL+4IHzbL3Mqey0/BZMhQ4Ndoh+kgIkzEOI4wmJg/
eARYa/kuxyudF2idos/76xR3gUHAK3gd1+gb2sFCwLPAiOFF3XLIdvgKfgKjik9iPeIV2qskKewz
fNxVhWZTe4VTcTrNN2rHx2iwnYADxVcin9YAC6Otd5st2kHT5qeawS/gQvelYcGsw1c0M9FnzFV9
YLDtZtGdgR2sLoflDey5feBN7TkWNT6w7+84lcxhyS3iF+WY4ojLMKDR5YPD93Fh1oCPCb3Htexw
ZSuitFfwFlrAJOdzCQKs/jQbDXZY9nM0HnN4A0zDriobrNvRaEJDiHbG07zYJnS7XHr6xYYzq01h
xmu045l9gI2VASzlf0vzOOl4CptSldWYlmeDPuMpB3pSURSn6eLk5GB2iHbMXrHBtu7YwxpuZEcD
WJVFXswPDrC+VqvVwdE1r/GxHg+xHusaywdvYRVzHc0OMEUxiugtRgMX6OHwCoYO8w2LDqOzXC6v
Xb/mde1isTw4PMArbGc+w72s16v5wSHmWGfuCW+VZZFxXWNW4OkwPqnkF5pm+PXFAvb8ED2EecEr
nbkM/BZmZtPUGl4MSGZGqbHVRL9Qu3bkX7rORzuHh4fDK621M5/N8WX8KAwO2sHQwanRuDW13D2f
IDxOA2u5hXXCi8fHx9euXeusY2gQTwS3jHbwm7t8NR7DFcK8lKPRDHO6gJWbplgrpyd3MH9pZ4pi
knHk4RfgcOBf6iqMaTDa3bZKR4kfpl6bTg9vdG2w3q7GE6w+b7HI1Wc8JtwX7hGdxy1jMpwcHx9d
u+YGCiPmw54vMFAYAgxLaoaCJjrhP5vtCq65teHFnWL2r1erkdnhy8d5NsP0xiMbmROhtYQxiWN8
awpbvdcOnH4GKxlHVzyvCS4whjF6EUc0U+YyVquFfgJv4b4we1fWnzjO6MfnB1itbAf23Pz4fEyH
jq8jAAvjKN9uQ5vqm90K/6fdQ9gZJ1iYtgriJOCvo6v4FlqGy0DvcTGdzjHX0I5e2e7WEUxAOsrX
6GGsRQRzjhZgLcOIgQFC5GEwYQrwFm4Z907vZusRX6RPx9yeTPLNBg1iApg9j2BYtlv8BD0FplnE
5+0X5nHwJ+fTSQZ7jmtcYMphQDC8aBbPlPbc+YUdLmDA5CDQAt7C7MHP4YnLcNkKdYEoDAvsFeIS
GGr+KC/CwU/hLnABC4mm8BatnAWrsHzcL3A9ndlhi524Kegs6hzMqZnNcNg48CLEw4kU4Qxfx88N
7eAzmI2Kgc05wpB6mEVpOmFQZXFISWfSYcz5KM3CFrxTP0VEysCtHM/nxWaFVzCe+Cu+Hmk0MIZ4
RfEnzRRjVAWQCrwvjnOew5eF2nXAVXh0RBWCt9SPlrt1t1sF29eL8t5Ld6e7bvXexz+8XVWTOYKf
+jOf+ad37xw//fRH82r3wgtfOb7z/HazDroCRv3ocFTlp2W1wZ715HRT+Q+9dty8dOsmtz7e9MMf
+Wg6i3/+H/2DT3737/mP/sJ/4XXNf//f/dQH/7mnvuM7v79YdZ/6m3/xWz/08W//6Pfefu30s7/6
a5/+uz/9u3/PJ37oX/r9P/Mzv/Czn/572zL/lg984M7p6e3Xj1969bWjG9fGk3ffXbx06+Q1jMUk
nu5O7vq7144m5SSdTaajvNxVOQLaBP/F1JvORn44qpqqbktsb7BbrTu4SMTeyWL86LQJl12wq4uf
+vf/re99+h1e3EbeYePBTFUYTDwHrH0EY3gKr9+5AwM47Bc0mNpBbG1fyTiNYTDjRixwBqJNuinv
jMejtorX6+Vs0mFdbRb19qR97s7iHU9961vfeR2PIPSw44Ab9u4+/9XnX3jprY+9651PvNdzW57G
g2H2uLgQp2KH+pWvfPEn/uS/cbI5jdLIp8P2ZoeTk1dP/9JP/udPvffGwVHYBdewIhj9unh4jJaw
shD5Xx5Xr2HusjeNq9GgtbPF1GraeminLPz74nPb9VugZbts9BGvWJToK27EbNzlO1zAnzZNIHeA
dsKwQzu7XT0epXAcocV/wzZcLSuYQX8s/gz7CywWL45xC/COwdHRQZj469Pd9BB+oVKIS7dbVZk9
JiwxLDSsN1gVmESsaO3CQjPIM5px7rBoSD2Pxh/7O/iXolAQjm9hAmAZ5mblFH/S3PVxIwM/mz+K
/DF/4vH45M6do6MjxpwW4g4LE1NrR/t5FsdyfLZbmU3uBdhVDwEt24ki+N+x+fpGkZjZWLSGW7sv
HlY7se0pZDf4cMtSoTK3NqNRy2bO2tFWOt8NdriEXfW5g8h5YRYMH8Zb+JqLJ+3r+9iOAn7YWBfn
OzuMzWBIb2I9FERg8SRNIlwYw2nEvbZxYBwbOrwFPdOMGv4qmEWgigzygNsMeMuluM2VANmVeF13
KR71oO34lwF238A/D9qfr6P9S8dBG5yLuBke8WV4kfv6Zc+lNVixxWuID3VByxAF2nvKTePDcO64
UH8a2zy4/Zd7LmwHE0ftoFNqJ01jBmMRo7lcXtUF9u6+hvmmfdy5+9rDJ/F9WDAzQZzS+AAWBSb5
gFCdw/EM+Lq0nQfFXQW3KmwY9td85Sf/3J/xz/54vj+AZZf/e9WfHmi871/CQ4hgW4OgcKt40Ux5
1HUXPz8g4Jehxi2+7lwC2sHXYU8xmg86ca0dziReWEQl1zLEYRHjMHhTn+Gg+TOCvT1qTF+CuCBO
nIvq1J/EXAv7g8+4dkJrhxM36dtpLrajt2x4LukPF4AFfz5RscTA4owAX9fhM1gOMp3q81l/YvVn
774Cfkbt4MWhHT4dRJndWTtX9scPLr0v/BU3ovXDZ+F7wqyJU9z3YO1fYUAX23ET2vccunHVhHqz
dtgfzDrGpN1+f3CziEi4DIhJhUJhaDts6Gx84CQQKPiyFObOwlLYRJLgFXwMm+eqrNAU3HlNjAbb
6ZEu2E5ZEUewfYUcUm0NErM2HMSmPXfI8OsMM2zrXtvFmC2XxL6zFF9Hh9Gh2iJyXXBfAe9rvjYy
z6ogAH8vDEJlN6pK23tBw7REEcO+wiIhvFIaNIwgAFsp/NzEQEM4ZoQptkPArn7MrmKrMB6X1o5C
WF14tgcjfNw0AihDA+AQTOB+lycnh9cYOOItvFIZQs3xIehcG1YYCU+EtUBYgN9CZ5arFTarCAMQ
Z+AVXDB+Qn8Kogwz2zNbMJrZ/WHeThAmwTdgAmOQdrttygb9qvSSFOY47rC+uX1ryjwcT/AIEBfi
ebE/hC1GY17U1Ww6Q/iCcUZUqoWAC84cmNawqGq/wRBmGC60HI3GATc3NmKVwQQTGx/rTyb0WV9H
dDIZT8zuYQLt0E5bsx3E5nUZox1cEKkhbtsxxB/jln18S3gBglqLknmBdnhfdZCN6jxH1BVMZ7Dd
3W4bzA4ixM+IpLXPJxZg7Wx3u7GhvUKf+/7wLbwCj4WZox/FrywWCyIRHpFuQ3w6XOAtNYiJZKhx
Ifh4t93Z0/EFBlk8h1cIQBCGns9bQytw4duP4nY6AWGTKV2daweB785a9t1zR1RqvxVYy9PZFCt3
u9lO1I69JYA7SbMIO1sLavFHUTIWFC7wW1jmKwS14xFm+fr0FO3Ae2JG2/kiMQ462pjIIFYoJgx+
FH+Fhd8Si2dDeL6MMNr7/VQw2BmzD5ifcGeYQPhrYu0QEkgSAka8omfh0tM6jSJ3amV+Smc59OhV
RaQkjhX0ox9bgy3QJcxn3SDuHauSGyeiJyk+L/iDMQ6MtiEjQpbZDkcjidCNDb/OfUWPYmMiKdqG
PY4JmPK+GA+ZOzAjR9CZ4ZRBEugD/orxhLVUdBUELjgebCn+K8h4wCZoP9/Ynntfkz2/6O9wgZ6g
QZ0c4JO2J0wrM5I2sJ68GLdw2CQQVHL2vK7M/MIgNwgHAz3B/sSR9tys7pkdNns+1gWGCksVjySM
Yjs8wwDHObZbIV3bgMJgBDAQhj7DbFYj2IcKO3+eutnZbk0YpUSEkKKB7XoNM0wUG5aHA88oqMhh
bKe4Xp4uD46uY65aO3N4J7SEBhF8oENc1x1sfosP01QXsI0HxW63XvMQCE/I1tEIQ73SbhMmuoQd
HpuVKrOM/al4ejcyH1TTlJmNnh/M8YvCLjFNZB8wtlyP0xlsHT6ElY6LosgJhrZdoT0zXF5VCePD
u7YVJN5q9twXQCmLMbXTTTTAY86yyvOdNsZwTIntJNGNxDa0eMX8C9pZX9VObegzFpjQZ9kZnaSi
q6nOz6w/+Cus3LVr1wQ6C30+gZ86PMSoYq3Z0PFORxmNGyzqZJpWxXZx/HqcYHYxHJpw6IhWhFFO
h9wkeAFzoyqiyRQL3F8v16PJGPOLh/rTCR7TcrmZzw8qw8fnZht1VoefOD0+EfqM/hygP75/cnx8
eHSEwYUNmeo8z9a+MAWYMhv5Qpjs1uBjPB3c16Xjg6HjsJjpoPmdwhJ6dKnzOdrBWzrqw4cNPvZd
O8KbBjtskPdisZzD1KOHpydT3GoUnRyfTMb8CbrvEU9teXwLt9T5C2K7M6xWHmqa57J5SI+FO50e
zPFby9PTyWwKS7E6Pc1GGZbhDg/OAPLddkNrFUbbzYqniRYGELhP05OT4xlnCxpcH1y7jqV9iv5M
Z1GULE5O8eDCJCu2MHdhHKcIZmzPGGpm6tzdwI4W9nM6n+uw31wHHm7DnwwFKKMXCboxmN/YPERh
552tYSU6RFRwRQPIrU0ie47/yurSjKepYGhcmF8wgwzPPqZnx+K1OY9vGdprp2VmyrCaaoPFaa/Q
K9cOupUOfiqWi7ddBsNys7quHdlhvEj76Tv7qe2GgnMLiDv5RAFhMszindR2hOO+Fbr9Aj4woM/a
fJ25A2NalMQ5q5HFabg1mDsLqxv0DE4/zVKeFlighQBgs1rhxpPpdLNcEreaTODQ0Vo2INQ0SjSb
jLQtgEQ/Lh1n9AIhgZ3ZVESaPBhJPJeowjIq8tBv6vVil69u32uiLH7Ho++u6va3fuvXMQtwEwjv
ptPxrZsv37178+7xnaYpZrNsPs0CD3FmyjC18la78PNfun3z7vrg8BqG4Q//yI//u3/2J7/zk/98
ceuFn/jxfw2z9+d/9qd/69d+7n1PPvLQNP4/Pv3Tv/Bzf+PurS+95ZHwy5//hV/+zN954fnPvOXh
6Pkv/dqzX/zsdvVKU7x+bRZmQXnv1ouJlz/+yNEEEzcN6rKOg4OHjt4ZBiM8+MVuU9ST1SbfrVc+
9zIhgSmE/Tz74vmN53elsV4CYqAJ1l0wngV2ELEqyoOk+/aPvG88zoIuLsqdRdo+IjdMPDzfxenp
9evXS+NcDPsO5+844CQZlIw/GTfSqjBg61a70+kYu4Nut1mhmaqEy6lPjptnT7cf+/i3PfzIYVu3
fhi0HoKM7gu/8o9ffvXmO5949+NPvNvzjQwU+HSXNQ8HePrr4baqv/if/adf/MrnMXmqBtuKDCt4
cVx9+0e+4we+/8Nvf8t1xLd114wy2pDC0GfGn/nOYGjM1xhxNZx/W9MOd52PuBpxftt0bxpXqx3F
1Xbsnlt8niA+R1wNe46PoMHh/Mzi6omiaIQcMAibra1rxo0MIA2g7BBXNm1YFYg9cwQyTR1jT4Cn
pNXkIkAjPeDX8fU0TbZoBzEBAjZ7JeEBYZmNa8RlbR3NDkN0I99408PEa80gzw8CPkq6eNzgBjZ2
MsbaxBLTw2UYbOZluaT/FbuIEbvnmReYIOChATw8REgnJ9IRmF5ihSJu3Bp1I+7jxtiOhYQ+Kwjn
QeNicfjQQwhdWjukt6m1xdPDxzC1iCyb2dyzn/yjnaPbb9I9NRhM2HOD8tqBZRLZztnZT/THQOfE
2mGYbuQY3yxA12+EK51h2+lXbMQatYOfs3YYlls7Z/G5sceMzsU/BKa8HrcxnITAITfyFjcqSpTB
wc4I0wWfFwjIM0ieL0a8CZ7oM7yH9w8Y1bEdAy6d/TwH8rQOuRPErDOSM7xjDy05i6vP4zaMvR8E
CnYHjRdwkgcFlL/ZAPQ5BuzX8Rn/TVq4ahx4FHcZbmb75XSAX/GKzlnlXi8+l67FfrCCHWgqzMAC
bhb2BM/covdqMnaww5gkkooEmjg+t2+ydqw/bKft2+k6+AhCfXle6tyLcwBz0kBweepLH5DgzR4v
PcMnnd83JrFO1DQa/Ys9jmfUWN3+pe1chbtehQ8LdxVV7hxemi9e/IacSLzB5/GWOqFTrIGX+sDt
9LxaNbh/8UD9VDsKy3ShH9UFQzQ/GD7mCF+2gR86gC+KGzu8rm32/gVPD/xAF0Mnh68L7deFG5/+
r2dft5/Yb1DtYOZhumjq6IhVS2t/WPb5v/sXw6DtH5U4SrgfKL686nm58ek79nUM/jBHL23ngebJ
m/bnvr7hTfFBeuzeIew6ftTjHph3uhiIz+LY6gwHH4Pbg78nZGmkMKL5RBkqI0jqqC2w4VV/eMbf
E/8dg48XHcLuDJ4Sy32k+LuuLXyvz2jXDOr4mAIdzxquPZxE6V0jfI2xvWF/hGJXNVrWxsl9y3ov
XqqiAblV8axDI9rgOs1GhdohSkvAYKBXp8ZWU1CCwUH8xBDE8xVIKYbIDHOsK/cTuM6MsywStFjV
2BOK38rgxjbPY+2Ql8sZLmzXOhM2kW9TfKsoELAiUsPGEsFolo3YDbLwRhjXvCC9yzdMDWFUxYNo
DT5uFjFER1pr0yBy3dl94cLgpmpkcMxgLjXfAnJg5WAwznxkeBkDbDxH36jTo6EdG58qE8l3t8NF
IGZxYtvpfGcHPLDsHXmCLaZQbXOAZxKuP8SSrD9lReymbbE1SMX2tftigFzkKSdbieXO2Vu3ttUM
YKLIJRyNMA9FCLJmSri31rjPmWJHcabiCC3jM9vNFt0mSFHX6Cp+PSSZiycB2KVg2o9FTqwu9Meo
W5gwinfxlrh7GDThF4pTx+OJ5qHgqrIoLTgmVJ3a+AyoaMFweUwO4HI5n8+Imq3XmgC77Xo0nZZY
X02TTSZNVenDjMhJfyOHBb0lfcOYaMoS4JmHTaSNkX3scJWnxOiDnff6+yxdDJqeF3cRSWJ8OsSp
6WB/eCG/YKZ9sMP7dgY/4bAAe+6wJBhntIzdTN2vU80rWWaYDuOwdAPpg+GoBdPaJtkY2vzptwEi
j2iFdnbELeJYbP5bRmlgbSDw3vVQvs3DROPshR6+Tqod4l3i9Tsd3lRVPljd+/I8BJ1zUVfVfsT2
TbXn5/xd3+B+D88aNEeJuH1//sMKEx7FxOMu4syMO2ftk898nwdUxzqzw5jY+JjZ80p2uCx2hjcF
HcefiFhlWyaux90uEGHQaDsYK7xBuqUd7MkvCD0xT1HKSmDxclQ931jePjakuNDa53meAaY8G/C6
NB2xP9aOnQKiP6O6JnCW2I4FaxS7M+O37iZTnhidnp4KjlzCkBrQudvmMOMYEyPaT9CKs8OlO1Il
q6sq0SAXlB0mGUiB5TwzyHI9m00NAihEvSdByey5Uljw/1b2nAa5lKGgPbd2lmYWaM+tP57vFi/9
ndkHWivDo0sDBId2hEcbgsDlPMCsw31tVmt8C1OdOTE9mZoGpyJQrnMvscNI/TMs1VGebVu+d4ER
O+Sv1/BTqeWH2OlFsVwvlySyhX5ZFXArPOY0/KIib6Wx9DgsOmwDfILOVYFx3uZFHI3mRzew9LFp
tUQTT35BQHBqqQz0boRriT6LLS5o2OvBYjObxdTBeRyNIDLcgWds/sZgAliIAVm+OM74jFB+DAyz
UppGZlx+SkcLxOsNT1HmirjYwzhrfNbrJbqB+VwUJWYC8Qvzv7R77A/aITLCFA31ZzIxjvnS2vHs
/MD6s1xO5rPa3MF4NvWIj2NY8JgaPSbhROamYpuH5PvDVenBkeM2HmErtlvv5Bdwa5MZ/YKOHgMv
zPNt1p+2xintlVnUVPRbAc22ikMLVIj/wqxjWTF7gl6+07swv8Yl9AtyqEkHNEfD3ZfX53+4mMHA
DqUKiS7gWw6WbDX9C+6rzzQy9DlPYmZV3rfNseTLxhGyzJ4PCYjyL5h1+MzW2HyKK6Iw6bz72zGD
2exvNy61w8OHeUfGsNMOXBwU7a6HLcl91lKbhaFZOSAzxrHCBmM6T9x51Xi8M7ajBYSVzk3JxqAL
C23+jGCcCa8n7tiVeHRvP5XDx/hqlClW1Di7ONbGWV7a+QUEWPxrXdZ5t1vXQZcvjqPdaVVv/smv
nT751Ds/8N6nV8v1r/7aLx4djTfr0+eeewHT9eT4LtkX1bbarQ7nyeEssVBz9Prx+ivPPv/sa7vr
N5784R/5lz/20Q98+fPP/K4f/FEM2Kf/7t/+7P/1t//tn/gzJ6erT3/6Z1586fMf+9iH3/PuD/z2
5758fO+Votys88V4lD3+jnes1vnDNx57+9ve1XXbmzdvbrbF4bXrCDl/7h/+/DOf/+Jb3vKWZHId
LuTLL92c33jyxtve/8Krt47Xt2dHcb1Nq/WtqLw19svIb9Mky6aT2u8yL/OjoGrKLZZAQ5fkB4jJ
g02YZl289ienpffBx67/j//1f5h0GAY/ndAAagIbeZ+HAToXNztsfmq8t+9oG4c+23pkNBOTwB4k
Xr2LgsYLwnXXrleb6s6dtsiT93/yO1Lfi/3KJmO4uHf867/4j2Kv/OAnPnl44yHMHVjWwFYc2Z0e
VlCgRNi/9tf+27/6X/2VbBzFo5jpI6PRbrntdsl/8h/86e/6+GN+7TXdUZgREFSfmfS2Fw8bX+Rc
XG2LOLTol3E144Hx5NK4Wmiv2rkYn6sdHUtjBNDOdDKlmyrZMpk6F+JGkaBrEvo6Y/Z53ICQfeUp
30sZXYwQWre+BBa7/YL1R+2gz9tdrlN7RC6Ec3noEjNJC24XgZznJVho+HvBINyOrrk78A2GZlwd
hrxT8xRMpdrLraF/gV84OKgMCFa2otLy0GFn98Q1tvuCiR7YxzrGEN/IiEcl7HnFbhiBqWv1daNK
kItts66nifROX4SqYb+pYzxtKgf70JI+zD2vxkezV/sOXGAm4Bdxs/iwWQBu9MwOV8SRme9Sa1Pc
ClyOuf0Rl9/scOzicz4LZxj349JLw1cDLoOe7eQPbBVtrBzw43v7KA1atWizvQ+3uWhRFQreZ5n3
8ZlLX/+6QN0r8agHauRKOLj7msHl7sr/dl73zQe3Lx+Hq3Az5S4ILxJHU3jRVc9L//eZCeIu8Cni
D2ZPsN+37YkFQsSjq6uer9rRvgfTSe0MAIWTIug3s2c3ch6HHP67n7Q6JEIpU0oZTueY9ftPs7/e
b+ccEDp8eO9bbzC1Lh3w6Jv91N1hexA5SQcKA4TuJOdNJ+vFdix7xdIhA7cxvrgw3nBJ7LdTG/VA
+REkAoQ6gmij+Mxh6MBBU9agwICAV1lpdiqFVp/RfWm+nrXTB3Y6dBJnCv+ImKBouCKfzvBf9Sd0
/eGE65p9krLy1AS66TBNk1ITtLZDZm6Vm2r/vi4JNNlOnchwW0KKUFFZYfxE1IeMrh3mEHViGLkU
P681Kx/WfRrLMKWUDnAVRZ+JLVFYt/vt9AzBPX+wj1xc0Q5v52I7F/vTS15kejpDouIAauAO3fPq
U9GVMy5+NJpxQD/phLlIcwP6jKko+IPnFmQK14YgJx4jYv2Ez8TA0PhidR2ajyTlOSO6ipGi0oVF
gYrjjawXmjOGr+3tkBMAaZXCqf2Dnp1lLBYYVbFIxOarSBUJ9SR8m1GWceJ8P9PhmGwV5lVu7BwS
MBmMVuUe+lyNJ1MjDdeMXI2WZZypcLlciHeGV5TPNcg1kOc1nVeVG5+BrVZbijU/407mJ9rrTmyH
jABlNp02BiNK0sHaIUeDh+2TqfKzEEghgMDN6vluTHMAkeVyseT+02+8NvajsjOKJG4qCIvd1suy
lATPthtZGjW3r2Qx2w1iwJne5kh8TEgJETpUXptESdN5FRP9GddV+TYYjVNm1rfdgD6rHeP2Zpax
y9HA41mu2B9rJ47ShgihmJ1hVWJjkJEOj7lFfYCmEUeS5+cFc9vFaMPQYeItFgvSHBCQN2GUBgh4
ip2PfUeceOtlPR4lSivJyAMyej539R6nqHGWN0Znxu8iBuUz5dQoRX/LDY/2jOw2ymzWWWaQnanW
Q4rfaK8d1x8Dy+BNlV0OV6oc+dVqpcGsLdvO5FlqMabxmNSgwCDMRUv9JkoremBtiYHkRFh6+Hic
dUah4gGJ5s94gsXlMvL20NWtJf1pazqezfCtfQQ2jDzMAfSwJV3IGF5mHkmSTWKh89pFbCz5WmaT
du+i/QwilypFTQnP9B9iZVTso88iRxiCgAdv67Ss5JPbXq6hNa0nLXBB0uhh6mJ9hz5vN1tD6SO8
Qr6YpcoKfT4DKWrnTWwuNVk2ynN3qDOMj9sGJMl6syITDXH8innrR9eur1fLIRCR5IX8gpMosVGV
8efGQMH0npzREGcI/r7UDvcncN7XaM8VFzp/Z3eKWY3eGl231Zm/mH3muBvszHemTIKnQI0Ipn5n
Bk2Q0TD4Kc8laJ+pfJCua4Q+POAqx6rh0sA9ck7uZaXgBzHALcF9EQZJ7EtsbgcE5cNWJ7hmUWVD
hKUKfdY2zzAXBAyYSCW6EcQJc4NLEojQGWWTYBSLIrdDBcQDTTZFkFo3HU8TS4LPtbIuisI61tSY
FQeHB2LyHh0dtbYeDw+ucR2VxcH8iJoVTEqYYDUjbCHnotyVZq/KCvazmWKt1dK1mIuBe3Bw2Boj
eD6f4UbRDi5wv5vN2vjRpVBj+juLnhujdZiGRg9r2rqWPccrtq7ZDnMjem2HyrDvHhW1e+86MVX3
/EuwNJ2E5qwdope4cFoc8wO5A46hgQJE8M1RqZ0BZpVR6sQ1Nntl0iJEV09PT2fzMYOIuosiGFLa
kDjyi3yxXtwd7DCGLvDD1Xo1nUybrmxr+IWOhqSitEJg9jxOaDa9tg7jpsiXbROPxtcGpHs4q1N/
aAl79HlQzCDOvlzMZ7TMYnWJ3K1uDAiCzgYGCY6rxlnkZeO8Z51h+pltwolQG9K9WCxnM9ph+E0N
3X47/ThvxpNMTwcO1GJLDG+G9bharuWjl3aBltGx6XRiM2GLGWXM/RLTprX5Az+FFVhyhse4yPMt
9TECr9hszdjyWzTDtFeEWUub9JMJFWA4CCNSy9cL3PLUI0uxTjISP8l7TeAUo3wNK5fwmDMnZ5nn
cLTn7oiOwBOMpKXLREbF7bPLHRTSWM5LalTlxPyLREvwZ71exj0yMhhti7S5ExBa0Rj7uD9NZEq/
Yc3xkKkdGTpPMI+2unT53b3VVbDtxwTozL/0Ske+N2Ts7Vx/EmNV0y8wQ0UJ2hbHhobEwAIPceyQ
wijkq+MZqi/rehY8M93HaQDWJDTwIE25HbSfrVTLUvMLaJD5ggYn+mqkv/0mzUboGK4xc3jq1rMN
AtvJlAYop8ZY5AHYZFLsNqbOEcICwEkyI7jIJUtV9enzQp8VX+2PszR/GsVOTPSrU4ZVYVHlsOv4
uSZvpll2+/ROGDQlvEPsTydz35Sgbjx8/b3vffdXn3vmtVdfXi1eXy3uINi/fojgsjxtm2J3ug5G
YTL+8lduHi/rZPrOG49Hf/SP/Mnv/57vKdevPfe5/JXf+Kf3lstnf/OXvMn8xZPF0fzGH/pX/vh0
muFHX7+7fI/3+KOPvv35F549Ob3z4ac/+MST74kSRK0hJxvFUapiuz4+eb0st+/78O988YXnlqvV
8e3XfvWzv7y+9+r8INouu9lsXIZZNBql2cPLrt7SsJ0kbTH3uzG2IW21LGpyHx3djZij7xEVhuGM
p9fHYZf7yQu3br++XL91miCIap1mRTocyNHG7nZMIpG/G2XDfqHmMf9WyXw8TBqNsD9eLWmvGh5T
luM4bGusQhiP9HTlf/snvgPhDJZFE+KN8u5zz/z8P/g/3/HE+z7+O36vP1Ks1SImaj0GD3DkDJwa
cqR/+TO/9Km/+dczyvWlRVuM0mkedMtj74d/73c+/aG3BTWMQDU5ws4nIRHBKL1SbMNsh5Gk6+nK
ronDpO4sNddOldD5boirU4tjL8bVLh6G3Vsu0SDaQZyPdriBZjs8UMZMTBJjLTYtRsP0Amtc6HDU
xY07hxorbvSDti3CKMEWHqEPwp7K80nsjuJwYAloxWnViKQiyaD9+BPblrYKkjGXcr5RSli7Xe+y
sZOYIFzr4mGjhO9ckqLt3Zz/lT0vLK5WluocgXEvA9VYkoFgX4HXZu62zDgxdoiRoJOt4mGLSJXz
oZMA5ScxisjzjhIulhpOUCIyTpJrx1DjM3ulODCmZl4oZZ7YTKJTP5CapdPy4pYBj1sCFwP6bPYz
antxDEnkEbGgwmTpZNBoH7Bftrja5ICKkklaOk2xPa6zw8Y7bELf5YUYHhXY0bLFw6aWEIexS/7z
XeY0D8V16qD+WAKiGKzc/9blkD5Othl2kcr47+1wbGqf+ziSU+HQjezxP4YLha9qEAM84DYPSgx1
OMkFPEpR/TeGm+w/YCOX/vebjD/vjQN2UsEwDjyKNsLNffs+x2uWwIU2Rzb3NE8u4mmYTVWB6AOb
ptbiw5ZoUBmnCXkqxB9GZ/jD8HXb73SwAsM8UTthjJ50lPSJArWDOVgY9DGgz+oPxs3xVveIPjI7
Z/e1h0/q69q7DZik53sDCc/hZp7D8YSynuGuQTBQtr8W4vmlOPA5/PYqBvQ3SqtFpMIzrrtxuQW9
3687vX/R3T9xBxj3/nYecCHd304P7HIbWTkAYm+ga7NlhZ5TI1gwdGThoZ0eIMYEsu2oJWhbO2LL
OwEgk5I5pygq1DjuLZfjqFs75KhXNO5nE0gLwwQibP45UBJtarUMC8xyQy70h8EuaZhuSlk3tLcf
VLCp40aAO6rr+/uz347ltvvKVRl0Ud0Jiu8J/O2fr3/fExXuH6o/ZWUycExClHDSnjb3GWX4Uvuk
27mqP8ZEdstM/akqocn+vlwOnnh/AOCI5MyFtCSLwbgMKL9SZkShFcjbSzpUNoUSHSUJ4BiYp2EQ
S9Rp8Do6Vm2ZlWYYaM+hFoyYMi4kmVqnu3Z0jJ2uqHahe0ymbVoz+k9F2TMOrOMy6C35cs4f2wvh
p02QuqyNMIjQRN/SmbaCUdeORf+SFkE7YrwqBFEsmw05ekZ26+XJuh4LaBVJCH0mKVskvtGZoLBd
ELcVLincQYft9PQbIrmMSJwkSCl2NlVLGQ0kO6NXx5ZzapqDGfX/8iojIpFUZRfGRdciYo5jZsZ3
tqE1ilzlOOb4h+RECmT7++uRbIsd24Hpbiovzmqs1wrxZcojGKlgC30WXVEqky032JYOZhfSvC7z
JhkhGorb2k8QxndBjXYyuCLGoPPZHJ/RGA7cgf1Qj7ikBX/bXT2dB0XuNZU/mSPSCvJtO5pQKgQh
mgJN6mxYOzsjl5ngRi7lO0n6unRCfQYfnpp2JzUr8IpP4MkUSDcm5WHtGIpt/Ed2g+04IqfSG0Nt
sHshtkG4Q4CRCHE912M8kD7ElFcErOeOwTc6ngHKWxHZuPeazGYISJmKPvDgRhOeAJEzlYj77CQm
LMNUvy7aY8/6aXQaZMT/urdyjYlduqDfuB55FEv2oVZixH2MsEEEWRHn4ICZPNWDzohuFeaaKEEj
rXMYLcadvVg/1ejK0hK+uZxNz47xLmdgHJ+T8jDwWlNikNVWsA57hulhaeYmu9QD02ThhSYP2qeQ
nwlJ236J2Yt14VOVHmOFwV/Cr+hcrfdTvml6ODssG6VYX/ndpnPnXTho9GS9L9rh3p4PtR/c+J8H
oM9qTtAVoh3b+chPqT99g1VrKZPCoxOmkjVKHBNoopQg6TPqeUkLS/mSZMHbo9xPTndgcUmrq0PE
wQ7bI6PCu0FaTnNN4yzRTLOx9X6KCdFD2hlJXtA+1Ia5ZJM5pcnjlPICW4JuSTamErRJFesAbFg+
ZBaTElQP/mU0Gpt6E9MmqGluahgV8YJiOqWwwHa7mfRKOBS6DSMnjEjnVpP7bBwuO/Lh6eYom1aV
YymWpqkveSKsGrRDCXuTs7DebuzXuTdL7ZS0tCzagWw+kMvIxirytMcv0GBAM74x4REn1NiQbbjT
AdhyuRL27YSJz9o58y/rNde+zIvsg9rxO08KFVify9XqUDyvJVHaS9vB3lvKG9qED+IV2PBv1tvZ
9KBtuny7Ho2islyt1qdZyjmZ70qSWH1OxdROCquijek64q4JcAH/gl0n/EIUZKv1YjId0e9V/uHR
WwJvst012SRyxlbezTSUIzsOPDg4FPdZWsxiMdMkbqhwzXM4PNPxxNHPU5HmLEnCyGWxHXctF8tL
x1laHIOkvk0tPh1xw12yhX1LOdcGH0/3nrvaGWMBLU5PD2zo3GeicL1aw57jtwg3WMEDqtKbgOlq
tbhvHsqeh353ujg9PKLqiElnTGE5V+vVyI7Ehm4UZocpRLPZWlhCaQWdgNpPYM+YnZ4csx2/WyxO
6TvCCHaMEhywe5uVLVW2E8a+Yc2UGR2WjEmN7TifueJKVRFQBoOUQ0Mzl5vN2lAhO72LAtlhhVtm
ezPTTi9EYBT8IRyEGwTT/MErA+gcmXa2+QW4y82QqCSkT1KMvudONGWdKB8SUBZWX3eT31h4UgvZ
bnOTczUV9d7FG4PEc/Zzz56b3IfjZGizoNdlvT3qjfp7J4ue7Ym4BVAsVFDg1R8KHvR1cYJB1pYH
sVWLW1K2RNP5lgsI84Igc7zbbMlgxaTdbPCjSZYV5EJ68Wi0WS5xL+lolFsqA1MrYBLPx7GKP40E
XWq/MIxzY7lueDxWW6QNvYBUs7bkZnyzWOWnCSKp129v1uvn7x6950NPjoLx7Vu35kfJSy9+6fln
v3jv7h1sKCfjBMvlMKtv3329C+J7y/zm65t1mfzwj/yRT3zyB1788q89/W2f9JP0pz/1U8994XMf
/uDHHn3y3Y8/+Vhy8Pbx9MhrYPA9P8IWLLj3+umd28fLxb1rN66964knuHXCTmEEZ+GtNlVax+j2
3TuveX5T5OvROLl+7aAodtVud+fuK8+//JXP/vbn/tmXnnsOv12373nqqV378GZ7UtXLyKu75cJf
n17P2klYb+KxynjU5njbDl4sjdOMWlFe0HizbThbb07/+l/+C9/9gXcHfrzarIVU0oZY/JCbLrzc
nKai/J3CJCxHaitZuNjwnJEGEOEQ2jmYzDantzD8m7X/pa9uvvN3/kA690OP5BZY42c++5nf+pV/
/PGPf+w9T39X62FE/I47Nko1s7yEpzNgJiKV1fZP/Js/8Zuf+1UMQhj6MX4gTm6ebB6//vb/+M/9
ySceG7eMnR8ufbgcLLHZffGw20HsEFfXiqvNDgd1GcUX42pjLdwXV1tpk7JvsDUFF8RgeMiIEn20
A3vudWyHx5x21ssxtJQ7icmIs69cDcWNRdFECXYWWMixCYN5aCcdNZbw2ZroMM24os2B8r81hR+1
o1husy5mc4RMSb6tRui7F5d5OD9EeJNaxM60xWHPNdyX8gP6Cisjye73KVBbp6Gx2ynR5Kxki1Jq
nJC0O5nrc+9cbDlE9QWZDYkegQkq1gonlPCUmNLQer1KTQJrY5JKJqZh9qpPjhn2m0N9AgW0fUav
CzgFnA2gs3JHFA+rG41J5KuYloV5YS+d4bQvMNoKVmFnnP3scxOl51tVDlscGKCDyICgKmeHLeDP
CyvOsffct7utXqFyt0l5DAd+ZCXyS/5l8bDDf/pdfI8j9fLTl2v4DjiJEROFIz249m5wHo9y8XkQ
/H9LguObrQF9AS8S7lRJo094l3AzEV+GD5/Hi+p47619PA0BIdGGKmJ8SHsCuxTCLsG8NAq2sdOo
Vdig1G/t4U5n+y8f05bFqiLaN2unqaKYh7OdPqNkKaHPwl4EUp1lxvc15C7FJwUYDrLJA0FTOynd
7BluRvZkfQEvJWL5oIz1/YOQffw2/PN/7s98s5Rc/HMTd0DW3Sv7AsEXofQL6tBDO464alpm3oMv
inP98cUGDzzvcgEHxzfnRbCncOJeVALGXoPBhUSJ/l7t4MsCPn1Gb/j9xUUe/v6Peucb5ISWYerF
7zWr/L3+3Pf1YKChed7wMZ2/hWb3Oyeif8ZQGyaod/7CAcpq3Jq9X/mlr1TpXzjkcrfsnWvH97zu
vkmyd+FfMSH8N+7Pfpf6ZeaLD9KaoKeS4gWs7w++JpVIKANxb5h4+pbjwFKXcyweKFmoPd5tGZoW
1hvXPQicNIqj/DtKoKdaSXTnFcMu8VIzU6jo+9MZdSXw+pkDg9DfnXvLJ1hfK3N8XznBWNWVdkcG
xtMZm2YLdXzE1on6OgzKIidltdehdqAzscJUJAKD9iKSlTBkWbY19FA7ZNEVS9OVMzHQ2glJW38k
x+l0ORn8ZQLEeYacpjuiFTPpPk+mM9zQyiAJPwgrhjtjx2UYjZvG4TKhiR9Z1Q7TTGS2Kncm2KFa
om1rltmnspbvOOk9J5GoOp6IxsceDp/Ovig+V0Tkm4JHa++wTcy1yNLHBl1sw3cs8TxzER7cgAlZ
MnWX0pN5ESURZRLVjh/A8Fo7sfCmqhfaHsB9V0bJtuO5aaSwmA9pvwy22qYLItyRyRBbLkJZqB2H
hjuuR5ophc0BZ9iNY+OXJizk0pMTR66iICMqofCWyc55KLRC+tFqZ4jeeIBhkpp6yqrm5Pep32I3
jJ3+OCeA490QOYp1Eff3BQdLNTrbskpxRfTAGQJwPEo7xmjtuQtZZuhp7ey2pk+XYHiZ04fdV0mJ
EhJeiFlTbNrEYVihC8+rlLezlesNzAKHA5rgMr6FdZWlrlzM5SbI7z2Fd84aEPsWF8bQ577UJwY8
8va0mAZfrgoMVBC2LoV9Nbw4jnuOBtFnTGfLRC50ZC1GhiyPEUkMa7YMbXdrTpynMfKdjU+cKOcR
T5eZm6xeyJqHmMlUaGkbw+ZGVZV33VnF4b10sMD42qFqRAyapLJr+7WIzw/Uvh3uLrzlXVFVYl8Z
+qyd/UPHvmNnY6/HgWfrFHU0/7XbZI5FJwvcJ8v3pV+9c09QD8VjukQzbMvNDnMTzr03ubHca9Sm
iSadol6do7AnGEl/MJCMFe3wWCkjuGh7s9nw0MJAEx5hMgPdl8hJYlsm5o6IdwkbEgcmqzVmVVuz
VxkXQpEb154HGJQewh2pnE7IJIDtjHLn/nK17A0pibdW+qwguZvrEQ5rwkQcOiw7cTS+ttnhs3bm
B3P8+pIaEVMp8M7ItyXVVOUHK7MPxopV/UAY9kLtiDxFuI0q8DNb19Rzp+zvUu2QYAXDjnZwpzNT
KDbRnvGAGg9nWjqLms8P9u2DCMUiRokSjq/PjYFLtfTpjDvASuq6ochlMoCiGOvrSruRdpDpY/Aw
pim3SeLXJTbRp5MRBUnMXmWGihY8MEiSYrdJsoQlajgT3MFMENIIlCTRp01bW6505ndhUVaT6Vhu
zqUS73Y8vTZJ3/l0NihNEX1eOg0NouqTqUZDNQbhX7hljjm81L6IQmnpUnqe2tDnx7lvMDe0Qgoe
ggkqwZrEFAgIKnfE/AKVsqQE3T93k+bHgIcY1c201/vWXVCwPgpFJUtTUvzQDlZnQklTPAKTXuE8
lOo0J6Q5mpXdFxVIJbxALiHP2lJMP7q7JM1p7kKz5+V4OkMkhTkPe45Ju93sRkzXh03bTqaTtiOt
bzRiqkehxHxixNsYt5XEuPCpuRlZSoGVmN6rNyWjrdEgW7bPCVNELfNrbiqWRpmVisWHwzOj1ypH
0Jlc5YCbONL99txQpnjwv1aEg9bmTERI0p/OGJ0lOGt34fnyL1yeyoi3eCCTnzqXPux1/Z6o27PP
/h7z4yx0H2y4lOKEKas6tEoUhFF4tk0gryro4/NA1O/eGovhYRetZyaIeT/pyKqDqKKJ3bLbDNsp
KUsc25FevnV6rMUuNwFo+jvmRvTxp8qTKv4Upr+XFOgq6ATujoZtjqqrcB3Hib9e3Uu6drPZVd6N
t7/r0Wc+99svvvTianmvKlfbzWKzOhkxJ7HumrzLj5PRJG+TZ7702sk6+K7f8Xt//I/9CURGn/37
/0O13e1WS/jzT/zO7/3A09/9tvc/7U8PR+E1r8GMwu8Hp6/fvXXrlabatc3uoaNr73j88buv3bl3
9yRo/bDzT+7ervLl81/6jc/95i/dfO25NGyyNNwtF+vFoi7KnHSUSZpcz+Ibv/v7fnA6Ht9+6avN
5nS92LXlZnowO3roEQzbZrXFlsMEVrzAQgsEahhRon0p6ZxdGONZ1UXVenE2Tb/9Q9/y5FvesqNq
BM+ZXFFTU9MaW8pI5fYLZ/uO0vwdbojrmhOOx0uB2YfdejPC0tuedn6z2TTPPr/46Me+f3oUlW0Z
tCzt/Cv/8O9+/p/99vf/4B96+3s/6HNdwMeFmuOt1wacMwx9safCNuhTn/pr/9vP/M/jSdoFDaL9
+Xh+erJotsEf+1d/37d/6/u7OghhY/1JEI6CaBdF1AmJJAS8Yx0Liz/LJI0QEFn6gmYX43Nyhsry
XFzd7cXVsjPmDobSzdhAMHGF7tv4UmonjhW+urh6PLJEpaJXqNgNqPFZ3MgU2UiUJ1s1XCuGW3Xa
WTcuTcpKHxthf/++rJ3MgCREWYKQqPpGBgN9TViVbV+Yp7KESAemy81ZdVMekpGBmySlhcE+3e4S
AwzzBP8yY/4Ni+WoWi9vx52fFTzxi50CvsWNsnuIGwsnizzg9WXpdoW2BdC2V8dLNJImeTzkfIjw
xHa0PTSim+P8GjNDBZPc/rS3n7TSJknndJb7dvArRW6Cy0YPCbVlU5k+qyJrYLGjTdjW3liPcTTk
Jio+1/7F6bz5Z3jUACjtW9Qh4DeBFNph7RcwWzLa4Xx/v+AMcjBgL4P91IVj4PXb+TOcoH/L28eR
vDNfINxm6OoD4cCu2Qt4lMO1ruYwXw7J/b+kAf01UayvEoH23+Azg1+7gDud7S/2cDNf/lEplQNe
pGDgcjyNHngoe2NPzXxyK8Jf5VKuhT+MjFpk7ex3zOsnhWFZgbspYoduyyn0ueuFc9swuigA7e9P
y0sA2M61I/RP+0oFAJfgeHtbuTPBgMD/f4K73offPjgA7X8N/+6hjoGxSCRVbEWc/EGP4oF+Vl8n
vyCM+hOhSDvkN5uU5/rkGLh2VuWKfkgkrvP6IlRt3KfpCZgzasYZSktBWLLSIlORC/QZVrW2kze2
Y0UOWxNM2GunsgpUvjbz1o5iPr5l/WHHPF8HMmftNFa5UhtInszwnC2yk5BOBtfVRTHfGYSu+JL6
0xh9SQc7VrOOJZvshCeWYH/YAxlaWiquZf0J9/vTmDuM778v0qhdfqLw0UFJ52qZIas8cMn47At9
7it+Xnlidkk7JG64JHfXHd/3XVaLHVdyMBVwkEPheUqN6SW6WhHPzdBEEiRRzo5yGZg2mBfjvrqU
4D+8gg02oS5VDze0gpkdlsNuF55y29mm6QeJyT4yFQLhtmS0ORWCtm5riYrqyEiiJQy7A39I2MF0
NT1hHp+KwuCOl8lNQztz3B3Zf0lizXSSgTOXHyZ9QYbEipWLU6kYq1cCsYw8CnSSZaYMOGWuUYoh
G7GCUJbh+6vFQoiwMFlRcYlmklHR2IUJdNrpvQBKdBobfUpMpCnaSQ0vEPiIJ2BVmEjdQsvjqSVf
k0NN0nFO5cd51VRlzj2qFWhaYe+NfeyCEhwIyLoyx5OtWTOsTCmaHNflzs/GiWWGVpOxMtnL+Wwu
RUuFVlo7tAaimSdBQ2ZSR+GZImGEH5VNGWZZIvRZ7oRZz9OZu+URGcGrNXMGEZWe4L5YNc5DO37Y
0koV3CQEaKcKbdvgGQjOGi9F4aqIbI1twXFm5vgoTdgO7itJEPj6ceolqb/bdHBY2RgxqJ+mkbgV
VEGxC9EKBoFFYvrjCR79yckJCxsaOfHo2pFnFEKT/jQx5US5dbkVnyGHlPVbgmBrfDrMsdVyhcAX
d3RyfGKSlASvZ1akZSixxTLrYnX1CY/qj+p66b5WljkeJ+npybGUW1TspS9Lggb53BXmShJXDVoJ
FL/ISwtKY1emz2gXkT04MkSYXd6aNKqxP3bbyjSgW+K3zr92dm5sbBQCF4Kh8bzWm7VF2+Kvhb09
d37K8kLOirK6gytXhESkY6bm4fYxCEbgdVWtneQU7HBs/sUjoNnZhkTVnwzCcHCMyNRwQJiTGCj8
nUxnLM/Ok2FXGOR0liwW532Z3TO5kqggVsI720rIL802GJ8oSsdjdiyK8BQKUyLT6VRZ5GrHSrjE
akemPugVmTzjPisJPegT0My6u0jCjtm+wfa86c8F5e9Y+Z35OrHcovyagc4UVoN7StPEqnpQz0Sn
hgOjRKf6IkSL286DKwskLJc9NhGMiWWM9PazdHYYP8RSsZ5KR0ZCPQjA2RmSAXqxFatxDHSTaRbp
mHYP00M6ErmRT5mqWpXZmARe7hvTOEoT0zIi/GdK+jQLLZnXce0ybUc0n0VubN96tVljjXiB5CNm
rAh3ejLuhXSwHsn8YirDvKXIw2I+Z509os9jK0DEoq8zNLzbYfHyqE+y0SEryx2zmqgPy7w1Bi55
skah7YhvTqeWeWIVhOomz6kWTbWl7WZkisD4DO15HK1Xa5Ps9K0u4rSvSmopwKbOIZVe3JdwUlJo
I8o0C29dLmn3cF8r0mydfRgYW7IzSysVoEPNTGeZRiqX3LOUN5yfYjsr7bRxpxTE3BOAhkmcz/FK
V1VbOO2yhPE+Tchn9DYwJqMpHu56xdSKKApOT+5NpzRBVcHTJfiXCvacz71mmXLbztERpywPtUOE
MGG5sNVqJyUldMPsQ6qMeHT19ORE5QfZnxnRZ7yi8dkv6siqrVS1Wk8myrCmkE5q6DPt1X3jPHPj
PLgVS1jxWHYSg2l+AZNNfpyC1OjPei2lNbQztzmv565xhkELHdGPZ6t20mz5SVsSnEOjv2WsQIVp
TEmlgKT11RwxQ2uaWrgv9meB34IxI4LAI4GEGTBqGfaKaFe6IayTJFm2okAQ7TAPUaTgsd2Yk63N
T4WG3WyNTxzowIaSSgUphLC7u63YhZTAUjaJABqTGN55xuIvDYAYijlrIye5J8M4+PHt1mBojs/K
APdEcT4PfvB1mgW+QsUM2fPGqUs3FjdyoAbyMssQpuYXWHnM8CYeB5rWWacCZZ3XazJ27ZDP0Q/4
QL7jqTaGBbdF+GOXq0aWtOBUvVN0S9nP6Mx+8k79IRQOzmSg3L33tbp10GqxHK2us+dWjFd+obT6
rvtSrWpqOj8QdZpxWh/HqpB1NhrXfTqIXLkJudIvS9HVuM+6HW8v/uS3WHXT4ivpHHYWn8sO8wap
ldcK2gsV81OsjljqLMoW6+M6Xze7DXp67ZGn7q1uP//cVz7y4W+9efOlW7deKotV6HXjLAy8Mksp
DpBXyRdeOH70nd/2R/74v/PDf/hHYRV+9m/9jV/9zC9ce/idH/7YJ9/x1IcOHnk8Gt1o/cgL0rBs
br36SpFvEMdZrB5eu3H08KMPZ/7BF7/wpTu3737wA0+FXrtbL1954fnbL782zmCRTrqm+u1nfgtr
Z7VavPD8C7/xG5998ebN27dfXyx3QRcjTjuYjL/rox/9wd/9u65PD6vd6d07r+KTZdPND2+kBzfu
rstifUcAFhZRZLAjg/wib7PpaJwGFQxyHo7Cp5547ENPvCsej5I0Y4nOkauMbeXaWhKc90nQ5POX
PBesTb6MCnIBsxxYIDRZnJywEEW1Kss1djBf/NK9dz75kYfedp3DAG/hNZ/+239rsTj9A3/whw8f
eXsh4UNqPdvE8NpQyeAsp0kj+ff/95/9qf/mr0YJ0doR4skkK/Iq3xbf+4nv+hd/6HuTALvduQdr
UKOHE8TNG6uhB//CeHgyQRyseBjzrrb4HHa4zhlXMz6vWYO5j6uzPm508TDaIcWB8flY7RgPplN8
zv1CkZAdYqlTCBBcAqJJD2lnxJzCHjXeWNkbWOIVSwpjxfhNyYz7ICzrMvYDj4TIAhbOKr5YjoXq
0jN3yqoH3Rd/rswOY6Q3qzZJAwTd8C9MvY+L1bIW6EwpJEd5Lq0AYB/nW1yNz8CWLk9OVCJla0xn
LBCrskvZpeXiNBvIQAOj3OorFhYHKm6MuCtEHGv2czLhLsyKDSqYb3tBJ96UHcl3RsWnkpBSYSKn
mJFY/VV4ZFZS1cEeXzE77HsCglX1uo+HiT6bMGmQn7ef+BbaiW00h/JrCsslnW/FzRJlrWnfrcQ+
nUFGpmgn/4uJbSiLcCS7qPoGa5fP4YoTav9Ouiul9uxUMpHGSMq4mkJ2zKIbFFNLV9TOzjSbHv9x
eItAFWlVq+TAUBhGwbYg5n0yX2dk1Au4TW2Sgw+GwSmR/UJ8fl87l16fuzgfuftfQylA/80wRO+N
KYZXdO+qD3tX3IX794pxoPTtZbhZrRKU/cbHc3iR1Z+/DE+jFE/N+LDjbCpZLJ2pmFWUjmJT8hnw
B4cb9IRrt78QhYVWAA62oBaXs0sB48ymDNPUOm/os0pb2ZSLxRndp4FqOoXGvTuPT0bC0I2f1+1D
w7bdawea4wBVS79e+G3kElId7noZg96/7KjAPYsL+K3v8Nti+dKbU+L9PYkM74KIuHcmxH6p5q/Q
WxO16ZUTw+Cyz58l5F54xbcdeKiMYH1dR/f7Q/k1UsEHHrujxN5Xi89JQLjT+15+txk4ktoqG3/e
wZTOmhiUKSqBnuQgozm001qdAqfmYUVgz1IwLJzSxVnROclZ7H1L3ZCcIkPh2vJ8RyqCFwk1EO9V
6LZmtmvQfT10fBDyKE0904gGUoSg7MNl/VHndV/79UD8vnKU1x8k7fPpLj0JudgOOyaVvQu/+6Dt
BHv98Xx/r9CcJ5OhzAU7snVUKQIKZ6nfAUsA7+VEmLpoIlBVAg5ScmCoX9WqUVPZKzxftfxEfV24
FX4XF0y7aFpV/7T87lSylSRhwa9X5LjJd5J302cAKbnSulFJ0NAcdjMoxuhUWZl0aJ9fJ+jc6VEa
vuypXqrkQUJL1KVan4X4LrzIHf3TtcPbqVxXBaxUljc6FNzjBpIKkgcP3ahZ0sylY2sY24bnzyJ3
9zqhhieOJ0zss1eU/CVaK3atxpnysb8iGyuMlqcn84ODunUUQsPQKXWN5ihebCG1ZeQhJKoUGyE6
XK+Xk2nidUGRN0FUh0HSNkHnlbCutTLrCcdUqlknSMsfiFF2DiFdM6Z+zzCYGJY6ybwwiE3no/BZ
P7BSFUQV71KBHRWL43FOr5OgGnE5kQgERh6ePNqBva0QdPlYXJFGzD6zQ0DjOzKXlbg11psKvouc
td2V83lall5ZNobohmXRhXHrd2RMk1zWtcrIEwwdp4mSZ+M+GxcXLBe526qmiijhCkZ5tBaQqEXO
ctupdqIUPFQCGDOQ2c8m26TDGAX0RJapE0pkWfjOUORKMqyCkEx0IhYP3XGX3Hmeqw8mTqJpQ7vn
jnWLKSE4BnNVk80WrON0G2sjMZKaj6EmBfvatWq75d51OsMcIy+PZrPVYPIgrSxYNS5mHp8ujIsd
IshAy3oFwys/1fsXeYqgV5AYpCTO7LDI3fgMxaZZApvqPTvLhxiqBsN3qUKsSnuHJoHHfCqeC8ai
wg0cc1gnjJgwa6Ub9xBzKyavHefMdpu1EaW5h5dOvTFuPJdBif4klJaWuMfaNioyehGpuGS1YBOV
kXHjUrfqPUVpbS20LhLDdrV8FGT75yU4vF7/9KJf6Azj+Nrt+fD1fX935vh6rVVB1Sbe6krE7Evp
saZCmlhNnkiZccywM4Urb698a49HdxbAdRIIkv0c7PBkfiPfbpgwzp1G0RrQTMO1NRnNfUYDwbW4
c4K5TjtIqkRca7PxZomdmBHKtjuMoPSFCBYfHlJooBdTrq0sCTaw2m06e5XYW3hlNsNibJzGZS2P
Y2tkO+QiTKhv4MjCFQ/rCPaZiEudmJyrKVNbZVcrXbuXTgvzS4BSpOPxeEILb+30EYKT4LAFzpOn
ydQkoUsHdFoyL0nH2E5PJxOJDps9DweJCbMzE9M+JnI6lEgyvF3+xVO+MB7eakUGrgBlO+YMJZ0B
L6x9dWuS8TNVzFutphStblQy0WWl2MZxAJ2HOnvSzsZvrdcL7Pap+7w+mZpOUVM2STbC1CpYOnKM
p1/k2G1iQWFY6tE4ZsZ3BfPbwL80XCuwiqndzriG3SvyzKQzsDIms7f5e4LCTn0F9mrhtJhdxwx9
Pjw6EmsYuxTpYxhnOTRrScU3JcfwnMnIuWb3VnxeF8ZZBQn1yrZXq7Qgk5ZQSRtDcsx+O7TD59vB
hVPtX62MGRybJEigMz8pijCJhDkWyXZN/2Lkbvt1zITFYjY/QAi/PD0lzh6Gm+XSVEZhuHLfYA94
QDvzi2U/mQxufgEzgmj41OphrnmSCsO15EnAlC0vl3Ec2MIsSWYOI5bzoqBwIrIwhmq9wkOZY00V
w1km45wACwFLLwyctr7KwAqEjfv+2CFTYQWv7E6NbDmwgYyIx+Wz3W6c0S4oqtvTBXp7bmeZJWX3
fEvZ3kWhEx4dKqlixqbos1HLmc4vjT6zTgJExLmLrXSBuDJlWYv3pI2PqwfITWw42E9duDi/z8mV
2dT5oeywohcDUErfISlkLQxmnDnye4Z9OETUXgaDSdn9lj5dO4jSTjdZ1aOgKPnWpk2UpMVu17G2
ampxKMKqbAfTChc2yopdrrfOwsWG8bBcJ4ka4/F2c8k4w8omKb0Sw+koqSkzvg0iv1ts8+a4Ku41
p8eL5aYbf/jm4oWg7V55+W7Xbrbr2/n2JPSao+nI9xCl+FXbfeHZO+HsXf/en/3LB4ePPPvMb7ab
2/de/eq19z71nvd/ogkSP/SqvMyXmJ/ewY3JV7/8xbzaPf7Yu0yBN8HUwBgXVX3vlXuf/Y1f+cAH
3vPIQ4evvfzKzVu3Xn7xpW/7to899NATr776cuc1z7/w1bc9+paXX3khCP3X797pgu79T31wuVhh
A3f8+p3HHnnrtzz53uuHNxbL09dObr587+Znnnnm537xNzZNdP2RRzf5LnrxnxgAHem8zeMkN6mE
5CgMS39V3jnO69noT/34j/ypH/0xTBoM/rWHHuYqync6CpUCWOd1++MsmW++wo0MD1DFx6q59SAw
Vy9fhuv67OdefviRb/3g0091sVc3cB/eP/l7/9O6aL/nB36QAkdV5XFvHnRYKBX2cVajymeyNhZM
U7Rf+fKzf/4v/OmXX31pfDSOM+tD0XR18MiNR//8n/7XH3/rW+OwDtLZrkujaevB128PknEtlu4Q
D9vpVAB/N5mme3F1TOd8FlePe2eU7sfVpWlwDQG2vQVfluBG0E6cdkN8HtqiQzvm5pyiHYV9mGIR
K2dOcaPCs92uyEaIl2AWfNaxZup9F0TMrRQaDlNDzDp2mLVT+KGZslDQll5MvHU3m2GB+LttlTLN
CbEcdj1ekkxNp3sqgo5iOXlJpwLUq1nqeEb6VPKJzFINwtVyYfVpg9XidGyeVAIXOsPwg065idKU
s7iR8efidHH48EOIq88ozz1Vgie7acYattttYPGMtpCOa+wH+3GsWCbong4/dDZAXvMoEzEisZNC
22WnRt/qBs6ylQSw/lhSlFWYaCWzpi2JviUfNCT4C1yumzIWZ9l24pJRpWHHRAqlottFTt63jx4r
hcFGPzf7Jr6FuOqqO43+iJMnwY1hv0Cqe62qtt5w5jdIIrRDnlyvZC2gJk4SFRu7KKEg630fbiNA
6UGZpz2udQ6PelAC6P/fJTj28aL9cXD7nT0cT7hZDzEnqnE14EWUWu2fy7A94QaKthlf8Ts8aitV
iAu8opMDFfBUotUgq3g2TwZ/zW74obXjYVZaOy3ejFpLoahUM1xFR2PqK26ZIneZhIuhkQNeeg4P
lJcPA0lsEXC3DPL40ho/F3BXTy1f9bhcStd96LDneNYX8dvwJ69iQF/KaL5UStz3ribwn3H+g2BI
ffWvFNpw99zZMgxEFlY+iwGLe4m4vZzFmy68QY9YT0XfGqKoM15Az7S3kYoGqHoApm2eNa6ca28p
9MDCfl9tk7uScAFPUcwLWkWjYFgAsix+386g7eD1IvSeFY4bbJZUPgf8VxQAO7GJ1E5kqtBDf4b4
UmOkWavlJLkoSV37PcglP2SZ2mR2KK2bgaZ9vS/TF571RyF7359zI75vpPpudEP5bBN4oiyuUT/U
oEOx7bd6JoYUMPpEgCvaubSk5rkO7F0rW9CYHY3Y656YJrGqf3bCdyxrxnRXulZa26RmMDjmnkNE
NqXPK99HBOpeLNsyBINAP2tq7p4wDlag6rqMRRsYLo8QrLM8FOtdlAzaG8TxLCXWsqJL27ike1cf
koB2KKazKqEldmhR94mKSg6AXxzi+NrY0FalxCdUbVX5SP0z6UYrQmLFXgxUGhLPBXCLAyh4dItQ
bzYTACEOteUmp1GWrbmLntV54YZFKnIG4nQ9Z1OSDuRnbTYT4gV1YfmA0g4jyoCAbHE6m1H1r8aH
p+OGgIhBGzWHKsM6ampHzjV8U+pm3GAbY9qCUQRbpCYdPnQDwdJuW0ymiHJCbBmSxBXSHLPYN5Pz
7BhfkiDEZVjcL0Yo3xY5y2nCJu92JYmHpUomJqZnXaGnrZndgZtmd+HABdLoSiuyEXl1QbUHP8C3
Wsuy8TjbE/gTz/RkKaIhyZRepZQUwu2WMDT9Q+0zQx9fLzDnmbTI/oxSbh5ZA8qEz4hthdybGY7s
FEVUBXHHUe189gdPiWWgt/jRcDROT04ILijYkmg1C/i423GHBJLwHp5OSCzJgODOJJiNhrxZbybT
aUc5v3I4WuBsaXvOHaL2QlR33ldG+luyXq2n85lnSfcTA7nEbWT9K8PipVhHIIx5fJvUkbILlb0i
Z5mAYkxOtxGl1ytMgFkYGXf+4KiVICZz5KvN5hQGMoqJtxrSgk11IRhayiR2SAAT59vzQviAa2zF
O23UBzM+UHfrQTiMTtpU/xBtmwO2Mk2JNjPk3hnVTrbxfIXYToy2xGaJMH2hOar5gM4rVZCHf+Yh
hlgfF5x42t5XJW4/t82MUf94X8kQ60exk+RLsR+wiDwxKDbww8BvqsrvEF5j1m2KAkOdyCvJnEb9
OaXiMzkOPwj2yRpOdMJwZOcXBARbUHWfPXdOrRcJ8frSzm9kz3t8ZKiVqgYNnCoNFOLmAd3BrKik
8RcF0uAz2RNXo1UybcxS6u+rF6pKdcifJlltJ3Kj0ZifoZ6JX9reQ/rRrRdMpnMriRaGLsWHhw0e
J3mpM9quL/pKlXwjB3mWZKNccmoH0YCxNmaZFwbls/6qKSCRwIkd6Xx6Dba/a7w0HTcVZi4W5rjj
6V1tkhd2QMidZLvBMjyc19WuJfULngULPI9JxQ02y5P59LDB9DWrwjNArEdSCDFt6CCsGVpUg31p
tOHriFnTfnZnm1Wi2JO6ryFmGHopxUYsljQdGduutm1wa9LJaCews7oZpsN2szMBEO6ip+MZrGVV
ULW/az18azSawC1gZEamWLWjiC2N9hrGZDxFf7b89ZkOrtiOZWbMJDYN+zCmCcp3Zp38wD4zlb2S
2sN6Y3pQaNAwa3eD02nghYZQj/CMNpt8PuvvfT6FiShWr05GQb5Z5XhlzBNQPMyUp60lnDwMj8/a
L0z0xr/5jva8a42MHxNfYSHCmPYc63I8cYorpITDS2IZRmE6npwcn8znh6EXLhcbYx97q9XJbH5E
XntR9GeQZgCpQaSChAGp3KOJpUTAflouy5JCVRrw8XgScJy3Zj/bfIfHzbdyegoqSi+Wp6xwaJrX
o7G1I7J5aBDzTCO/npjghnHnLY9nu5PqNBOeRqSWr1cSWSKfLhuRbKxqgWGQLBfr6ewAP4rHPZnM
sDYxvOhh58EHEYIPowRPORHTeZtj/nQsrpCnFBJhCYcoTu2EYzHjtzzWKhybfjTundCPyQRZN3a5
ZDGSfLPMOAEIBjFxKpI8KKmLBY9VWG53tdlgpxdno+ViOT+4xvO5BqsyM/kvmruUDEQr6BPGllKT
8CyzYAKibdxYZbQznxinLPuLAc8SVistTb7TMGv+g6iDWQtWWtDcU2RcOTuDTFwKuWAdsn2tvJ7N
I9voUig3NsCizZKMeEoSD2fGe6CzoULm+QrmZjE+bwg6uygazpyCTgzdTLOyPwLvcZCeqtyHyrK9
0tGQd+trvdaDvXUFri+Lq81ED+nJiF2zMBlzA+6xDicMI9pmjTgeqFXTOYXvE6t8gB8wNgVPU0ie
SNhVfIunmwWjVsnuWzv0iax3ajZW45z3BwCqkuSyoZvaSCGNC3ob2OFqnMR1vquLTRtu6nzhbako
/uoradGd1nl5bXKwPL2z2d0N/TryuiTELg9bwu6VW9273vsdf+CH/uhbH3rrK1/57aCrDh9+7L1P
f9+Ntz7pG5xUFRUC+c3i5MZ83m6K7nD+1kcfD6KE/oeKYTU8DaKxSRxkSXQwHftdOMrGaTJ5//s+
9JZHHrv14pdv337l5uu3Gr9Lx8wa/Mj73ocH+bbHnviWd793Oh5/6KkPveOxJx599J2tnx4vdr/+
xWfuvX7nuz/69Pd/53e/8+G349fvHt/d1lhgb81Wa0RgIUsNM1Y6OJz5O1iQRdNmO6pCYWqFH3z/
Ux97+gO7op5NJ2WRq0i16tbIT1WlJYBTtWw3IrfX2/I0OsX36101S7IWQXhbJZPRbrfYre8cTKZf
+NxXm+zJj3zyacMNckzjX/o7/8tr2/Xv/wM/NJsfYs/kUQYkaAOfx7Rho4pNBuXxoW+L9X/5V/7S
M1/6lYN5Mo1nFGuuis0yuDa9/mM/8omn3vOuOI2DKC2bADujsMPCbEbTGMsD8TkV8BG8lJ4C7O2G
8juMq7m5jjsOfKm4upKiSF91cIhjO4vz+WGvLgtKYCE43G1LtWOUlFiGPWFuYlDp8IPuoBB4TWWz
iAVUmzqIU1Idy9zaSQL0h5uUFqFgozifZ72pog7HcTGx4FTVOEwhCg3CzkQWTiNqRa+TxckuG2Fi
B8ZQ5q3udkUYMlZh8WGzw049j2lbdogYx+vlcmwEZ+o1mz23/R3tZ8Ef5d6kZAJWJtkubb50RhtZ
/Gnr0uWyCNynRhP3ZYvpbNraWtY5tyVAuFLbJvRn4XREXrMO2/Z2RoE05fAWsydNR1HxsPgWFpoq
WE3EslIZFdo9P1DuL0YsGAJjK/SCPuPrrip46Iq2oSe7fMt8AGsHAaFhxAWP8VWEzSq93k8csTKw
puLiADueFJrakujMluhmWDw3357qE6Bxaxl2mBbMM0SLCkROIg/LgGTwwZyKPTrgJMrDHpQ3hmJx
+pjwGffFPjAe0JX9b70BgBt+fTjJhXZkY9Xg0J9vNqDsX/HnQdt/g69cOg77j8PrgUUneWH+UQlS
oqsbc1xyK4Hb4PSO1RJxOmcHYHIaM1D2FFS6XCw6OVztmM4cqzWonpCmXRmuHQUi2UTMdguGpCVT
D9dJNh5QpOPhMzzdc0XmLuClZ2ieS36y2EA/2tf2dAcV6thQle2+dobd8aVjft85So/ftnsaj+eY
/gZA99qK919cAj/7V6s1e5cR+L0ruPFvxFDupTAaJZfZ4Wf0oAckrX1dzztxqRDV11JF9L4ZrG5I
Tk7zxhWXtALWfcp25QBcwjpUdHK1oQzuHMDi2OR3myvakRaHgIPhjKWznW27N+nVDRXfcFIhF9vh
gYyndtQN31W9tGM3xanWjqW2NbGju7pDZpeZYtr5gRVfIlrR96czkyS43GQ0u0sffGC83b4/lcWX
iSsIa6vRSek1UvnoOykKeo+ka21ccl82s980SWO/S9ZOSdjfbsfXj1pJj2E89+ZbjD7C/01NbtKK
DY5U49tOrStXBMxSG5Qbvpfi0SRJPKSQ10Y9wNbdqIR9O5YFo2IvgyKNK67a9VrvVmzBY3pvpfJo
riif6U+PxiNVqVKRVpdabpxoU63aBTrUrcW1dKLvvfqbK35YukTv2opbujymoTjVbD5nvWOmSjHV
VAEQUb8FZcVqO9MeT6ZNL586tBPynLncTyV2Uh74epxs1syMRnyyPMFWeS65j3FfBGyAs0kNtmhJ
NG2d+Zv68GpGIhuinK3EIqSnWVi0PZ/NES4w/30yNkIcn+BqvcZstPS3Qsg7jUCLaKVouLlgvbG2
9rB/TEcerD+2glPCH1UlXdfKwf2DxIRlNeaq8ULUOKkwH60mVUEJPBYw4xLZWNb8oHa6fxfiCOtC
vADMdNwT1r2Hx55VXYO4O87G3PVtjbTuypRNXDvomCcJDrVDMQEjupZdnOKukt22G02wTv3Tk+Kh
h6k6wlRr185uolLaORU2dbQgzrKUUowIubQsdS83XrNhE0KfrVjWnJn+252KovhSKcVDGTgj1s7I
CHFrycJu+0FYr9aTKWvgEEI6ONTcmJgk9Ga91slETrXxJOqL+xmTgpIgnhG3DYFqMBPmB4eNqcqq
SMtms6LGEQMv35Knk43Ja0g9UNShhrUdqrYJWdshKz0Wh4yiBOaIk1b2vDK6WWKCy0bUY152bIzK
neksy0MNLt/+KmndBIEul6Gt66HknVQgEJFvzhctjKz8hVa3zLiiUkbbgasAafRJsuey8Whju/oo
SVQr3GRPd321qxzbddX5ZI68IdQsA5NEIo411O/L8X+hxlfa86sksAb7aTqqzi+YPTR73vYkjt6e
WyDu7xXx0PVV9jwY4qTzFQAQzDHPw16IesFWC4N8pYYNBQljE8Xqqxq0oieoTQLTdphkehQmoKTi
sUxS8w25TpS5YhunTIyA0DYhkjCSjuFoNiVn2NoxFrJZVMozMmXEcsyz2KjueF7paLJdb3ATWTpC
O1aYa2onNOV0RoYyuZmTaU218poJIsw3ZxJGS1/cyvLgw7Ah+LopXI8xU3fcSWaYX8ZdnVUlj+gs
250dG2WusCFeUVZWn9JewtiWRWF03blP3Q8Y5DFRyM1mqupARnC21Jx6SGFJR4nJDKCHGUx+VRfT
2bhqSsMuJwiMqbo+hq321hv0Z9zwXHA1mcK8tLQP0xHeygvKWdiUtupJ2E7nW+YLB95qTb0Fz7cq
qVMmF8O8YPfLooWEzskx32zxCrVKVmvKLuHrcBlMJT7fzmxugCn8woT92WzZDWNVFzM22GH1zaYT
WNjF6UlGUvOys2PXssyNJJ4YAyVk7ZeaNWSipPC7oKmw4shMUfKQSV5sxgbX6gxSqMfATdPJ3Hqz
vX7jIcvs2VDhJMI426lbf1+4ZdwXU0+8brVazA9mcMg7CmRP4JxYh3A6wsRfLE/dOO8wzqOA47yc
TFjnFqPKG/SaNQccxrbFIBzANZvglYS2h3qwTnXa2WF03spFTiY8BTR57s7subKRVEkSPyHFbRO8
YmI+FsVysdT8YfXXEU8llctijPKVqbsEi9NTK1oYLUyti/LK0rVwOsuJFWM8nTnQxLSe8KMu8QXz
h/4Fq3ixOIUfx97/5OR4xLNMd8am4lQiZWP+Y+2UBaKIajqdw11ipczmB/l2a+dzXE1UtjG5UtVO
pLqo6SZZsSzTLY2MdGTHjZ3Wu20cmKrvKxMrS8T4CwL0drNmenicJuKYmz13ZQPtNIUqMbmpbIUs
U5YrsVUpqLL2TpCa/oVUboy83VYiOXVl+suzC1l2WY9GRyKLU36q3y8o78r2Fg1BU7PDMOya0pfE
1Ya5KM538XlfZNU/r2k4xM9GQ7EMIY/5EAbZe+LlOD9Fr7RRacGt81MU3Kh5gDpqxEiYz+H1aT8R
nvXxp2gQQp8Hf4dmMdsxo8h2NNfTOlJI3dfuLlVuxJJRytGIBQ/KshjhmZbLOt/4ubfNj1+9FTZh
CYs4mSa3br00ioPE7yIrwjKeT559/rmH3/7xP/xjP3HjrU96UTI/OpxfOxgfXmsCBtWCk5KEOQGY
h4hJsHIPr12HE4oD5VjV28XJerE4uff657/whePTezCV+Mzp4vT1e3fx3I9Pjl+/89ort2/duncH
LZ+cHp8ev748PUZvb96+9drN1+7cvfPKa689/+ILd+7e+/KXv4hbePb5l+/cvN1W3ud+8wuBP37X
259859seu/fya2tmVyQtglTfn92Yh0lYbPK8qRGNtzGrXWP0/Cj71g++/8Pf8u7EEiv7ciOVJb2N
5fjSnkqieI+RpCP57kaJVSMoSPItq22bbzFc6Pqrx913/Y7vi6PQCxEtF7/+j37hlVdu/gt/8A9N
D65RC9ukPGE48f/Aaw2N7cxTG1cpCT/1qb/+d37mf53MgnEyrdoqTuP1poEd/uR3fPD3fd/3wvLA
l5V1O56whgFWzdgYCR0igiivK69z8bBXl/Fogv0vPAWVedq+bG8fD4+G+1KGpd7q2tC1U7Mdj8UG
rR3E50bO7eNzpxBFuQbGjZtkb13zqKa+uj+UvJBfOOuPaU5YsUGu58TVC4nj9aoYT4llIzaczpg9
sFrW0zmx7zXrLrA/a6paTSLj/05mc5WHcffVJxeqfq/Z843tg5wdbq0G4xgm2sOWLTceTOfsXkL5
JsXVfdxIRbvUtLB4Jjqd+Cw5e3Jw/XrL2COfzA9wYe7AznpXa3w4tlwuGE2hz44qYTs+NFKZSqGO
k3W6WRvnTEIZArAQjQihtvHpx5kkE/KlRONTroOVdqhdAfO6YkBr+2WFlJbfGeLWjGPuyp+o3iMd
ukXpiLtw0fU4EtatJSiHqp7t95Kn5iwok6UyPIrzxZgWa1WKRkbgG/CW8iLeIhDZ1ZwRA2OPw3GR
cal4uLfD9b4dfjCJ2kvj6gdvZ/ALwz4oFmDygMzrr1sj+JsEWD/on6vGs+t5622PmzX9wS2Zfybo
x6jb5Kca52fdvumSds7hgTyysnIR4cCRFylHPbkK5xx49EPa+hvgnBeHqM/r2sdLk0GC5ms5SNhv
U7vXHi+NBzztykdWrF7+hpxgfAM/v39AtCfW/nW280CHP2cqxns6Elf1p9fEdCyD4etDkUrhtprK
AwHBwcoX2hHx2UlsqpPD54ePiZ7wIO3cn4Lhs4CVS8HY/yFXcvH/Ju9NY2zLzuuwMw93qKrXc7Mp
jqIo0qGowYIkUpFFWaEdKxJsGYJjRIKT2LACIVAAIdCPAEECJP9kJIH/+4fgAFIG2YZly5GoWaTA
oTVyanazOXTzvX5z1Z3OPORb69t731NVt4r9aGoA/PhAHta7d9cZ9vn2t9e3vrUuHTgtCyeYP/lX
JUpfMzH3uhwTvX038qieh69zHC0JXhjnEYOWZ4nh19xn63zqZSlUNWQhlBRNdYTJKevc455qmx6s
cCI8EfFEk9Ew5AZ9bumF2htp2hEIizqQOlNg+gsGqhmtZWFwqDmOnBrGYdquuh+pVfZQurRyqFUW
YNJvPrAYHJBnnck6zXFUP7pV73L2TBFO4tep0lBDawIiIfKZlNLSkl6AnyKfkX2FZMxyAMqe9dRu
G/z2lLW+ZkJ5lpRIMuILTWShnCT8nTJFukFAgw6gwtDsiE9To+TAJZ9sXyCnW5C50PC7XaP5Gj8B
SLFsZSdXbgm4tyqerjwgf88oD5RRbusHKskvr3bHxoxAzSF5n/m8rCuO5SxntsIfxTatBFGUzSb9
AH4ijebwwGTaSB6jGFBL3Mq5ROptUYtnJSOADt+Ao8q6upyP2UniNDI5n1IeoSxvEzKLNx2Hw0Rk
xUJGE+IeWYw+vqpIQQ3GApPPIJsrI88o1wjOSJYPox3HD9StWyZMRdxfpvbZ2cqad62Oj09sZp9z
nFFnAnGrXKaYumhq2cBYV9dVDpIj+s0te32j9oNARo6O27Ik0QmuWXoT1ASMGSdQfsINEX8y88JI
Nnuk7WD+gAXPTu05k+O6Ktqm5rMesemNMzI7kr1bCzrHgf9qOKNslDlQJ6d9E8ZksdCvq0wB73Os
nZiSPTszZVo59bYu7QWH+A4hfGA4+VUfYAKj4DVXd1kVj6Yxi9ZgjFxMGPmW0abeLHo+0/sTRSlF
hEFRZsVo0GbGtq3JHOkkk2ce3Jt2M0eOuBDPr1of7SpweV3Yx3MN41/ruuDWFzcOB7dOX7CtMIwM
ijV1/l5hyQRS14TExrS927UceL6WoCoZM2P8VCWlpqm4P6GwfkCms08HIXKf7YKOiaKrD3oIAHaw
lIUwZeKDThIlZ2nXcN/SXIHACjcYtJQ0vmde25l4DsZ0bvSjNQ6rYwEVM1onKCHb8hbEWSONyvLb
3CGeyhycjtMxx2VOaV0HzTjLc+8jcUmr0AqRXHtdhv3UD6YcKBtJ1dmgo1G5mC/kiVDGesmehs3C
yK+XknzL3hVMRqD8CHzEtXvtgLHxHMqRUN6gdvwKbcJwQWTXBXFJviwah+f0FWis0wCIUdoaiUaB
iB0DEnlmqvJsBEnsda3WxfHxkr0s8hlZ3eq+rWCgt35oRBXg1aKqCJ5uGIxROOO5BmQPvka4vXJ1
Jp5bcVsXzxX+SLRugcbqeDE/LuthvjyRubfebGfzTLY11Ra6Fgzjsl0BBx8kPtQ/0KltdPNhpIbt
NEqYiyO9z4B9WRfU+7zbAhSom1q9eUFaJ8FCYr5bZCFhlGXo0wcMnat5LNuxiV8ssIAWu4JVbV7O
bIYe5xoVDpnpel06N9g4HpOYPDtnQmvv82azWh6h+gsC7AKuGPiwvS37dZMLnnbbjOfmobmuYreZ
yzpeVaYM3NlxGO60pZ29LDSZpP0v+66UQ2QFjuWVJ4eaWRs4idjFkdrmzCEDF4fVJjdL1QSCVKae
6KrP7RO6bkeKjdpOiw7BIAwNGHQ+noM1axtf1BQELaswxe3V/MftF4z1cWTXO8+HkEhs3NJCS0O7
sCXRuHc5fT0Yh1EXvGZPfk08P/hxuBrgnPNsTldVnFpH1XJuXHtVA1DjGe2jV+q9sh1jmF6WEk3p
smvyK6VBqH8vxxndeoddusR8Zr/q4K3roy6UHtJOqMyxByWFN0ixBUtxvdrUd8Z65a/6Xfval249
ffTcst5tXnjxj8qzh888vky9br25Xw1d1Y5l3f3tH/+f3/3e75FQLQHZH2RaSioe7KoeeKvksXHU
FOVmtU7S+N79eycnJ4898SzORB4VHEG9W6++cvPWzSxJ8+UJm6FRhzs7O6OQ0Wy7LTanD2WtTebz
z738eQnau9Xqr3zTN33zO77xztn6S1/88ju/8Zvkvr766q0kn9+5/+ANzz3n+/N7914L5LHDvjp+
+PDh088+Ka/1h/74+VdO79X3bi36s2DpxWES1GMN0mx5JslOGCF0J8uf/Af/+X/z4z8axHnPuyqv
jFIuFH1mPG9peQc+qdqchlCoaBbL+Xa19noviKN+bDerO7NIBu8+/MdffMu7v+/d3/R2UGFC787N
z3/iN371O9//N55729tksQVFL4DkM6SwyAZFD6CnhflR7sYnPvHRn/3Zn9nutk88nkThwo+Gs13Z
NrO3v+mxn/7HP/buN7+79ce2gydhGGZljd7wgHms3FLNh1lO9jQfZkdvp+vCV82rmX/WrC9iHPoD
ocHIjSPLk+bnsHVp9iTxi/GB77UbZ3I+PnX5rjwfF/dcns/kOW3bQWOI7Le8sfeRdaRFtTOr/+C7
3lZyOEy1TBNRxC8gp22awxCYMkfLyT7Ir8ptNl9IWgy+EehBqlIo8dw/f13GXTylleWWvgseY7WT
MUH/VlE0iOeyvgx0o9273Otar/mnIt3qMU6XeHqWhM45I9Y9KYnkZqO6r4KcXxd4n6f71lEjKs0G
Q90I635Zl2l5ClAORKWQ41i3SaXxXgqew2SDPzotVoVHXJ6v9QMavVQXtG73cNMVcM2VB68Dl7j4
rUfHcA/jSF/bOJcow3/WDOi/EGmOr+V+HsLNeqa703iignVKTj38fA/heL5FxvaQ1IQL//pxy9f5
yPzzOgGvfxz3XC6qg18Bk141TuD9JfujzHbb82XSNQ0cjz6O7SC24ea67Mqhk+cPHCP9nFAGaBWj
8n/HCZXdyfecUyi2rXCDHYc0Au8cjjnuKfGD/cloFUJcuWx49HGYgwa+5d6rL4Shyst91nBMEID+
2t5oqP7m67oro6XmVADOtwr3w1XK8fr1kZ9xQig+f9e4t8L09hrQeg95jYPzJeXnzTjuukwP+PUE
6Iuke3NX3XXx/hjA190He+DBATJtWMKSRZetSO0MHt+Da0gZiA6b8HH1vE2TBJKvFn0G6sdtp6fr
KDs71K7UdTrY/U/gigijng8kC0eC4I26IJJIHhB95lc41UmNT/RkaHfmq4JNYCrG6HxU9JlCplQy
pXSGPhTydCKnOwn/NxJMdMOfsljHXvKka0BLQXbL/TSuCzqqnbZ2ltrzhWZeJDeS9yorYRiMWDDy
ntWKlj4KZ2eGdDzTdMdkObLTjmgGBBYqAOWuUIocGocLybrkdkn6lWezrgbd++johDxQ6+ZE3Wef
PuAR65nKWpV75g3Q16TJ2YgOLbT9gTRkUBj1ajP3p3fnQzYBXC3kumJwPEfJaeUNC9HxBnt0wn3o
FQWh3PZPOBRb7fXo5qQmTjTrQAW1DTxIK8CFoPMh1h/LPRvNOKwrqpsB+gotGq4oA6ypkmSz2ZIX
JTlon2aSVg511aVpLklg0/Radx2o99JTRBb4putYpIKHPAt54pvtVl1Til1xBAM03GeleGzoT6J8
f0o6Dtaz3oyDbJL3R/K37RZmejJRFSvp0Qi/44ODyZUqBjQ8DfWoVIcuTdYJQ9dK8pWJRNOhcQdT
lNwkx7K0N01J50aQ+Ao0X88BfODdigKgMCltrygbHbHBcCfD+aGH54W9w0iVcB+ugTBsN/Fc45UG
NwNy0TxWzkfR511RMCOxqwx7a2jOEKogjyqzyzulu2UV64SZiez6jP1arCw8SBhPXk9HPOtM7xKI
bGq+RGHiLsmQncOYkuej9wd8MRI6VIdHMUfA0ETGgxBWWHxnB4ZrZPMocXv79cW4LeslXxHQr1oX
XDzXJWYazzWSGzUPe3zVuuA8wc8deCamqUmWKpk6hSh0OBJQdzaGuuu4QJKg57nn4jDjJ0nQFKUx
peLeAEaE/tVdBEHVpy4taF2GuYMN7T7uEX2GlAc7juUvvYZknZXwS8IOSoOyvowsCylTG1SbupYN
ZI6P+n42m0k0r9tODlAlgJZRLr9PpplEVNBIN5tc1Q9rCR1zaFNiSzmXR6fGngMJlex1NW60A3hD
DQEd9D3MdBwUb3J9DWm02O9oXqfvIwW4jDQTVqmm1XWqbrokzSVy7ArZmi7k5CU+yIEsWruiXh7d
kKdXls1yeUMWkO2uTLMZHcECOeih4jqmmcRzr6olKM39IC5KeRFmUZTLQRTn3eBznMfkFu7KZrG4
IXN2vS3xrUFmV5Dl8ruCupUAmMtP6lrOZ+b5kXw9BRCWydejKOtAcC4XR8fythVwBj6R377ZFcvj
JWt1ZQbXVgk0W99rm3KjS6FMKjjFaG8EarQBTNdaoCloK/ciupDLm6MWLp0KMbGxzcRzhS10XbA8
ULK6gvHhw9uZ/IaxL0v0jnhBVJX1bHEslyMTQa5r8MK66ZN0HgTJBmatS0LVu9niKElmRSFPedkN
nhwcHT0GqRPeZ7knm20xBzAdSCony+UAoXm5LZmEAaU8y/msaCElp71lWwk8/fjcO3acUDtl3CAO
Uw0WJQq07dCbQQWmSrtO7WgkGO92W0QkDeMLUNQl8uj80XmocjdYdoFLdtRfipu2Qr956JXVjs1R
YVFu5P/2XVPsNkcLWVvbspCD+Ti02/VZGsu/yfSrcDD0TV0mURBRBEPjHlBakpfLsmBFzZfJiXGD
iAhRGMdpVSHYmgZEgyN3tIGN7TiBVgsiso+1ZwLV6Fh7UNRZC/mSxmFochFBHkmFYxxmFUTHSUji
YzxH4V+dx6IYrVy0tNKorvUzxWctzSqgVBRsGyrq1crap+uL/i4n0OdyS087cJkP64GLw5pNuzhs
mmFZxr4qr9Z4Ph3nKpcnS2SBUSHUnmUGh1aHmgEfAH2ExA92EWmiklNEqDuymIOOitvMG1tlUZgm
PIiuGAek/XpnnUhM/Y/ro/Fvp1MuC/YNlZRMLyD15UdiUkgkZLmAWdO4a2rITaw269AfsqDLonq+
9Kuu3TXR3/17P/3ub/0OOJNIdEr9JM9Riey8eQYJsihM6l1z5+btx594enO2kVTq5MknVvfuV+vV
Sy9+9uOf+P3PvfjpolrJaydx6MHDO1/68uc/+rGP/Lv/75d/7UP/5uPP/+7HP/Hhj37st1/6wmf+
+JPPf+jXf+VjH/u9Fz73ybPtw5dfeenlL7/8G5/46B9+7jOv3Ln92Re/8PKXX3351Vc+9YXPf/yF
T//Wx373j1968XZV3R/6T936yr1m12deGzTf/13f+8xTb/NmT/ZhXm+LtqzHPmh3Je4g1PaGWZbD
WzROIBVFnS6imQZ9bk087yf5Xsl8L97udsBqNztJZPxYpvrQ1EUWDYk/fOHFL7bxE9/4zrcDJ5Dc
dbf+6Ec+/M73vPe5t7/N61WSxWP2Qt/BppEsZ7cpsAlFtdtbrU9//p//s9PV/SefOYYAbxpA3COe
J4H3Y3/7g+946xur3baSBwf0OdmVVcJ8WNLFEPOz80dUkVEOpvJlEPXQayYL/nJevVfe2Jk4rErH
Oo7m1cgdgojjoA9Y83OnW7gnzSSpjQ9JbK07Dp3PYMbpDuf5bhz2NphxqLwtb5zEKYkkA6U4h816
C1keiJcEc1ms8fKGs/lC3uPKNk3KbcF1wYQWdgLy5R0FlOSXFxKQzT5oDX3Lnlo3cQLyMNoFcqOP
Mbku5o0Fd6DGd4HvF4I2nBu5p+hYTdRGT9YgU7adtTb/NOwHOR8Vh5W/VAyi+xmFpGvqNyK6spo+
WhgH/wQh2ljzYW3+0PjJZMa3mgBgYmlrmq3bmUhu4ifFJ6nXYaqS6J8oi71Er+7rJ2JEo03vJ7jN
NM+XcWq2OCIOa5e2t+f/jQ4fGO3BhXxYf+LbbFlD52BYFofM8a6Iw1/VmO/CB67Cf17POOfGtOuL
I9gNZl14RPT29f/G1+FX6D/igN7rcDa83v3wqvtp8Dc1reGypbgZ9cprNRp1dils1jS9+qM90qlw
FY4XWBxsOtNUy+VKbetJnmAm3vjIoP+5cYbRKH48olzE/jWxOJiOc00V4evGgP56VUJUpQH8nWGM
ExUpg8bZo2LQA/MYhGK2bilHXdV2rhYpH4gYEKL1NXINTFsPjKPaFyHV1ihVAYqTMiv1w9O3V/sa
VJxlGKbjALU6N44RmzYOhxrRjKIoZ9hgSDoXxrl0PnYcO4lHV44Aucf3puOonbf6TRtND3AQfP26
NbEJnXS9o1TryFfdTzfO9HzUWEALA84K0tk8gulg6XCm2ql349I4jyzGTwEpyvbt748y0w8+F7UW
VKtorXLLgZ1C4MIYTJN/Gkiw7b3spuJBNIkE16nRcSQ80TgyjjNVc2eXJZoU1EKd5xOq/HTCr/fM
jTqChvnMdtJBErrTgwmhrFWJK8Jw2grRqQ614imqfqXgC5PSVklzHf0VgWt3Su8C8mpspqxMR83m
OOMrzcoeRE7nM3Kfya1gIuaK5MRJPceiKq0bNV3mExoiVWRVnxuH25IWDFbjzler7lJHNrRcFhQh
ZJwwJNCp/JoS4xADXSyAsFTlju20VF9la7xOV9dbhNneeRCD7aKu9eK08wZJm8Ioka2Rr01kreMA
8glqetpavo/iyDioB0o6JEPvJ3CmlI1WIM927LFVPjo66tjjrPtz6mA6gePUanrk8lrLOJlsxnE+
PjU0JE2WXLn2xlDHUaVOtGwb9Nn4UyserWZiaCes2lye0pA1teyTJfEK6tKfL2RbBdzfjMMCgBUA
mU3PB/bfPJBtyZIUOWWZaYYHrBnm2jLOsYwj/yQTUmUfUitRMlXKVpM0eJqp1DX1NOUq9MNopSQO
UhJrUxPzmF12mCSG2wuFTZhibwp2/mLaJIpE8G4MPr6eUZ1De/TQmivxyoOQHOU4I7Ledtr6LUkC
JFO6mKYxnezi8NxlAowR40y41w5CnGnprYJkVDsolVuh7lKqueRE7TW4yeKr7zWtKVs6Lkb6hkZQ
RC1U00NJH2zQrpUETQ2fxACglLVT/+4IxqGy5Qhpt2LuhpHg0PvDsoocaCWgn4RxVR9uUYQHlRoW
W/C+CRok2fGFeK71sGsC6MF1wRlt7eM5il6e8v4IpndOv0yrswfjeYg6wN6MZY9N+4HWxkxhz/Z5
yR3Sr5PyPKhljdINdLXVeK7mG3R2RbhUK2rIwbOpBf69KYzO5c2HViBOT+5Pqt7ulrBsBExBKJYg
WdfoAaeDn/Z8UO5ZAunCiKeH2ErJl5Tx10Madc5W9E4OVN8Wvx3WTygidtTOMCS1rudK0eg/NeC3
GtmQqjCiCpTNURH5kqrK2GbmM+Usd24caDRJCKBENVlZkIGSfyqKWg7kMmVKp+RVsRKW6ziWDAv9
fRP38rlccY8QLStgVze0nO17GQe4dggBaEi+2HE8nuFiIVcq4QUqH3qqMwQKD8g7NTfJhobPGBQz
8pnqe3IcvygqXkXPX5rCkqoojo7m8vXNZicHMnJV8euU66XA2qgmRTLLLowDTiK6lXO/lx37may3
ncx+dtI0jTK2dN72Zm63Xhg38k571OKAvHYTJhDb9zV+KifX6I1WtXIJa2PGSLmGJAU/q2voijeT
MBNnc5meZSU3M4PCdSn3MOP9MY3VMk6Wa1mxpG6D/K6aZOpgvd7yuny7btr7zIV4uZxLxqH3WcPv
jO6XCOzQ68AqqWThzeYM1PIQAI2cs8xPVDg4DqWiVIKj1J+gyiWrLddxiDVBo79U1rnqNWs8x30O
gGTBKjYE5H18AtWm9cr4Rm63myxPlIKt5ofaM4SrACV8rl9PEjsOnpcPWt+NGzKRtqsV9E+pDZ3O
jH2WektqHEZNqKz3LyOU1kdAujIleqCT2gTatqatVVthKJe/M9znutL4qQxcVSGzUmyEUSL+dkDe
kN6Wn2jDQUjzFUhwWG44qxiRWSUJRan9b6tGx5QiVdNULgexRk6ZdGqxpULSzt1RCwkuCdGpBRvD
4ECer1itClW7OBxODKy0FKrZ+oW82uXDzp3pKiCgN+7oIRE41D49FPYyhfxCSLXuQrqtqnAzmj/Y
4QGBIJlSDVqdmrpgXm0k4Fy+l+fZjuPoeifjyLFCYwNh6ak/GKtlEhv7GblmHZobkqba1VWResNq
d78r70W7pupP//CFbRueDO36xZc//dTCX/rrx27EZ1X9/Gde+09/+Kc++CP/dVHdlzwxitL58rgf
2Nrvh/4YyK2MA69cF9VuK4H0pZdffNPb33rvwb2H9+686U1v+sjv/c7zz3/ixslSpvd6fSav7YO7
a8QQWVtbmQCJXKA8r9PTM0nAgyisuu6Z595IC6Zht1699U1v+txXHr7w4ot/7fs/+Mwzz33xlVdP
V2dyG+Um53A5mH3DW9/56u27JyfHj904fmyZn96/88TJm790d/vSa1988MofBQ9vAvkNvVnnQSRx
uUCWIpEuv/GPf+LHfuxv/rUoX7Aw02qvm/Zc6nqH8ItAoV0OI990HHTbMp4HnSRj28YfCq970BXd
i595bfbuD3z7u95Kna7xI7/1yxLSvuf7/4YPeau4aSX1pWOEN0iOuz1bhxI0F0eD10s+JhnQ//1L
v/C//x8/d7Sc+bGXDJmflrIpf3Cn/i9/4kd/+G++L/MjX1bHxUkUJvIoU7awwEc94xNvND+3edoQ
AtNOWm8IqFO0dHmsY2M44xCk0yb/9CXfS+CwI+MEHAfaSm4cE8/LKidKS9ZCyjfdpIsaZ6AzU/WP
dD46jkpMTMcpi2p+JOcgiegAg2Fq96X4EjahR8fHUPanx6+khJqfm94a+o/pBkQmktlPheeyRHmJ
PChvlHM5n1bWepoHKKCczc7njZUxpd9uVL/OYNbMaM0WYLtR/159MWHFzruq4yinm/GKma38Us55
3V32lrJDbyT0MWg3MNtUEBL1W/v4SekMTZV136rSGdCiZOVPRtD0TDc7mpYzfhqLwpg3WntHIoZE
xZFUo4BSBx3xFk+z+pCNU2ChW5EEJZdoHHZ5fl0jBKnZqSZ7jSntD9fjJKxtm0A9KsR4LU5yIQ4r
i+WrQLzjtD3FP4z/+I+Ik0zG0a8rrnWdtrLnH7i68dER64PD/nkSoCe39Kr76USWFaiUJ6s+8Dof
1L2gM/4rraJb2tprOhhoR29xngO4E5vOrbIHnKB8Z5B4jWa3Qo56GgpSParUsFyICkI6UfLXN87+
ljn5B4ffKmx7/Tjh//g//MxfKgb0/r4YNrh3RR+Bf6hSMvm505T0A2trF1xbFLH6Eub/+65+NVoO
AP53VGa0pwe+qWy4j+E/qvgpM9a5lw62OOb5FgKeXKl1CDH/6n6FaRH1LZXLfetRxgFxzODXoZJ2
3cG5G+7vhcanBwep/k6/5frwYE/Qm7pqOn76BWb+ZQWfc6dxxTiPPLV878Ad8y79EIvH4HQwDdTI
1Xe09UAuq65hwfcD/+AE1tZdh2IPozPBo82jVjxsw8JoyYDO09G0bpB5lLnzIWTJpulUoyQpA+z4
VkIfBbDU6ldvtaH4UXfCgM48GBUsTlI2jYInOCqUBrOsiNXgSLdV9CEMmFolStLUzYPrOGvYxD0M
Cj5m7FFlkVw2JNBbOIJKQ1UpmRrtq3kexAlMUWYqEdiaXb3t1FaoUVLepkbgDuOkZmYmtwgWz9ZG
SZItoxY9nw2t5gfIe1pYw6XUNtk7wulCQraOz066gaQn9gyivS5Wr8KuUx1V2DPWzNHBBK9q3f3K
iekGiWkK7NDALnKBGFp4gappd1ZQ1VNsIqMNiB2ngnl0kELMQfbMIU0LkWNp8R8y1WBRtToOIO9Z
rlzjFBv+0HAZmE3ifLiwye5+9AL9XXJKdSVXkeoyYM+nveDWwqestnhAZIDW0SNLjrWlna3x0Muj
n3ijqJneH4/os3Kxa7r8We/pACIVNWAvdR1Ey3Zg7Ae1fxlJtqVOq9GT5nyGWwFbEqzTMo7cMRhY
yZ2HI5ZC+eX8+NiHyOlWNT00ZUySnJvtIKUSemQ7H+V/UuOX4mvfj0ZW0sbcMmHEeaaWTRTuKB36
DCcruc9U4aQj30iHQ/VB9tWc0FS8TUNDoDVvCJvQolCF6hyQoVD1tEMLhr14hdtw4ukXA1P2VanW
vFa8PzIt4wzPi/NaKdhwYFcqt/yuulVUAjTCKDTUbIVCLsRzLm5mxTlIFbhqXbgYz+2HyYkZL8fY
a+L55TUIrtBB6Kw/TCsPNDq1AYUbGn9vNRzY8mRIMSI2uTPPG0cqQuj8txwlxk+15NXnBezeN0CM
y5kmjfODvo8EaV3cawhdsXrBtZWGtyEWEdlEpQn1t3tGZjo9IoUN66bNU3CNOyjhZB4oQg0djXo9
ILhWWhMetCBozYa8VNkBbpWXqq+P6R2Bos7galFsL0hVkAe1OsJksiOFmDIVGJRDzfcRCrM5JQtU
SBrrlNnM+8QvDCs2ZqUUashLVWCQ99pwseUnCJLwaVQbQxgeKNwmA0qUpA9SLLeBu99AVhi6I0Bs
Z4smidz3ND7M5MONNctSW0WZmhyHSjiACVBXUsUDGUd+12JOfWT4EMKqbrsx4xQ4w5nc+GK38ke5
S1WDOiWweLVzCdV0nFOJi6nMsXASz/EGh37I5z6fxHPPxvOQjk+KVjCeZykLaUAoV+u1rIkSMaDR
L99Csa2eQ7DIA589S8MAPo0EQ33WkNKIJTqa18U0Y1TXVrmuWQCdULkuyGHDTREKzj1tphD0lMMl
6xo4yxk9h8udfDJJY6rkz3mfjf3gRiVEA+25nqs3r6rBWsGrUO3+4LPHuKcqvXNUkXX+4LkjsC+X
7C/ZzFiZ0F4Wdd9S6cMKOqoJ14U6DCC1iUkyX8iLtoGrLbRf5WCxPAqQaZTQspfXqmoyaEzToj3S
bKTSOFwyfqrkKD2iW7WYHmlpEqr7hTETA45M3a1AlToMCK5C/BXGYW8ZNKMG6mxQ/MxX6gkiKrAJ
I4vksbqvhTTVj56udykV26i2BG4UOyrQMz6oa/yw75XUeGWdz0MFnZNL64uj6Y2TPkvNBieKRa59
09MmnguuSvtAOtkoTv9cSMKv9uahBROY1L0sULgqZa70g1qZGfETmX9qnJMm2roUGTNGjyWxxngM
MoBO82rqJu3XO3ef2aM26m2bXA4YCRkLD1TGS+Ws6gpF604yHrwVW8k1u6F+uKnuPew36/u7cjNP
uiM0Y/Q37+/e8Z6//sN/5x9uToeH61vH88VsufDgEA4par9HyeLs9Ozenbvr0wfr1cNf/bV/WzXF
vbuv/eZvfqgqHr7yyhc+/vxHbt780r17t27efOXBw3unpw/kve36KvBbeQNCX5ZgSWyKAQ7wwWI5
kzd9oCVaXe2yJGnasrq/kcTy1Qd3Xrj16qatnnz8sW9/97u+813v+oYnT5576hkJQbuiKgoEsSRM
PvXJz3355v253MEbJ7UsGGebHg1V4TLw/NQfotQDJyaI0vl/8gPf981vfmMIO4TeKP6xSqpu1eqe
XVYmXsnEC+17tJgdVe1aTiwYA6/dVcXp/Qfboj567/u/J/ZAzHrp5c9/6XOf/ODf+pHaSyLZj4xo
/ZQr6uviwb07u/VGAk4+m8VpItlvnMaf//xL/+R/+7nR6288cSJRPPTisl5t1/UPfv8P/P0f/UEJ
fFXpL2+ceFFa1XKXoP1dV00Q8XzgPhep0gV6EajpwXw4sqQZaPWhuqkJJAxjkJ8TzdQ4bIAeHcfk
1aC3m3FcXo0CD/IBz+XD3HdM8j3en6vPp6G+tp5P7s4nIFXC5Y1qRmoXa+ouQuMFrQ7oX0RX4rg4
OoJQFbWYPShm1Ormrexj+bxel9kHcf01+yANyEdHPqJlxT6nc3k+tlGMwzZvZDxn3misX1gFxGaQ
FvQK5aPNhVu2jMImWlFTS0C2juzjnmph0RiQCmOW/aB6Viaz9fdADpzqKaDE4igCqW/vc2xAK62f
wVnaZzeJRlQ1QXXtcTBwis26gPhJppGOs8/fnBSAdw5KUrqoy0TtugDbgOlzpyIiPj7FZCb569W6
uv7+59fgJFfF4Svz8Ku7vg/jSI/IHzbZtDf5ugW2rvpr0KMLP/wafu+hYb8WCvTX/Nd7HfdzsuVx
uJnSfXRd03269nArOezyOEpvPYjjqVfnfmLYY8oY+Ifv8/QM7eP7Kn/94GKHk7bgW8CTWcYj3LLJ
nTkIwF5gpe9vdPDnUlY4aGtx+JNaeFEeqGL/MTPLr/7+nf8V9HDcj8MQE15Lo3YKaM4qetQWZSS4
QCIiOnuwPgAuFtMvSBF1bPgCZOCzWoL0PTSCDJSNw0YUBrv0+gjpNbc3P0UaFxsNX+XV4vKN/q9v
GuZCFT7TENwq2LEfJ3ZU4v04JPzqOJ6Ns8qJ0Fa8APJVvTmfTkX9TWGHBiMjQQqqOMFD1pb1VHHT
+Af215RH9tfVOb5wx42BlpUMKK//RBMqkzrrtTi5j6vGedRZ6Mbh1w1Ki30JjI+76X2IuJSqjKaS
YWHQVNUwviB7ROX5VM3TEM+jcDJvIztvUR8zHd9QHAMMDfVMOEUMKjBvC0ShirUb8VBXUG07ddCC
8Kg9nxlJfJKLLOg5RnTVp/fhENl2cvkKZVLR/aSEaF5XqI3DxoZrTmJdrf71o3EKTmKWlyWDzCRf
QZqSptCzA6FJVmjUz/XWOdRjRiOjmpJhIw2alKAquREgkizbrVfYCsKcajczhf1iRsrV5uwUVWWc
Dsh3GKeuzTi7QltlC44j57PVceDRgc2zjFOg5/pItkDrsxXPBxyPHL4rOJ8FHJ9616IFZhNsl81T
hlJwG1HatUF6LEkzxXjtc+f59DDiIDsMZAT13lmv13I+ktudnp6h1h75fQfFEjBKW3kT5S0D54ki
2uC2O6Zz6lxf0Bkdy9Y9zzNZtFarFYn5sgOC1ANe6xbJriSTYGdzHMj2JYZR7jq+wReLQjkfOciz
/PQM55PN0t0GDrxeUNWlXM5s8ArZ92lZ1bW17hVOyJuQxEuvK8vz1dkZZjgENzZLdTUh9U/m6tnZ
mdFg0etS7kkOs8GCNGS5LjtOtjpbRZyEij7L/ISmB8YZ5Z+oFGGI25SWrlUH0+nlodMwDNNMLget
3zKP1zJb8hwuIg11bOpaiSpwWSEwnWRzOVBxSTTnyr0gi0qeuwwup6E82rZGaouJ0MiL7NPpJHD9
MVrRUZqGVlx0F8EOyki2Fpvt1mq1Q7/PFcaVKaCYghJviRrjXsH6vK60y6EgCVrOR26vkcwzromh
apvAO55iCnGSUsCX9Rir/3Dh/iR4vzaEmVIVApYJw/nbKgEZFAb2RkDknXiQ/EpwXqbxPPzq8Xyy
LnTTdQHxPDgUzxm6VQCKbavm+HA8Zx7ieobcgXZZug3DQAZ0YLXRSfQe9cHt+81tMw3Fvo2diBqm
q4ssBYV7xk84p6GEQPTZjUOtHrsm6hPkwk15mVKVeawRFshT2votN5gdV21dlwl0FUd5/dIMJNa6
QdkjTmSnVPQD3k2Y8qVR35ZdW87yZECY2UEjeGh32/Vslsv8W58+mM9n8uH12YNZnvbjsN5uZgso
L+8KVt3CYCUhUbaRHSSZEPd6xPPZfCE7ZXjfzRYyrc5OV/P5Ut6A1ZkEijnN4owbnsTho+NjfR8z
YvHKvIalVcXrkri3OZ3lcegPq9O78zmYjtvVg+Vc3v223J4eLVNvkKs5Oz7OvaGRf8oTzx+brtnq
QVutc4DGbbF9mKdDGOBglo6SmctBFvfeWBeb+8tFBF3V4uHRkUT4enN2F43IY9lUKzUvLLf347AN
/ZrjjNF0nM2DNO7ktxeb0+UiGeXZFmdHR5nX13I+cgslsO7Wp7CXHdDDBAsE0DHVnyCklVDEdaE3
jXCMw/Rmk6cfRLBF8Ez8bFrX2aNuq2qTK19frdYSGyXyyAHYalGijoJyNqcP78Mh1hvq3YYwcjd0
21nmwQ+p3ma5THK5rrMZFC8GOcgSL8/DuljLAe7z7nSJ+9zU5QrXNcrlPJRHIMu+11VzmWOUFslT
eZ267QYq+XBt3ciyEmR5KgfY7Ng4zHWzgNvVMK5XKxXebbT4YeI5lJTAdJ7P1XUQaC0kpzaMbMbP
UOfPknVlmT/Ka24A+8ZKgclSYO81hbyIGkN/X6K0tqKrQSI7YMAcPJZ5OA6yFPqBzJuorNogSnzQ
xtswTiULqco6jlL5WxZVFCZpkm/WO3lKksq1XSP/rS/aOPYRChuVyYXYr63dDGopQfctANp0zAvT
NNlu1jTNDhR91ngOcR6GTeqwoxugdnGY+J38d6Rk6h0kwlw8V/hMrdSN3bSR9XAEpcHkeywxWv8G
kO/k/8pNw/ri+SoISy24xNGIKJ1h8ny5nGke26BrJ5rGYVVEuSavdnm+HacPrqbd2e7hvTimGsXD
kitNFDhLiG/WLMipQpTunkKakwDg7U2nXWvzT+aNcImg5VFyeb1TcTm8odiDQCRHmeOap6EpMJ91
LHvYfFiuC/AY1dvDJ58+znOJY+NyGdXlWi78zt3tE0+/57/4B/99lN3Ylqtnnn57Nn/Mq3soWcFL
rf78yy88//Hff+FTH/+Dj/3Wr/7qv/i/funn//BPf//27Zd/+zf/7c1XPvOZTz3/a7/yL25/5YuP
HWUyYLVbLfNknsbyRkvEO5pnb3j68ScfP84h0hzmqB+O8diHslPrm/XDO9VOJlsn6fZTj+VPHqd+
cRbsTr3d6er2l+/e/PyrX/5sOzZj5H3l5lfCAIIGm0116+7mxpNv3Y7jq/dvnq3uLx9/Lnvum9Pj
p5dZXoNZ78lNlAmTSohP0ueefYMsZcV2p5Rn0in0/uh6N2qfgcz8DfNqeR8lqZOJt9mWcEoYO09W
pXKH4Nv6yfK5nOOPXfm5z/zJ+/7aD3pRJvFe5WSSVGZLf+fmq6v79yXU3Hji8eR42bZ1kqeymn7y
k3/6lVdvyT6VrXjzXkLTanzPu97z43/vb+WS65b9jceeKPuwrCSXm4eSN26gopals9PTU1QXI0+W
SswcxmHkaTjwmL76TomOvSz7/FPmibmuLDuT/HMyDowV64D5no6DMM4GmtS5eRsWBWFWVbpw7/XV
55O6fBjrQmPOhywTjQ9mnC3zRnlxK0jsBJIsB/4sifN05lfFkM5ydJy0TQpFL6hIyV5pxHVpXwg4
N3J3ZDu2Oj3lfmqQxNjsg6A0dSyZ0GZ1pv7P0w5LWseTS2Sb52CIbfJGNI5BrEn2d7FsPHrI93OX
mpCV6RyG8MZpSw0pzyyBQ+GE14X8Uy0TFfdX5wYlxGjA6Ul6sJQCj2Ax4ycbekJ7fxR9U+s81+4A
FzgjphRY5qkxo7bkEnQVavxM+bx8yyPe78fBx4yVMkLpNs/KE5n+P+umGO/opIrnvt4o9mL7pEEG
4r4+UfEWm8caPEHzWNdWSNOQUCP/9TiJy6tfTxy+Ft+4gP90/qPje7Q6gMS2G0cOcD7+IfLnBTDP
vxbeez0M6Mtg4V/Qn6vwNM4rg5tZbnJEJR8qmtbYmcoB6ui04uR0TXS9lgmDAn+rCzfxwEs4XmyI
g4MD/dQH8oC4rMHBZbeoeCAOWDWPFPQ7ALju0eZLksXES4FzAi/tCE8pmeZ1koZ9h7s6/JbdDx7x
2/Gq53qNBMeUSe+fZ9X7hwHciz8fSQQbH/XBh+q2TDMlvr14GI9ucsivo1A56tdVOUF1SS5fyWB+
iwFn1cRUCU36cxspzORQUgAZB3hyeuAoxjIVqdtrekk06yJvyzQpD2bAcK9oQYzMUTW16KH2cZE1
JNHzuX4cdz7OCwWyvy0aElNaG3UUUFOvD/2A7gcuSHm49r1Qp7ivGm09PY6te14YXiNpcs780GqD
BgYjoIGAVU2l1kQ3ZcM5+0f3LX3zKSi6j/KPRH92nd2u5dxdvjMlsCkstAW1E3kwanSpCkEovmPI
iYYZF/J0R9drY+WbBz0wndqcCrqdIIA7M+ZUaoNLN3NdX2VTRFUxtHgYRRQLjcn+ZDAwYqzisxLv
1Jw9gd4iZLbYdmo2xoP1JlLbDb0VVr/SmFwNyP7bzNAKanWFqmrD0sVu8+RE5cAyVtR1HMqBda7b
VOvn0OKYzXsa05m+UWVbxJIXbmUc2aYAIkErulF5HrgvUQUPtaPRG57lM2pTgtXlkc2nflxFgdZU
tVGScYhLyrZ82fWSjFYglw2QhoAMHdHANIm1Mh9YrBBEb2xE63wuudrI3rox8CQtBfcR5SIKm2hP
OnGHgQcxbFtwM4lJQdkwRsNvI2+TB8faIUwy+a2S1A5q+spHMNfGau0HVK4c7P6Magp80vSgAuFL
4pWHpDaF4q6EEJmhJDBCfRUCnWycVNQjSTKFYiPIy6oajCxvnuTxTzx5UhUy8DCfS448En3GymLJ
boPTjybjINUmI9N1xSqIAtxLmvtR8hVsaMUd9OvsNByUsufTvZD+V7g/SPpZRVMIoKxqkqA9mQDU
og1XNDaEP9hqtViwsEFMVmsD4JPbjkWV61FrOHAAaZ8ljxv93XG8hQHawgv904cPZUA5/7MzmRK5
3BkQQ7LEj6N6Vwxjp/klk+OorlvtSJHgTV4FDiSOyg138v2mbdkE/yA27lKhkw/SvirHTNeZadPl
eOp67HqizbeqKrDjqBpMzd4CBhItWcHwE1uFNC02G4oHQq8Dzc6U9JWly7ldqaRpYPbkJku28vSm
1zufz0kYBACKJH5Ej4W2LR+M59e4Jytv+sK6cDCeU9+jm+LIU3D5YDyfNo/b0uzIX6cyf2hhU4do
vfksy3VGPo99HvztyBaUWq4dJ2rOxh6Ungo/GfdCnTOMziBXWskJpgytiOdhzEIytFnVTgdBknLn
dHKnXmSW6ZPS7RlGns/5vEDwrOC15avwbsH+XC0AZLl56aDz4ocm3PW9BjeNnzJOA2etTmWOdION
XoSiPj46riEzB0tA7S11tuza62rjOWRq82wpvxJ9KkRq9LeDQrtb430M/M16rZoM69Ua8ZPoc3Yp
7mV5AFgbLFQkG6R7Y7bLfm8+AxV3vYbdlly4vtfqPjeT6C3xgYpDRikogRuBOmLTYtsc1KxgSehh
QS6PWAnTMIXNMzwDBv1MoPGKQhDm63wEWpUEX2wOcJfl0pnkNmers6PlUTSk2+1ZNk/rZgNWF9m+
ZdPOGM9bLAcDOQqDvmIyTpoG4El2Ptf8oKkHyfss1jxH1Y1yDbq918Zqefu4K9Y2DiRjVdeiCzuK
trsiz2ZJku821XJ57MedRMI8My0sIZuLIfCBElukA6KppZRAgTkJahvXOzmQGy7/eHZ2Js9L5rsq
LwegVVbquknvZKAkynqL2AUik43w8e7gc0dEhWLGjBIKBS8n0m5lxR1UxYIVUNCQEVpNPNeytInn
fjCenZ3KVJevy2c0edAXVjnC4T7uYdO1LYxWNa8LCD6e19GR3I0VA7uc9ma7sa05daRxuDY2XOqZ
zPzk/vHJjR7+xtWCC1ZZFlw6ULmUuSovZLnb8mbC6Y429JYDuI/nsUp7acqRUCpKLTfyXMbZIB7T
unlUZTPGNBfPFRLVONxSANpl1LqgtBSelpfIxmrtwI3ZdzUopxvQVhy59QVoDrb9Psk3ph9ZyQpK
rLFQxX6dssaGnstzNA4fzKs1Vpv2OGU8MB++xigL8T+OsE/pCGRj1fCPjx+TuGcYkWWlL5ELmy3F
WxPJ7hoNgJJk1ppfTV9e5o2z6Xon31KxddYgA5UxMXq7Kkkn2WI3ZBSKAegZh0NbV2WRDN2m2rbF
bW+zqrvtw9b/1GfH04cv76ovPncj6nZnUfz0f/b3f/apt33HbifpYjB4SaArXjD8+u/8xqc//alv
estb7t+8tTu7ffP2a6tie//0TtM3cqldVXhdf7KU6XZDZrhMoVIWjhFq3ZKZNE2RQv1mSFRiqJZE
SDK9CB0FoGSP2WwhMVPeRx8LWfXMc0/07Xj7lXuyW5/Nju6e3V817eIkyeZPHZ08+9Qzb1sXzd2H
D2XBbKrwG974jnLYvHLrc0PTveFN79419epzH32suefNOr/uinABuZ4gPHrqjf/05/7XZ3Ivypfd
GKjiX8+Ng3Z5c+EzaJeBV/hPyFG3XjKTi9q0Z3U4FO2wfuWO/y3f8XfzWenF+Z8+/+HQG975bd8r
4cqTpRB17SHyhrPbd25/5ZU3vOENR88+6wXhuiiGHYpSkmndvPnqL/+bf/3//Mtf7Ib2+OSoKc6O
Zm/+mZ/+h295VpbVYD5/vArjws+OMlR/GD9TtnHUEZb6sNxVs3mi6bSsRbI96tpRcnPN5c7HYR8d
DGDGaBcIpigTUXW6a2QcyfOhH52OgZ/oOBp+7U6kmij+haqoM8mvfEpMHDyfVvNzzfNVxsf3dJ1S
xaH9OPpel0X3+JPLvvXrqp0tZWsT1aW8DuEYaRfRUu4GLFJkMxBHkvTO2aWKoJSalRTPWpLD9Vri
leRVWznAPijarM6WyKvH3Xaj52M1wUKn+aM9Otrpz1gk8XN1JPsygs6qy2eaU5nwa+ZPoYxE2x+d
0JDaBuoe1uwTl0uUlGp2dHFx1FzXCh8hWkoc0Y2qRsIKPSgSVBA2fcj6RAVPQwtRakHEugjk6erG
9Pm16OrDzRzYt2ry80n8lJ8o7YPLutmPK5ITGOU3d2DcHfTp6Do1jecSZ5yd2oVGcN1UXshjHfBi
YYRRzUWuCq3uWxfi+b8HvnERj3o07zTCUErB6S2c5ZL5vzwmhH/WpoWX76fD0xxeZE2GB20nBcLG
tQ/aX4i3yuYMD5r7KbdmOI8r6qJ8QbFQ620KO1xVwDBCN4AlRxU/vJp0v9ehnhq/Kzrqxtnjpc5s
8PK3Jl+fPoBgj9+GenBdYbvefOXr8uCvnutXuB8G+r7phrZTMW9mS8Gjno/ut9XCQg9Uyf5KpvN4
8B997dPhhvbSizdevBQnzX4RMLWd/trXz+sLtBTA56EHZr5GMLTVDMDMY60W6v05FOCQX+qVKnCg
Hh3cnEO5aVRuIxkEypEcxsb2LAOSM67HbR14BiJhpmgoaQjcbWfxCE+FHXgaV5pp6+Ww89tS/wgc
2C5vz7Ui6uUcrFKYcSL5kC9/CQwFcsB6gb697h021YXz82T/Ruj5DIOKZYd6oGdyqEbi6alqt4Ne
qXWkMRPAATQ8iGrmOrzthp2ni02WxxT9GTXtJg0TnFw5U7sfGFmQQFWMBYmOb3hoS2pmKYqTzGTt
Mk7T9NY1S/EpNw610buYv8uCL73+JED3a60MEeP6QrRCOdQaQHWdlu2rzBba1i9q67xnAEpJXCSr
oAKDjuPcNrQDTssViqqTNAeC89HxsTJnNaexTKtBOXcqoq1mHYCGyaG2EXmw8Ae4xgo1Smq1OL4h
83JHkw2vR0Y1W8xYfu71Jii8juZ0UAjnspWR1Aob1LZq60Zx/76XpCeQDUZbY0bJQ6srRfnNzdQT
s7JNBvc3LkPwVi6UbdFDzhPxRm5eFEm+7UHHLYndfeZjgmslZVg7kiPIKUOHIKBzfShoF8aup2uq
ESlW6JVFm2WKiMl1ua1C4hpUyRGGdKwbh8VVSUQDiVtVMUI7McGeazbPeaq65cCBjlNDZ1bHqRVC
Ap0TiFjosGZ5TBTvCwEG0SVSZqCCXIr4aAYs+eUIpTm2fjPOKD4oz/1Enrs8L5qbDaDDFyqK1wLI
SHz1hIxjSHBUjYNs7E9MUiv599HJ8aBuaUfLcRhVEFPvRoJqsK9UblWUVvxXQXA0KjLpj9NsJ5eD
aRzKzlbyzxD0jYIJdECkctSwoIHCdK4EuheKVLiAeK5vOov3C41PvD7iOG7h15KnTLzejtMoK1Dz
b8VhWbTw9K7qrTMyBXyL3VQEakzVVJ/zULN/KpwQT9lujQ0XK0/0DW/grkOIFs2eOaSKgUIul8V2
C3Cfbi3Q147MZ/quahqtOpiFGI5YjWbk4eT+mHXKeHBN6o4aLa/JPw+OY2WcD6RFOqA7H10BlQsz
XV/siqP95oEW/3Q50JfXvdcuXklsYburKu14kSEvgC1e1gVLZSTUJFkwidXT+GDd+TolC8guSw4w
MgXH5T7X5c4jtjUOHnigceIHfrGtZotUviV3IYkzHngstkHKI5vNq2In0Wx+dCT7raIslscnfVWq
G57jWspLDjHc5QIN7OMoU7pt90U7yM8nKUmF7XIJhXd5eY+Pj2XbtVqvjmXAHi6gRxKHyTldLJbW
zNaMoyCFcriIkzcLKlqacXpoQS6OFn1bn63AxZbP4n3MwdAEToT7U2vbAb7MYkBMJiZoYzKBqTjU
g0oDc1TAmpQPlndhI1tllAT265SNw52WMbh899b1V/Mij4ycgXomwEGQcHUSUcML8Tyne7DEVNfz
QWkIxPMk0VqOi8MeHte5OHwxftJ8iaJGXFtlwrp4DtOzyBvISWWMlNioMi8Ds7uINY+W9Qy1Fw75
rjXc6oa2X1hy1yTCOF3fhmBwBmNVdnmujcChY4QpDZmYCy2CazVNih16stttoRwawp9WLkf+IBIm
R3KBRlMrDohE+ICGtwak2JWQliaUsFMFmM16d/LY4/IK0tTxhtz7okSJ15VUgRNBTUXONimLrS6X
NeUsFPuGnn+crNebo+MjMq9ZROQ8zOe5llQNUA4nwEjucFHuTEm1gR6Ci8PhaCrxgVzXdiPXFaXp
6uzB8dFJVRaqCzwOxgZAxUlpZgtwSts+yFlWSldvihZVSds2dCNlqZEfIVSd0F4U3VTlbkNsa+9S
ZbnPaCEPTfmBqAc657RpI2hswkZzPpLuWVJ1Cid77rNRkjGoh8Ks3IVqk01nXLwMmSjWZY4aFBO1
LqxBxrtVu0Xt3sTT9PVyHNbQ6jaPNq8eI+vSrN81HowwTjRc7I5pPNtmQr7yHcwbUXZttbRgMbvw
YH6lu+uapikaMZBALhayqCXsqWpVeZOdfPv01eZXyBvpGtfLC5VIaG3lxBNsGNB6gpSs3XVnd2Sq
dbW88i+0Zfj8H8f34wfzzWck2+rDk/d94Ee+/bs+EITKLGlyBDT/tZuv/cov/7vV6t4bn7tx9+6X
XnzpU+1uQ6tpRIPVarVebyWnkOApczwiAFfyQeRwWO3l3Vlki44MMglQlFPrCzkfUtY9CLKNLIqg
eLbdFVs0bKVHy6PttthtizxBjv3gwWnX9rMZ5Ki7MM1uPB3Oj+5tq7r3ojRbBk+86Q037q82n/3K
ann8RH3nhXH96XlaBF1eSsTOToqgfMNbv+uf/i8/+dxyvgrTsIumbtWBCqlT64ltf+DwolEAmgPx
enMqwWksg263DvzTti9u3Rn66Jlv/c73DeHQbB58+g+e/5b3fGty/KRcBoyMsfsJHt669fC1W089
9dSNNzwjmzdPnm07NsEQZARLhmb7cPfz//KXf/Ff/WJT3w29/H/6qX/03d/+9sLbDfFiFj/mt346
TyRfuip+qkrSufWXBgV77rOJw4V2b0DlGTnm0NSeJG6a51vA/WJefW6cNDMc6szk+RTiGmW/EISj
nJuMo+uCMlHUHyhNE0tOYtyrKwV5NQ57kOkYNMVFcAvi+WKOfiny9DWYaDTQ9FVyOWejQjdvSR5A
CQ8jicPr5bHkw10B0/UjT/Pq+bznam2+ZZPDiq4nno5M4pH+k29/EpB0jAJhnq8ePFBXmMbKHppx
mFuqhL3mn5atEivQoaHMaNOlyeoUtUOZaajPpUoJl0AKPrI2iLh8WBN1F2Q0MdZNXMiqtt7nXkmm
EqYgmTKajhM7ziR+xpYIGDJdNGFTf8KU0nBUB0PF01UyvuAunrDIOiWoOb6dzEZnJO407mKo5fZX
4wyH/xzESRT2IaBpcCH9+VV4l8U3Bg3sjqjx6ATNw3jU1wvA/Xp5xX1taquPQngdL90Ho1l8iCgz
6CNTaQLTNW7w6MPP5apChRZvnNUQCyr7WXF5nPMEIIUBrysMnLtv53Cva3HO18MrtsIa/FZo9sWe
H1yL3175UlylAe1f8edrmlgH/hKqi5meWdOPztAuHqmUMe69AYcpY/R6P6VDLcZ7LXCaSmmVODbY
8yXg1OpRekpe0x9Q8mJgK9ngGKyEdCNLMwRhgj0dpvKWGN6r0TzSPQZ30f3kfMw4XM88BQ4UvHY9
JsSJ1MQmpRFBwTokl8wIrgWyywMi5ss636NJLdT3IdBxlCqvp+qZ69qbZtvAekAFRmGLyfkEej5K
/dCbo6iB9VE8/DDCaGwrVFzkrsj+XS5TqcZUlNIWQuOjeGicfY9BaD3E3P3Rmzkx+L5YQXJjKj6u
a4kudcpkZN7sO7MXVUBm37lBoNgviUZoykTC0SHPZpJNSuKdkcfhGJHkpxhqJOd/T+Qr1LiAZKvr
rcxuZ7l7bWdIH52pynJ7E/JAZU8NZm29ESyduVH9EPcTR4UweyHWqBPygEYiwopHowRNbtqc6LMq
HujXHamQYB/uTKJwLVu9BhpxqLS0qpfIvdhstkc3Tpg6qomiuS49cAwyhVn1tyOnV9VgmcmQPZ1B
HnS3lRyu7xoKWbI9HOZLkBBFw8sSThqyb+zh4tZDuDOIVBE3lpvaBX0TRIlsFCMYcad40fR3OXlu
64Wd0Q1PpSFGJbryxfRlKyQ5Rt9JmtfIjg+t22BXjzrO9LpomeiyydzDgCDxyVVIrA6iumv9AXhX
CxOSNspyWIojv0R6CmkRmhb66lLF5K+BwQjHod+UL8E/y/umHuUdmS8xaavCPzqWYOJam4c9qaEy
VETLWcZBPtMWcuLsQSB7LKhYJIlst0jEUJOrpTIpZiS/64DO/NDYXslPSJReQs3TB4UhB1CuHd/6
deTNdi/kqBlIl0ukuZClKw36jOqFfFjOEB6D0PuWLZqq1qi5io/LgVXXyB7wNElDpt0R0Q6Og046
YFtz0GR64xTXqWmbDyHYVqEf7a1TyJKE62Qi91wqrKOlFy20WA+TjgHZwND6dWVkUI3H6HVMTQt1
BO0FwYD7NohsYC9zzPZqR7tQST4Do6hcuNGPRk1oplg8jR91Mw/4mAmNWsSURYluxDyXXX2UGNVU
qk/HDbN/1Ui1lfm94rzCWxrPrUerWae02Dld7+y6cHCd9a8a5/oUYno+Fvp360s07anUfnNbq4tp
0dpZdVF9r41cL99vyO9orS4mVuKeO+UyfF1/YzKdGc9huwpZZDpZm/iAAVsq4YIFLL+0ULMs3mcW
CULdKsuCC42lwcvBqez5dUanljr+LUnZ84XszRKZvvlMDuQmzhdLecqafsjTbIhQK/V1eXKDBoCU
IQYXG5BWC2LdkLKVmDj7XD7T1A0g5rphVQnvo3p1St6rVRyj4wR9IVDCs5S7eh7oJgSWszRGBK2v
xoIwXzKG1NXx0RGdFeujoxOgEH6QpnmJcx5Ry2xa/ISd4IqZEiyWc4aznNyPFCzFzsNCk9IG1oho
y6+Xc9buHwZ/ZD1wbgSuB4le4l+j6TNofYTNIRp7ufM9LNHaRM5d9p4cZ64otnyduHavXoU2nrOM
hyDgYYu6j8PNNA4zfh5pmFJzPxbbAFJY1ANIrtpD6TiyDmOcFB62XRPm85BlM4mfkHmhQdPchU2Z
OaW+4HhnVeEngechZqgPDmXWyuV0dSjng9qJ5+sOWXV4qTqNXbScCd9rtRMouZIGRVFRkxRc9cV8
Id/dEMjwh3G9WVGeu9tAmTrV9UWCr8z4XVEFWMzkKTeUFgnKsjk6uhEAR67ncxCud1ie5pIcGR1/
LhmL+VzezBWlPCIwnUvG0UR1/KlYdbZYzn1PHSlTrBQbiWC5vB5bkOaOQj9Yr87kVOXsV6tTWTti
wh8R9a2MnV0IbVN6HpoVR2LD+uzs+OSxuirIvtUehVYxvt1uK/MZ5hMah4lfaEBWyEbmnswy6FDL
qlTCWEK75rM8k0/L+6jv9Xa7gdo44HUbzxmHVUlJoR+tJmqUGxnJabEVTTtgNM+Rk1SzQSX5OtdB
dcVwuZDitkGgvMWQYap1Tua2ha53+wVXLVMBQ5fHas4cgxV4VTy/nFf7TqZjGpDlD1Ncor1AbSAV
kuQo8IBRPpuX2w1e1dmsLiFfniB+oiSWsY2jc3kR4mdi34JExVigyrLbqaJX1xuXjs7m1do7spfr
VeUN7JtiuESaDXxHmhXEWKq6mMv+q5WHufOG0h9DL378De94yxc++weDn37X+37gu7/3B8NkrvQh
ebZ3797+8O/+zkc+/LvF5iyNhzu3X/3KzS90TZlTmldRQjlVyUlkzssiMkDjJUK1Ck1l1BKHvlc+
+EOImZIEUeijqyFE863n14Pf++Eo72zXb8pa/vbeGENapK0hSF9xa+SjP2eUEYKIEny7chvKDkhW
176VIBrK//QyS5fLfFFs1q0MuLghcy4tVn7uhz5klMfE+7b3fstff9/3Zcmi7us8nasxhtpfu8yt
aRtlqGmTuITo09MHCwlTLU5o5Ey7eeus7tP3fsf7iQf39157TULP09/wZi9KKFMp5ztu7955cO/u
jceOH3/uWXmXV6/dvn/vbrrIZTuBnfAIxv7nXvjiF2+dzR9/9s7d0x/6wF/94Pu/Le7LMJpns8ck
QKVxNASDNyQmfoJ706EFkPGTq2R3aR/U2lbCSRxmHis3zw8rxHMZJ23YwhKnOYxeDubV9Ouz4/ga
z3MW5pHnS36BKmDaBLJfkLmWeRzHmGbTWHum42g8l5H1vWbrSazokm4V8dvnR7PFogb6vGBz4W4m
Cfag+5fcec/60/WlNA8O1V8ascKpm2fo7Emrup6T34OHqyPLe5QkyIeZ70V6QL1vLWYHrJblzNgR
Px97DIQdHQfGwsWcGTvlPrKI+XBk81hlMevm2i6OOJ/Nan10fOQyZ81sFbOWTVzCP1OTVR3H+aCy
Zzcx2QgbsJghx2pSHUYyoRLFrFFJ3bm8mgsNgODW4iTOfLslX8TgJBfiZ4TFgnpQuD0xdbojEu9a
e/IG/7F4i2/xhMhqcUQX8IQDAriH0OeDOMmljNe/1qhsj7cwnk/xjeCRBI8tTnIRjwoC//XwRy/J
3n69pHov/rWmbH9WfzRpP38fDIVlj+Mle/zNlnsDLc2qf4+CxQefi5Y9JjieoTO75Z6iCx6nrs+2
y+jgOI6QocDgRXzyegDaf9045+vlD6vZYELirNEYuYDfXlKEvuLPVQzor1cFQzvIDt6gKTVdT4Zo
oH+BrnxZ/mO8oAliN9L4XcYYcLz6wxccOt1H1KjQ07Ts/ME1EiVGHG169fZyDINAlaX1h46E7z52
+SeOXj29LXufukPfUn8kJ9Zhqfus6fmJefxQpR6VSkyS9eAENKb90e5XTM9nmpJefu5XXZc7f/ev
jjZ+FQmON0qdwPSpfi3lOPfbL1zO6/z8tP/CvTkqzWH5IJ02fCl2bHCQIVBCsXwyZ2qOdBmJZmMl
XNCbQL/RwTe0+tG3Cn0TZb1RW8jBKQOHq1H4Q9GTaaf8yAG1sOG6Pq0CoJF7rtSF3Gbt2oWqWbWr
77ngKFsG1bTtrWOhTiEA0yhuj+rZpSM7NorhpZIDW1Jgzg+j3WadWcnjuSRtTCJlR9dUleUktrRV
zNyAxjw6TQNYRRf5XDK8UZIb2cPLcqm6z8QlofVm3NVnM7R2ttAZ0I1KiOtqQfLN4jROVCNYkl3W
sT28jp7hvSolh/dn0JZ23d5osm7dSEy2pOwGeTTwMUGlHa8Ld2uYp7LXVdWz/X3O6BlNoMp29sVq
uwzSetPBNAksJI/EN1OElBxUx9H7o25p6magnIiaboE6Dh9lq4IVhGxG1hRCZu255FV0+3Hj5HLy
DVUa9318JN9lGVJ8NqeDBL0jKCYpWUUzk4rPa06veVkX56hM7EnZyokAdatuiGh4m/VmYdzJ0JFn
EJ/5XPaluK75vONAyjl13ByivbF2Pqqx4Xotz32p42hjNdrw5SnXNR6cPHc8boD7tvNR4X64MkrG
Krm+z07DHrO0Y34p/1hprXv6mrv4oK2dxAKCfc8gXpZUg+Q+IFOoDlVfjQ+eC3EjFYojWiame/dC
2Y3Q2hj5DY0KVYrOZzF8X9Oyyu+GZMFHYNx1mH87ONvpyk21mABKpsZt0hb/mCqBpVjCBS4M63Kn
JJTNZgslyvNpylddlQ4efNW4enDkR4rbFzyyxv1yPxo96EmvnHzAvteePE3KNXcUOLaescgo9gd+
qOrPCF8dBbh9uCMA104l/NYVycJG717GYQMBrGjVatinaxaiJazMGjUNH/qRqiC+ekLIKiB7RTnv
LJ9TkUviQ15Sy9sH3KDKLdBxUpkjSjBjCgFTA1gMLBV961QAl9PGukDmoJKFFYGSOEZJEC0vlfkM
VkLr9UphaPM+AmXDq9pgnfIQz3WdynInGjZYaSYdR07VbIOXc7nXdhyv3G7zxUyiMSDmeVbudtvd
Bm5OqLD07ERGazzXmrGQ/R4JqpJhhUZml8ymKFbP2NreZy0H8nn102lwPgsyiQFthNRkSP611fip
zfsuDo+DqXvBcK+s3Hskv6I5FIdVNVUunFi8qWfguoz7a6pxmOho2NT6Xkt86BlbfB2HmxkguXJd
03FIi/bYF6Ig777cJZG5bXpmZXLVsijv97pWo0aZXIPC0BMdf0/detVGKUvmqjvXjyrUEKj9Q1Oh
36XljihNZWJDNzwmUVABPp9pjHyGbRxyqifo5t5s5kuUAzfbzRJeEV4B20CQ8XVmDlieKrLeBnWt
1GkTq3lmVaoB73qzdvOQ7pe+uhc2LHhTkp5zPk0ktqL8pjaG7v6gpR2vb7mrNYJRHCb3bMNfz8ZX
jY1dq5xcml7StbI0us+ROg0Yq0D1dGEjrWepiChYQuMu4IuJbV9Mz0yNw25dmDa1XOjLdp3X7sBZ
kZ/LK6A3Gqkbp+5x9psQm386H0JuaMZp78h0m+Aoe1+XOOwk+KcfM+QvyrNAn5fzsEUPwZjGWUnu
PNO2HZc7ddn1kixrJnmRck6dNRP2q4ifxnsAPTqtcb80+gBY1FpNX2VuDOOwjw9phibOwOxfIoiH
IIsZJcXz6vbhutndhTpacb/abovhqU2yfOmPfm9X9f/VP/rvlk+9WZ4Mlo+he/kLL73wp39yevbw
1s0vnz68U9WbsljPZyl4ApVaeobQkqbHB4mrkrYazVZQ5gg99BTDLuqS79pQsYoseQiNd8Leiwmp
0cGO+3X5OrR5vJ7ad72qRamJKMo2XhLjd0qyNPOjuGjHZL6YLY5vFWWaPv7EyXO3H+528SJcniTF
aXjvy0Xzcnu6CtP4+Mk3/bc/+RPve+93hVGQZYkX+Lbnw/gzW+mqkGAKGkRgGVqXkrmjzrjdpcko
WdLDe7ubt07f9wM/GC2OB0kvu/qLL71wcnLjxrPP9GOEZU2uvSp2t1/zs+jk2afqzfqVF7+wlcTv
8cfe9K53YnOTzsPRiwbvQ7/++//kn/2/+RNPF+XZT/2d/+gD3/rmbOiG9MnCyyQ1k5WqasY8nTUt
4l5E2UNy6DzVRdW8WnsKDQuH8fxwHGb89H1lleI9NoSwQ3n11fG8YUfjSAFx5Pl6wP2CjlNSlmef
V++3LYZLq260ZRSnjB/90dGxIt35bEYxjS6VPLYsJbxkc92/mEKsdYlUPWLT0JbNcu6DVrp8u32Q
LLj5cqnSiJJXD8zhp70+Zhwbr6bMD4iENLXb7MyPjlqOM1NXW0lWgUx5Lv+cjgMSGxOV1JhG7DlS
U51JbSHVBl+n+Dedh5KoNPTHVhxWww4pGo1uPGFqylxbu6C07UBbc6y7oypmRBO92NHhCCaNtH5y
GkAVcNT9gu47rO15rfzTSVprABxu9A6gIldkJo+cD19Opy8YEv774xuPej7/QTGgXw9+deH5Tv91
ahR81XM5OM6F0S6Aohd+0XRFfp243KEf+04V2bU9TXBO3/NeD9pmBtGXzCXirpHKYXb+RfL0FUoY
fx6T65D74N62fuLy7B6V+0MPDf69JFCuB/Q1UgIyD8i0xfb+0If9A8UW54/qhBdMQ4TFKQ5XZtwU
MUaB+7no5pnRCPb3YsEO5/VVumFyE/bzkiPQxGk0iOdglKnNh62X4Mj0yNePqcYQInivW6CwNfRY
+XLj+T3jaceFGb+c0kj2nBUYHQ3qPYz6W4LJW3GleSO1swM90K8osX80ndH+lNt/rRg/ULgR3sqm
wXak+LZeu47jPL6Hr3Y+U99wd+evCnDu81PhaWTA7CQzbpB4r3Sz2tth97CUXHKSyl66knQ0y5O2
k5yyns8z2i8P091CgCTVdEi6BnMWTjx97uc6FqnkQDJX72oSe1if4lZuSuixPnp13lN6oMv+meX0
6gM2UbkdrJ2XT3+bWMFrXr4p47fgR4/ThEPzDK3IwZ0vTWVzou4fQCvWKyUaSD4HCkPTKOGroznP
PgukV6zTY9VxJOuigiR8vSvIyS1hxMzWXTnpLQ3uRpW6lG/ZsvkI5nURW0a5KpfJFpf5pTwTcIVY
5AvpEwvesRMonLg7zpw+sjwLzdViulKAbgkVQEgsAfQbJbMBx0XSJxlHW9HP3efe6SPDRUQ9vne7
LbcuHd2zQ6v0DiEp6NPFRplkohK+9+ZWUebp+YxeN5AAJOM0FRvEsOXu4kTrpbCh7/iYJNmizZRB
n1VRRPuOVYvAENuHflcAfZaTkwOdBn3X2xaNfjbLSRWpUjNOac5nu6NxARQzFku42xVWgmOz2WKS
GGu+qGtMNYVbINN7aNEK6mCG4cCv06sQbPolpQO2YJjGo3Ug6Q1pfaZpLlvRg4at6GEcV+RV6XNB
PyxYbzX7A6DOrG+NCxQuLTCKK5OsndLJRhKalIGIYd+JPkEE2bOS6AZ6UKULdI47dCkpymL/nkYG
GtZKT2v8KPa/QluucPItmzQn6LNKvUeG7MYumb4znn7eaGWaQf+kSyr6i2PeBJhwomNxpxcOkxbP
SOPtfbpt7Uo7tXU5sAtWf9W6cE0cduMM58e5PhHUQ98hxQyztjNxCMJz49C8MaTm1eDchjXu7SUm
6CbKrf+gXsGDEfpAkqAFtknwZ4BFfGSjt5Wq6GyTxNDbGiRaigb16gSjIU3RKzoCfgZnigRGmSB1
1WRpTipcgEoP416a5YSh+xBPsG+6NiLDomqaCIL1IGrFKm0pMZbgGog/ssGWgXwvy2ctyL09zQZB
iJCfyKzcgfo6D+DCtJUDvEe73ZLMYn0f5Yw36zXisNwfxL2013hlJBdb9BSPA3Qb8kzu62azBm9x
aIuKXnODtyvq+eJY7sFuV+eLE7S/h/H86Ebbg7/7xNPPRkmOeR1IHB4LeNiqCnw1m2X08B5jKheB
yS6LKfypoE1JYWvccOjEoik+YxdRp/2GujV1MxDLV4dZoeUGLp0Nu7sSSosM0E9wVTd6o5lSKLV6
yKLaUc/6ujhs5fw0fhrUw6wLOxOH6S4lr15PX+ro8jjalqfsVA0vvZUY9m0nspLCWIBsRipyyQWy
lR9jS7iysuwmxddZqk4vWkguTe9IpAHH87q6lQDo5Vh9RuCAECdpkywdRq1yRdAGH73l4iRJ5jLY
yY0n8/nxGERHNx5PsqO68dJ0KU9UVpP50UmPJR4Ob5g/m7UyVY03g6dKIOT/Mg4r+qyt6IhXeEjt
rtgsl/NeJlK5XR7N5c6vN6ssgatX11RJFMpBW8sBVIDIaJa7MDZViUIo5LCLOISLIknHMZwWu1bb
icqiSpJMJlsHezpglzIT5EbFKaQh1AyZbnjaVF6ayMY6k63c+2jkooYG7iqRbHWZVsDUFGOM1Inp
JlGC0uXNISIMJVYUdzZ7BM+lZIlDhWKyJpUQN1qDVuUj696BO5pQ1QN8m2e6dWSfugcX3xGOsc+Z
D8XhQUP3wbzaedJOYzMaR5JEElGq/PkOfZaYpm1AYFaioRgzumFHDmb7XjnBxBn3G7UTKIwjZ4y8
T7NHs0v3uMU18ZwsgUk1vdePTbf3eqWILWEqqc4o7xFKNkFZ3f6d3/itcPbkB3/ox5ZPfYM3sILc
92cP7//C//nPf/s3f+2lz31qdfpaU5927SoY6yjwJE2UbFDDRYqSDNKkBq9lMHhB2fRF3VZ1v9lV
D862d+6f3n14drauT7fV2Vai5bjZ9qeb7mw9PFw1d+9sXnnl3he/dOu1W/dOT7e7si7rpqqHh5um
bkM/mvlx3vReI+PG8DDd1V3R9vAol4DQFnFf5kE3D/tl7I/FvbP1PYka/thFu3uyY9jdeGfnP5st
58snlmO3fJtE4Ljzsz4ccxuvAs3TXNyjBkJDf4Je3kd51LAMaIplLsvcdrM9e/ELt775W96fSJzH
AuuVZw/DKD5+8gk5QXlmuDm+31Z4JCdPPCXpwIMH6yGI3/i2b3zHe95Ds1I5USYJQbApdq+8dvPm
gwdtkH30T758Vvl+vmjwemUQRoPT3ULjMPHWgbZwGvcGeWeNxJOtOuj6eygO7+jf1fpe7OI5jShH
WVgO5tWezauneb66BWJ2d6h1ycsnV8cqA568KrZrbqbjkEM9TpUcFM2UAbXsJ3Py5MYNOdZf4YHZ
QHTVtcFRZUZR7MY+L6NoFzM/l3Wqaws1DZY9TlG4fRB2B7Y1VmINvRmMm4uW6Bzaq3mj7rC4FAa0
Y820NQeoMauJOiWwTUC6GLj888I4CkwnlKbRJUw9bHWb0BnjO1+b1RKqwylby44Tm3Vh6B2UoeHL
MnDVoLXT7fZgFcz5K/S6avb8ROo6aIRJCQQZoaHACbWhe5otRKN2q9OJ0oifKPrs4vkUj3JwjYbE
afrqkl7dgE/dWa8HoA/hJAdgza8+DuEje2ImYD6qQLNbOy7jUd5/YH8c/OXugxWmOIy/TZigw1RP
+PJz0Sc+HWecjGN/l1mFjUk7dzrT83H4nvvtF+bnozDKFeZ044TncU7v9XHnp3gpklKwoIi78r07
YCR5JQjM4yslOL5u4HNI+DiwOHJg/oKaTtsfCcGRKmNSoXh6T/0LADqx3gt/h3OUcphFaj/1pYve
U/oPMsH1624c3cwDghyvou4Hdt8+usChcmkSHwfsT3HgMxbHUey8PtjKYaj1vfED7Kbxzkf/MsCF
xO6FtCCpFHcnMRFqC7nnx/wwle8icnxcrTJBu0dXkVXXdn1LJT34gccosuM0XGsJw32sfQEWh/Xc
jL+utSQweCVbmzuWNGNnYuOgDQKswTUBTrZtXZ3If0su0dZ4jnHS9sbSjCHA3OhR/VKuevcUOHPX
hXGYOlytXb7X8nZak9o3Ye6zhfK1FUJlFmUJ11ykhwIDMOK2rbAvylSOsyGHC13c3CD1uoSrTJ5y
jWndkGjnuOEaY6GFWsQlSYe9BIeTDtDSsWZmVq2yd9RmPVV+fcaPKMdNtTgyLU2rihaVQFCrh4Mf
ecRWdALaYU7OOJ/llqpsDrQHTXle8igqdJLOpvRh1Q5jn1qpI3e02Oot5dnYeVkXEZJYfUpMoLFr
Wxa0XQ4kY48TdMmVVZXDKhp8uvligcZh+UyeyTwo62q5WMrPW5sOUoedRj2NFyW1/D+25sHDrZfz
QvJm3Ml4feSYd6aMry3bjpUArw88nSBOG4zTQXtQVp8OBn491Qj3Ch75hNOt8Khr/TYtkNUQZ6DR
dE0oU4NnmMQZshq9UXoPFaXVDkqrvGzYFjpOVQ6zhWRXY115M1AigqrwspmvUh4wLWRzsb2cSpmM
ep+NBAdwK3OGVgZO5T5Ac9CtywI0ZE9BefdwjbsdT8z1eGpHnia+KoonGR6JfvjMbLHQVkGdJEyy
M0vpPdfiJ9sk0vEC2oiD9jYVEpH5Y8cxv5St31TMoGYFSXOJtX+BxRfjGAC/0SrPmJY6q4Sj+hiG
GjnhSCrcwFc+UlkeFevnuhDTi0k5y9q65RFy6inkEE+4jfvWb/6iQZV2zPoSRTbO7A2sVApJGwMn
HHxDNodugxqv8zPKnVe6rn5Ykn7ZqIzQGs7NXU2goxrC+3vcbjd0cg/dBn6aDdC5G+xCva4J0k1f
i0vrgn9dy2Go40zuc6J+zVflSwrBuJq0XVLD/TpF2+jIrnfqsoBYHanMbudaGUz8NNIZrUqjqBSS
aUWncw5/rs3y2A4lKdWQSSlqwRDtVMdfXQd7q2VUFpP77HkZG18GYiUsgKElXy1ckvR80Y5lRT0f
edMLlnlysKFLRWrkMxWFj6iWTjEEmeSlsTG08VzDVG7LkwvVoWabAqyEYGTftWV14X30NXS4gpOS
WDOLhkuU08CFWC1hoqoW8BTq5C7kWYrWE6pYhNDkbdIkH/GTdpazf6Jp4WvnRZKIzhbHURjLU1nM
F+hWplJBQ5p2CNegkbBQqGxBZCawpugR2KnsP0MgNVocEIr1PTVM1hVZZkiLeI44LFMgTjvGc8TP
3kohmQucIbDT0TdVzU3XZKPBpKlHxOE+7NpzcXhgHFbtoCl1K7d8W8UL9ADBRMZJG4nnbNkGk7Fv
oXkms1jHscE/dzKaKpIz5dJSVgvSIjLOwOtC3tgkQdxp5AEkERglh5iNw+ryN4kzJj50XZnNZBrD
CRhS196AD0OuVBbZbrE4koxccpej4xtRLB/z58tjaELB5AqQBB5uNqPcc53lqrakYv2eaitJoAKt
nqavG+IgMFrc7tI0cSD41EV2t9vwRhnaGjVbsS5EUOdYLTBOYMYJZZxtwsCnihksgVfyP1D2x2oy
Z17RAV5EylEbV2Q2gdKM0ThilbsClomg4laUZgLHLTaweEkdEjh2zmTSsiKbEKFz73VFE7yMroOS
Kl+IwxZG2elMcIgP69meFoDPSV6YflsFrwtdnvakwrLIZUKOXmttlrk78KxkJEB5CSnaIq2fQd2x
dzzrXtWfemO3zuw4cDnzeD4OA3DXymWkrgaG4HEurzaEDO0UwXYJv5piGpjVmPNIp0PacQOrS6CU
jepmwlY5+BAivNROck3Toc7SJBVic+uUxFi9G4FpPdFXHu+xfL2pG417JhG1kkqsM5l8GEp0/khr
SoC7aRAN7a6qt8EQxmFftOXN2923/NX3f8d3/8cjTjyS4FiWm5c//9mq2GSxBId1U61kbi4XEGEP
/FBNLAOS03u4iMv2CepBTTfKf1dVV5SN/N0VdVk2cuMHL5DdQNNKjjpUdb8ruodnxSn+lnUhU6/H
wk5yfVU02021WW3rZiyKpqxkhkRpPpdZhqq0PCMPnXbyK6zSKESk5R2U+zRPJbLyeY/B0LRjGMgC
k/lJngSD137D02//oQ+8d348g6ti1Sd56siwKlWhIaikUzdYHRUkj7G+bDdpGgf1bleeSiBrhtlf
+bZvQydyOFJq4/b8+CRbHFUN62OeLwvkdr0J5vPZfDlUQOVPnnnm+Omn5OxP7z30hwrpNb7afeh3
fuvTr3wpWszkt3351c23f+u7nnh8IecbADMtk0gyyXnXtAnjMKTtUsCXXRNHqOfCSjez669rLrQJ
7cU4XNdjmst7EbZNYOO5ZD6oCh/Mq/fjZOfjue4XJA73EmmxvnTYw0Ek1o0jG41ZPrMSRiZPcwFZ
fyIT+Oj4RD5TMX0NQqSmjpCezec+EWG9Ck2ep8/LnU+hCoTWEELzYaTuVNKfG9tVdLc4M0abBp/L
q6lwnVsFgMSpC7IjR9apOfHowuX5l9YXR4IuNZlRMStjZMIZpRtPhuiampNWbNrcFu1xVM2oyIpx
j6qhQcxajVV860QSKTDC6gKwudiE6Eh7JWnzCHkN/QAS9VglOJDUUa2rC1hpbBmmiG9Iyi0LRKQS
HLa3lTGkg+6Huj4wz/c4ckQh6Y5BNVRUXXEbpYBOCa0KSV+V3zpel0rAuaBNmvahcXz/q+EboeIt
uJl996jY8Z5nRs0o35tc11/En6+X5O+jS3BwnkzuQ8T7IOtiYvZrDn9T1ysjc+yzk08rCiPtwSa4
094yF8mbxfHiCY6n89ZZFJrmLW4JL5yPPhdIcFzAFXvgilfduisLGOfxUodzXgGLelcd6Hb4AO56
BU57FRf46wxAX+QvIxOKfMdiPv+XZ6rs5sD4Zoy+pXNfVuy9SiPGHyfQMpki/rUSJv71VH+HLF+/
wZ5+a/rI9we88ZheE6mgc+0V44Hfvv/MBSmS0Zn12XaTYdwrtOFtSGCLhzmdDCMPooT6wMAbAjAl
Q93RsyEF2lh750TbSH75ui7R06586OcRYf+cfLnyGa5lQFOOQp1QNO9FSqyMNNfn7r+ucUYz45Ws
eP0TdO+GfRqj4SezHGrVVRzVgkz7iKLyuKt6aqHiU2OPbFs5ucgqYCxGs293l8/Jm1MnjTx9eSL+
/p5LyDIqnFSEUO4qm+unPpijDYIe0bHBWaAO1p9dQWfVIyZGbJQTuBsJtbasn9S1Xwv77BwPnJ+D
bqKm+sgyjm2i9LRaTts3bs/SrKT9UUhWAtMdyPUujo69cTA024vXlVkKTEprL2QDYQLpxhlSK192
thAC9kI5WFCJktCw7EZQtpfcUe6E7FDSOB39UXYf9B3yaPoRZOjsrqmUGNo2LFVJ0Gp5P+0do5BI
awRAJh1nyqVF024AJhAf+OgrE5YNXuCqW5ArU8ya91ldjy6PI+8lOrWRUWHyQQzHN7Ufp4t9oCPP
7n5V1EzpAONAnin6Q0PKXo+xGWcvmChXjL5CjqNCIjKSHMidVM6gfFjRZ+2MVocuClo1mvQbaiQ5
gHjcaCU2oKqzwGYT99yHzuyWaqfBdrtRnVCOk1sh3RnBoJqCLXuQQg4oHJk1Nu3e0oDbdGpTAk8Z
IlZRN1dQSYVfnOBdw97qOIXCQBCxh46cDsKL++qxf4kvMPJFmJ6PmvvVMPcLzwccLmry8g6jC2yG
iWAcUEMFg5h2ww4xgTiDoYqoI7AaSrgaUrDXvfFUallzFKtMErFnPEhSuUCDRBgJjlBdjwGs913v
2iCcSwyA9TQyutgArzdAB0BLacNJv5FtXNyvpNN4Po7eNeuCd3UD2KVxru1PnKqFne8imy6p+7XV
DyYrr28XbtwNRSsUXdV5ovHKsOr2J8b8gzr+xItwV33eulEpTlSw4TY4Z3yoE1MFBCxEoQPPJY6U
mMD+xfTvk+ATkfkom0NbdYOLXdtAXqPrW+o/0P8a9VoUS+TFnGUzY3QGMrXPaU9mk2wXNc5Q0wMM
97pJ8Uvx8iapaSaQV1UD8kLePionLOaqeIDWXUqCGFDe3B+cj4yTUnkDB2xJrpx/przXI+LwBi+4
p+/jXKZwWWHbyeJmP58tPO5jZac+AhwbM9maYkwvzxcpmqwHSJS0A60gI9IOKAClUlG2CpjZ91qx
eH32Ixdiz3X/4CGHfP52/Qxx4OLwPn7icnhbLHd1GodjjcPjgTg8FZx1bldXxWEZB3zFSTyXEwvB
Mm5Y1HTx3FwXduyg/u25tKqskiQRZTZoOEMjCo3nquTAlXm0umoDZ6tRiuflNLoxxhmmcQeBNbQF
YAMj4TnNOLfj5fENyca9IFocPeaHcVk1CeCGkLcF0CvHCRmvmhlbv+Vxz2YZ4/l2uVyg/AAUZgFK
eAPtCytVjHXbgS+M5xJnUOqeyUzwwx2W7wWEpLdg5cv9KcoKFH4VqspyrOwSlCJdVkCmDvW6AhT0
Kln0sxlaCvDgQEhvzYrjU+aFMAH1K1FaGwDFxlFYEx5SOMYnJ1eXjNHeTHX583GPjLapKuqQf84g
IJsrCxbresc4nHICRDYxDiZd247Ftk+NNfeL9uMADSdHWMcJXbMg05PRMqpGt62YsJvHaUvfRY07
b/+aeJOUfvKZc37phhBlztL3JiqELnsPuNxweTLf49mYrh3YisptsShVzXU85ToOBN/mRZq+ai+O
7tJJv3LrncrBOUAkdFr/1pVU8yKUA50ts7scy8jijmgcMamanYRveR/7Vpb/oh2adPaWH/ihH0Vy
60cyde7c/sqf/OHH/tUv/cJmdW+7uts2BdvjWuT0hMkYXID8yqtUN3KZQdsHm13z8P8n701jbVuz
66DV93vvc+6977736r1nV+MquwpXuWxHlLFJHIeEXmBFRiBDfiDBH/5i/4A0Ir8RMiESBEUowUgB
JSix5QSDsJNQLgcXxo1sp5KqUqXiuJpXr7nn7Gb1zcccY35r7X3O2ee8ex9JhMT11fOuc8/+9tqr
md+cY445xrP99tBcbXe7veztmLjoBiDOVd3tq363l7S3a5pBAp0cnNzVqWRQXS9bRFHEF4/WhaQ0
khZ2Y9M4XYsMFj220UA3zA+6fmzK1rgcenCcnuMemJny4eNQ12MYeU6/S6dDGKVdsDGen7t7x0uG
Puzq7sd/9A98+ru/rR9kZ3GTaJLneG5KadwD30UNul3f6zS3dJy2Lv3ABc32+s0wyb7+1vYTn/qB
MC68QLbSbujr7bfe3Dx+4kXZaNxI3gv3kV5OTvHk0tM5jTgNsgQmv9Pod+Puna+tHr0kvyxf7n/4
K//j7z17N86jPHLqYfPqZfpd3/FtcRY3fRN6bhikbWc4x4g7D7w/KF0wDvuhbrvqu5Ce5tX3x+Fp
JH1e4zDFE95HXs1d19YLNs/30ZNQzo1tb6ens5J21i2i8L3mjezjbmDFpELJgZqUWIV3NLMpGKj7
S3ezXvB5PDrrJpcpK5gG72F7gw19fyjWso/LL9f05da3g8pN6VhPXVuXumPJG0/IJZa8bIksWCfT
cszyo2Fuoy5/N9aR1GKhLulorKrlzApyp1Jy1uhbzsAJ+gzwWuOe5sNqAKbiaWoSOGtMe57SKqk6
pWNqIQWdlJah51m/F+to5wT2mYfRZ/lTh0HMDrdRjepUUUQCviQJLcXTFt3WhQ/KG+A4aeGc4ACn
ial5PpXiW3H4YaGJByRPzwBQjvu+wboj1mT+aUhe/H/wz/Och9MC8PSf7iOt3wUGb+F4S9pwS4Lj
1vHcgiXnm5n4pOu9vy/7Ijine9+LBXdVoRvNC06Q2+f9690D9d6iTb+nuAaXwmoem+SYP/WAAfhw
RD/3F+Yn6M8HSCg5thZFKX9fKdNHJP+9voGn+QrmpGzHLDhVZ3veTgiNL6x+7qjjIQFj6L2jEMvY
3aKJobMkp15JOJ4w5ATwUaB5QQdO6bqnnZDFseq4DjsqmoJC85sIMskUsp24cElwAykq0nztgusQ
Z6uNVBqsJtaen8XxJk0v5EUQrpL00nES2VNlT5JKQJaKwlj238koie8GI/jk8TgnpMKwjoPnJjHn
9KqHOC3X0Ld7zHTEfO/8lUowCMGwIOt5oJafzrjbRHkZFbyBMt9dh4Q4R8+z7y/E8/vaMr59bBx9
i6McDwLQwSzhp5NrFGYNcCXkcsWxHyYOqrs0SjLZ7PLi0WRC40Sr1WPHifrBXa2fOC7ubaq+WpzI
pbu3hX1nIrzREQZSBRcKraY7kjGoA5vm6Cr6To8FHU73FdhSpox2jBU1XigDCkfKXgsHITSch8WN
V4mu2nme+8O+6vSpkqZixH2/2A/KOm3O46kq+MbIUmpYESbpgU5Ecvdtr650uk1tpoauLctqmcRM
MkU8JbUqVGYBCAvWOcQwDkoO22ueE7c61EWxNiPoGxuyCeR3kjjz0AMw8kKuhGTtGDz3aF63WWuS
Deag5x3obCOnyowRwQ58UXaewbPBZJ+eH7YNKIJMFkAF9064vfF7yZ/tdgsrTMmv+4CNdMwSoBEB
or+znGd7vTpYP2HeDYwDsMOWda6vr6k055ghJOY4DJ3Psf0eI4fM3nodqZMEcaYYK0uCLLMDfXFi
HI+EzcjtYCEpeZjTQvjU5QtdR8eHSXOgmOys4KHHc5DrLud8i/MczGaD6wF2kfvZLKtjKJB1Oq4D
qnsGQroej6zjq+KKrLnd7tQV4XCQty8SHGu5SfSfOODfqUyzXh1NYZfJPvmvHFC53+sDjrdvNspA
lBcQdYEqS7QUn5Zant5YR1P8KEmqw8GOAOOydtpjUMkLay4RzEQJMjHxQicWWUVXdc3nO5b7ZxmO
sc5I8/4yUoKBQdsh8hu4lhCtJEf7vdCUiZOyPGgsVfRZn1PONfvskKvGq3XHVoF+BTu0elQqt1zE
8oDjSdid4uBCNCvhzM3z2d5d+w16rhR0I4UQyncSTPQnztLcm0Fn9a6y+5Tj3Nqn7uwL89zWPXH1
vnXui9sauomIHF/YeM4Bqfl62XVABZAAGLDUAfHcUy/Tk+cx5w2AeKUKgIjnAHuxLyw3gGrZz45e
pH7LvSQ1ajLHvczGzwzxwRrsYOW5Hu6slKQzGvBrgkjO1QDpQNdpu5qcfWgFJVKlD11VHZI07IdG
YmIShajm6yoBydPr6ipAM8Nsr96OAjfwTdeUcehNQ1vur2JVFJlnNRrgd/iChAhTOVfb6yupUcMo
3G2v0yyRb3oo4Qsq33h+HiHBkcRAw2ebvrFTbUozlYdDyop0t93KyvId5YW2fOqy3KzWYGxVZZFn
EEMoD3magKLGqhWGSFWfZysp+etuiNJCUpHdtgzjVZisq9ZZXbySJps4XsfJOopzSWEMYGOvRXiJ
VV9bYXGMO8j3AkwAZQmPN7ZkhD56ogPlj+UaaBxG9coOXD8OroQp+p51FL7vbF0No9o6ieNgVoiS
4CNx2L8Rh/tbcRg90VnIsiVMoEHpXBxGgYzjwQSD7i+Wx6nZmk7kLKiHxjRVlqhIwsJzXR40PxoH
H2EqwPHIOrK/yIOuaQ8ywBmJ1juwqdV10NdJ5JjEUlm3H32pysNQrsaTIFyn2aNi9ZLrpquLp66f
9qMXxnLdJVbXEFR1nbJCqxik7LJJkzyF896BwXYsyz2YcdMkn7Ver93JPWz3gOcQ5ZqAXx4TzVE4
Y/pHv1NZk1JRiDNyhKv1xkDHv1NWoOxBmlNRg8UOh0UxwfQODHA/jKuq8SWiJdmhquWkOF6831Zx
lNP510mzQp6qpqkk35Bv0bGhJ1WFnCaJ0TFcIhg/OYwS2POM+OlHcO+kaWsEp4QRQCHHoWz87Bg/
sQmygTFT5MLKnudYkhDATElsKc9hOM/4h+pfr9OyjHvWiEVlRkO97twX5KY6cJ8ik7ebmBxq4NJo
qQp7SNiY781dyaN50TTXC9brRXPjEyk5zZnvi8MzSO3cyqsXHWpvjuTGJsZ4xBzdvGyIdtQcAodB
8I5DJLH6c8SzchFF7TFgR0qBmePnwCcCk1LKYxgwUzjOOyB7CX6gvZ+b+XDLfFiVtT3mw4NVrgEn
K6irfhgrF+rSMZKiMImD9MMf/AjOZhC5vvO5z/7tn/8bP/Ozf/V/evetf7S9+no/lq4/0BBULro8
s7JHQES4wfDHULb9oeqeXR2+8eazr33j3a998/qbb16/+2673w+7fXe1b7b7brvv94epaYDBRpG3
Wqeby+zycvX48Xq9yV567emTV5+unmziPAmKNL+42Dx5sn58sVr5jy/TR+tM7rh33nrrrW9+83B9
XVfNOnIv1xnynyCuBqei06yclJWchmo7lFemvgratxKzDfrK6yEX30erD7z+HZ/+7td5ZfzUX0v4
ZbyyeZoke/I87nZbnZ+QrEypuPv9TjYp6N/I1UmDej/tt26xufACZ5A44iXNrvSjIIKpuBuHPiAH
tlL9NPbhqCI/nlB3ypU7HHyJGIerw9Wbsm/J5/7fv/lbX/rKV9Msvsgzr5NkeHjzzW+YzvQSAEGP
SmXHCeJB4+cS9xiHZVcZbb0g153GuUt+fl8clrBkxpCMHOTnUGYC89W5L6++s05yjOesF3RfWOqF
u+sss5IYeYPPHvJG9Z9AYhD6lZzV1WqCJuFO8lLZIWoGycmOG855bJb5nGzTdEJzXTnn8i7k1dOE
7t2qkBAhH7HaSEE0HXZb1dBgfh4rnTlOFpbJaV5t80YPmh575N5EfmX3V1vveXtq5lEhjJUEsIfR
WWrrryi30OFQcn4i2u32irxz5/IVBF9iFBM2S7aQ2nMmiYN0jGeM+bCCX5puzXMPZhY5mdQSTed9
NbOFNFOrIywnx7M/KPXuiJMQxYYe4PxC627fX1gdwYmiCNeZ8/w7uM2k3V+LbxDAQeGgmTbzWCCA
2g48SV8fSG7P4iRmxvKOxIgZnTwHzTlLPrzEc4tv3IfL3QMgznjUnfz8/2d/7sPl7sPfuHU6er0m
NkkWlOzsdblvHX3uFseFhTY0ETA0M2A43/++UpSQwHAdagYE4/8rnDOYcU7/AZzzAeb4aHFX39rY
kJTzwgh0u//6c4tY3+ZD3SKR3e2680V0/MeTXtFkbFm7mKrxYvgSS08po7zY5oEP5nSGyqgZP5hf
+A/Lo5xdhwGLNDR9OxFD/z4se0FmT/XLFT5gGgpefoAviBe+6i7PaaJqVvrQax7tP80/GTlyibls
wiIM45Omm0YlLyVeS8rF2RJD5FHCMkpcN5E0rqkrORs0ZOgwTSD5d9nEHNlGla7p3TBgXhieH90i
6uTOdFdXbdZ4GJ7mqbxAkz527u2LufhxUdQYL/RbOFaee2R5Hyj7lII45r5WBgSKffmOZux9fUHJ
4rn7tOAdD8ok0Zh+VO79aF/gMB64ofUWWn5NT5E1FlcwmiEp1EaCG9FskKYW+UqqRsxYSZ3fO9T3
TBQDIoQ60YFq6tiwZXLQzg88kW65T3iidbzd2PPszJwRXSdS1EO18NTzkPu9nf2XY1ZC8TKYQyWs
SXW4ZJ+edZbVQXXQg9f+ynJ15F1Snq3W6wESHJ1asUkuohvhzBFedJ8ni8uopCmARUM/aPA4yIEt
ZHOWRAqjZ1L5b7dQkBzVhSbh1xm1xFXTrYk4EXPi2Y8OinXUmvDY/M9zuZXL3Q5mzT2zN8mJOQW2
CFykq0iy1BH8bocJYm2o41nXkpnBZmoa3Chx5PoNvRT34OL1A7iEYIpB59FOXS3jYEsapC+kRtV1
xt5By2zyJGviOshKU3vdl/PcU5jY1czM89TjPqScRZdmkmk5ADtieUYC6BK7Pczr2oYzcaahR4f8
MoHg0LN+0IBd9AXlL7tiLbeo07cTyGGOL7ekF0g8gXldxqlee36kPm8hCwAepXwvOkTr8ZC+IRVd
TqtDCH3KP4F1nlk1lTzXGT1Oa7o6zh/atJsH1nWw9J2vO7jPRLEz+cmWxim07T5kmR1djMGhVv3T
KJi5HuSegAhM+ekqpwQH75/ckwpqNmApgbVli/KGCmsugnf6hNoFo+hQHXw1ktJJOgkmsk26lvyu
BsbTOB5p0ZyVbshZtobXbJO2ba8Zgz6neBw47xbQJ4cWBUeEmhmJUhFbco6O30uFRIjp9ypmp4Ib
cic3ENezBBwkvhRXnWHoZvmnxch7EWLWHYo0wCHO8pqigZLjt7U84FasECWi41L5zpf/44g0WHtE
6yzZBAU/cy4V9NSRQ5W6dnRXYrV/dl+4LwfiecayukEs6zj3mmYscRtv1ACuKcG8v6j0tqf9M52A
Q4lpMJumAg6Lbq/ONABGRFKIpzgKIKnvzeZjmorR9BW/LJcJVZmE8XFqSA6a3a5IDZZLhqavAS0r
zyue54ggIK4gUdq276gjAZ1z0oexueN2c+hHlyYMn0MIeBpoV5oXbVUdGwnyPHK2tCxhCjRRHwNK
ixNd0eSY5YVVAhnVAoj7ixyPOoVOyvMi8Tah7mSTkyKqz6PnB7vtdr1ey+Fxy0hPA7K2cyRKYOyd
/HFC+Xjkq5oqQNpeKgq5DuUOLyZnlH/CSLLxmwp4vYuI0SZFBChpGmOVPG6xDrTjawDl8tVbGO7h
aWyaCps7lUQ0Dg+8XhN11RNKOdt0QrdLqw6JKGdGydAkF6ccv8S8QC4o7t4U1OlJlQqonwtSrQpB
qpyabmHqJ/ZwHJ5RY7j8tRJnAhvuiJwucVgioWxhgW4rfojwK7fkNHVqnZfNnDuVzZkVkyHDCkCM
LRMdE25bubiSvsrKRtbx4F0mOVunz/7izQu+BuVcw3kcmxyOQKtr6Bu0XrG5lFOJFkWxhhJI1cjt
J6d6tzus1oWNwzEUD6qmKqKMyv51FCb0qGxi3D9uWW0LCdqcZeELn4aE8J/cbXfFqgAAcSiV+td2
bcAO0NFmqmvlQUYc5m7icR2Oovu7LQ1mPWe7k8Qgl4sn/xRyUhsMTV9doRrdF5Cj8keHq8Pq4mLs
2qattb+ilvF+FO73gGPkDMs68i65XaF7K2c3hB+sxnMmM9xfDhWMCoaREjeEkBo0cqMkasrSswR5
WC4HIUciDCwfNQ4z/C5qGJ3ekIsos2Iu6qip4K8GbW3BOnbIZjmeXsfXepJS7UTj0Yl6DOHP2XuK
jIy9jlPcFLWzEVWrWU1WFzbcUjRp9+JsPL9RWJ2MtmihwdnzcVZ7HJO0GInpwJcOuguObhy+7HdJ
0kL31lXXQbibxhHNOHr6T4wnz6PsU1m1n+NnU6sEHHtLhuaonbq9yX+1m7i4ks7Ptc1j5QaWUKb7
1wD3bEwMdF0jMT7x3j5cyTNXe8N+ODzbNYfv/uf/gy5dyxf+0hd+67/5sz8Ve1NXPQuCYVWkYYpJ
dnn2uaHIDQPVvoFmEf0ELnPd9Nfb6vq64mB06LtDwE5JXbUlCMtOkcthZpJASTCU21AiPLwT4RCO
+RXJOoF7w25Wdu3Q9+SEePh7/bUaknEjT4ukFi7CrOfm/uAE6XXVvbsrowCodeJOWeSvLoPDrpzc
eA969bBZv9QGr+/DD8pZfKeq/8VPfugn/t3vC/zHUZ6GTl7BPMCZ45W/+KVDNaKrV0XRNS08MwIJ
nvIc1NPQj/tvfOWr9Yc+8UOPX3/Zj3zXeM7kHN5+s+7eeemNj01ThEoRAuumkZw2TcOhcsKokt3T
izByeHVVPLn4e7/9G8P1737yR/6o8bL/5E/8Z5/9tV9dPX1tGM068HfT+KmXH/3kf/jjL71y0U6O
lEuS4Q5e05feufgJDYfe7r9Gddh1/w3YlcT3Cm/kwx04N4HcmACLUZEgP3dhJoRxopO8OrIEC8nB
3LvxnG2n2EfsHV3UXsYbWS94GL847guRzc/hOxIgzjQeacN6z0d5ttvuudt20yDfNNI+d8hcuSrL
0zzWyhWy7iD7WOXpLbFATi1+WeqgHeNnGByknlJDwt0OP/F8xXZZV1qtMw1Bp3nj4XBYP3rUS9nQ
qdvNOGv++LvdVn4ih6+Y9TyC4Gn+qS96GAZKKIPa0vpi07fd7NluZuE42ZVAbVG1cfkK6tis4e4k
H+5UXoDCHZmaIpxIGEnWGnRWkd+3BL5ALUOBx0lpwzGFYFlHJ1cWHIn+HRNH1ABw0OfbU6AtmDWL
7Pea9xd4BkDuYLLAhXUvNDALwTSSObUH13g4oxm+SoOilDYnifE9+bCmr3bsZsFJ5nXmz9Xwa1ml
N2CzOU5rtaJjyktafneq/vzA/4zAebZsYZw/waM8d0G9T5naD5O8zf1EVXOymnMGPzqzwrmvfeP3
zV1PvJsfd/pG555PcRa/mbPnQbmJd/E35bLw6rmK5GphslSRt66LXYfvv7EOK6hTKoz6KLCPMs37
/qgvdJ3A963KueKTM0XyBTWvnRnnNLNJ8qQOnC+qna0Ikhrdk745qZW68yKAsv+n/vhPnBX+uCM7
7R6nYM//ox09g47GSe9ndDxtF3C+zJ1fO66OTpA3rR4rEJ3Cu2Wjkzo/gGQELNNle8BfioOPOitm
A4EV8/YW/eVTLPgBCrqdbsO03aQvjIqCG3PKmVeZ8AfXmce6Z2eYcRYXV22R0xdK6prp9647+1np
fS/haX7+Pa3q3VkK06qLOHbyDoIDUawdGyoDyqaLO8ALiwqu31kYJVXdAbWI8UKVXgeKKLmQhB44
HZbUreNHuS9l+Qi76iCCH72v2qZIsp2At5cDjBt10WIGdaJePyo64ClRmXek4zq2keAeLf6cE59G
hS04a2j01wzNu0gP1DMzi04b1eM4EVtxj9FR3z7LunucwJuUMu3emsaZJZbm+/Q4YqGcETXSpX6r
voC7FNxsIGDuszz0eagY0omgJ+BA6y9ZSYE8jF6cFj2GiUJMxnVTP0omnUugkEo/zVcAxILMj6WE
Cx3OVRnJC3tYPLPfO0rmgJbAOCVhIh9qHNUegoFczKxrGgfCoxNPkZ4XY+8IeC6lqjTEpH8ktmsZ
9/KCwMoIVjXxBqVXI9ePoxk9jNQfD2QWyQAmmr1QuEP1MRQRW0baiTXXeVFwOG5QDQSiz3EQJ7vr
60L+ie51qQqAYKI51wKDBtPjLMEBXh4kzAzHylZrFWvLspWkelIzp6tLCZXdYJJ0LYfQDyaWF8Zv
oBkHJei2B2AkuWHVtKi0p7iuBnmXh9lDiF36QQQh6QRBf4LCl28krRzkPEdINHk2RkqmqPvWQDwa
VCrjRXEI8TdMCEod6zS1HHOkOsJS+ZBBOMVppI9hotwBjsZrmwHim/KRo1Tg8kSM0BsNgV42DdaR
p4ni74F85QHn0FdjEHUd7OxoM84GxS7lQ7mOM0oSSHat28hznUFyB50SSZcnKkjGqqYyWLXoFuu4
WKfhqP4wDRIAcBe3jdS3snZw2DfrzUbuOU7NrybjS8GU5mvHjw9Nv9o8ntygbIa02PhhXnVjkq+C
IJUkNl9T3q5q8iIjneTAecCRYtPylQ0ExONU7veGQ39WfpoKHnbC2gcngjK1Pn0RE8njy4Oskylh
CifKTF07q69SElrdAmNSGnX0G1KkREbkgYB+dI5BxaqsijybBgh9Sn1BqoiULhFRKjApKKw5qNYj
MWKA8gNz2WUW2EKolNRUaX6rTWysgFpAaaOB3SZFwy1dcdBGUUART9+g/BulOMUzKME2llw/o3q/
vNzU7eCHqRckcj/7ocThrOknOf+hD2HWIFStktr3XTzOvbyIdFgBdT585NCPSYu8KQ98qKXcqiFj
g2cfA9FyoeUkQMjUj6Ri56RRgvwTZN2AjSroNUHlclAAd+ZTuMcBcqvLzGi8mB1TyUQtUHzt4/nz
C4+T7JqXKNfbsXkz0jszD8dw/1XPrulWHDaO7QtyPaMkvSVugx1gFaVR3VEibVp0GzjDNOjskXUU
jOTkc7MmXxITV4GvGV5ii0NIkSqxHVCsnPm5npQjAUuXCHeSpTpmHsxuAaqsTX50PGAbmFAzTwgr
2KaRoAH6x0yJRCiERCnYTJYDCJajgN6uKxd6COPUD+L9oVqtL+AR57jcRBzuJpiwGeGimVCNdJS4
NxrnUNXFaiOnv67aFV6guVUUGwj4lpgdUQZ3lklAnuAHm1szW7XzwgwKFdWlpGQclnq4pLb+pBGe
cr1lDgKafKYyyglwkzotGaysM6Id2KZ5IiGkquQxhCYS+NFoXMk6EuHlCxpdGbKe8q40h9KxCdPs
0nElUo3yTzhzEN0DcDkMYDEPVAElBO9QCYGWdwANI/lVHcyXS90jmMjD4UPwClHX0fCr8TOMYu6f
UjnjvpOyGq0o33QSyiSe9yO3wpBmq3LzowfZz+6vs2LGMQ6PsK71iXMZPvqYo49hx6S4tq9vBzBC
3UmVkiRHOCLY0apY3tjLkw8XxLbBnugHbivrRKFriIwEaBQRfFcjipo7BWZZEkTLYH84hEHiBOGh
bDYXT4JIzp6/vng1jDZ142XrjVyapu3TrDDkFoRk5h4Ou9UKwqMVRJmh5V2XmPVRIqROCSCMF7lj
+IJvl42Y2HdAHjG0mOtKYqxcZU6gp+gmyi8f4zBZrmVZoXfI1mOe4ZcZ4SWUocHMr+y3dZlKvEJz
tJZnMET1VeM3nEAOLEsyia7yIonkUMNyu19tYjh1dYDOoRPaNnIJgjhuK/mdWM5411RA/6gIIZs2
+jXQzAlVkgvsuSisqCjCq92DjQH0BLlunERtVYaM2h1UpyEEgY8gD3f2y/VP25zBbOtC9f9QRR4h
u09incdJdhD2AtsTlQqX75L7x+mhkWq7iQvUosHEUrHCkHMVNsFAMxsLknrsmFtqfpRyRpBc/AyV
eT2RiqXKlQ7VqI40C1ZP7omCn02M8XdSqJp5daCADojtDVrXcYRGGnSfZcuQg5egFMAT2LDfCbdq
A/VhaL/A0Rq9HGhxZKo4j32qPOyjJPJAJu3kqstpGYBtmTCOugGyExGjk1wiuLZCk9SZXViM6j6z
SZY2nYTAySVChBdEbCTHgc2YCfo2yOOm2ZedXKLoo0+//RO+Mx6u3v7zf+7PvvPN303j0Q+69WVS
rGQDDaTWIZ7gqakSSAaT20yu7JZl3V3tD+1gMJ9bZI9eflR84KJ4dFFcXoby7PhOlgVvfOjpahOt
X309SFKpCiR2T6ObrVZ+kjhhgJGjug3dMI0KV85WmIXpyg3ji9RjPJevIbVAKI+JPARS2W5rU3VT
WYJQ7nIOQm6UDt0LeZlM3eBLYTK4smXlkSncd79lHvnpSgq+P/J9rz56+TX34FXuPlrLTaYmjNCb
k/tNlpHHt6x2qzRphv7QN1HsZm7v1vvdW996962vX3UvFa9/18sf/mAMH77OkcqOtuRh8ZgWLNQh
9Cn/7bkh7qPeMYkEruqb39x/4x8Ur31gMNEX/vZfSt74vldeff0Xf+6v/dxf/6tJEU5OnfhD7I97
2am98A/98PdlQQaNu1xusnwsGwjWo3xBXo0eg2TjDHeDzaud3k4aQUxZtgOq+dl4LjeOT5xANg1E
78llUawkHiTYNEJvFe1tyeqw401x5HpRVbcphIbAhparKQ9dKRtfmsyyQrTBgI6wQ0pBjW6KQ+mh
NJEMoGok142lYm5qMOjleKoSpVachftn5Qqzm4bpfUhyFco6TtpVqiCngssSxKggh3QDw0x2I67U
eIYlEnrh87eArQsaFRJIOWEJeB2jQtFCVpA/VVVTlMNTv3EpOQ97COKNsz6VMq/t4CC/l4Ly6hrV
ciqFLiO91okKcBNZhh0iH/PjOA6R3AjgQyRPhF83cIOHXnNXewHqVclnZB0i1GUgdUea7ba7JM8G
TImMstshJLKnJZGhbSuEYU5aBORgd00PzR8ECqWSoFbSsElKAQXxZhWjxTRVsl/O6CAOB77G81YN
yHTkly8GCzjakUSAEbMJtsrleerprTmndbGe3QgtOnHjxf34hi5rxQK8mens3ifiaiy0ZeznUkEy
QGbrcVkMkFk0jCKf1nOLpOxJwaZZPFBhSvlmhEekjnRhlO3M0iLLJ1rkxD0HXd9vHu6Yf6IMZe+G
9LDjus5NZYSzx2n/ewOoNnKhVTVrml3WR0J2jqflhrEUB0mf2Pz2iVpMsjGNJOoF0JifPALBE0dv
lMBulgtkrH7pouPqsDesJIOQE07uzIB2eDWV0KOs6nH2rlNdr3l/ty88+z9PNDRc9wFC8Kll4g18
8gVNLwmsn8FL9cPn4zEzXnpc6SEY9uSfvAeFP+7TAXn4zlRs7Ibq7WkL4s4NdGMhuBfoX3mWUL27
+lcK1STNeRYMFWMpXhH4z6FacuN/jtZLyrHa25B66L2HRg/OM8c1TTTzZId6W7EuvYdsfs+PKVJu
WVqhXWfwrbfVIoVGVTtqoiOBJuColH6MCeG3Awm4qSRWZBilSaQsG1q9ySaBqXPZqLsWoRx7g2QA
AZ3Bwf6QeiDpOnnS8jiW4tCV8tj3o1ZSc7b80X7xjB6PM0uz6aOlQwFLTnzrxT3i9+fX8XQ622gK
PVrA/v7rwhGpXl2T58GfyApH3iO+buY1vUUyBU1OrKNqZvM6of5c6cwU/rNbAgho8Jzr4iTSA+WQ
MlQHJbdpuzqMfblAUjQad0qzpG4rD5kjPOJ7mCSkkhNK3FuvH8tDPXCSVKKKHFqcJj3gst5+LxBn
otPzo7eZ0vp0G5YcXZkv4D/GhJhJFaFuaa8+GKABUVRR4iscDvuePEGoK9YzL6CqyqJYUc0ToLN+
1uI5rmkKC3XlylEik9JsqmFf2UzI2V1dbR494tzc3XXssJUC5dR9HvK8kCAu1S+cmqw9VC6Ro6yq
1E6Xl6rbUNMWj/RhCDjINZfvQYFXoKtpmssLEKxWBchcbUe1U/mOw2bzyA/jpptYjXsVDJQjKRBK
Qp8jjS3h4opNWoor0Cclu/aCDueph2khQNXKTdJgsMRDe57thKlSI43Nbif6img+J88rkCWuI4kr
TM0bL80QMdS/SN1IKHBBk0B8waMZo5plkf/PdbpBj0fXyfJo4oU7WSemhePsYdJ1abKYDUKQRJJ1
L4DW59AFeSEBw91th4vHcsYQKNJi7UexfAhMAt2grvv1aiNfuWl6yaQlKJdAKyDGXe4r8uBgBpWt
1rKtl1AD2PSjHA+OGRTsuovnuXVVBZUvqNS2RTGjBGAau6AG4/6Bcsv1lt6J9Bgscup947pDH6As
KTIe69v9WVYbE+hlCX40C4yZZ13nmBzHHr9ar5QaqXJ7aklqEQQeUEOxXZ+bq2YGlvPugiDvHb2k
bLya5udROVwtD+P0e6kFCiNzr0pz8l4pJ0ao38awaAtTiQVxksZ5dlDOCMRS0Qpi7S0FWBJDMHdM
s5UfRHBHidMgSmF76gQ05YOYJtj9FRhkWZ6TUxZ6/F4+YfVlElMFspmRq9i0HfT2ySmOqQ+rIU7u
ZKnNNA5rbGTMtHYbpzH5JFaPD8RP1VkmtDJa0NmyWV0dYNSJHIZ8c2sdxr1o4mgYIgbVV1w7uTnH
PYq2j4P2kGL7vXjyMW7NQW/1vgMG5FsRFRtIQb2BvHI/q/0ChSTFWH9H3UVgoRNY2g7OT00RQ7kB
uC/Y7+g4bMhNjA+pfFdA+XbBUa4m/2ccRYlUhvK9pchsa4zCyIfKIhUdhNSkfr3ZdPwTUyxVxZ31
JxGfa/kjz8hAIPhic9H1HUSZV8VsM8XBBXqQ8k0tXRn72fR1ZH0eK86EdTjvst6su7bb7/eyC2Ad
insoHk1z3V5bRwx7lpzI5CfQxgyvjkGFTINZrrM47+F44JXEMWoNUzrZowO/UALJL/1QAni0yh8l
6UUUrVfrp01r+k5icip3RC23NOUa8C74VQ0S4SH1Mw2ycpqlSrzlmJerCj+k9NIiCT0kL4hAb+8Q
/ADqjB1UkRnPEcYtZR7uCORs3h+HkWTJx3cBzWxN3/qM56YqT+IwfXfbpl3iHj3wjiaiuMf9Rh5q
BwgbsLOmdMIIdQbMdfNM6qQ9wp2kcOrRGksmIr8viVvbjXXTX16+lBdryR+evvxqlBZSWBbrtZQj
2DeL1MrOqFnWbAyrF2XCzJC2FnBRFIm477rL9zrsDxK45GvsaBIot+J2u0U3EZt1qzsXPDPzQhVO
cB/ynzh/Y9RO1hgKSee5/M4Wk+OxxLnt9hoYA/SFak0MGsph04Bhn6aB40+H/ZWcFim09/t3i4tM
Dn6326d5IUEDGgKAfsLts2cB0QUwpv3Q46CJCmQDt6UwiF7BCboxpexcsxoemBadBnYf8+80n7CC
G95JPNeIqhZbEi7kGDuyFLX/RNkNpTND9EnlPgg6W6i64YKAUcDXDjWuqvSZEv1ws/W9Tu1ovOJN
gkxD4puiD5pykGIZ3Fei2GxcaX0ShzHQGTAzjCxpy59J0PLLbAnfl58rn9FHFwRxj48GVk5SyKrQ
VyBpOWEZp/B9k0ohSqzbakjlIhgbBGHTD1GSRmlW1Y3E97RYUSY+k1Kug266HLUPrvDkRJG2xDob
xhkfNA5r4xOpJsXcZdfCoGcj8XNCSBwx/q9lwgjSKLpRktomcQAB8WDsp+ijH/2kXP3d9uqn//u/
8OUvfsE4stU6T156vF6t4N4K0ge3ObY4e/k68vHYeILyUMsrKVbCMF5fPAqSOF9vLtevBP4qSR5f
PH7j1Tc++saHP1GsXpYdqakwilHWcs8HT1+9lI02DIrN6jU58U+evPyBV9948tLLlxdPfC+qyla2
u9pNnHhVXL60efREItT1oXl3Wx1aUzV9eWhH40nN2w1AkOVu3G6rt945tPJFg1Tei5toaMexKorg
qTwZ1fU733rr6zsjD9HkTdhfWlAr3QB7U6P5ledfX11jErFshsovwpf8KXjnrXf/z1/98he/mV3F
P/jpH/iBj370I5Hv9F1zuHrWQ6YcO9Qylb/0oTWlmdy8G3eFVD3T4VqKyTT6B7/5P1/v3vzoh77z
l37xf//pv/QXu67yZDvuulXohG6d+f53fuQNyWX7Ho6svheX9TYnW8Xm1WqTMF/3++Iw4nmIVAjx
PDrG83N5NSWP48WMERmpbI6aqDd1KSFNNe6KVZ4l8X53nSb4JwllKWc1yqrSBxxZPRPavlXfGqeG
ghYazId9l4AyYVAmZKZp6+277eoR2re1mg3Sf5WDg4b3vz0e2gY6FlC2IXp1rIPoTIimL9KANmWK
q/HcJfdZ8z2mwdZMzyogUeBYiRoSmeUwtldXq82G+28tJZLcPHqiJJqUVckeGYZ1fJsPL2a26vOJ
5EH2F5oNYh+XTzSUZtYyHy9gxlih2Rb6XVOFdoSlYhcPanUSUCWA7fdb+AP53tW776zXKzOMEowi
IiYgtnuS2rp1aWcjNOqGNg7rvtkHzLtY20aay9F71h8sTsL8E+r/+DVFzHF+KKCEHZn9QPVM0zFc
duZc9TIF/xRepjZD5hh6pLjErL/vqBCWskyeA9845rEP4BIPrKNDLUo3AVPNVztuJXOOsEedZH3Z
INwQnNaevUOpZx16GTikLgEBQPXtKqLaG3jkhJMZXxDuuv/vC5oKvuifF8XT7js2H1MOnXFVZ1zF
3IIemhgjPdEgassxGhDc0RZd3KrodZDEUJzDbL51Cba43IzPTNaj3s5Mq3QG6EctMyV2DkZ9VPm7
o5oD38H3xrvrKB74gAfe2T/2Pp+9E98TnzyVPVZlG8vWP4eXzoC7c/fvGRfEE6O1UxkN2yXoDt94
Mer1c3Q83Bvmc8HCNz3FxaeHce074wQ+3SbRlCX5nN9hmiW9zQkv1jwPe3xxcpwbFQ/98gOnYpl3
u/Xihc7b0nqayD6gGZQ5lSe/1aFiWLTOY5olSxLlxgkSKOPBS9mDuA9wY5onBFG4CIBA9oHdm4Am
YAodkjSnqvxVLLvF1IO/Kf+VgGVGvbGs593JvJ6zOJacvlh+7QENl7PrnP7kYbWXZRnPPf3EBz7z
PYXZ7du92+toH0Wfx0C9U1w/zvKuGZzJj7JMMtyW7ihNU3LWUupBFRWiwQJgFlQd6jNoe6cqLzNh
nLCtD1IIpwlGgXo65CyKqwqyO7OwuEoO3bxvdV+UKx9LmJNPTu3E4kj55k6FTe3Q0NwNogddp1CU
EpP9uTLR6VH5yenkI31gJrWh605sQEhHdViIWrEInbKUdQCozevM+WU8gLM5KZ7YUfKCmVmtLDwo
OK83DqZ6D6iQXa/pTRKnbQeVxjTN4ULec5qbA+MzqbazUpI4sEhr3ULnxDnwywxvm+ZZB8uYNoB4
ZS2HtCoyjKIbE4NabkDLIqmWQmygGeJB8l2zuFS5gPvvnGd1ZVRXPVWNZNUK7mobhVEnG4wDrhyo
GdOg7mTKUJYTKCcq1Ul/7nMS0+gWCK6TNWPkOsQi7TocSLAuZ8plQDo4TafryI1zvExaRZOcS4L8
1PWgRU8jcMB8lcnN2g5OkuZtB19mVcME9InZummOD6ofHRM1LnOCvLxM4DaW+12ep4S9yjRLpNqR
fVoVDDDkHqUSkKQIl/3bBYfl6PqSZLnkgMCaM6lIAb4kEOwOsI5cLznP05RkKTpscvBy3R2MUnLS
3z1155OfOKwZ5LahSdpehUTK6qBDBkzmXIpBY9ouCuigspxnUtNpih3O9rcuDUyWOHbUwfc4fKft
aD29yR03G9WocewWjgaZSxmKtp/kNu7wPExyY6MI6amyp/BZAhKffi85CTqKRYWxicPZA7v5lEEa
Wn2IVBoPY0DzWBbaM6meHzyeAF5B1/WjJO7bDg84UEiMNku8ant8hANvyZrGjMaZHgyhpxH+1k/O
xc8b//NWXL0Zrs/83LvzC97xV10a00ncUwBXu4C2auWD6c/lwdEwgGaxtw5ZZ6Ekj4+h29hZA6tx
7CgQhCBDLZRB901O2C193yXJ0xEfHYqP4H7JIRJ1HewhAVQ1FeeIHTImQm0cygFEadJRpsDyH6HT
pWoq/aLCD22QvqMdUzKgJzadSDNZ5RnF+BT+U5PAvIBbIL1DE8tAtC5/GGGRBbUoMpQWkSpNbxhy
wSC2jjLY5QOeF1TvadU1iLquybIOB2YRz9W9MFS7P4DpiA84jBMTUdXzSUktVzlXxUmBDA6weotC
kFDkVoxRPMunl3kRlWXV1PIibxsJD/XFxXqk9ZNEb3n0BjWD4oMQB2gr4lBlMyIMvcRPeohPdhpv
cjSww+1qAldd1jG4f1JuU9T3hGsr1rkVhyWeL/sCejHOpO4RqmqFeA5Z7ayf3R3lwFR/n891o7rw
8nEp9F4GNZKRdbAGFK7ln0ru2oAOwygdlm6Bq1JaKQn7Rmp49aQqNpd6vfKc49jU3+d5hi6KHsaJ
kIicFnMznkcMtvV9170qwcIbGH6znOs0KtqrHPOIsioN08ZAdy4LZ9P0cn/Yr4hrgzS3XksgAiBS
FKO2VTjLYsVST+JnLfdhgoDWQprcSrVyzs+ryr7YrLumke+VFyvZZRo1wnKWWR+wC20cRqeZY9rs
cvGJMzSXcbXHMAHCQ3GOgT+daFMyYIIsmhMntj2pQka3HId0bFYTnvGo4wQ+U4C+qXU5g2sW4Y+G
fO1bdqzurJWvfrAq/aeMY/UX0uFCq02PWE/Knnc+PT4fb73zGbvd4M79GVCZ23qBe5hVR8yyFckH
qaMoHlRuQypvOLK/wHpP4oxFD0HUaOpmTggnq3lKOrPrBwZGnWBioTaZZ+QH0y/PI7z7mMdKvqdi
X8q1nKEfhn8oNKkgCS+uq+yicaj3cgma6tCWbznes69+dfqBH/533ML/b//MT/3S537x6ePico0g
EQKX6TFqAtHhQJ7EBgHWabuhxjE4h3o6VI0fhvIrcZ5HSS6J40svvTw2rhfEQZptDzWU1jzTSw7f
lsXmsedKwj9mKUS9JffP8vVu125337q8uMD9aZysWBs3eOvZ9f5QeonjjZ3bVU5XldvdbntogHrJ
LgVE3lN2jutcXBRZFj579izywkebdRIFTbXv2pqK5+7m8qIJXx6yV/dV/Ps+9dpP/vgfePr026t6
Nzp+zMEvjnFE6DxhzoBXp/NWCeTdv/LV/dU+SzdPP/6J1zZrZ9y/664eS/k6Vtv91TtJ8ShbX4Jj
zAT7FlcOm6w8lXg1OYHTud5bv/3Zz/2NP/edn/mXvveH/9if/tP/6c//wv/28tPHcRhzAjKIM/9r
2+Qn/qN//zPf9fEscToJU72TRHIHoKRf8uqE7dL3jMMU4DIk9auNsPa5x/vz6pN9ATRkn20z7EHc
lRBRSyULB3LngEHSQZZdCpmYw1UjHYYdtoHZuOL+4iKvbmk45MHjGmeJao2Bl0S53ExSJ/ZQx4Js
16Sug9AbRGIs0dJ11C8k5FBgE6cAnQ/avqXcHJqIeNbKtCgG2e+syfnYW70Oh/atsW7fi6uerkyH
HuoLdSCgOPR6lXXkeOSr5ZlOK2rR5JzPzyGjX6sRvfbjFxhLJ1mZ8EQqCAbI2yChVYWTmmFT43lM
0IofQVP6FldwEbJjkDKLwyr5o/6yT7WLoNOcD2vUmow5FYlQosOSP6o4Phw4IGzNGaYlP29alWld
0sj3SDtPX5xgFA/ET+cBnORFtRLcc/iGfro3H7+r4h6TDizqgKZmyxZBwknyFH9a8mFJOibHPGxS
9/xSDP9Y1nlvc/L3xbw+Hh4YzvZ82vNDKULPUfkdznSwE2wpRw73NambzKTprs46qy6cKhAuL5yT
gaS7zoSKPuuIJzhvahpPLGi5THdf3MID34fP5Avhk+690ojO7Id81A54ABS9tYw7GwSffQet5O9o
bNx44d5jPvde39xOcyEajESMJ9UQUM2Em4djTj8MpZr9i4dk+QslMsxHSCoTaP+Gduq3Sfjved+T
Ia9sLLww9GXnys/RETo5D9iVJzUh9NhB57iTvUQv0CkCqMF1dEGrBKSudCiVcBLnfHSihd2gmTT0
nngrYK8de+JylWzEEmDHoXPQY3GlfKCMkTurKILox56kjenksMjjlwRBVNeD72euHwKO8ANYkwch
eeiW6s8Ja3QAVPJiPMKgp9vAyU/O3Ur3rbOYh582UE47Jbf+GkeVQOZ1ZoW7ez7WtWMvhFkmMw9J
UD6FCRb6G+pVSPdpb/Y5cQMatTl8IxFPv2+l2uyjJMAp70E1HXskhHIOWZFO9EwKwQIMEyVKuzS3
QhsFNzAsCqXIRB/O8WiCN0nGCphgOoJA0xyPtP5xiUGf4M76ROjkI7CAxLoFjvQKH61MB8XN54ak
DQccQgk45TRapUWOCSProhLf4nal+tEKrDMtiJVzGvNFY923XE0ZXU+lZiMwSE7QZ5hcTWbuyBlN
kuR0qPvHRM86yDKOQwPuXi7RojrsqbitI9KUaQbuFtI3Q5IbK3Iq9TnVdRs4mhoAncUaph+SZeXF
RorKqu7T/NJMwWDcJM3DJA3jJF+vpMriyDYxWZLmDL0+CBz0DsR+rWaX+oOqCcmd85wu9npaRceq
gAZaQYA5SZDmcHPJfeR7csLHvp2OnkXUq6XaOGgXHbNJD6KrlfwT3PA4FLysYxVxoQojz/fcLx0n
tUQbLRruzGraRBkorHmgtKVxhroir8RzWCLGEjmaWlLhBMF2knUwwA6Mg7LRclZpk+3t92Wa5kSf
Kznzo3Gqusvlek3yO/JiMxl/f2jjKNVBtACUT7ltpIzMYA/FdBnZbWPRirquMP4GC3j6gBNUSknS
2dF3ZbJWJME4u1+qBAemnslqCWnnpOwP+GHW9Wq11nVW67XBDHgpn+6zcGVKgelquQ+RQIA/C2Yd
2YWhemrTWcvT/V55nfTFpXQXp5Z0AEJRSyXzdpp2K8rP7LYCm89fnly1Z9Gnj+K/uePI8UjFHXqB
PzIhlBPStX0YSM3gNXUb+JHvR3UF1Fgq1cEKIMnVjMF7klLPC3XnosoNR8AoKh0CuoKi37GqAbpU
ga6bJg0FOuMkkUpMzizjw3R0UCCnaXEj0dhoNa1OYuYck23fe4nVt+KnO8fP2btB11BzFRt1l9+3
HT67BZ9fB8NGE6wtKJTPqeQ57sklmBQVpZBOSjV5h5JkOpm05AM+RfZ5fb35Qqv4NbBmxVIJ8g6q
Sr/ITGniaCFmcuQd4yxCH0soJhoFirGDdiC6kn03xmlG8RCIFrJigvqJ/AI+FJUbqMne3ExSF2mo
PUSIxjgeNP/6EXAtopMGHHWxkztZbrn9YZ9JZWumuoFHnGGIlvtf+a3kPkOnBeiq5AEQr0hJG+/m
qYIqppUQCF+UKkYcplh/XdWqxXGgYakSM7Ggnh/VVlIiOecVlNFZIp4nug4FefBP6qCroV4lHVWr
GggjP7Tueh04qJsuCFPZRUso/Fw6rgT56PHLr0ty4nrxoydPZY9t+yEKZXsyUFJCWIDLHw7DVbdV
dF+A+kWqK1VS7x40IIyPQ4cg4A0I7T4Ayj3QXntaep5naP50RCHPx2EKqnJfuBXPR8TzQSWwVDe8
Y5OA6PPsYldTQq2ZBjvxzxpEIkZfVS3pXbLhyd0botYxbr66lCTB9ZJ89ThKVqMJs3zj+tGh6rLV
pXyFSl7ka0keqqYpVivEvbrUszrrXE1LMxKsN2LNu/2O9Dd0W3VLPXvdleCsvF0ATarUCYZyreiz
/DJo0RHmMPS5kG+6WW+U30fTYDUPSNTembubzsjDs0sbLWiSsXsR0L1QGToqaA5JmVpukiykISF6
kEQhdcSHswUxdHgGdMc9gkERf0LWm302VRtkoOamfiiSatVrdtQVSltHkdXZICyu7HXZpyjHapuO
R/HleTRV0eej9ijjg54xi6qra5as4/mnnjFLiLVCR4x++pQZO8Q9C+hbRTsK4s90G/cGOcfmugib
7u34qfKRNtc9bkzzGMq5v/SuUGlpsHh11H0NT2D6uUlx3tGOAqPxsBIJ5NTRATKJJY818jfDGJMT
BKluefA4T1aeF09OEGWQDJJ7WMoL+YnsyV4Qy6Ym70+ilAocaCsOJ/mnTqJo7cOCRV0ZfTRM8fyA
6M02LTtMI5RwJBs3YwPUwAwXlx/20/hXfvWX/6/P/9KjdfaBDzyKUxdO5xMICDEE0CECNUCybED3
x/UlzuzK6lAdsiKXGI58cfPyk5c/+MYbn/CDC2cMi+JREK3r3jm0ppXPj4t09fjR4yIDOzUr93IA
hefl8PmM3ZdffUNORVMNV9f1s2eHafILnYIaQb2TwnboGsnEKG8jDxHk1Bw8JoaijJBTkEC9WheS
u27LspXaTe5SNq5lK9k+2w7vfiU4vC21yK/83a/JjTN50zC6q9UTCHdANykjMaKRB0xu+q5u3PD6
6vDsd770Vu994Hs+872f+edefef3PvvLP/MXf+Xzn3/77XfARg99+BJSF8XT+9+WG5ZAJpdG4vk3
vvxFB9tg40ze9qtf/J3P/WySvvFt3/MHZYv43bev0sev9gHi88UqSiKMzb1cpN/2ygZeKRKzAUfK
FobcCF47vc2rnycOM2z6vBkg3suMoJcb4cQLdM6r0azFBqH7Akxfod0dcUF53lv5iIS1EgbRaIhS
HuoQhy11d5AmKxdaoH6WrX03koQtgwBd0gC3TSM6bUAgyJdUdvaw6ByO2rv7XYlJAnrZ4TAGOzxk
0O/v2A509TB83aeC0NZBBUy85zgMPBolEruJ6pqDVh92W58zc6Giz4rSYpqE2gJK99bdOaY8EYum
aNLHSpujrZJ43Pvyc3UqtvOvmhj7yE/4DNqhe1IfJovZjXaDaDuV8oDKs8/gCf44ed8NU1PMGXTW
UJrxC0WNAinA4tH+T+jE0AYzp9sjp9fM+TlH5hQnsQqcDufxtH6f83PrUtPMs0dyVtnFmyVYZ2kC
1VAFnjDHz2Pa6boLBc2zAqoaSKd7IB73PnzDeQ627ilsIW/XdXRBzahpqbJIHyxALDF3ciqIuE3O
LHTLJEO3Kh4GTxM2Gte4Z0Ur3g9A/EJw1z/tD1gIuSpgMstZQImSbQjvyFNxZtUG6gEHzA8nw/xQ
XrV9Svtutj49hYPUAUhfKI43i31DQVcFTzAEgCLC0bqDtm2K5jq+KkFzCFuv3bLOGTzwgZNw97V7
Hp80xpzHMx9kslscfIZJNSPyvPsY6857+WHeYEn7f/KP/8dnuMjvIcLhvocux/JD41jZZ2Mv8OIt
qJ7NlHy2L1Q8mqnEZFnxzlFL2gFsGlI1aJRwYlzLUXeO0j/PRf4fobpLA8pxChjBFZC9t5NzamV6
okKjVHlO5lnbKOW6m/s7S2f/aFmrrtkqEWi59x5nwD07OEw1z9CieMRQCUNDalObk6p5hHHkvg95
WijRANruAJkO8PAGirX5wC9G2R9lQUzKMElviO9AuKMpVfGww4yTVcpn3MbxcI/g8Tj2eFSASTsZ
C7Xc/sTG61tAsKv+irfWUaBcuxYLBMKe5Pl7DLyJ3tqD6jo6X7PoP981q9Qif3H9tv6QHHXh2KY2
vo7rKL9VRw/0+kbUtRgIOlM5lG5XHNiJ04QCjvCEr+tOCt4kjpoaCmLaN4boj1zoAQtmKVvHA2g+
AE/GIY3jHmop8AHXGYfZcAwO40fRlfk+0Ts5DEKdHF9AAY4uWhsu1RBwIQtLNVgUYIrowU9cUhmQ
jIhYLW9PKBI9wAdGtSZ6JQhA+IwiBrY7zTpfX5BGBx6xfP0szSgN3SvKYGfblSycWI0IjJ6xWFWK
kzLjZunkSFeWJEkSvqau8yw3oJKxRc9MWl8opVe5GCln2erGjqeRMhOTYAU/LvXQy7PC8Ry5pbMs
d6Hj1m/oEKJ6C4Y2Ar7VW3DjVC6oP3RSHNHbqpXSQE6GOXueI6uhAVItSHwQCcHMYN+aMOY6vYeR
bYkzfRTEkN6qVSNCT6Z+L3LlUPArJsuTmdAMamidMJYM2x8HX8ptcLGxDjRTaRIIZ/AG1yK1qScv
SmevF36S8idl2RUrX46nrU2coafXVCYvJF6FdNHEaJ4CwfPAY6or0+cEJxPAQeiXZU2XM5Dfyfv2
OHOdy/4JPh20X0fMFYIqpcLNmkTWwIwRcBQ+VrPBnDT2fjE2TNTyq2lT8uJrVSeQFJajiwoWM5sM
Zxg6sPPvnqufhWy7qSmTRyYFhFYGEA/z3JMnfRqolwf7I84eBhY+pouXakfY54tq2uDXMz4wDmNU
ymWwVWE4POkLF1tHF8MASI0ds5qoHArHPGw0fkx/mzhEii/3li83MJnXEL+uazkMuNkgDodwiefd
K3HYU2c2D6PfIwaQ40BlRiWnlxrGIU+2bWZQvj5yw60IgB1WQNRl0PUGS+pBVKFJC54mWCxCCdoW
BprIajJm+b/jZDcxnc2aY7WG3yV+OnP8tEnzNFn3Wu33UYbsOOVlLQonymoH1Oa7vY66eGknjFgD
uDPcMiYFKQjFjxqvIK1OKXwWzjor53EUHV6gPtW9J/qbM48YKUyhwog5H2sI+5B7OrIwhsYXxz/n
0Xi+XRU85DAWe3RGOTg5xWk62mozo1IFzCFBLOLFqOE6SLUlSDn08oxABEMeMQQupwfrM6NtJpqR
I4RQVToDkVSerJ6+kRI65B5riO2OmCFo7Nxx20QhiaX8iUYnfIR2AefAleX58qJHE6gtVpiD5izC
necI29N43Bd4PHrCVT2zB8MuNdSmJCIswfZmPCeip9C5anEoLqnICHeBZDQjRj1AdkOIjjgi2jRy
8AUaM02z2lxIoS63/ebiQnJDeWbzgnEGlNVYhT71hQqGqiCJhqChl42vk/wCeV8Erisq5RgyKbf2
KW0r3heHu3aKYmgASjwPEzRuoWEbj4bxvCBue6Ru8bsTxKx1MnohqfWdCRO5nYK+deXtUpfI/hLG
0whvt2mzeeT5so946/WlB2DOZMUaMbbFHSVlSIWTmVOzArubh5meHkrH1EilXaSrDQAVdVl27Uy7
Fxw5IlfdDkmUh/LsdZeHZUd1LIg77/bzBMwhYXdzGSHXF5zCrnWWvJs7oLrFywO0Az1/LQ+gtjp0
kgYLarzi8N0SwWA+nK8kHrTdSLV6X3bpJM0lR93tdrKOBI3DHhIcEiTrqsSeFEScsEbO1DU2nmMT
yXLVsclIxteeh6oAMczABZ5QKUV7AkhmgNONw7HtSTYIO8W22IOJlfCh1hcgTFlHwU6TcEZCpIBc
x7op6nWXRw2aQkRMdH6r5YyajvSiC6gzuRTTWPTWRpKFiUhiFAYV0NH09YanCbaeO/GTJtiJUrw5
TqfcZ6Tc99Y7nk+rtwhBCU0zoHYY65N6J0mrw8Glca6izxgXY9MFuvBgtpgkLeS/tJSAJ01Igamm
bo3rJWlGNcyQlgMo/zmcPkkslPxhGCGHAYFB6D/PXa5x4OSBzYc7dOYctf9VTTmmw6N6KKnnGJTV
5baPerlJvvXs6oMf+f3Ptvv/7i/8V1N7/fLLF7KloFcyDaAsTF7fjZNUQ5NpejkMM4xe0437siqr
RuJ2kmVBlAaA0eXZiV0vC/xskufWD7vRqSXWjMPTpy+99oFXZcXysDWgvycwdrh4VOQrCddyDKOR
NTGrkecr9OxB7jBybapmG7hT6A7u0ExyvdjeVsoRXc7UHMGKg282EgRMjXvSSJogpwjXyaX9z2Qq
SWbS9ZRcfubjr68v8vXm8djLLgkFBg4u1JkEJTOW5S6WE1W+/a3r+Fn/6J/9wY8F9Vd+/W/9tOm6
l177+Pry8aOnr6BO9Kbd229GWZGkq75rXc9fCli9Z7S/9flf/mvf/Orfi9Lx+s1/+Bu/+Jffefat
T/7Ij73+ke/87Oc//zd/+Vd7J4WfkNelkSff9nrb/Fv/xr/++z798bGF9lCA/FzSoZ08PZLH9nNJ
YsuWM3F4jjMYAHcCG89DjedDrx1V53ZebUsbDeOaltsFdXqDzsBy2wwkWGgrS3Jd6O0U6wvORkzw
kuFPsmKFVHCcYO2LmcuB9Ysn6XQK5SF/aN0gQTyReI4ITfuTpFjJ+Wqoy8fxlCplQmsPA7wKepxg
4kT3X+9mHMaUoZ0T5Saru5t2AZfwMrMoELAkVdbBF312tAeJLHoycl8XeWE368RGb7tP3cnPORyD
HAYcahYXursNFpgGUqGe1ewNQKtEBd/IxoiIJyDThgB0kk4OrdrTAjJYOHWwtXA9CELrWQ3BJZJ0
GnsqNELbOoJLueISAfdNxuHpmJ+PSMDCWaPAauXN2p7goYewiZ7jcGsLh6EfLN5CEQZn1lDF5b6Z
5y9SewpH6OS9q4i1e690rewIZ3GSBb++VwPhJloCnclBvxcklTBJjXUk31aas+WFcN+AR9oIWrTP
rlVAGSVP6R+qgqIUnJHekvMMn+fe/FB3kbZ4XkneRWDB00OecTLnvRjf7nOgzu+DSe0+AGLq7qwy
VhAcl6jEE2sUluHFBZOMetlsYkEZFUQKpPqWnqK6u1wHJxZaqY6r51O1BzGsyvIEUtvDuHyograO
otKuLS21bsI6s8bjss5dPPAhdN45QxG+D5+8AWm6R2zzXuna5XhOnxeSgc6Tj5e1Pe8GdOod/zo6
wMKfE4B+4ZaEc5csfZ9voTk5MEucd08Z9HiOZrlwY0WirfWcPdQjNdrOazizwd3iyfECt6k2H2Zy
v2t7AmdB9bNf9I79poKkpHG576uF5M5C8NqgUg3lWWV81qo/+onSg5FIAlgSyuSiiAylG1iX67ww
AjTas41knjhGDC5J7U1fANxMftvC/UASmh5KhY68GAG2YZSNnIJJpSJ4dX1nBg7UL/LWiMTp+b/7
k7NY/Nl1nJvC/O99KW+NaZgHRgnco1GsOT0Mc1Ovxj36b7lqTW6vr/4YwqNJ3AELkJQo5ihTLbsn
aBdmVOqybXdOaMb6oUqtL6MZk48H0xsnKJBKOtsPnUqPDS04Qdplcm/cFo5zYr7ouqcD5uaUaww0
3NjJNZIBkcO6jnM6J667uCroW2o8DSdpgkfYoh+O5CnaXbZ8oZgC0g2Iz1ZWBKO3yhvyO3TfQqBK
ObGiKLa688XWpo9sLLCoiMiQPAUXOzs5XsgNfyiRJMnmAE1zcO46wATqtgx3vsijJxul2XyOyrJt
zpExTK6VhDY4A06MQ9ImqEZMaKh0IUxFcGBQaZgwTACIkEilj2QIGq/yFMgVUDdRnB8USoYqN6M9
z/AqTJQOL+cZviKwLQrhPQ1FdU/deIJ5HToe6AgCmNWW2qPnObbJqE7SgbsaWPQQrN2Q64Q+Hdp4
PJDAw4OpzQlFT3TB+XgiunW3zLVC2m5Au5b4Du3sas4MUjIFxLEA1yJJlI+pObEqigTqDTibTNbU
XgwVmOaIfQm5UpxwzAwiC+xqJvQAdpI04tBfQ7E2r1ausSp1ep7qG6gCuIICDlEz8OtxzI0Kb1m/
FEwIwrtcpYoVpFDNYslZO7w94wg5LrejI/9y/3heTb6h7ko+C9QRlFgvjpK2w4GpQhwmiOHX1/ru
sdDSfeEYkY4P43FgJ+BtrCAv7x9PlQp8yxBZwiDHIaRQ6QayliaVdPDhlQw0E1eHGAet6iDoLydf
M3vrO2HdQoykLojwbW2VlIDbTmowpXLwRNUDVT7F+aEOj9w8YWKTp5h8cz6GiVwmnSDrOfdAaieH
re60S0/j6t1e762Qu8TP0261somXyTK77S7yU84ch53z69zeF3hBxhPlDfLoDfUiYzWMdp25UnAX
gxrrrOjdiJ+Y2mavTmFWcK/aTttLPflf1ucW6qvkb6I37BzdDrQVygHzIU7jkRyuOX6iQ6PJpXWy
NhM5nrJFQ9+DTP+R19nhPJNDK8tWuc9WVmiawF8jBI/7nyRNJSKFGLawXZz93ioOQYsGo7sgGanu
M2d0gBHrzkU17T6aYUQacvoSwVS4oywPtPH0rJQHW32n+ws0YHp6A3Jog7Msno7uwqEOLbFClTdU
gkNBZ4UjJVD0PSFvtLtMY2tvqDLQ/s3RLrg84nRhAqTL4yl4YCXBR+hNY/xiaOkNCB0nFYUkubi1
VXQLzhTiDB4oADtGVd/0snH/nTiybfeplPG87zjxfT4Oh4zDui94DuIwVDg0nmdqt7u4F1Jv1Lsx
GQ0BeHkwORGv6zCzJREmcPOs6EZ3vX4MCTXjpfla6sSmgaS4PBaLLmdP2QfZ8Q6lRLlM43CWJSrK
IdfLYy9T6ed64bT5TfzO564dy2WS6yXfIqSEfZZnZ687p9TBr++I3ZBz11LXOFDYYtGOV9hC51Sw
7cJFwO6/IDCy2UAgrNGGHPU9cUCnKO2yL9B6Dgef0vFFNiy0OaGlWB19bpmNgIpLhsQ8qQ0FZ220
d41KIY1W/4H7L+UfQOC1BrOTJS/bCRW4F85KKQ2l3qGo082OrDbGTfOU3yyLQQfyeR0lxyycRL3u
+r1cfx5EnafIbXqvNq2udZTSmEyYmJZBvnrhjtquYxfQ3J5EtriBe5M1ozXScUr91u52X1KtNTZG
6dV8m/wppnkxziqVVWWPhpgV9pcWhrlADw1nnnKD5jecsdXw1uUYEAWWfTokjwo6Y2WHIREjhqDP
g8yRHhV+6Hfaqv6JFu1anFsB4lHtuHWGZp6pZaezaw4xDC2vm7Z8+53x9Tc+9TM/95e//OVff/Xx
arNKA7qCQR7aDSUd8EKkrB20UiV6mKtt+fazq34y8gBObmC86NGTD6xXLyXJ2vfSqpTvPcrNCEnc
EO0u6NICDxr3u+tN/KQoLrzAA+l2kPjjXmwuIMLne3EYS9akqMTARNALw765coYmMKPvTp4aJQwG
r+l4NpIFrwUhNF59yByPkAwZ1ONdirmun+CXhXPr+JE7mmSTZ9//vd8VuHDhRoSXZxbAIrIOOS2S
BA1DU+7HL3zh3R/5Az9Uvv2lL/7GZz/2we//9k/9wfVrH7i8vDS4R43f7b/y5S9lxTrOivJwII7s
LTu4QjnyZ7Va/8Mv/frbX3/n977823KpPvz9P/rJH/ojTtX+1J//r7/x5rtptk7wlY3sP7vt4RPf
9akf/Vf+8GadH+oyihO5ZeTLxnEod6KcDhuHyeq4Pw57GoeZTvvz6NSspgXG7ng+r2Yow77A7cBh
PxtBslhNjic3bbG+CMK4l7s33YQg0JhstYGttxzYai0xo+0gpkGv4DFCjhqzFx7SukM+Cxg6+j3Q
4UWVHMJeKWJ+kk64oWnnrvsvPf20XvA1PyeCyzlR3X/LG3GYQ1FEwUblAOmOrIMdzUn+CQ+PeazE
EFnWDpZNsNnuovKG5T6DB8ZRBt+WY6GitCdxOFEUzKZJox2WVThs8eLWUTPlydV1Qzg6quX5gkFs
IqVflMi3wDAf2slw1xmTDBKLEuEwfImtEBLwkpfBoDtKIGHEfdNnE1Huuwh67hh2XGKZuTntPyMn
s74QK/rl/KjCtf1eePDdW/pst5EHc+ooaDGiI4X5veKnu4xwG8d9n0Dq8Vup9oYmm/q91IbFxQCW
/JFQF/E1IoQPFj9fByiT9YVrEWqPma9nKb+QiH4Aj3Kde4myZ+fR70Jjz8P2fq5feABGei8S+Y06
RmnvxOUxDQXHCC8AGo8tAMPrQZhQVEPu3xSjJHDuKWBIOxo278G/ZD42KbfyKP+yDKYvkgbzRxsr
5w2XKWU6GxJD1btuRnKUvunaKusePPD93D62o3wHn3TvQbHde3Az50Yttgi8OO4ZwI2iYTPMfII6
Uwfm+Hf5uQLQDwtwuM/D0D9SlW8d/vF5dk80N8yJ2IbmEJOC0aQ+878Ow7kx+hc11dDhMfI9+CYD
NfOUGvxCT7h2utTwZLQq74HaO565GGdRaf5VOhWtjQK1gvXZa3Lv7XQ551jv6so6KhUCo4LHjgql
hNWEmp0HbfUPs06N5l0cujHq+TsNo0dXV6noDFI0A6uKAUnSQIJWiPYOauQgUF0tR0JWXe8jCVaR
X5c7+UD4xkp+CbDMG6FlNkJRGsbQIAJbHcww0ElkCird0Ko+lcI5n+Dy7XfWCaw3t+vOsJFjgYN7
7jp2ZpQkgox56WTetzfYFOoYzxmPiQuEx+M5rkOVwIFayZ6duSbiHwVpD3CsTeOo66WGqlSgU3K7
OJI7qhlHWBQCFBqaJAGp0AG+g6e2H9oAjgFe05SSuAwYjAb8x//fSBU69nBZCKxU0KgTqQApmALq
feLZ214KV1+LXkUHrPBuD6XF6cS0UI48YlKiFEJlGwUkgkp2ImdcyrnW2lWRakdYkxBhPrJ7nxA1
ltxIXoRJUu52oC/FcbnfIyUi6UnR594yr4FjK6mhJ/+I9kegyGHMDfIIibz9sN0qniLVL9znKKGQ
55D1LPdlIrkjQNUmIWWlI/pMfnQlRyFRrqoOaYIm+f6ww09cNO3R4Z9AQy5AtcPod55J8je1Unvz
GjBFS+SKVFJyby595mrKlYMXNqim6jQwoTHfy/4tCTd0EeX5IsgwKMu76/o5LwS+o8okcuqiONrJ
+YF5i4Mnz5/An+hCNB5ItAopnacVnQuJVZslL0xwnOc0DWn9BOA1kDpHns/JD0/WARsaQCcVLXWS
Tu0HoXem68h3lztTsi5r/RS6u2u5FpIbm74J5EMnsMYNAA0Xx0P5NkcNYeQnFdlzcruVMMrDUHtJ
hxCYZcG1MpMbtW3rogAocDjsU2JbbUefMdPXLciJLimEqlBBcB/meRjNwzr+4VBKLYd7o27y9UpC
jd5jlNXWwUnrpkjYwtp21xZmjauyZP8YWhOYQMdcYZvDCAsSBHTpi2YswKf6G3oMXdOF4C6HCtPL
X/leCz1Wny9oKWAIC8wXUK4QH9S6aonDYL2F1uUP6TItwkslatmMXGUcQVVSjpuJYqgrTDSzUiZd
hrGJlq6KPsmSlk7ik7HAMVh4jEgVp2bWsiH2XUUp55Edo9gBN7PTmmHW8ScpJorUWStKs5oHJu9q
ayoCQ9JBIg0Osm87zipi4IbefbScnWPjcTaNxcYSkxf49YH4adkilurszdiN0Z1Ll1Xpunlg3Jxd
BzMo5Bovumka91TPmgoVFN7t+qJYKXkZ8ZPoklxl3V9CSA3g2AOdHWEk1Mo2Ta1boLKGoXOKMVio
I5FvaIjOh3Q/BwzNmUrYiah2s87pzDL3RLEBR1IAHfEBs8w65ztBFBJPFhqE+IJG7mQfzmcoIPX6
thxlsKRj2hjiJskpT9S0q9VKApM62kOC4/paez/yPK5w/wOCt1IMhwM4iTwdC8lXopzO+UJk36js
r/JbdxlqVGXOKpPX2ngqnqjHY9tdFKSeOCacgIHrQbkoTeSLUEAfIxEAi6m8YUFMSnDM4ymWFn1U
CiqrDG6B8nZ898APyaHOJE2V81OwK1lW2GTliSrLioWxfPpegXsEroRyDTx18qwdSvmsTD5lt0Xc
8wJnGkLEYXjwRA5m9uW0ehIRe7ZlTuK52vQ1J3FYNp/oJA6jgsAYXg8FbQxUYAYJ+R7jJx9GKjLp
II5S0iqSoOM5Psh+LukV5s9CMw2yL0ue1ss9m6+fSorRtD0rIugaZ1Kx82TKOdT9RVaRYH0oKQ+K
LawsOAGD615o3Kvio+mWDTKWjwzyXaaXCZu/jQ+hYsR3r3uEOQxLBKaxEoQyfJ8kaGz6rl53WWp/
2OvFxf7L1gLiMEdqsA6Zzu3M1NN5KRiQqD8BJ6yRjUg6AcdaDrVUB/Yq2rqGNhdGc6DOgULaDuoh
/GLODyD4cQK9wQwJv5fPlY9zIaTrKkDDoTdfIUt/nsAAe87COphAhx9hjP1Fdy4FX2hX1S8MZX1g
VbJZ9wWsI0F73qf0uh/3hdCfrZit/aASeDlEYpVANNwpQZs8IzKndO7VV//VwfPcszqY+i3mdUJV
riArsLOgLagkrjsrh2gZebfDF0lAzArtZ7N16itUBPach6YmdyUnYvcXcF6Sy8mQeCm3q2x3coKh
8D7IbtKfNgi1ESL3Sd+rflFIKTB5MkOYbaLrHKqeLOKMfAZMTTMq8EJkQydf7RfhedYRT23lqtmX
D3teeXwM3NbKd5I0rA5Py6b5pc/99VXhZ7GRrBNBu5daT9YJeo5A9sapq25/aJ5dl+9e7dt2SIvV
er2W77FaPX50+YrvJ+vV5cc++rHNelMe9tt6lxdr2VclMcR23IDmLMnhk80rEnLl1pX7uRs6CT5y
SI8fXTRDry4j8pSNZnSZVDRdZ/qdlFdmUmlEdJFxgXx3mme0p1mtlEPZYyxfGWMKMITnzIEZKWkv
P6RoQBMM/hA++hd+6HuGekzXK1mTgT2TSqQ+XEuh1rXy7O6++HuHT3zHx1a++a1f+zuvf/g71q98
5O1tDxfTtm5HOUVxvXvnK1/++2986DtCmE47RLW8Uwa0qrJsNk8//JGPP33ybfn68kPf8/u/8/t+
QKLx//qzP/cLn/s/As+kkZHjCmPguZdF8Uf/zX/1ox98tZItbFOMJugaA8oOHN2gxaFdwJO6424c
ThmHt1CQk/Shl0OaUA/1uItAnum8MA5u5NXdkldDjAV57IH5eRQdtEfrx3XbXTx+6oKxMWSrC7nP
QctI8wl8GtnQM+ojdxHat25Zt6xfEM/TDPJuh/0BmX8w1qU8oVIdm76FAEecSgHiwqYezWxM9VHC
qI/TeXKUkn01HQVlnf12mzB1t9JVNg4XjMN7qXocjH7a/aWf24qYn7DcXnBKNM6wDYeNL+fOzjZe
2nPa1RLAWS8Y2ufoWJLC2RzLq5WWofFqcfqJ4IZqJzxm7x8r6QnZKM7mQvO97wg+Sy3ZR/JVk7Sq
W4kbQZRhaBJtab+W3DuScswdJrlqidzpA6RmgD7IT+Rulje2jUZdpAEhsqNI6w7l7rAjZpnFPm2r
FTBhqxH8HpV7CmYbFVUmwfmRevNQBnN6Tw6H4j+OOtYa2iNNjAnzxLPNY49iA7Okxu2G301c4ixO
8nySxTckoLV+V5IKB81hHjviiSTW7EdQ6JK9A6qMoQ9dSiCqrhdOwCpCyBxB1Ydp8GQX5AShnKhQ
8Zb7kMv399d5bpjZuV9M4jYI554VAnYfAMJPWbHHfzToTEOVxPWhnAM3Lw8e7AEMWsIglltXAirK
tjCW2yHOJOs28hNsZ9T+wggLcTkynRV3CsyMy2mLVCf7x9HenyPZ0LwXSIF3LeEPXVjZ+3S7ZxIJ
YJqVCy0fzuCB3K9f4Arci0967pnrdK/SreMd62IoWcvh8XggpMXSzVdVQyXCsmoMbrCdXd2ib+DR
zukvdOU3X/jJeE/16dsSz2eo9eMsu3ybWjWdPtjT8vNREyw+kPrCWpSerGkWCWZzk6d8M0D4KvrD
BfUF+vwvGiD4drVDtB5xDDQq+vlC63jH7xXoC9US1RvaUdFBABm4oZW+gRk0GqdoBkz7mvaEND1z
AhyThFEDoopsjZGkuyPFNMGqoO1mC64QesKDNaaTTaKNAL9iog6nl5qVoGj44O75nnXG1AmxBZlV
1VR1U9Ez/IA4/c11rCaddWJZrqFre4kn8tyL2ySVm7jOQlMl8K7z3ecv/OIE4J4w8A0DkqU14ayO
iruQRmf0yZ9maVTM1EvNMCK3xhzc2LAAjUE+H6c8TeiBjkAGJqNkRBBTlo019ElI97ggR9tHjU1S
YkWx5MtIwCQRH8mdkJCoI4fANajBYke/Oe2uTX9WUNajBv6kI1wHDSfjlI+sbIKeebmm7Gi0oPq1
TDSFhu0clqQgLMkWDgI5ZeqgOqQElHW0WfOVkMNfkt2uLy+HttWaQU5UR+0XfdeZ41HjPtbDWiEr
q6sEXgAUW9IUqj0AYSlWK6XHkpPo1LA/SjluPIRpZhekrJisqIIkhz2YAh4q9n2aEYHdbrGOGTnm
lgAwpScGPx0/kSswwfEJ3Ea4GwEwhlxalssO5HTtKJ/gwbYbc3UuG1f2ew19FNrvRbUcT8tXeAyS
bsYEUU5LKLt8101MHQOpRCT18mlSBDAIenAWhdFs6fw6UEqRuw6lXRgd16E3S0t9bWsz5SisEyWW
3QD1FXeZLzscqovLTA6mx/GwqYfBLASWlnQzoB445hzEmbaX84xDJQsJti0tSL6ycR5KS20rlWPu
efsdDKykLACNLoskblXlAW4tqLSlVrCcZcyGSZwhIRQKpEArVsSSaus3VVZ8IQVhldA4pZlJcxx2
DhYXkRDG0J1Ok8EZnLOQkqwDycKduYX/FZC1bW5dyCupB6x8eZBQKKPlpulIxajOnJCl477ARNaf
5bqQr0CYgsqhOknnsSPl4dMhg47sLwzk5tefdGBFBYxaHrVBnYE2U2kR73dyq6+DKJVaSE59wogR
hrHl+PBJV8Ksss5ZaUiZ3TPky6VsMaSchOoVTsZ9pQPdivaq66Cm3TPGERL18G0QmKVL4QEdQ3xw
goqRantNJFwjHuq0h1mUnp1FP3QeDVmQ6JvxU/Mksgsn/eVpNuvQzdmf5zBU+5gArqP8RN1MT+Lw
cR270cy6zJPyDY2rzyM2KqiUROocHVNoyFWt9Nn5gAxo3woxMRJaPl0YUu9yIBln4hBuPHG6E86c
JGbiHEKiBPj4Au0RDzm6kFnBaOqwTzgedY7m8WRFfTiAxUbGvZwS/Z2eCPXIluGiZcR9AQcZWzsv
DTgG5Is0l+pcaewaG6nt61cEFgkIHlLGz/1+vyoKGn3bdfB2rgM2tFSkXTeQ/0tgulPU2MpieODS
Zvkch4uVjtwuxwPuM2XHkzRRwEgNo8hvpUMAR4CVBJ3Nx6M+hIqlLtIQN7tudZ6plynmijDC0uxz
zPUjCGDq2Q615Kavt7tnUgXLbdv1mFyRKzz0sDHU+Ln4yShcRSgBJLVpcAPivRI/PfapXzSey9aM
3X9wQH+U4rmbJCk6G4dJFkYdLfHKnW8hjXskgbqGb5cyEOsMThR7cf66BNLVeiVBiZKdoTYRV3kx
WKcBcNXrFj1sPOmHCgPabABgv3OD/cEOoygLXiXFrQgyhnmZ7aNZBaXOpobAGkj04FDfuO68f2BI
KFs8xpL4EZywDikY6isLT0+LLU48SLVmepnKMkvRkaVixkr+CYBInssxS4iOABKD+kc8OVA2tMY9
j+enPGxXqzX2hdqyqitFanx0XHA8EvP3Bx3xQT8jgApGz/hJsZ1W+RmSBsgvD2xNxbTahichXDni
+lCyhYnD0PiJsEBYk4+8q0pKLgMy6ZPIagyj1uLJwfnueo6xvc6WITDSYki589gOOjtd2w+tpeq5
c6li7EyupnkwN+s737MtTE2Me8KXOgw+0lx6GLuzZRaust6rvGld1bjjU+BYHVKHtgRWdeREIt+c
1m9xvloojSMxWq2cpbwJ47ipLDdcNlCgz3Bsdpl/Aq3r8RhGyGPRrwrLCr7cOoBlJmtYSmtW2GlI
uCUe3XcNsOapr/qBLtwIV2jKMpCCx0BxW+3I9ksbGGMTBO7RCoKz68Duwtg327EpA2d3df320H7m
7/zG3/zN3/mFi1V6cQEbe7nl5bdcj4aiAZQHmm546+2rt98+7ErsDevNen25lrP3+uufpsDdJAmP
ROx/5uPf/e0f/Ha5pf/Kz/8vWZwX+SYKErnH6kZC1zYv4tcePxlGTyJLJYvWB8fUcThlWdBNaVOV
gLpItJNNuoHayFjvvwailYu0NJBazHUkl5ZrfLiqqVLodsNEfUp8xSjwsiTxQ8nHyiD08wLU2olb
2KH2QqdL1maVfbBaf+rP/Ml/77VX3ugkUa/aYpV29b5ttpHsLe3hsHtXHq7f/K31j/7bn/qdv/+3
PJN/8uM/+Htf++aTV16Pk8Lr97veyFX7R3/31778pS/8yz/2x+p2Knf7Jy+/4tzxP6ePmRkh3dt7
jl87XuQMX/nt3/zP/8v/4htXZZoYqByHuRtdHq53f/iHPv1j/9oPRyhBiyCbpOzI4vU41u4YGn/v
OqhT1AzmueMwTCOnwQliIAQaz20c5izgaV4d2XIDJF+VNIHZdRTV9ZQWayS9MDuR7ckrKxURcvb7
AwOpbFg1dOp92RzrOFNpuwbJtOfIXiyRR365vH63WKd11bdNv94k8nC0zUCTGnTCVORQ7giar1Dm
KD5K6tsNi+BOJeUPZgqZx8q+ycYw4zDayUr0AVlh1rHV3WQZtrC5ShRhy1ivF39v2rDX+nY0JLLM
V6EMekvqk66B1OMsgu5TqMuIhg+U/SI+7mjMB0MCms5Ipyu0DAOJrpKxh8DiOaQYxGSUdxJH5Sf7
fb1arRZXIfVIJ54s3xSbvpxDqU0sx6UqsxBojBQFZDE7HYZIjMYincZQ1p2OiWhbztIHdTSc+fk0
z4kqd14+rOu1lEYXkGk5DWOZ58tL65LKRO4WvuGyAzSSiaAFuOaxswy0OUNwPIeTeC9IYXX5Lq07
tNkZUOFhBOuZzJgJOsWUxzeqnqezEdYNiwRb3O0B7WQpmU9zkdH6h5nxn6h5oOP+4xSCfgEc8p5j
SOJ8AJMv4PQbFKnUpKejGbXV8aOLDEYN4mSAu3UXgw0gaW4XBp5OCWOOZLSnbrAMRfRHKYvs0/PH
KI5H6VrPci4519JbzQ1fR8mJ5vF6zT7GtmCxeKBZAE9v1kF6/ut1Hp/0ffOcqijzrW0U3+PxaMdd
8T3UU+5NirTF14KzS5sTXPQUG/T/1J/4yXstOM9ebNc9//csHdq9V+naPWqRzFIdVhvBnP6P0zWV
C+C6ni2N7+nhz/oJ89ru6fE4zqz3sTDkH37k7tdKO5rCLT95mBK/7OKGeMEcKPlGo3Nq9sVidaVH
4DruybSypzbZCwPL11YeWi6B6nZqw0EHhweV+yGSC4I56ncJVb0ruVrXePiJAeWZgueAdRylpI+T
xS7HidPfdmbQajMf3V3JCx4XNrGjx6MC7/w6E12h7Av+TsDHQO/jUx/w0wGW5bIq+U7RDv19zjJ4
s0ef65xMQMxvPErj/T/UvfmvJNl5JRb7kpmvXlX1xu4mu9kku5v7IpIiJY0oylpGkiXL4zFmZMzY
giBY4xnA/kkGbAwsA/4jbGNmYHv8g4HxL+NNBgxD+0pRFLWSErcme+/qWt6SmbFH+Dvn3BuZ79V7
1V1NyrJrasToVy9vRtyI+O53z3e+c0LnXxvqRZo3EpPcHf1NdC0Vs9QJr1EeBYE8FVkA5ao3QEcV
gEiYRClb5GESRwcqvrbQp7PjfuzboW/SyCa6mnrIt7XNZmjrFGLc9YDNRjC0HXVXuZ5NY5JFOx/b
uRWDt1JCPKpnChaXmbv9UortRMetlEpzvYVUG1gGrF4mP9S+UUk/ihZZNmMcKmNYmtJC1w6kwoHc
3qXspPFdkKqQomVWFKfEdi0Jk5meLNHUtOXqOiTN5V6AsmQTLjSdiSyLhRfSt2oJviHkAwvJp4Lx
t1RdXfsu2+osIBttn9osl4XlINX6eLkogqGpNydlkYZjX68ttcoiy+uadZEnwdjav5UQ2q5twovM
7k7bAKnJhW+iXT2KQeJbLCakaE1RLGw538L1KKWHXl8U6US9UegAswwIcMEriqA7mGJt7KmBfI2t
Pn1L2xZLm1qbsVQ+ltL06KAkHlPKfhBuJTICu4wr2TNinBRSEJYnoGvqwnHA8eE4bMcOqO0r94/W
uWPjAQRtJbYHEP2bdmJoFSzgMQitBlKnWb+NKK7XagduOXphaWVoGfkpOgWnsa3WNmPR2NuElzmq
s9Xpkd2CCW39loMmIKbX29JyHAsh1YnNvD35tp8kJTxtKqLhNDH3NiBIWC1VPQVHY8k9I3QGZqE6
JwsAKVuQNaRSioQVqzbMx4k7gASNhbws1oCYVxCqayhUF5IImReWaTZ0PqG0LsjdNq3I/tMsYAsk
JFzYah3COxTNg/ObMr/7osiBQUYoHzPP9AHoEsvRYuYyDo+hw4iRUsj0AwE8UkEVGvoVdTYsurb1
xm57lkb2rGaWDsUpOYkgodSwqwqFjEBdYMLTH4GzGdrGGqrBZVbDiidmg6prMAQXhrAFXcVykQoj
1yLdqgJN9cyJPmmEIxfLvoExUaIapO0VktQiBvf5MAUSosEsf5DiM+N5PMPH3pY2cg0o02yWFUkE
Q6aZ3A7QlCN0dgITgXKNM8d/VfhkKuvKqMGuf60n8dBVi721C+x9IGPdUWs7JUMdKCT0+yJnnST6
uZSU7IWSzZdNNZJ1gqr8SShlwAlwrTiJeNPRby4LBHuLbDOTAoS3sCIrkgD2PmAxjHqdcaUEjOjd
ZF+BUAYtmrKpt/YYgFxDK2bbnkk2vVgcsv4V5TDvstfZ7s7CniP7UZaXdD3pZecFSBelmqCq7R1B
vNpCv9L2qPAXRd8Mld6gXYCqJgRVLWSDNEdrNXtcbWc7wWtuQ35roPBLjA+KGRMxPlUl+04CQZA+
WqBjl656WCk6aunuxgmgrY9+YZtSUbec+vBqASjBfhm1wwHcRmABQU+jWmDWGHnBj29Xy5XkGtBI
MY0bjGx75mlbbVcWmQdaNvGSEc8tIA/V+vQGFY8pIpRiMwaUITsTP/suUPxsGljycreG/gPeriEv
EFFRbIDAVCBhE/bx1LZgBfHEC7R7MWy2a6ghQ6fIopzFvQBEYIbfFsTSGBrBxDcDCVVxny95ZTzg
fZiiDmfr/ohFJA2bquMaPVHzgdUpiDbgvWjazZWrByFgelD2bJy1Te8Kpb5Tct6JTUBOyjZRm/WW
952WAzJpQPRGQWINTaQl0RMJLkcU6EyIya51vzZQOMHIEgylKij7XaJYNT+AC/jlBUsCW8g3Qbhj
a4+xnroFZV4qOgTY62oBZ2WnYVdRVSVlqRB+ZYW6OSrQn2Snus0BPse2VNhLmSbhZoN13I7rLVbt
OLKZP1nRRYA2ZZZyhNAQSCNqkp5abLNY2jQbu1ALiU2zpeWKZa0UgI7D9foEcHSRHx/dOTg8tEH4
NuFeENKKkyyr1xucmN1uIsswxmgapbMQxskzmhBwwbJfRlNURu0IqDPPbhw2V/TsSsm6bZ3aPkHw
MCY6j44aVHbtP+3coHcUhon0fEhx1d5O3WyqEKuULtAEjLlwYuFT9c6ezCOUQn1kduFXuh6OMY31
JVCCHUVeuMPDVWro9ayOSXA/U0puoZnsluVigBAEOrpFM8xIckTaWSRoPLXlCehSP05hnpeohUdF
mkKLAFpweabcaVFmXV9FuMt2Yq2dQgbmb4ewmRaSI8thxNqMFiQXqUW7aLLV2UJ9Q0EeUQipxdnD
PYUrxcStOFdne2vyBAzageALe09sMbWUsOs3pd3JrnrlRrx8YPXFL/xKV3f5VWofRPab6ETuh9Hi
vZ1y3U6n6/5br9w83gZjkD344JUnn3oojMun3v23Dq4/+dqrr9vC8t53P/rJj7zn8UeWn/3eTzz5
2AMvPPfc0c1Xuq66dXQjL7PywBYEu5TCNlOQNoqCq8u4TNvN8WtpEK3SqyM1JpMAyzrM4cPBHtrT
05v1trM5rNqxS5dDcW0bpD2dzkGfpLReAXgTuzJQ2Gi1aF+TZjZFLRHUBPkSqqxNAhhu0UyJ5bnv
//AnHnnkwfb0dHllVdfrrruT2CNWDdv1a0m8vX3j5JEnnoyn8NarJ0898fSmah544JF8tZii4fj2
63G1CQ+ufPUv/+qxB64fvuM9YWsrZZUiCGC5xrRTaYWgSdBFUMOUPZBFtK//5Z/9d//yX7z40vMH
16LcTiRMF6EFx20Z3vns93/32x5+b1bkZN8nBUyzAbUnlstPsctj78qrcWuHKIVMhy27aCGNEnsx
bRFBWg5WEPJPBtIMPFOh2E4wkOgzjUPAAB3oxmEvv93xLD9Iy6vrbbdYHdoDVkGDaGnTvqksphX2
XfW2sfiJNciCpKW2QJ/Xi9JimmWJ6yV2EFPNn9gzXK3XWZlj7xUEWBPDGKdRQPeggh9sQenkisKD
EeNnyiYSC+wHdvIkTyx5qvVyWbJ3pM41G1BeBmYtBjd9Dlo2VsK2mpTldGPLweog5EpqqQI2aFtI
5I0kA9HqEOwieaK6ijWp0whc3C/MAkSKGK41NstOWDN23ubcrZBLlDMJR+efTQLWzQKSPFCQy8oo
gaxzarfdMn8aa8dxvl5vbeWiLOhImaxQCZLdl6qieCOUUmoao9jN3WZpGMNvvhZnsoeUh4VN9RTG
M0dNAheE/NANT0ED5pO4CKktTSK6Jep0J/6rHmJPwvAap7492hEc78IlZmBa+Wc44xtn47DHJeId
vuHyZASr6HJoSMRqoR8RC+MTebiDDWszFmdhnNtWh9ObjbbXT0t7L+x1TGEcwY2hrAVIUQeKMIyE
WcNojLIks90bmGrUSpjkagdy4XCZidx0n0zMc1K/lyghfIcA5Tc3ELSqAhFNsH+0BxIdPFMq2XHK
vwSTK6cNaVFQjAtdPly8RibSARrZoRbVBSCaJBORCBRuUZV1UuCqN2jSBDrrbvIJxDZHEJlvvg9m
As28gZqN3EOvxyXVFS9vOJ3BJ++aVf0T1Fb5LfMB9yP3h0/OCjYOMAukDxfE4U6qgVcAHpqlDqg5
hjaZCUwCAEbbqhLhL0VOZJjs/vKljWbVaWzsKEAXWX4yRhcjsH/d5Ys3KxZzRqMdtagg2nvG8Z9v
wiYzfDMOhW9oo/lmf/+Sv5SHw3Io3zOnnY99Sdx7DXJ09gWBSPuXmhZiE+vYqeL4QJRDXnyzlrnG
SVMXeS/6y9ZpaaXP49AbkOZ+58fxsXhigiscIfToc+LYssM8TqIOgs4pnGB778fZx/1n2Y7p7qKF
P4azoj8fSl2z8WcYLhVNZ6+1zi32GqBaSzrySsRCEv1tz9HlknEIW989jiMmexqdrEIkZq95iPx8
2k61xRY3pYMU9hgtMIFWjfmzt2RAebuRk+vE7LUziZz3I+lmrch37EDPKVvaO0u0SDQimLTSraXT
gAPKnvJSi71q6iA1T1JqZmobDlrSVO3ANlf6ZcstVL6zq0PatFjY8cmdoyuHh1DupFyDGrQ1zqAS
H+GkmQRdEsWWNRZ25f2AEr0NuF6vrlyR7kem6yKFUEoXRJFike8mmg1K8sI10AHOpu0VTmxNj6zO
NuopCBTjVqmnpNDIS1IHeuhZErYAYRy0LWsPL4cQKHiwDV/zPHZeXhnzw9azllLXocxD6BkygkmD
B6Gt7B50kHO1fCxHCuKIfnR/do3ndIjWgWOCE53n4hFpnK62AzdOfvc4Em9t1e8GEU9OeNr4jjM7
nzjtdD42IPInno8QH14pBJfFH2/Ymofdb9sVzialovemfRfaltuqOj4+4rDDnddfL+Cf1p6enLBZ
eGSzHiIAIFRvrORMwJw3WrDZbmRghZGLwk57fXwEoQAWJEpyPUjcBornuwjTWSeUpI/Eo6swDScg
ksPGkJ2GPcQi25IUS5Cpi5J0eJxhDCSXWIA35cO7D7GapZ1zbeNQS1TgS4SGPsYZHgT+vXbz7Jl6
fp4BeImtA1FRAtJ68RkfOm+dh6KUnKNigLwJbAP5Z705lShEsz2GVMlQtc1pARu2rt4c2Us/ASuz
BcJio03UFopMKfYwDnR2jd7pfqfh0jYhZNnI4KulQiva5yE+iD92pQFRBts4oVJICNW2Lij5cHnC
Lquu0wyzoctBdsv2xv11wcVhhhfHzvNmWUjxGXlm+vT+QXh5PN+PsfsxnOR3F1LUBxopkiO07tZN
fWlPM1v5eqkT006+Q09oxrjXO/IyPY5klyqkxs5KhTQC3FQhzFJRWScAylnXDiqk9XQtTAvGqwFS
m3IdFGec2vSksVNzsKkrPCcAgoeu6cuCZmh1u1xdGdhuzJLAIHBWplvoUYUwWbhYrLoWHSYHB1ft
YAv/N9tJ2kO+KaDnHp2eHK2WCw6Ds+36tkcDcuIPMtH5nTRT21rUtQOLlqvVgQhNghHtVUXcgw4F
hESkasUGGhQftUu0UyIfyraEHKdt12uLwytFsBlQ1ndV9AYcLQ6T4Cxt6Jg3bmLhc0LlqmWrfi+1
aMVqyVhrobFNARoyFqXls7bhB+4wtMdHt/bj8GXxc47DtmHHlSPquuVpZx6bUQRgwFdgNy7p+XFs
635ZrsAv7KdrVx+IgmR9uoW4LdAKmOKyBMUoh1pmdeG6wNJ7EiaN3bi+TdDcOY1dHRcLZIBSSaKT
lTNFAPk9ie0RqcHCK+zT9pMVZ+P4+Pjw8FDTYpt5OwCzmOiAmNfiCDvMmlC+XV3T1FTDGJ03IIl1
7n7ZPFNbX/cLYRwcaqhznFJTy95ouQ4CZ3cC0Cj+OV4e1cbtCZULMe7yBug8hJjsEV0tIzKd87JM
itziMNylWAmLCdhD7pmgwPp0syhXQz+uT9ZyAFuvt/YTOzg5tgXdlubw+M5xlhVpVtrvZKmATgoN
xVBxRZLJVmK1TuuxAefu6Ojw6qGF9zkIqwvE3tD1yTECCMS4a60LrddomrhxpcvolNNLA5LQKPGy
1iUjQXCoQTN0Iuy27LbzOtV6k8lOrRKo8RfArdSMIqbzXrwKFJ1kV1VRdRoCIJTlUfdGKnOkvfw8
IX/qwviJxElBj5le740NFX6nOQ7vJdiSw4b1C3Bt8BUl6p2UJUSBxikhIwGCG2hfa5W9ME3rIRwH
N9suRnm7Bh5awJI3CIdyYQd1GCR5tqiqdhqjLC2bprfMxA7Ac6XJBPPHNreDtunZvonvooQ38R2a
bzOvTl1e7eZBDYKko7k8FtroeUodPMhS2XlCJDoJqwqvDGrYVQP8clJ7aKSNv91qu95NZSERG8nH
3vHwE08+cf3q4+9/33c/8fantrdezcP27Q9e+zs/9eP/xg9+5urh1SCJX7t564GDxS/83D/8xIee
vrqI10cvH736/Fif9NV6eQCy7LbuTjdd3U5Jvlja25qNd45v2pUlmS3EwcHVg8WyqJqqhzmtfedw
5Zq93NeIMVlqvYqTVbk6yMtFvizTEjp1iGyBqqfQ7kd6n1F+2FIpJgD2dktr4ujOzVuvv3Tn5iub
k+PVlbLvj8fuNI2gElJtjsbBHvlmc1Q98NDDR+v1U+95enlwWJardLG09wVE6y4Y0jC1QDRVT73v
A+mUrE9eKA6uq6NXBd2bN1//2te/fuPVV2w3a4EMdtgWd+vt537n1//lf/8vvvLlP3/4+mE4RFky
pTEf3WD96CPvfvvbPlAutkzvuzwrHKzJYuRleTUBmlTxc+hSWK4EU98k5SK9LB++aF0ohTmK1moP
zMGVA3tOwFpYWDwPt5t6tbjCgwYHQ7hdw6y176aqargqhezLXFLP5Hghlbkt5AEtPdtuTsslEGFs
E6DXHG5pwcdYtGb8dEpTcvBDr08scWfuOxCHbd2cFIcH8nIKvy4gG4duUrWn7EQXd+5WQvapIA6z
ilxSmhb6VGxFlee23NclDyiqcko15GQvj42ZwimncotRGFp6f3jtms7HcsUZvMZ658wnEuHaFpDt
BqWMzFXd0l0B9oyQ+Q7pYQt/Y7kRQAHRrj3iBpOqVpbmW0rZQI8pCVtUEyF3KTQD7WhYEyP/vuPF
b5VWEW/1tnJiPyBIKmNEAB9cUurihufO3zt+XoZLnMc3guDe48x6NRG/NPIHdyMbs1db5wkf5BEG
lsvZ3cxpjEktPMy4LCPSwh7OXl3IsmvKPaeEU2cxP0iyuB+aYOwjYPnbcbJ5sBUB3gmUZQKMYBN7
v3jXPYCzewNwbxrgu9+vveTMLZuiO2WelZRKAUefD0VA+ZfIDpKssFTE7pkdUP60YecNFIAstQYb
boAMgP1nxNhrLy+OYzSSXIa/jR4T0x4nmg3YLxG3uGyc+5hqoc9qvTqDK2Kc+yesh8F5qWTijU4I
HTMLEBra4tE+nd9fovvr5ZTvFsBwQu3uDxUZgbx321fvwfO9q0Bx/z578wd3Z3PGjmN3nuEF57z7
p+meOPZd/zrdp+jO9J2qwFw+zkwr3z9QRNo/QCpM1u2l4yiTIpnZC9W7H3p943D+tXvMw8yMgIiY
mLb+4xLxoJ76dG9N53mceQ73xcLuPrjs9y9tJZimCz/+Fu6X+xRbwvUWhG+pUjdXLJ3D1d7l7Ktg
axotcbRkwpZwm+RZFI8dZ+PuusR8PzvO/FiELpZRaKVBMzhdqoQaZ9ppzJ1B0v4jXzFW+PMOioFK
nrZG0l2noXuh243n2iJSwYjtJIHkEW3bKdXUOZGSiKcCH8Sj0cQKCTBt74GnsE0yE1mYOxbZ2Wmn
vVmvqe0LFuqSOODI1k7bB+K66Nju4GyMQ/oSbNNAho3AHKxgYTGhK41eW9SPpg2XpfWWcVqGZBPh
WN4kiU902c4kcNyyL5udyDm97yTTgQP1iSMdPKZCJWw9CthotIJjxsG5iqGTTtkbSQQZtklTSHPU
caBpKuW6Rrb2EMGn21VP+RFy5WpChOREyDOatk53jRN5RYi7xkH5YR6HnX31PA7qGeNuHGieugac
ifNT24QDJ6KN5sK5Fzaa3sbbmzi8AL5eLfVqyUemqoDdlBznY8/zVBawGenRj+/k5Nw4lFfWONK0
BVeOE47NQ17IQNI+1XIcp2NOkxYm6/BhCz0jAxvjtrH7Nfa9vMtDpeYytNzW5WqFTSzUaUtn/kax
EiiuAF73ri8Uhkt58jGmN7Z8Aqt15F5kOkqNwRkzE2Cg8/nMrmKc52xWB5q8af25gK4nwXWKCGen
NdCucbJp4zSgZ6zikvteoKJ9pGoKlbwCso/BMkuj1I8TspN9h4PMnd0uQBFLBYOVsglqlld9HjI+
ybzPsQnfUnQMOEjMFkIocpyRUXLJ1WVx2P2EjS9q3wlmPsVd8fatxHPfIeTEWxHcRiel5RSfAv0E
NiNO9EMkdEoqMabpuZ0AMAmORCQcumHWhJ1bdpBEgv5ARZFIhBfvnkwiOeMn4jnjTE//SYgbTJPs
emL5AFOHOpfHaewKulMS076VfSo6H9UFgUpgnJ61jZQokuz1YEO3WBZqIimoS6Dnn/6BDT/F60L1
zrk5EboZbaMyCihPnfJyAWnLyXkcBU5/XyU6KKQ3xJu4rMg9ib01ARVFUMu03RH31XXhTefEYgYb
i3C2nAnncVQ3LaD7MbANH7A4ecSZVCZV/DtnWki8tVoswQQfYWabdvW6rbd2J4k71AVd/s7HPYii
Mu5h56FG3UDRu2WzjrtfjitHwdDU1SlTutqKUMwGo90DLNJTU0PyQmrdFj8Ja1NGc5wuXhckBUPR
czSRTUPoBfUsbNpdG9nySZAfT4I9ava0LpdXo8TOdqCgXgAn3mIxq5e4CVexDYJFC8qrzHFP7lKB
QGdJnbD4FyuCYRzKmOzmOQygwb1cSB1LjUpklOOp8y01gYUXtExjEurSVluKO+t+kYO/UOVysVxC
S5s9TPP5BNOeQpRYwxynYKhfr08PrhxqIabs6VjV9fLgoK2rFqruSy67rfroeWKJ1gWqPMMYIGXW
4ipGBDHZ0AM6s96CQdRg2QaCoBy3XSN4SPKpMQxRcMk9xbbU3y2bu9j1FWWu35aWgCJgxDDxdusm
15dEroxUid/fTXjhuLPRkkw3CtDFeAsI/WAcVVtZ74zmtNwZU79ROu2kjSBJ56XkEMF2YXw/6yab
2DOz/EXZyZT5ge9GQrplcSNia46FVb5HnZ0Lw8Ig1LvpRq9ENO7WlyBI46Jyi3VgazSEv/kcxqHl
eyiO2o3J0ZTQssqVjn3LRFdx2FUiseNFxqELJIHPv5Uj+lRKm7ERCXbWNNuu3iRR2DWn7dEtex5f
uBl8/Vs3/uSLv42Ot6vp1QPQF+SSZP/bD0E3Bsen26+/cKsZpqsPXrcrfeLRdz7x9g9N0eKlV2+E
1Wuf+VuffurJx55+5skvf+kvbtw6+oEf+pFf/uX/Kx+nH/6JHzs9PfrGN5/7gy/8kUXH27eOv/rV
bxw8fPDA9cfCKYOt+ND04yZOh6M7d46O13bteQY3Dtu9n243yLsODk5Pt/aoX7v2YJBkN4/X9uSG
/XE8buMOvd6gdKJGbnegwSaPihe2wi9LcEQPr9g7h7SqsSHqZlku1puqDeJNM/6Tf/yP/u0f/9Fk
bNf1aZEt22rTbE4CywiH29XpyYvfqN/3Iz9tceXgSrk9PS3yVZQV69Oj1cHqpa9+8+qj1+Lt7T/+
0y9++of/7s3nX+qn9cNPfSCiNhRRlaS25Pj42O6x3dZFkTVV9eprL33uc7/7W7/1a/Yirxa2qtYR
Krug0JMgPP3wZ//23/13fnTobvfBcrlYNezEYh7bO3oHCB8XxE89bPvxk+R3NAFo3bTndT+vZhx2
9nr745RgOGIlLRZLi+ljHxTwiQmqOizhIU8PGHZGwvSV+hg+yUQimhKvBemhTELEvdMlBKZgISPN
qBo6gQvuX0Y7GJ3gVcHv7BQ/W3b1oXJJRelA66/cX2EjvKA04tbOsKsrUH8WC3CYYW9g1+Vi2qzs
lHAcdpeO9J6lWsiabUlA3iu7QBvHXquSD0nH+itPVXFGrraJ8mG3IjP3Vq1OXqADXXwa5Tl0OWqd
fKKL55Ru76ggB1ZKWq7mmC9GQlGQxNO5Dks1/TCQ4lamcSRBEptMdkYieCBTwmvuFl/0EBHERT82
nVp3/Ej2kvB1lvAgu3aIj8tdXEndmY25hzXuAUdciEu8GXzjDWGQNwOhRGCSikQbxZltjqCmHcXc
JkCCCGRzuwifzzibEFbdCmqnMJgD9kGjNgpAtFIbaWVj8XYMhvkkoiD6/4XSxpsE2zxvF5HSCRMH
KGhYuu18/NBPMs097jMKac+abQfQLDVRi2Pwbqjo7kEeiPVnRMtjgCm9FH/bh+9m/O3euisXfvzN
zuc+BIz9/l0w4v1KvtxtLx/MYrcCoCNOX+TlHC7+4B76vC+bMUWT5mT0vzP45/BNKr+EYRC8tWft
7nLIRUD2hS6a95THfgO187+xPxersYeSDZKZNQVRIikKkXnhcEOWFpRmXWZeCFCDvn8uXYO7pSSY
nSIS/pUCDuNOEPliM0an6cEBuWlnsjcKQXM/IZpAJHqcfJR03Rverduri4ZzI0kk4ypeDNNiaYCM
487a81yLwT3h9tmCWSvQOI73eFydd5aWmnGSTafODR+fpCUSzZDTG48znh2HVzqfz3xdbj79gZ9P
dBF2JJI70jHcrhZsxCRKEqojA/dhdI7Os1prODezOxZe10selFSPvpRPMdN0ehWOQbgTDNGWyQlm
6RK8C3lPorRjQ/ed88iaRtmsD/AosF0UFQbYZMo0DlpmyJ9S2BbZCJA+BDbh0GfaIWIb3KtizO42
bM/ihBzYgmAxmFZUOwX9zcbHjou6wEKflU2CV8WmcpaCp9rth2O64eX0rKuWO5MrGOZYGmepDDcY
k/roiQqldrfFiaB1HoXP0lRl/JEc2OVqqQFhWshxaKIIPROhz5xn544i1K8iKyElFRdyhDa7fURP
SJSxWS0E2SeVgLgwF7SyY7cWUPJiHieDN6AznQNuRqEwVkMTsgk0TiosaW8cpwQCMIhgekI2AmQ9
AVuM8/lwHN3JIJnPhzb0Tjfci7eiDbBG91+aOqEMe6bazhJW2/Dbd9U4q9h+0pDy3EvugHcJmSuU
NzzLGzotFLjY8Log6Ih2whJt5lTnkEpp7J1DxGYCqYrsbH9dO/S5JjsMsh/I9QuaTBL/QtkATBMA
Y6Rq+gw4lxiCLC6JMkhwA+Q7b8EUkVJBM1u1nvBNCZ2icTSnj3vn41TLbZ5nMVBRjAMnm4TPqk3Y
dVo57aNJ9A3dr6apqXeXOftBuzT0KwxoOaQrEaxiuVVG0jh09mbHwESQDLHLwXkGzugzJDJD6Uh0
RJYlGS+nJmkIRbr1sVxt0bVqQYAdOeTmgHOOMNXZ3dFNJPC+02uW+IaLe+O0u/zAQcyRT+x2KhzT
GUUjZynOiLoXz8N5Gp30UCj3w10MdzHfN4/r1xTTgvlTfkAKd+icQy/9QdNCMIthQebR50H2reM4
t2ROrqvG7xakkZrEznYSEnwcIVW8cnG4o1r0Ym63pLT0DJSPLCGEku8HL7cf4F6cJpJWd+eTU2S/
Q5jibbIAmGGbB8SzSNKI0uo5iNyQWUiDoW+hM5PZar8+OQaXcGhtvwEOIMRFO/vUCJUcFO3gFsiS
D7ira74s8DiqYVoIDfpapoVbqrWiUQnwejZoVyNY0+n4o63Eps65mzLUy/R1cAGZGhrrtV5DxAfW
KYXfYT/krH3hxyVhdwiyU36H5P3lvmkh/glWmQFQqiweu6raHIdTF4HI5/Q9GWeyOX4SQ4t5uxFE
Jx8/qR/STyybkSMJuJaNQa2qStvK1g64o9LCISUw0tF7NmL7v93EuK63hPJHycUQxUY5MJgC5zp4
17qA7R8WUp1YSDATGk0iTIGlxY26eo9E6yPuNjRbccFC4gWFqxb4aRH6bPEz5+qPuAcwfZSWEWfV
nhZXGyjLwiLMZrNlSzvuF5bL0ZkNjmxhIUbM0mzqANyEYqlaJaGvYusUhX1qHIAfhFYhv/6uVks+
G5uMAHfHFw2N1dI2tbAJzagsYC0zoQA0dPOBCEeEmK/YVDSVPYdX0J/UyiKY5dJywZb2gTZokDqx
gzCy3Th8GtM0b6ougZc9y5xkeatPnOFOauyTgl7kQ0EKInyXgigUAVUnk61m/FTJwaHPEqOXBqjk
3YdeCAgoZOQcgelMC0eOAzgc6xQR6pkTJM00ny6Oka/SubjHRA39GSjGwG4hpSYSBJS4Erk8P3SI
hpLwy+LnTKTSkup0S6fzMMfk99BIVpJYDbye8UBn9YF1ypDqtJHX14ZfU0l2uG3XJd3WsZnAVpwe
httdPfYNl6lWKnOW3CXxAEeltrKDxF7iZhsFljcGXVMNfZMlkQWyHrklfFAcDo7pHZwO4xT4hdjh
76NfaxhaEX7xXhcZWAJU0gcmW1einy9Xi+Pjo6apDler64dXaSSL64nCBDEZsD5ZFGXxyNsef+zR
J8ry4MEH3nm4eLzZ2GDrT3/q/Z/+7g8+/fQ7brz0wree+/r3fPITr37rRUtYP/nJT452gVHwkY9+
4Of+/Z/5x//o5//Jf/QLP/UTPxE1zc0Xn1vffqlrbq9PXju5c+Pozq2+byAyAypAb2/fqy+/XK3r
K6urGYwo0pKeqzTWRedyEGdBWrRjOMRpkOaW8bfgyUdpmdPwCcLxlijbVNVNjx5y6E50UZJt64ou
Df3QdBY+xn47dJuDZRIOrd2Z1dLCVLXZ3ra8O8tjG2119eoQROXyapRZxhXZq3f7tZdtdVmurn/z
K59/4JF33Lxx+8+++JvLg0enQI6RsVbwYrF45NFHH3zkIchWjPGLL730yisvWW61adsN2zltnQua
sbBzjgHgHF556Pu//7u65tYESKdkwyj2QT27h0pfNtuLny6eM/L0IcQFLRRO3BlDgBQ+KLTAGs7n
w8Hd+bnGsQvEPxFQ7iVug2S1KkpE5qaxIJnAtmRri5pl731TnZQLKHJvTu/kWWC3Yn16Gw0Stspt
TzGZ9iDXmyWVguxT4DrI6T3NnPBglu/KgTTdsRAdw+x6o30HTLPRzenXO9t3WBy2cQgUogG6Q4Yi
AUOV30IUoVENSqGSv4HXFFd2mNywGXRF08ItQn0+tG0PScPCxfNUvEjt3UL2aiSM57V8w1R/Hbmn
sKWQkwlZKuekB89nnFCRu/NJKfDn7EZo8cp3auTKnjiSk/ZukB/JuF/oIWIWWhZLlm5qH18TCOnr
9WmMTnxLHk4kTKxtr4McAtHgXK1upCW1c8YeRSIRLE6SOGFo9KmE0Q6OCB0VQPjGbCUiWGNf33wP
jgjmg0vwjekeuMQsdztNnv53T3LFPI5IPyFM6tK26aC3RqkxbGRiLDQUc4upO8eeD9QLGgRke9Nh
c4cJHmASYAmP3cxqnGpqpzWW76AFSK4DDPtvbAIY3oXeXfgLl6Jv4Rt6BL5pF8PgXhzrPQa1PHti
e2mDCDrPARSfAzDz0mjPBWeg/6kSe6SgXWex1VJrW8VskbI0qu8qzN5g6X1r6xrmMxgJ0IWX4W/h
7L42TvNEhVF06dU5ld3AA4MOD7xkTs5hp2dkhx2uSDqOXCWmt1JIOM8rd6izbTPQIAQOlP3PRHWb
cY+xfjdOvAP5bT4ouMFZGVgUGalP673s7db80j/9xbNncIYRf27KgvCteWNeCNNeLCb9HYOBv2NS
G/f59xKNbLYKpupvZV10ThnVOhEJiCH3KlFLyPl33ktDOJfVAQfgOyBHp+YDpSHo7joEs1vlJVo/
hDNSApgjl6hALpwRzTcp6eGMShJqRCgLkUusnh85evM0UrdWxc49Fu2Nsjgg9Ws2q1WLipdUDr3G
8g4zvTA6O1OUyEng4bTpJXqZdIY0lHV6EgCVceUF5zMOl33vbpz4zDhyhhFhUOdDzimSeKQO024e
NJ/i4KAODyWsQVkyFNBwPt0snbHrzaRWyThJ3cn1aNB2YNDm2bUS0xuQgDJmQ+6rne9Jpx/LFKsx
RK6+vL9AGUgxdtwBcK8KKTiD1YX6aiAkQndczDiXUVEARDsl9ymdD89jJhWiH5CkCeYraIVzeIGk
0NjqBUpR6LrSBoJBAHkHfVzn02dzWgm2L0hYbCWWJpqzgc5Sh1TiJ2w3XixXIZtnS3CNA3onlq6F
TVpm5ESIsYUBAzdO4OiB9u2NqG0zKjqTspXl4LqgXObcqLt2SrLWNpVIsXIog9sONyuwwJG3iOZ0
diuXopKpl03OSGhFb1pZLfVtkGS2obLMMk4zPE6D7UwxDkS07xpHHXDpHpfWtsEi+Y5JbglKPA3o
bLZP+fMhj1JUZV4pJeda9TASvygC33MNRkZb8y4PLQUcgBcgE4LoecO8eVKfY8HpRS+ky3dz71iy
8xkj6Cw+HSe80T/VTQ1XsYlqKrxfFTEOUHprh66qRCGzQZEu2eOcibcoc5WKIgATsdQ8E4faUZVr
r1BBjiQAhy2rF5a5rTe2eUil8iwfy1nrzb9HsIlw+p4yP9SEYyBovkOIgyCxsJseJpbygIKYsqQ8
QrUK8m0SeK3Ox1oKzhZjdTmEKSGZDUe1nv5VlLezZErrAgX99aVpsjuN2cxTNHa/HOD/KSjZfZHn
TEYJDruuHNI6UhRJxQGEXkfdJviqSNLtevHx5Y4xHbj4SaevGZy1r9Dq4OnDgSKqo59E4Zyyz2SQ
s/F8mOM5oo2PsbMOvvwn1SKqJI/Z1SRj8dmdWW7muikx29B6Up7VGbfz0Bv245W2wT00r+E6HXHr
suuRl2WNM/tNpRoMprPisGxX9zvfCXQOkfcQoyVDKr0j6RRJ+IgvQiMgb0AnO0RO7W/hpDy6cpEP
HTr+Fou8a6umsc2qnWq73dKTzdnAQuqd6sO5HLrn81EzwYB4vtSBdPwbes8CLGbxRgUM0JBD0ZBL
dUZDY4flzRxS1/hZuVAkHMSTtSBA9fZeHQx3j2MT3hEQHLjTZv9yREMk8G0J+7p1QRa4UnLw60Lq
adrFhNCxAfLe15uTI2oJoH80VZzp9uNwSY3pAHF4iBj38MTCKjiHkoaKrKJl5W79HZIsVQmKahji
3MEYtmN0cg3jFBWVEZb6A1aQzKZqE4Oki+cKd3etC2nW2/n0XWRPDZ7JFrKNaqMG+5iLWuFiY4My
HrvsqaqBaIkG7QBejlLekBef3B3hkSXSMX5ZTOdCbd05gWBh+uKYZ94wir3b5+4XZh7uhQerGLIY
a8klsWaccYFo1BqveO5aWNxjzEqY6PAUJ0XPNaRI0R6eUTZa+ksujFO0AtIZQFnT7WbLOOPkpCbq
QeVlGeECT5cHB65fCueTqkBC29WGcS+eJS8a5hXjKKpdrkaTjOre0sd0kAStICnPncYE07UcwFxX
AdBRp0e1dumeRt4gkeL/yBvV+k2/YlwOLQpdj87s/ro/zkTDsdhpRyiv3lsX9BMKKPEbnKsYDet7
5tXDLq8e5MwWno2foeLnnHyKU0JCs+Mmn9n4+L0pJOAU5eAT08M0mwmbRa1ssai3W2j7FgVMwMJQ
3oCMV8XYsTrF3giU+YusgjAUpDzsBYFcSZ42TWX5r92NzfbEViR73Kp6PU19mkZD2yAIQDKoYS+C
jdziBGREGSk/nzUAoWWvC5RWgO9ZTl0+bOGua6lUa5lPZS9vOHUx4L/10Wb88y99Zbu5Y6eaFtAD
ZWNfOmHDBYVVSKi3XbI4WB5cjdLltcNHHj58Yn3cra7k3/N9H/jBz36ya+sXXnju5RdffN8z7x26
8bd/63c/9clPP/j4oyEqNJBWZzdeZK/wu971zOMPXj9c5o+97crBMurq4yJNyiy7Uq6effZ9n/3e
z3zPd3/64x/7+FPvfMpC+3a9tSyhCW7aZWVplMARMcJCna6mIbM9FhU2wzTPJAL+0CMPluWCaMgo
Lpp9HELDqGVMXQdkEKWodkyT6KMf/fB73vlOS2U21amlgsdHt27det2mLV8O6+qkaZOH3vVBefjY
SjX1wUvfeu65r355fXr72fd9oL79yu//7q8+/dHP3rl5Mxrqd7z/Y/aWTypAc/3th144D6kz8fXr
159497uuP/zIr3/u86/ePhrZY3RtuQzjuloHWXz4M//eTzz+2NUkWtqLMNDNnvsXrpsgSqMQl6fZ
XvwM5vjZWvzMu2GMh84ezRHlRNBt0Sp2UT58aRwmQxmbr5phKgqiitpr9hw19aaArPzQ1KfwfA0H
O+9iYQ9bu9keE0vtKxiiQIy3ojgS4mcLAkEYMfuFmh8VKqBlhEQdK5cSUXZ47BZ95dWIzLXT2WDm
Rj4y180JbYII/tBoqpw/fN0oGeP+JZ+TXqfpUZSRTFPkJYOfFJT436g9pXIKHmxhQdqYKl5xmyAN
twQdMDx58ZonahIu5NnDecYGZO9LLaLCNAXjWISnFhzyRsur4T0beE3nANux7QL+DZAYoww1VgoQ
U5NguzlNQRHAEh/F6Nxt6q3TtaBLzTjNOAkE3YmTAAc/g5NQGZIqQ+SUBM7GjWytVKkyylmjY1o4
jYI5fsZn8AR1K+50kMNdf/NF+Ma5OLwbR2iyWBREJ0N3cCm+4fJYwTVS3CAmg97EoR9pxpgQM2XH
M6JuR7V9i3u2N08RAC3XoUBECI7z1DVb+4mdQd+i4VV6iVImkXtQcrepXXgeaDpzHF76C5dAdvf+
YfjmnPDu+ftOz2Q+C8fTlXggcBX6n0nKiTsUSHWJ1JMj90PlFeJdaFSwJx/2xR21oWAn2jUxG7Zi
EBoi7gsCUPdIVLoQf5MRmhiiAG3JdDzLfA/P0p/HGedBnWxyOM/lfNY93PSs5AWkPIDv8kYDV+wI
3dy30slZIQ53Zynx7D44/ww8p+myL2DPK1MN8TcD/V/1Fus/8U/u93cAtPdzmym74dm7fK9aSHDJ
oxte9uELn/v/l5jL4T1fj/BCQ8jw8lckfKO3eE//QZ3akfqyWTdDH8D+7Q+9+dK9qPLT/CxRXSE8
V8SY/DM63Yvbvu9/HTqHQ+/8GO7VQCINKOKEDAhnaN6Lozimvj67k/YnX9h/Sr/sOyXOPlzh/GRf
VASTCZZvbQj3CxizPvj8fyM/md5mXHaVoWfkccIDLzx93qFyb8y9cYK9ccjy240zT4AuNjw7sWyk
Gz1Y3DtZZEo4eX/BcG4MCc5uFc78kGXhwtv9uY0xXezOta7PJx1RNisMdgNG3lFBSheDr2kDDIXZ
i8PQ7axBGKStD5uUM7pTsjbu27jkHbxTFIEm2tSy2UonBg4soWpsF3P4xeewGUpgDJJndD2q2XI7
KRkdpASicVzrLrvCaX5IKWfbQeQNTJOQWm1FpqaN4cKSLSdhVgjO1s5WfWrgOtkm3DIgWjyjmpBl
LZVD3cd1QGMl9HfXW5Hm3PwQ8ZQQGzeZqTrgbI1BmRpbU0TRwJEv+ZihuynS7ogd6J002mZBkhq7
aOyeaVsUkwwL/RO5XEpNhS8NxunmcdBptRsH04sOwZTVcmyw7WEA7ww3OXaNMKpXRrRmJuWEgttd
seOeuB17qs5oemGnHIcqFgBDmfhCsF4HA9Gunp19QrEpcQ7yHbnYThECjj/UPUcuS9KlYGjl6BKt
Bi3ao/yAdcihTlwjc5wmztaJPlFtCcG7CbuI0oHXyL9p/00tvFE1Bkmq7fSjPfoMjnCeu1ePqKT0
LpyMewJD5Gjf1NTFYcC+QD2koFc3fHxyIhrx3AO2Cw9eAG7PQDR0UvJo9G6dgjOsvSMo2GCiEtCg
uDpjk4wD2y2nPagika/5eZ9uOHcDvHagc9NynrNuj/ThOSOTl/IYhNI64TzgvKKoZK56keJ1kPYc
Chu0lleH+E4nKwx3cXjaxb3QebcGoVpJJm8Duwu2u//v475bQqa9BTOcNbP8ArNHn97npETzWrNz
XfYLq/di3jPfkAcID7wCPuMnOlvJ7WVA9nX7MzEfBBzyDUEDBJ7u3caFeszxHOTTTn6G3NVEnOdQ
LEL7IbPMQVa6Ifsh6XuZeKEMJ0wMcUmJeIx9Q7NNvSwUzgWpdnlwxS6hbhtx/2tCjfZvBCBKL2wN
RQjFq4nqh2xJdgoDEfU6FiUVGCj7CwNAEGYXjA/+uqTwg81zy+YGLjQ5FTZJnlJARqkProMYxz4u
gzsp0FnYJODO0pqKbbmKiAqA0SzFUFO3QYoQiMPoU9nqoG22RZEObbU9PbJn1uYOEk9sxGEHcUYU
EvEzz3z8DETymZTHYDtAbzedDy+w1IY2z8Qpq7kPtYDcomPEFgi2LbMZKHLlpXGUZjGYqig/sNen
hPaxKqmY3lY9FmfWBcgKSxZGfRWUB6E+uOK5OrXzySsg2ddBACdNsaXEliazHXoFattyluDQRAF9
tvmpm1JxDxOeyysCgGmagKsOlXDEPXsU7aEClLCg4sp2syj9PC8XWhwFQAjjcCUfoqsqCVBxvvE6
JFL2ZzMTn0N7kFBjiCGzsIT/FRQ8cvoQ9nRtZRivddBS2Coj2itRDlzXaiWsGfcdUAtQjwlUVoA4
EMXvYE0B9LnR65AwDjNeUfsCjrWtcg9XAZ0m2Tw6Oh63pY7anAIEd7rPCL/UaqeRoANw1X4BHu4E
boEcOCLZRJNepFo+wHRf/NN6Zysm14VwXzVQckChl27zXuK7Tot5/ZWNof2n1vG9NcRlmPthcE6n
Q98R7FseI+dtzpF5MMffKPRLEj9OXlMEs04stkCREr4NoDwDDOI6FXP9bdXq4ZTWlDeOtO5IKaNP
+hX7lGPqUNEaLqy2awhupxFgJnSOJwCmoeCROSWxMnf5DLfiLkfdWy1YdJzT9F23jbRZ3XuE6GQL
aNdUWxhZdtXU1pawPP/K8Ze/+o08mXLLQIuoH0PScSysB/CcCpPO9vzDFKaHDzz4aFmuivTgID94
17ue+PBH3v2xjz0bheipevFbzx9eObRM41d/7Tc/8IEPPfXe946R1vzo5uu3DpYHQ29nErZd/+Tb
Hnr3u97+kU984J1vf/ipJ9/5qU986v3PfuDjH/2u7/ueT7/vfe9/x+OP29/3P/vMM+96l63oNmwX
g3GaWlaSydRxYmHDvjQWdb1YlNqur8plxCWPMQysYK6aE/uaA4hdQ3ikA0WgB8L+0PWHxm7cVPmX
//LFqh7DaHn7dv3qjdt1G3/gg58JF8uMtKdxmOxTd27dXJ/c+tCHn46y6H/9V//82kPvfeKZ99ab
o3c/+5HAgm2P9HH0PWFCosEenAbychBv/+q5F37ltz8f5raaTNB/SNtpWBT5lX/zJz/zERsWxYtl
CBmNSVVSlUtd/pmVkeDRu/JqWx8mWPKOVEhzwGKC9a67MB/2vQh742QppeRSalghdADApeO3TeC2
PrbwYJuV7fYEa1o0rTfHCWQ27OAkgwWpLU8be6KywvYvG7gFogq41sGGykUBk140owBl7RQSdYaE
YkkWTu2FQnoWY32xNXERqpqo9U77jggNBzBOcH7Cyqtb5y5OJ5vY7ReihL1ThY/DXL4phcSKY4ul
GSpS87SohC+BKabnyBtD3hiVzZyaEEWxfOYf7IyCmBio7AqPVihftaoC1pKMT2OA8nAotG3dBssd
7JrhUm7Za1OtbS84om1rC99Ky5faJgCYC4UfW9kVhyHunOdUed4DQ2YPkUBktT30YY4Gc/zM3H5B
ChWhb24WOsn4GQVOizKa8QSvOxruQRIz+uayzMmhGfOBw204zpmP774xmBWlvXZbeFmbv2NJT16p
SR9MqFIYo1/OblxlU8oaWz0NTZGLq9vAoJ7GERkWozpgx6T9BHpfk0vU5U8z4y4uew+/k0TPS23Q
LkRQg/uE38LLMfE93u6M51B+zQk78J9GShda1j3yeGDPOZzGoQIx2Ta2sucTxIoG/H08qE0FqHre
F0x7GJmnq89Qy+TQNlexOKcA7HZDlwL94bzRcRD6G83bbhMVnMHpvEDibn8VXMajDsMLZ/Y87uRO
ziUxPvPY4d/gNTuCs7qVRv9XWc8owWe2yI6zH+G5ggXyn1/6p//peRh4hz3PyPcb1ELCS8j7lxZS
wnvCun8z/ocXn+g9rjG8H8kQYQGqvA3wUEJrsDp2ZaICpmoi5iwqIZdpYmKvSIYyOwRpHsJmdsIo
KcEKlP4IfYKBO142Dip4ZH6xgmd3nabYEDHA1st13yTcsA0EaBy3wmlT+A4TFiSHuTKpFojBU9sI
VKJtysn5265MAiPTDjJXmn0JdB+6Ch4qPGfH2RM/PzPnkaL/5GE8nbQzbxyFI6SJ3BfRjTJdHAOj
vXEmF1/OjsMKGO4XKYchd8iRr+JGrkI70Mi7n9NlW2KXiwXpKY45Prh5DuTDGzrKc7xf6QVokmU9
bQMFI9oSu1ouZdIy641qHFHa7fkSi9lRDkN3g+RaMJCLLQO3JS3I1BWuXk4xKDWmpQVbZTmwa6vF
srST3iMVIh2UpdVItV8gg4R00WOY55sT8KGSNFuvT2VkxPwJ/e+q5wt9BmkO89PahnZEl1wra7gt
OrVz25ZtT05TUp5BrEMPoEr0y4mS0KI8c9uZCrxW8R9CyQRfZF5nWeDm5CQjF1tgB30Iaw14DHOM
lFx1ZLfq1IZDyDiI7atPyanp5PSUsE4w9gk9YLuhg7EV3YYs/aWIdtfuUzPE+y4KwL4bmJkUWZaC
Lwai1plxgFYkPdhzl4zTipcHzpT4rRlb/GDXMaLCfeZ8wCLhbnzW0+wI11J7ju4ovF+4riyjQ0hm
aa6dGDr06ZqlJBsKHok9AEiXSUMWMC1R74Y8uNiPAycrStfBqkuUioaUcN0vFBuEejgbGdDqI/Rl
O2qGSL72LdvtRswvtpAvBUODOj1Ckq+gpp6KMY6wT4Oabh6HWw67HHsAYkrEgRFs+3zopjXUpU0G
B0PjhXUlZfb6ETDazTP9CG2et1JEdTxZH/dQafeureMcP1lyB70LKJXI1ICPbRMO4lgELhWiJaXD
Ec/DicFtdAVtHE1sH5aSg+3NHNol+NhOyOYHRGlut9DBAC+2XmEKGwn2qA6sPOTkMGrD72B6S99h
EIeP24ONOgTZ0JCD4XUJnVcLeRK7OKyfQKsH7Zmu32XWu5BRrYSDGDW91hNDswW+REogZ+M5qdMu
xvrq5qSSmDxjIVRFHFlLzDS681F3i4t7MZbCYI6EDIC4RhZLhD7fFYennbR07OMnmmPAqlYzO0VU
nCdqypZSxD0ILPZN1y1WS/JsnFmrPi7MEdztJNQjRESvoQU8AC90UJJUmFv8hMCi4mffgGJ8BYpD
683q4NBu8OZ0Q5nmaLvZrg6uwI3KfgdaCtMWFkkLkaAhXox1obMdsv1kSw6sU7e3rans4/CmQ12B
PkhuHDsl4NFl6Xa/jMPUgqQzUrWVSLTckzSOkGURnNl7a/Fzxfd642WRnYys37VGsqpD/GR8ECdX
uLYdSGJCPoQSnViUGZqdAV2NIZXQbeZHxuqC3m78OLQzED+x/Q0U95DOWPyMAsbPOM9T9iABfYbO
PEticJnBLcjtt7bbpizB0dtu6oODK2FStN20XB6m+aofgiQtLVR0/WQrGMNv5xjcDTvHQZOpLlwX
7Hz6zs5nhH9wh3yMjKsIsg2hw+IBmDreWVBDCcTOJ9wwWsaJvdd1kZcWwE/lT7AnAG0hGvohkjxW
NboHPh6h0wiLGqd3k1FbZLsluxZnuFku/Dz7dTOjXJJqbAn9Mynfn2xJXo642tojAfNYaHqU9lqi
HLJcBJRCgvDo2Nt9p/tmbJs3jmNhoZW8MqqSTIoE+5L7vOE/JRYACUVBwmUBR9+Q5wy4H96AzF24
HMR0iWxity5AMBRxb73B65UVzE+W9oLUtQwqQmY+kXArJqKxXBksALau+SNSMwrPZ626oBpfIu8K
JQUwNVtMTs0jFs4rXTJSll1Ti63gG8Zh+y4xeSPfSZPS6cuvL6wmMrArPZOqT6p1KsOfLdjQyAR9
Xo3iMXlwojwDgjwbPxGHxcASH5AxFoFLtod7ZA8P32C5ytj4iA/ZcgT/WCS0mb92B4KnRHOCwOs+
I16VVAxqiuVCuFsBxUwWZkiWl+YsHNGnALpqbW9PNYSGWvwkpYJHNwzLEq8h3kfmsdr+qP0liXfz
E/m82u+bItHN8kQ20V2Jpo0WlIICZMDAQnu1CdPp1dvVS6/cXJYK7p1db+gb6icut/YK13WXpI9b
ULWvfsdjj7/7qXf8wPd//OFHr2C22v7OzaMHrz9kv/4Hn/+jD330Y89+9CPDNHQ9iMb2+SRIbrzy
+vHR8QMPXN1uTl9+4Vtf+vKfJ1HwyJNPPfTg49cefOyh6w9ef9vD0+bkTz7/By998+vr27duvfZq
GoeLMh267Umddds2QO/jABk3OxoruwlpUrhqQ8iKOB2et2vYa2N/z50F1QMCoqVj3VgClq7K8vYR
gvkH3/9dj77t8a4dXr8TPPTw2z/80Y8+9sQTRf7oyRZmEO95+mNpHqNUgHCEJen69cPHn3wkyqPf
+N//p2+99OqP/tTPHV5ZWVZSXHs4GJo4sPw2nNENL8EdsiV0AqYThp//4p/94Z/91eLKoS25izzq
6+1jb3v3T/74D3z4Q09MQ1LkqyHq2yGC4PKAnIr7F+4XFqtxuDSvtqV4QAFrxJLeQUzPHn90B6aX
5NXVXeOccF2IYnRUrJaJHEe5126hOAQBCGRBXNbJUUBPfV33qwWWg2oD/f20KKr1Rk6h3C8s7Umt
GT8tz1ivN+xTYRgvCq9TL+UNdooga0XrSZxYPnxM6wLuO7hX2o/DIi8zfWXrZ9OqDEz5frdu2tQh
Lbf8nC/avG5KygP5MNZWdqCirw68SML0hLM7lw9XZ/YLSVYWa7+gz1/K1SRTuyF+EgaytmZnT8+W
xBhVJSgaYqGxTUcaBcdHd0r4JKMOYcuBbS6r7TqzeNhWlClUVttGlJPB+XBaawr620K15flEvhNx
VpOH4QdLMvv5lUqM7G5pxIJXIJXXK3Vjor39eA9ZrniX55/FE0bhEmfEN2b6QhxdhG/0fpzzeawT
ppvhtl2B8GKi5cR8eO6cHv11YQ6xbEEh3aYrAq+57kcQjNqmbtHYZPmkpXJ2xy1oNwNd8nA61JjS
OpXQ+UPcCOmnE+exHe70nYKgw3212HvzMd+MPkfwJiC2C39/dj6zLQONrKDIFrNO2tcRNF6mHgzx
Ec8e6qB4IGHfnUZtV9s/YRotfW6a5WJFwvSQo7l87Mc+TT2Dni28rvNyh7+h0BtLUHcKvAZLqFr1
ZYCnPq7a9r5iwW4+75q3MAjvpoXr44xPEWvtrjM1Oq+nsUcxvhy8vOipmMKZHwRY2eljeUbz5FwH
vabGLPNFuefpvDTH7oocEh321Y0LsM5zItbfhkHf/ZsB3p/Y+XfOO3AKviMnerniOCURnEak9tLx
vKlmgZmRN1TNObxUYmLy5ksjvZjA65D6s+yPaMJDEhYjuP7pQokJmV9N3MCPo3dhwj8NktMReSRi
Q9+emcnkIePAS85FziWAUqESobtsHP9r475Wpj54WYBzCxJlTJT9qOPmjEdlMHu9TGdeVVaFSDZh
JZ+fPz/P+y6X4blL3BtHuvKRcn0n1ixnIa8lGos1p8vRfE5ERdUliiZuEoqlvsJZdXIooWORjLPF
lg4kaaqD2b2wJ7FOOTp4N12rDGluEbXf6dh/Kq8GdzsGSWtFcgukGOxA7gm0QcpCTonAm5DBcM22
hAktwFcPkap3nWBES0o0oFyznL8EuHuT2KzM58Cek94CSEtZSiHLlfR/bbdpP1ufnizZJ05fEXDK
JC2N9iunxdF5KQ/XeA6b+KoW0UAJmYX/zfHJEkqU6IADKYw20NgUkQMo5LRDr32KOfSswJ1Tkycj
nGJXX7TtBuaHdHsf0LWUyJOKUpJI7NxBJ6nEkBY69vwHdg/B257QfB0jIUFjNbjPAZUu6IK472gk
jGw+2I0zBLxvUd9ZxBjpK333OMjN5SKiHKt17atxjZmHzc7ox7FV0h4oezxFahDn3Sm0MivVTlW1
irlosdlUq4OVU2hlHz2EtjPs4ihRgq5G+rcUulK2AYZiz6E9TfMThbZ7Orx61bYZYog4z3rADLgF
hKFl0pLqySQHKxan23YL2MyH2HPyObza1zU8fCQLQN1n+yWm73AYh24pJkPanaFzc8I4IL+zuy2x
7c2VK1cmIH22VQAwRHvowPXWMSOQeEXoOzxiClxQkyHl+YTsF+4lNCGRRGXG0oiQB9TODMq918hT
2dadSOVGZ2i3MvCNGzulTkhb0rzO/7J0hFVUE4dlnh+pCfXO4M6J/0iNFPj+clUDqYnFZLTR5RIj
itxMrrHsNuRENVvU/6kO3zhBZ0gTDlq8RL5T/NR1KTzuR0I4JWKbN52JtzwYMSHxxfFc/JRpxx1Q
CJ5HnlcWuInarYcGfS+EwvWScxLE00I/hzoxnVBG3ovLg27lgW2ejJ8QI1qQ4Amgh1JIgVog7ZJh
TtJSFwiBAhsVgC9d48jLUtNWGx01PRqKg0P4BiJ9k0o+m2qzOjggYsPdJl2P5ncf8VNxL3PyXHlx
0LeNE/dQvwJ7eNf1ZgW9ewoNQR4XO1u+UBPN0DNaLWld0DhO8liiE5LCJxBMsC+ElLPKgaenJ6vV
is/YQOXcUftPLCJkWtm748Q9BjmF5tpXM2yqiQQqFvJx7cXpLkptsKUvtEU37kr0YfnT1o2XhpAU
kifVQhGC40zD9uTodp7ZpgrTkEpE3q5UxVq2wapaz3J7QKWgmPEzhPL2XvzkPGeDWwUS3a+Mu1Z6
JS3iCFh1mhUBUIZ2QcB9C244EHywvFHT2m5PT8lVn9aELIVUghJ+0brQQFsphd1ZN6W5bSDtVUV/
pKxHGYdHxXOvXGTLZdBYeElg62SPYZrh7qifWrrP4j6fnJxYBLO3Y27fkcaOq1jH9l5HlYSbXXlS
EkZcLnm/MM+xu18BVuSTFVh4gBJcSw0UnEOpRpBiHDpbWltfYH5Y2Kxy/S0s3m1sHV/RiPLkBDxr
m8P1msxpjhO53hrCtYjDdFhKT9eze2Fdsqnl9BRS17YHPz0+BpsvATSceQp2DBc0x21M0niOw5vT
7erwCnWzWlQ3Ryc/nWTJlgoecZpWmw2YcSXeUMgMxcBTYrLF2RUOsqSdhprce7ddj5ymTVlQnhsm
UFQ2c43YVGuFxFNMCvFeHO72SCsyy3IW0LMJyuDjnvMpZWu8U+fwhm/90IrCrI2DkA7XB7OLn2Oo
LSgzf0X+OQ6D2pI4OYt9chZVRsN8echJiCQBN3nFNssbUoSySsobNGacvF45bAMRFvBUREz8hmK1
9OtL3tCiU+uLPeup04fFOEKxYWQytmxBKBQ/MxZrhXNRuiqSgNsczycuPXOhUb3GyIcHCI7nBWSy
uray0+maqrGnvd9WR7eDtP3L5ze//ft/GnRHq9zea8vJSvUA9R3WvjGIj0629hA+/ezfCYtmDKqf
/Qf/wcMPHAbTNoA6R/7S175yfHRntVpmeZoU+cOPPWbrbo+qS28TnAVw1/jmN75hk1mUedM1i0X2
3/y3//Uzz7zn7/39f9hXo4XMqj556eVvHr3yvJ32Qw8+aJnL7aOj4/XJ67fuJHn6zdP4lRe+tjm5
ae9Hfnh924e3jzYWSDOYG/fIrbanyxzc0eMbr4OTnsKmcrve2jJpD8HBQXZ4UNb1tu3DxDYZ3fjU
u9/7M//g59//wQ8ncVAdV2OZLopkCOo4SKbB8tG+7TZFeojuuGBAk9wI9dB6c3Tz9W9+4Q9/44Uv
//pP/f3/7PFnvjtp62lRrIPoAHUC+1oHBvQ9lZdtZQ9lHtWHdg/64J/9j//qf/mV37z28EPxcJxP
Jx986mOf/cH3PfrAKplstSz6IGmnxJKQCB8fvEPdAI9fJ2sQMWx2IOC/ifhJzfcL8uqETOe747Dl
wwcHywZt9U4VcBpsX5bArJWUAuVgNgif9r5cHEofI47lQdohYOR5tT6WdMZmvS1s/xInWjctXlTk
cMxmgzgfWHYnchBRKUgHRLF9EwmLtZayKw7bou0IMSFCYsbNDkPZXn4+k89o2XLZOGsU5Er75Yrc
C4jtcMvmegGlQkmusR1YGnDl8BD5CWqZmSptcI8BxFxJGU+Ltdqk+F5CuciiVwTqKMaxGL05OT08
POw4jkqqpJ0ylNm2lKYiyKtHZ7U9QAMGJYFYqm6QIVU+3PpC3SANIhHgwiCeBTMF8tKdclAH+V7c
Y0Rl3GPCvMMZZiL/mfyTHGEi3SHbI/b376MGVFsbt/Nn8I3LcAn0oIxiZzuA5R74RkzJU4+T7Ey5
7PEbaaXie/IAkMNke3IS23qPWN10Mqou32b9FWehvoHQwTuBIvwUeMOS6f9TpoL3q757Ga6YRKmW
4ImNSvaac9UAnySOPa4C2I2EP7vjoWW5g1fxwnpEFYs+jaPZu3cKd02xtuhdiL9RXmKMfNlbS66f
6ovhQz6Wo9/ZjUL27hf+d0/XuMsTRu+mft9A6l0axZirWU5gR+OXoeAQXOA2GARj4NWfwzNAuddQ
OHda8X+xY0CfFTK+RNd4cmxqB9TNz810n1rPl/2d3oDqf7emyZn+2TfUer4caJ7OQJA7ZDN8s16D
4b0I1uqkC10nnGog+x5Noeu696Icl5WNvEk0DT+l5hFMHkud9Z4jb3IS6J8YXsO9g500p+8CCGcA
WuOcPQgvlMnWNHlZ5117gl4t3wXjzscrPkf7WhF7d9aNwwDhDpSjM9wLzxWu7Q7OP6u+Lzv01xUJ
wKXa9TT54tJOj2na07qZOdm7/1GYHp3p1uRe7GCa+ypmzRO/ZxjUo+GXK+egQjjGl0zZ/y8Gt05J
To38OpHvwMANhJ5waRFIIWSZYNA4M53FtRSsrKb5OJYJGBjT9MuhzhGYKs4XwiIxJS96GvVAjoCY
bEKWDdp1aVoHYDplU3C5KC3JCGCWBfNDoTkyGySaM6oZnBzYWs3OYOFBrjTYUG0tzXOgz8KanRy2
GtYWs2IXoA32JpNPJx5c4E2TJkvIqI8RVlvKnI2O8QqIWUIQMLnqsCpjmFZiqVW9Lbl135BxwJ/U
pTa9SPVK4drMsSZSGNAC1rfNzEFIUocygK0GWzDbjmY209UWFhBZHlVbOFkJfIR6VCdTKTxsPChm
kq+03mhKhp2UbaHpFhjSsBdCfjbdYmlBAW0EsGIHUjxUPufGidSBTtnxEVtxoDEdFB64r8aJkQIG
XuqEZKVPRM8fpKSGzvqEPYdd2/gWhyDLQR5sazhu2f56u25oEc6SCa3MqK+Sort2AOZi60gHyAZJ
v+2+JD5FUS3AKBRuhhu1BOaIx43Cmln8yMQBtORJHYsZtwE4MWrQI/ElFEVt0xxaopvNwcGqpzxt
IQa3ZF6StK62ct9qmxp9+Sl0Y/DmsatR+tFQ2LT/sefw5OQAHNJejt42+11rF1hm5YKcEZvepAFU
DQ0xlh+ygPozBPkhQicZY1DT+YcJruKJKLSRyuPq/Z+t2OXj1ztDLW2wsY/QP5F/MQp8lzEziNJt
n3DvAXkBYhxEcyIKMlReyqMJKJmiVglp5uBRJOUZvfnLZVNtwQuhzizV/9gwTvoTQHDy36AfyV4H
bAOSqR/7pqlIzYj7scO+scjEKJ81r/nG2e4xVXnP1fNct7tTgEEfT7DL1xXAZfC1H/kl9LG3GDky
tc+SQxUs50RtGHYDzs2YLhADpEh2UYVmjApKQt71EzzAEP8ZGXnkv8pxQtlJB9oq0yRwJFW5nxAt
Lby0Oh9MFKIltINULQObHiQd6mxglwiYB1T9srQYtWeCB/BlpGSG7WMbFPbaElaoLOcsl4T+AXk7
2X0a5VkctkjYqf8dcvmDdOoVANHSjj+txeqQisDsMxh9pwi6UpagiE7o/IWidEePwZwmNi3OcOhU
devIxaZNLjUcwWt2B04UUjvkLdT2Cf20hd97UyM4kNSgONQoB8KhznGot+T2BvC120pJiWdY8Cva
nJG5tVMtsrBvT09fZ5tB1PTwx4MJT12JhsxuZQK4xK3ADqurlX071wX7Xe+qxy1uj2jQk/tUQn7E
Ho/g4PBqWjxQ1ePB4UNhXGyqrlweBlG63TSL1crWLy5hCyiH1g2apqN4u5kWB9ejpKzavliu7G9r
+084UIVdO0ApUHKcVGbfVmubXsoBtfTD5AabJm+tyGVhsK2aXBgxDkpWDSK2Oti342mJM/vSbrFC
/00N+Wk7+ZFQviMLL1f2E5vVTbEo2BJRxXjBQTFmrTdQkQAGvJTjlD6GUzJtINNhs7qhADT5dACU
bRz7ZULWoE5DuRsYcVO6+1WB7z+M8v0LaM2a56VNNK6iwEQ1DbS3kzSrmy6kOUnVELMOUCHOC1ue
7MncrFb2hNvDa6dhv2JZxBasxyRstpWA4A5mrfRApoKHVxfNAK9vKRiaZZvT9erKqmsa1k4y5jIt
5Bozi40EX5zmtcxjK8YNaT5AopoILFmBW+D1Wm3tBRd+YdNur1hd1TTdilopQacqIiIHJ4OJ6fQg
hjLtJvfEQx3BghQ5gaohISQtB8BuiDv0rvorRCMQw06J+rRT4ZgNUWQKOknCcraQ2YXBcKd6p0xW
gdT+kSXhhCrPy64GFRGLGtE3hHpb1Mj7husgNYgtpkFIuix6sKHRFW5JkZZy2mAPpb0sTscmUQk8
JZE84C8TCEBK6dyqWdS3BSGXD/bQZ8yHJxi6Zg64d9sZXc3IdkyX9NotQ/hDZksJuBAVPjsHy2jh
wtLbi14Vabyt+yBpYGa97V5/9UY32tLWLvLFhBA/QOCiDzvLnaLw+LR5/PEPPfzE46++8uKzT7/7
k5/4iD0bYZRNYWJfXMaWQUXLK4cPP/721bUH4AqK/LMaJktTU3tuX/zW81MXtvXwta8/99Q7n3zt
1a/dfPXGj//IT4bD+PKLX7914/lbN14+vnX72sPXn3zPe8ekzIvVtauHm9PjbVMfn6ynwDKZg41l
z0ODNoI+xNLYri2dC6N0jNH7Eg91l5RhcXXcroOxy5IcaGwUrpax5WLcbiRjnK6P6s9+5nv/4//k
F5948tGoubU9fmXxgL0M1cnNGxZYgigJCbFRoGy0ezO0QTxFwfr1P/2d/+33f+1//saXv7C5c+d7
fvIXnnn2o9E4oSMqDS1htWsNIQVEBjp4rWC+JJm9rcQWh7CP09OT4f/+tf/zNdqMF8m6jh74d7//
qXe87REI8adlkJZoNwWWCkQ4ZcbOzC3zLyb2JuMQWfJs+WPX2O1Gp5PlsZZ/cq22ZyMZSJ0WXeBs
Xk2XaSoy0SEAhFy7RuTDyJksobVxYGk+0n1dpVl6QcsfDxkgU8ES0Gc/LlZX7MFbr0/LpVtJpZK/
3awhww0HSOxfwpFeMpTdBxpeSh+ZJje2TkEhzS4jdbJ+E+NnuSA7u1J/p2S7QMEWg5sCdE7pguwZ
Zb9Uxktch8eEOi59a+ygWoACYu8ufhle64yNoeSwScFuaW0iDD0hFq9kXkVfSP2U5enpyYIc6g48
GKByxG0RTaiCkpJsvnNJJREKDaLQKLB9Ygt55cRy5qqhHAr25ow8Al5Ry0dYoDNKi/IS5afpccLO
hiFxrBeZvqrVQ/iG2pcFdKhdWylu6JSgUfNrQy/PMvM8ZsVkJZCz9YjPPyNacKfOogmNlSI4e/j4
zDjxbFs3TdOevOU+LuFk+mQ5G0qUY5rBwXP4Ruw77fbwjWnayb6FXo0uvNuXLIo8Eq1+FzYxxBpH
LT6ecD03lk9cBKJ5pOmMuO4ZICfcCZt8B6U5LiDb3gUhhfvndi/A+Tzf8GKesBz5nHwxF1xCp5Kt
9/r1TlyWSixTOJcHcKPdnSK/UOZ+5JVzOFEqd9M4XSResa/7rNs2Q3OE3VzhecbKdloxYXTJJXsi
prZOMuMN53G81m4kzv5O0+MSznh4f8C0LjM8d2LTZWoSO8+5C+z9zgje6m90vyZ7voPLPTuTP53L
EOWz3xucle0N7vpJeE/zwPB+NJ3fQg3mLPIevtHI4YXnEl4kIr3rE3gTw91DVTsgS0KxGKBh4JQ3
RnKfSbjgH2kHa8MPihA6O4aYusAsDkeSIzw7TqKel/v6c/Z8+nkcdz7ESR1IyvO57MHSrp6KE0Bq
HJNXxrJz9Kd83u7gsnF8pwwJFIHoG5c9z+rukYOBeIuTLxJizfPeibNSymXjYOVmddhJ2/glX7jV
jqXo5+dsJ5GAzp5thoPM3D3lJKdAxSB5TaX4XnElYR4/etabSwvUXA/CVyv5y5HjZBQCAQVbXZbc
2jWj7KS1TqPjtaMAdKJMEd6A+HqIpQ70eJZiXU9ilFrGLP2i/lorn4p+cJC3/eTgYJWk6enx8Wq1
JMQssVSANsLIpHIQs5VeaLgGtH8BbIF249mOKSAMDWDa8rBMHlCu5VYqcpZnoyCZkf+mT9l3knm9
ZBm/oUsG0BPblttZbCDuIWHrhkAGOneyjB3WLUSH7cRkZweYcUjKpT0SY1OHywPsh0+P+8Uylb0Y
aYYjMX3duGGmZqhVsCYZkDV2S8PgJ9Paxi3BpmvokjwH8sj9eSGnEXsAZmlLEdDcOLUbx3bZEcyQ
LLeG1xYkd9q4XILzTOZCKTsv/3Hw0DOqpLFvWDrLMtOLsgK+2c02KBeol1TraXkAjfLZb2oex/HZ
qTrtKBVtS70WZwRHVAhnaInp8dExPbJ0ziBKs8s4RWkBbctUjQAbNI7lFkiOHLG2pVAq7bTtfuH5
6aE6Xa4EiPDEgnCzPk2oH9HQS4qyp610QinGIsFZaoNE0ebkZHXt2kDZmYKIGKXJ4WC2hftWBtQP
TM8Fay1gdsgLZX5PJVwLx3O6Xfn3Ot5/r9XWbRMuH9fGm72oFITb1EsiSS5/KgkAiZB1VeDNqRxn
2QuJzKYxlcRbKewLCQLci4blzEiyM/YkV+Sv2V2onCoLxnHnM+skSq8D3LTG7jUIvOSvxbZfDSJi
8ZHXkM2BzqOgJVE5XPjE81So9Aobobg5qoQpDrv46cxsY0dC8TF2P/buj5OcGSfaH2eOw96jRj0E
sff4Svg+6jV09oNyW5VhOlspE8+PdlA1/OuJ9ipppjMh0Hk0CtB4RKAPfsIRWB3EjeP8BBRvpYg2
nzpwKl0j0cj4iT+ZCwu9b60AQ5l3J1uurtj+zX55uTywg8kTGQQxg+PJfaw9/D3Zx1RT6Uvp3VMR
QqmBKj12Svay2CPBvlrnjCQN+g0Y0wXjOfbwdMcd86zofbyi1NRkYRPjtDbOgX3pRvEzcDawpAZv
ywXlktCxC8ENFBrRghCTimu7zVhwNgU60a9gv7xeOyYv4zCt8wiPwgqs6cpFEQPFrgvIwg7Hx7eh
S2s727qDTE0Yt3WXp/YWpwP6HnI9G7L2tW+Hv+I4bZu2AD5uW9wxw6nGdlCUh/Y3SW0xeTBND6K4
PLj2cJgsyCM+JCi/ka7F6Ql243JunFVKJQlCTL+Q6JPdL1sj7JyXC5vpK/Z1h9eu54VdSJgXdoFx
VdmNWwZhvNlURbnkItJkoOImkuOE0RO8cHM+QjV7nNGjHKe1bXksnkfQdThtNsNiBfCla3ob0B55
G7AsCGSsXWFPIlQKZXhaYvSbQ5yUBlZCRpwZ1DR69f9ps1mzpMpLXiw6tvK6KyULLwE/2qK3fVzm
XbasDBX0vkuqHTi3SampkIW3ViNFzXVB5lSU5cxwuxcre7Nr/mTE2mrr5spWrvWJDbiK43S93tp1
WfzdnG4t8iRZ4Wp+iZNFFhbAhoZRZow2jcgrrlypNlsoRbDXgbkHHbE2GywqWO/ac34ArsYP+S9w
uik94UTPsbd3jEiUDez0uU5RPMcJdyRyx5VAmQKg8jckex4IVh+GfXxWorN/4pe7dUGesdJR3Vtf
CIjAbM2JIyEf5voyOG/qhNw3rE3UA0mU2km42eXYjjXixKYH+m6x6jbJwY809JTWgkFSlnYr0TeT
F2Iowyaha/Frti40XBfyvKkqci8A1UEiJLf1BVre9l5X6zUmn+PY98G0EB9nqW8Y1JnhzKV93sg4
jA0IIiEJ3n6h0YIyigM+I0Sz2r4bx8dzZw4ZUeoXZVeLyXnddhGzJvu8hZQkJUBjr2Td0+DLbg13
/silGy7c7Z3bt7I0eeDatZCwj8VEO0giWwKzME6vP/hAiA7rgTd6qLdNNGbhGGdp/o53vN2ygIPD
8l3vfuzGzRc+9/u//9M//dPXr187unP7xo0bFl6efPLJ7/ve7+u64Y//+E9u37oNybWyePLJpw4P
D4siz5L4+uGVp554KpjC4+NT+74wScvVwRhmJ0MZjd0i6Nbp9U35aLK4Ei8OoSyFiSW9oIf6n5CO
5njzkY9/9Gd//hfC4fhLX/idv/jqcyd9fOvlG3/0+T96+dXXWmypkLHQh5wHeDa6V1/5ym/+3i9/
8St/mF27+qkf+rf+3s/+4jPv/1SQ5q+88nwzNSFeEDwoatDF5rFub96+Zbn01EsJ3THs7tyxyz2C
zBtAxowWtQfBFK0ODiKs12PhPfSUQMJXQN6AjE4uj40b+qjZe488tmvjYuH8ewtn3j7b/w5n8+Fw
zqsD9Is2oIC0MKEFBaTBOAhTFMGgCZ46TiZp9RAEb1WmsqEoNzeud+tdq6xVLApF1Ew7iKqm0N9U
0zTb1V9z2QbS6pCmCPO+g+NMUqKzi4AYIHpQIE9ED/BAVrG8rk7lN3ddUNBiIw4b9dSySfS5lAlB
ATPwiWpU+tKNXnB1eMTKzxPnpEpCrtPrsLzx5OhoZWmwMgTMD5XK6DOvLaTcXFy8osm5NCe1FRWU
LzLQLIIhSX1t27196/5+IVY+HFMqjZybaZe/OVwi9ljzPi4xOjNwBm2FaB6kzANdU5SLn7OCpc/P
9+Nnwu2zEGp9O6nByZxPDjqfwDVxnhmH8VzjzEqkE7m0E7XpI28PdQm+MXtc7+Ebl/z+m8NbdvPz
bQvSvnWg+XK87h4YXXifjOvwnkaF4Vu9okt/7TLc7H7nZ3D0R7++e1Dosuu6C553f1lvTmWtfNc4
4UXTEF5I0Pz27uNb//3LEOWw275+n1M6XkgoDr9D3P3pO1SCuXScnbNScI5DHl5ebdn3FQnvyfj+
675epR1zZU9K/Hv6GPeKFOc+NescfZsXcPEIvvx3L10XBy6fiUTTriR4wcF8/uH+ye9dy/zLakiZ
f/IWnqsdk0WFlmm69wupL92fakfr23d7vOi6dl8HGCa0rN3WVzuyPJXpN91v2bO/55A2sdosFRTS
vZ1DVzD/q33KFmxwT3K6/IFEgDw+mkttoVMsontsotQ/dn1DE/F49vvkeUt1jiKndbVT8ADdSFwG
dXjJ/y2TTDN4lyjIg09XlK7r2Y/jYBSSMmzAyYPgRN6hS8iUSGLBG8BtAd2KlgtHmC0KkJ7QEV+o
zVxm6CNJjkKxJekAI6MSftkuHQxk+rGgRWGV0eQdeGJZDhwHHED7B+KkSE+7dmcTj0q71ADoOohb
PaRJ3sJCN28I5Re+09939HTMbiPtfkWG1a6V5PeAeRrLrUxiduPsuZztj9M6GDFWQm9JYBCMKoOL
e8WqEujnNoHAv8qS1MiuLIpxmrwtCbJ2qXDqJ23bi3hF2YSJpZOIXpeFShT0Lu/kTmZPC0kWACjh
huc8teGNhq1C1znTYV4FRbSxi7BfAKEM5E26nFEghe5b4HRDgZQn1GhfQR9wJv0g+glrRka+WvZ1
09HERgid4GzJCwSOgeg6vrOU0nWCzlnGIOYyCX3um1qy4zQFxfQGkAZruB+w3dGW5tWwEU8Fm3rJ
nbn3+VxEnV9n5PHUn5nvu5ru1SunErwaGvasAmOFNv/qjcR5ORvORK4Waiw8xWlfUBaZDLKJkiAd
28ecOoHeXI3p9HDC3fkQs4brS9eS0Qa1hw5NEmS9UScRL6xYxR3/ye6zU/bgs6pUmOpj0Rwn9xki
59ap2X1rehPx9vw43s5rFmveEZ/37LxmiSq+Ry7uuaobt69i1sAPEBchdNsFdilP768vJJJjR23z
WxQLgDjStRjUyBJQWS8Wh4Uuka7zLpCkkpMNQUDXOBPjHk8HKJIISvYU6FN6iznDieufKHIVtyRa
Dcdzkql3PSisAnY7+wco1/NJDrXJRPOHttNye2MTiVCkFqRsr+Pv7BAHdlinFBTuRU0CG6t04+zF
4aVvQWD1Atfl4zAkSlpfBaTNI+JwTEO5kmZ65+NwDT0KW6dsHJvnbOgs/J5auh2hEYcKJ+gN6Hzy
3ad00bQQxE043/2ibBHk0JFTQ40qAo7MZh3SdeV8UDBQdHNlpSDmyPOBCjZQBpzYpNZmzI/WKU82
R9wDJ9feR7R+U7sPdFS1y1SbTbla2DtzenKyXNrHOyJcSQcbels3s2Hqp4HLHJStW9rbTgoLXpo/
o1EhyPj9gCUmy8o8X1bNVJbQ4Z1hcbfBBp7ihEe52kJhnhjxmfsukyuWXfFPHTVlyAoczqySrG5u
KbJkP3T6VME0Pzbzfdf8qBlFzUziykWhi7EqoDp3PhbJArLgF5Qdx4kdHNg1QPt1terbRsaPNjl6
Wojm2GwkSgNgPhyFlK7CS9d1TsMKUD486J0qt6/upAQKO/WgyN0R6xQUrmMfhyP5jqp9dd699W6D
h5KjFEhHNozL5GoXh1klJR4dzfknx3HbAt8wF3iP1knthlI7VQ8TAazEK29E+3HsgkT9XN7otfvm
LWjkfXfnFHc/Hs59jcRAqD/CEVVclyitbCToDFzbbCd0tZ3mlhHOjJ4WJXIRSZJq1PPXVajHSwi+
lDfs1WjImN7PG/uu8Y2bcw8ymYNcyeTrNbpee7FDEKbskaCLrJrwFM+7EUaKMWu6XTC2Y191zTbq
23rz+jg2m23wr/+PX339zp3VlYXlKHmR2QxZlAiDDDK+XX103F67+s5Hn3j249/1sQ9/8L1pZoEF
vnxN262WB1V9ygxqESWZc+UB1jZk9hwO09Gt1+3VPj3dbLenf/6lP3791ss/9kN/+5mn3/eNr33r
xo3X2nb7oQ++f1Eu/+APvvDNF5771Pd95pln3/flv/jS0G6KPGm74Vsvv/TNF17ZVlO+Wn3ztedv
3jmK88O668egiYapKx4ImpOkPW3K6212JWm24eZOf+dbeVSsT07z1BbuMI3wZFab9snH3vGf/9J/
OU71Fz/3G08+9dSTT3+4WF4bNtubt17Jy+XB9QfjJOuGKfUESnbdBX19fPvm6+OUHFx9sFisIlTG
g1defv7m6y89/ex7i/JqB4GNIYMA/wDLrmFan8IJplgVFAPsUsrt/97v/dE//x/+WY2afZla/KiD
/+o//LFHHnmbJfVRlKWW+aO2FsR6r/foFMqHlbS0nTSpY69X4OQolQ+7dfOifHg/r1Y+zHQ6YnLk
VBa1O9A4dqB8WC2JDFw5FRgmsaGdCAaKrJs5/yT+y8hjaXlNdSzY3ji33pHEGja1hE7QTMgy9h2T
L9/6OBwGLVDsosfzjMYp2jbA/XUKZjfFkKwOl+ejxMt9EON5MMdhe1WLxcL2Qc7tnAFQECrWKfoB
yLxdeTU1o0II1kP5nZWAvJgpRBYh7TUvbUD+sQFlFcA8Np7jHuzc0W7VzrpzktSg/fXuLZ63qOJ1
znn+fhwWCzgMz0AFe8Tn6RxQwDCu+BmJFeR8YqC9G5zBB/a227v46TnMLtju+tvPBNszP7lwnHP7
97MQxxlc4kKAxZ/GmY+/BRBm/yNvCcO5DMq4X5zkfnG/79T3Bn/N+Ft4+XL8FkCkeyM/b3I+72+c
N9YwCc69CH8j9z36Nu9f+DelGfPtlWzO8bTPlRvCuw6CvXYBT5T+G/sTeTdth4ac3erv1yLmbpFZ
cm5GRYlNxDOqIo3gs0zzexCx9+0+g9kDan+ccZobUHZ2tjqBM4izn099XPqn7gLHM7jzBQdheH4o
fmpu0J5/cs/HwQMoo/rpPboxTjtAZK/D8c2EM9cAI8Rk9O7n8+WM0z5ajfsyjHMDCHP9nqhQxk19
r2wgcIhGIP3WuaV9llihQSJ3O+yjUQc60/dC8pcaZ382Ii/VIiDMEbeZ90ecl479SpQ+nOhdjl2E
xkHWRbSu2kLfICY3M2FSIgJvAk1qJ9CpjKF34+QEIXsBlAOJpXCXoiZv5NylUEW3bGm5Wo40nVsd
rCbukCHlTP44wEeRHDOgor2zuESFH3rE9AyBQdOAFnIZLdpGiz3poICR1zyqVX9i+qbNs/0ESpSW
3FdNGmfQIWHDGhxKBjDcI2xjwNyME8uoWm3SlN323jPazQ93v5TjzKjCWfHj8D9AX3YCkzP2B9nt
DmdevGRVhIZPM2rMrEvogF0Xk7+e4HMUyLsO4sNQHjw3jjhTrvNRWXvL1jxmb3wOIeXBnSlaFynE
FrQNnTH8PNNrSOfDnX+ShoQ/nDtfVTGJhzptRncUcLh4Gg2lLf35SP4PDbz+fDLRUrBrjZOKu9ZA
DYaLZdt29PiGOoFSz5Goh5jylATJSLPtJOXRtm43UlNXLoykeZJK6lptd4QS8knauHhsiD6jJTPq
Wqcqy85QMIl7GnU6uNk39DkdSVRNzr/OOpAsrNBe199NaeDAd2CFFFBCcHJKSq7Veo6NgDBiysuy
Q7BpHGfZ0ncQvog1g7WBGe5Hb2k1y7sLnhgJIzrgIHHnQ645BEngOQ5eM6UhitJ2FJgQmqfbN4Az
NbEkBbgNfR20fET8CcZwpFaSW1Zmw0BvPfH/cPemT7Zd93XY2We+Q3e/B+BhHkgQgESRlERzCKmJ
EinJki1ZkRRZtqPki6vyKZWqVKXsStll/xnJh3xxJamyK54URYliDZTskixKHEBRICCCmGe8+fW9
98znZK+19t73dr/uBh70INJBseyrft37nrPPPr/92+u3fmudkHWNwVoAgry7MTbgyLuh/vg4oyuv
HhPc8AO6WB12uixz0hlCn8P7qAOSU6yKHWy0lRTU/uj42EavD8CXyaHz/pg30r1mZI88CwYymfQ7
ICRNeNJTJBGtRvHBo889FaW5q6S5dFRTYGqxBwTtgxMAZ9dpS87FiCqXDXe9fV5Q+KFXa03zzI6/
nNltoW7A80ppCrRYADCtaTY4wiyuoTrktN6sM3C67SsfFcWsB7lsLMGujZyo0UjHUejeQB2ypIA+
JTjmeg3lesRxMgqJgJIW0QRPpDDcDjF0scwoXrGmuCTV5I/HYVjoqH4G26KuWa+uxWhCH/uhZbuw
fdcg/kPRQ8poZhkx63nbjm0DsWn7f9pr2zs4b1L71i729u+I4ixKsoX9EGWQ5i/mNlrbI7/9ZTuf
m0p4q9BVeCfSFQqk7NXhSsU/7r8O7JBufl1vitJuK+inzm18yEp7AWlqH2W83tSz5f44mLod9s/f
FaczG8739s7nxSLN7KuzN5m07yOKg2NaUKIjLy8jSZjsucLOXDSlfJN6WOZEEkFZFzl1byFTKC5h
L/lpu4UVFI9aw4i1JPoMHhyeF28H81xpngf8clFSkgsoHh8TgoNkOiSiIo9BO9FrXlg/dFWFhWSn
varXc/th7NabwxKPcpCstviqBZ5TLHK34f7i3a5qpTRV08IYsx+gfwo2tP1JbZ+gfRHthNCpwjQt
20EoTAElDvu8amDNRCvsT1CWtou+hM+YUaHaVcdJuNvV9yTfM9P1sEoq1IN6xIThlKIlvhVjYgrk
Wi7YEkH0mVI/KCG02zicyI22jqlEP7j8TYF9UvlQYUGMJy/qh3+iba8rNkinhTziWOErxLEQ9AJw
fCTcBavqm6qhuwW8nf7f0O3rZobtqgjtTiqKKjEiOXYqt4v7PE0oz7fYF3LQNofd/YXcPS2hXDzB
WP15kJdN5JfAvNHnsX2/E4cjxuExdFs6Uxw9O1eKY5kwUTw/OR+mfHDCyKEiaIyImsjsIRkBKWL7
qoH0QcQXymLGiDYLniYSg2l/b/FTn//cJz7+/faFfuWF5//w9//gxeefsyvc5mXZfFHMlwbhl14s
/Si3SXvBb7726r/5t//q13/j17/5zDe/+uTXbBD9zGc+MyuLb/zZn7388kv2Vu65+277Vy++9JL9
5Y9830cevP+BV197/Wtff3K1ru6668LchoRycf/dd9tdf324nhUzG4ptSmlDW2MTp36z312yG20T
pfvT4V3jDSCR833owhuTOh9f+8iTvoMi8y/+yq9k4+a5p77xsU/+yPd+/EdmKBeNZrF378MfPHfn
Ba/PBxnTQWWStItMm5bLux987N6HPlDsLaOUq6K++Py3vn7HwflZscQ7iBd3MJnLUexbdu78Qbks
eb4Dv9g+s2mYXnjh2/1oMGM2qx3j+y/cvVjug5cZJZA16wZcJJ9XsJtWHqt8GImK/RZo9sr4Bh1K
TEQnpS676PPZebVdj9R9SSixzmJLikTdN7BOChTCtRHP2dMg/V/XxsF+Dru90xOVptne7Fo+z5P0
u8K5g2yMlucgFH15PYnuy6Zk/UCz1t39Di0jIBF7J71B98ViZFAUqTA/KE9tKBw3YP/1+2bl998V
9t/evp60AHUFOdIOfF7NOMyqpOKe74mZqWMvz5z3gDoteF+5rkcTtZvHuriHPD9x/lI+BMm7iBo7
OsCKF2VogufyYZwXTOTZDyEOB0VQHWC39IKQLvoPYZx0t+pAaX7l1WMIm7RlS3bHcbml/zUXbHWi
9/CE/mk3nzx1HB+HXaR1SnFeLHgXl9j9f/3tTDv5cEAG3gWatEVdnITxLm4zTicxjm8v2dn8JYnS
382A4IkAl/GeDUHI5RQ1Z/OOYJ1nJml5nzbOuwWyd1+TswDxd1I7Pg5yfof+S/7JP/oHtzgRu/Iu
u0q4381r6wz3zfd45bdMQb9N48TxEVdWunCmuzqbuyNL2MhDUeNOz7Lj8Bs3DhgHKVtLpIwTFFGO
ftgx9/M/iU8ZR1FSFLCAj5zx7sXOGxCdl71r2aYrqH+BA9PNOMnpUyo/8jzkd6lTxt3XqZU3Z1Ng
KNbobLLt683OHdeD46/HSYKc3GoxKKF3YYIFXmwSHIeif8GTHfcVeslpIJA66iLQOqAbJbUvKOlQ
qilYXjH+ucM1NUslBDypt911WdKZUFkXk7bZtoexd3hBy9ZF5SgGSblDBnWDcjbQeSBLXWcrj+WD
47AE3EGO54UUkxvIK7PqLmJUt5Mb5bAccWCQyyaZVir50+9I6dhxpuT+zB49NvOSv4nO35IN0eBH
yxxDx/JmxwpZx3IpqRHNRAe66vDqtkP3n/MwaUpoq021p4AR7S3okzbSexqmzzm73YcuhnZrb+80
wneauKtNXsYB5NLt7M7z9r6kW8r8e+hMkrV2XUAJPO/ZUJllxSR3shmb0+V87a6HkC4ttoJdFT3r
+8j+uX3vB+j0YXmPfZ4Cst6O4/xA+O0Zk/UdDkKjpra6nmZzjGZvBx3kkWnqqJiBne0kXzXPpZvn
NFMrHHuTya2gJ3aqa6YtexMsAalqh+tRQl+zP1GyANI/bWiBHa4nJSkM9OrE0RyQaAbl7spdjzCy
iU/ZgxRbbq/XfW5kjy5cz7W9U5qcyuYLp0kK7gnGSTE/WU2zLArVdWoqbynuofdCrVg6PNBb74T3
OnGzqg5rtlrz04DnTcXDMfRk9SoJSFEa7/Ww1fyJ1Uop1Ji9h4L7Gy/GoushDbmfeESEAIJdSmiR
riJWRDx4vZ3eMFFUIKU9FCz4cDJvWJBAJ4TaulMQ/21gZgEjIiVWWwwdPri5qEU69p0ZATGZyM5W
3AvxXDaGcZqEGBsSMuN8tOITxjklDkvzxJnopkmIwOrY9XFvCKRjXepR92oYWLFZ3jWzp95bRlsG
BJeptGgPniqbQZ0jyUixhBTS0PF6eISjb08q3Q88X0iiHzk8O/TZk7KL+aLebOCNVs7As6adLNU+
6NXZQwAEIYjVu5KesW3rJIyoFITrgQwFpBjQYL5YQJPB/g70KGAAiHHop6T4aRgSbSgbd+Ow9wPA
nbK+M0DboYOUBw+99nWuSvHFWLgyMblXVDhpqVMExBP9CgscnquKu4DiMIBOCuCEOFzeFIdLufzN
5zZ09OvVtQwVNVRJ7SWj/NY1Og+zAVnGpyCOJQl6/GeLpQ3OdjPcO3+nMVnXjfPlEoTr1u4voldT
ogSR0F4GutcZG2GiCE7ZcunFK+Z2Tesn4yQZKNilihAnbGJB9WppQ2tWxWbdVJsSOssxgQOIyNcb
G+724Mja4wplySAN5X6AlC32MjxK4A511eT4MNrXER3oU8Z9YYjGyO449kVPsrKxXzGbk9FmM7eY
tLVWXgi1rKjIMVdZEdfDHnD3vEykyAysGU+n1C0H6SrupJNCPUVUqLyMnWJTHn9e2G0NvRnmcwRS
rAQKiUBxO6Y+Mv8cH+omY11aDeMqQlP9H/0u9jLgqwm1ENrbEvoRpkDMJAv7Qtuy+QOdPa0X18LU
EVluJe+uhEeESr2Y9isg4JJyWiDmgjDO8JkIyNBLlLHEKzA9ZniRRI80yqhi3Ccu/Dapl/LIUhd1
nRbQOAZPURmpaRxpBynOKOWmIlOjoA1hVu6grD+5PHAbx1gyDOPs7C8umd9Fn5VJ6ndiL8EoYJeC
oWkLb2ojT4iE8+vE3MpZXSEEZaQYA2dET0wjwLGlLAbYx5DpiKi8UdFJgRJP+id6GOQYp+ImUjb+
r9QSMVPe6PKiXpPme+Rjmh9GfCjYRCQkopgsqF1t77K27oedcehs4WqKUUxpphEYqJ2xCNpz09DS
nWJ8+dWLi72Dcoaqid15ssSGu4mXPdkPs3L5Qz/yOTONm8PrNGQ73Nvfv+PuuwiKY5uwCd/Ud9/8
86e+9a1vHZw7Z6Pc9csXv/j7vzNG/Q/+4A9++MMf+ejHPmY/XL165Y//45fsW//9H/v+O++8c7M5
vHLl6h3n7njggUcOzu23/XjpyrVz589/8JGHXn/1ta997ckbhysbD6/dWK+ruhu7MYrpIpbCUzlK
p/YQq3C2jG2y2Le9yTdDPI/qrqnjqbc3Xc6R86xX/cc/9pGf/unPXX77rcce//Cd93+oaQcobJgI
27YN3WSz2gdH9dOIfVdmMFM8pShxTVE/NvZ9ggT7un3qy/+yq9rvefzjJpoB6INgANRm4AExQXPE
yJULxiP4W7vnb1br//u3/92lGyt0MEQgSn/Po4987PEH0ixfLPbGyQxTpG2FTpu51MaUvdBjkJk/
PAo75LGdXYejsRfeZSmIxZM/B7l9fBhuyqvZEqG82o6TQybQLgZw1u1qwjgZat4Ng5vSzpBXZxzH
BmRAw07+Tr4jG7QFbOOn2zd1zeViHqFGW7GxA5mks5Dx9yVTGaNOkRPOHeXIoG23jMnlwzNHjMAu
aYKDnxuHWyo+0BeRjSboOyzp2lq73VbSdrlS3EzptHoRkmSr4cajxOjiZ6GKmgCBmnu9LmM7P/wP
FGPPMVfTJHtQ2CFH+19Z3vmDZ89KViJVZQbk1rcAbnv49BO9wl5LDWYhg+SnnRK0P+eGvJq2JTs9
hbA9F7slhETFz54tgNv4eTQ/V2p3rKon9n12NA6/wzi0cQrdcqpEmveAb5wK9ezqFGxRl9hLPAWt
ki1uE2QWzNmKsuYM4uhpcNQxqejbLtFgbtN/t46/HfOQ8wraaiuU543b3x3R5DT57BP/02kxjEOH
mCEotb776x/decfVrlRrl4TjLc7D2VjocVnt24hzngJA/+N/cEsq0EGqeYtLfvdWNs6WjzlDoea7
Bz0/YX1IaMi7Vh65u5tVs6Ur7x+UiY6KpgejkiOB4B1UwI8oeJ82zs1h5V2Gg931euz/PFaienfD
mHdDiHdk7h0WuVOz2LnFs5fT7j2GA8BR1Zaz7jR8BkW02ApAT06YItdeZYwJHP7JK2L752t2Q6qo
pgPhUfq/4dQqUm1wuTSSrudQIAzI0TUwiUDyxUGr2FGECJxc12lLTm5LWzNKfTVKB/U7gUGmakcJ
sIAc6qL0ght5uMHY51g2DW8owWHQIr2G5xKtloBxxFDm8h1nndBDm1GRhec7vtkzizzIjkMuLf98
QxsQs6agm4g/uB1e4Q76zBMpzXATSTfSTI+/LOkux9AhTcqBa1JKCdwK3c5OpyFYVMGfBxTziKk8
HyABOEPlsqFE073gqu08J9uaP5JI6V2KnsAG4smTETCgqhQS0Q7cPYeVqCMvVRrXSqyN44AuRMTQ
GSjbBZXEKe3OHHeezXoj51kN7DWHcZ7a5JyioY8meOLBiaSWy27bKcAQ9grzLC4Dh4HAcbieEsmx
IeljaQfUAlB7oyTwHJUmkl9KkvjHDYVNe4r2pnxyUFHxgyeWXkeFxjXU0+EtJ5QPvnYSOg3t7dj1
TFwyo3+Lo83S2dcBr8a1b5/wXguLD1my44JBm9LshOjIPXcTHe1ccQ15EwnOTrCb8AfAYjSrdoHX
5sSCWUBTIh7UOWARDhYh+8p30HmNo+dFTIHKG9Ra0ataQKLHVTfVK6GUq4cRXCGLv9B87fmGR2Ks
bzGMQ/JyvEp/vFNn20V4fJwwU0fC+c1x80iMlwSH9CL9+6j3+tiWYXb8ZukNsjVvYF+ANGS8YjJ5
9B3Lb73kWVjyixJHvrNhM3WbiG8r1e0F9FnKMyKN5mQbcbVkEvPBCuSJgiwfR5N01pHO2HDKKFjE
GyxliFTAKG+SRCZLdC0kcQAjNnQLNIBQGT/ZTDDn6aXjvkA7xEIhGq0ng+8GUKBQU4uO7kBgN8H7
LsTP3scHKPwQnOWJ3QVkKm+wBRi4G8Y5KQ6DELeeSXljfZ2c1EjiJACC4eWAF7MfRjRmZPk4jIu9
83Yp2pmf759LYBnaz5Z7A5jF7XwB/0B62C5pFSDcoZfeLiCApoLCQBpvqvVivkfRiTUvw87Php5+
Qqhnip9O+tNtapFAQ3s9tSR0QQqrC1ogyBtQ8aoo5ySyVdg3YUvbA31GRB3niz1sK+OYFWWel23b
TzhAZhUkgzJ4z/bsPYKtuUg39nlNQD0GebXTon1oU3COoecOeygEnMpOXKZ9k7O6ob42JtzvdzUM
rEp2pajTiAonMGpMiEcX0JoAN43jUKfbXgh8CIF9x+s1SHyQWa0xDvfNlnpZRorJesrYpzK73zWY
H+2b0NKNKyqu2M2Cdl7Ad3A9c8RhyaFIYAqLjtYUEHaC3V+NeJ6pjCfB5U5eZGGzlomFYhEVcRJZ
BqVe8OpY3At+fYrnTnfem1wFVpH4EzorBg4g4jn3F9yyuTm12/ZV7Bo9eeOphO5kgnXg8mfnnBtx
dDRp3HbEnpg2S51AGiO8U6PC3tHg6TQCGUUTohUoF7L455Q6sDUT5cf0NvAYVJ4zjXSj7bd20x1J
kUHuQyiMsg6hP3rumZ/nghQHKPwcUxJrO0q3Db6XJQ6GjbszabwXobcKkGC9V+5yHFgglOwd5PaH
SUQURWdPFvd4m6DyXMwX3/r2yy0BXhsAmLViQ6b6UGI3sWtXb3zP9/7AXRfusk9t/8677r/3vnMX
LtAgHtsX/PBM9Pqrr/5fv/Ebd9xx7rHHn8iK/Oq1y+fOn/uJL3z+/oceWe6fK2eLw6uHzz/33P33
3fd9H/mYjVQvvfySDcn07C32lufravXmxcsf+OCHLly48BfPPH3x4lsf+fD3ffDRx67X67cuXrPv
P5DQ2KbZ6Cso8siU59soLkyfJ6aK95oxiaZ+KpZlt2qr9dQNs8IU89nVa9UsM3/3l3/5Aw/eeXDh
oXLvzusXL5dZGRXF1dVmmU8mKWArh+VBK1QaK7PrMTFje+PtF9948cUsns3SYnPp+Ref/r3XX/mL
T3zyx2Z3fqDddOks2xxepgvFbOgbcHPShGxP6f+2l95+a3lwYGfmi//h33dg+Ni9KRq66VMfffyR
++/a2z9oexuxJvI8IpmKy9Ek5LEqFFFIx65eiq6wdAJqDp0nQ169c+7ouM3t5NWd8uqcQKcbxxvK
oQSsvKgsZ3Q97z1m3Ukhjeh8yW2OCVJRgPs8U/xcz2YhkC6kLsh8wA7Tec5yF/JYkQOQ5uFQoIvX
tgu3cwbS7bnD/tPo8nx4M6BCzG3XK3gk3psaeWPp4vBadrJrdw6KxeqQQlROYQqdVvDnnoTRIEzF
UtzKvAoKWxvh1OIIMX3wremPHccC+ox8AHkslHkSGYdOo/ycQIGy0SBNmfDI7HQKdGBJFQcSBuOD
z4fjXVziyKF+5zAbuL0TWwBrrwTd6LygiTqWBR7BPow5Awt7p3+NTx/Hpe7HsZR31kE9Gd94h0b9
HdTlKN5ijv/+LnUwOk4dPOLNdoveb7fuFffdhpu9t+sPxozmdH3vd/DMC3TQICfzl5Ga2BXfeE+T
/I5k9iO/8Jd4juaYieKpEhynod/RSVD5Cc/5NsPQt+kdMGcKl998w+/L9d+MV5qTfnIzsnmGEAxQ
AHZojuoEFGQgPTt3+HfeksqGYxG+sBkz+SOhbxJpWoTZkE2+h+6AU8ZJfIeKux69xme0DKjCI4kJ
Z+rCQqgG8ZrVAU8/q1KkDvTRM1M6Op+ctk5i34zjCXmRP4fQZAZt1F5xbzs/JxSRQnlKVyi9YFVW
E8pU0epX8zNKPLT36p8iRGsEakHy1EoSlnyQHNEv2RL9iDk6p0ceP1ShVWUVXj0Yh1Q7wSjKV4Cu
cnqlr0c5MKRW8k9QT5A7Y4ACEss+S1mgzSZ3x9GxXEdu8S4PDw/ph5OsqHfGFjPHWJHMmbORARzT
i6Ur6oGIBnYcsHTzfLNaue7gukbneAQIdblHvGC98Y3eoYkMLcD2bd/YU3TmOr7Bri2Kyo7DjIre
02QcUNODkmqHHCci1pwHmnbEfuE0L+zNo80cndazTV3Pl8vcHpLNrCzzcm6PPRnJRPYwP3p3x0Gk
dXuk1PMSXwyGSGx7t6nz4WolDUZwcRKDx95Rpg4yEhMTRKO2VsmVql20qjQOvMjsP9nPq9VKUh7T
kDLfhUI1KU5D58aJfDYZhc5H6pYm0k2zl2Gvx04LCa9RD91UexACuXvCiSjqWqyN3c56x5vQKUJu
gVVNn6fc3qBSo8MbaAbPYLXUiq5V1ZWk4qSYEdAchz5LEQIdzcgmK1yPMV7rzWbq9pZnRJ9t+p6S
5hBwh5ZUdw9bSHkDSiAgam1gS2U/VVwS0g0P2J/oEq34dBHRSY6jxmqmubhm+/pIekU+rg6T5Ysq
jsbopX6OvdfeZcWly/ZqN7TJEnDA9yyRZ4gIXxMFUJz+b+x76ygjyFNNosuwS3pDlhllykkpsq85
F17QA1UAoTgvgSEeJAIFBh3EMKK004LrIfEWgoblYm7nEO/13r7dIIBskfsMNN+e/6depuf2J4oO
NAdjhwTZ3M7R2+8F6kAn32ryusZH5icA7s701adTiRcG1TgTnY4ET9BkHOMk8TYOJzfFT620ED8F
jwYfOde6GPl5JqPBf3BEEna+R6SiD8JcKDhO2I6QnGuOSSCaRM8xR6KR0JC2Qrizulb6WAuv12lT
tvUtjPK4Auu8zMdpqOsNj42xTtFpnh6ubpQz+45EVWVDYjpJbr5Av8MYTRC+H4fWHoMXC3qp1aDH
qlSzmNtHvzoExhcM5QYyrSjBMdoQVBTZ0DX2QiC4DCkPsGKnsa8ACJb20R2uDu1Ll+fZ4Y3r6p+A
H+wcnb8NJTjsOPYrcgdeKyyoTyVT34NT3oB8RC5piBPi8EJxeFXMchiyVisDcRfYH2aQqpja3szm
57Ni2Q7J3sHde+fv6YZkce7uJC83dZdkpV0gddunuX24Sd0NM0o62JnXttK2PZ33TLWxb/oswb5Q
lfbL7J9DqgIVR7thUd8TaPiCgtT2J7KzExfMGLNt+OVfcb87xDZV5vbB2X0GFHU7ddgFKBlU2u+C
roVaRij0ObOX0bVDMYMWR9OOs/m5PF82/bjYP7e/f0fbjYvlQZrFQ59x3QxdDT0Bk7RV1YxTG0Fo
xU5LQhVa6XKC9Vao49vuC2lqv85eBlmuo8COkVjzYgmNkdXhoW5ZaE7kZZopfr2mpSogEsRzojBi
tJHpvCDP2km4rFbrPHQ1iXPXeB/gZmOjgn3D7KO0SzfL7YwdovU/MTXQHJg0bFaHNDbE/gvZhFj1
FYSHtq3pQBU39gPshG1A3tCqLnPxnMrUdDBzqkTQI0Zuliq0KmJA04aoaPBLUPxEHLb7lAsXA82u
nHmsqNMK8r7TJQmvs0efE+2bkChZrwUOq+FPA2ocNaJJmn9wiVYkAh2vB6iZ9kTuvxs2sCfiFuzs
C4kj4vn4qXxY8TO0cSDh57crNppdiyFi6gk5AepuUasNbZYRuJyOE4NexzYOoer26/JZaR+K/TUb
XrQvzPb2Bt9Eos62nD3+Xni3E5uv5Yc8k+/IlO80f9i/9XnsqDqBiOdKy+WgLgal8XfktOlGtnoM
XrFtJ57vCo+QBgHVNbs82sG+ZDZVs7Eo2lvOH/3AB6vV+sbVKx27OuxDVD5PZLu1iyW1CUtRzPcP
sIfRxHuifp5h6m/PB6+9+tId5/d/8gufny3mNkTf98DD3/N9H40S+6rG8OfroyTN7r/3gU//2Oeq
pnvp5VcWe8s9+14fnI/ibO/8eZvo2dmOs/Rbz307LfInnnhiNl/cuHb9voce7KOx6TsoY0zjosjn
NvBFY9x3Zna+jpJ+dXkR1WVhY3t+Ph+rpofGiDHLvUUNr7/iZ3/mZx9//IkkndmU9OXXXo1Tk5Y4
eiznS3snRCjiApkA4PCmXksE8at/9Ht//MX//ekn//Wz3/zNF7/179948UsvP/vbb7z4m0l+995d
D0Zjn8ySaLCvahXjBododEKCkytrwCrDLl27+J599tlVdVjOZ3a3T0xvI+FD99w5Wyybjj7ANh9G
wtYvFkt1vymPta8hnSxxXlA+7PNYMGipo4J8eJtX01zELqoFHMjHk/LqQ77oxiYvBtJ2GocU9sFw
a3bdZp4xnVPceSMi4QZ7YpHBsXnjQiIkjBZkKDfzBfZNnBewrY/yJY7kFsjtQMmqNgi7J9orWvG+
tN/Za+a944MbR3m1xiE7JCcaXum+sE9tZPW54n1Fbh/H/gspQsTz8fAQR4CJRWi191EtmmU82fQl
Ps8vQv5JML2cUV7J6Wy0lL8T50aJseK5aCupHwewL+LnhkmbPId4TgSeEPlWDxe4eNyOfSdutqNE
Z+OefdV8nr+LS1DajG2C43ATnqA8LbAoQhzeaF/w8ZNGgsoD0zPj56BIqJN+OAufNM4Zcdjpmuo/
l9+yGeXd4RtJwDduE94SR991/53MqD3lF6LTsbITBWDf8Ye3QeeW54vIy86IonfLZo9SpxQWtLu/
3wT3nTZdAadKhu15Z9gZ573iz+Z0nYgjc/+eMdjTnvJRBvQ//cf/8Bi99cT/d+d/0wkQdGRunQp+
a9Ilt0eEw5zuonmbv/jEp33iMz9lCZzyWGMBGaCcxHStMRLeJXgRGpcn4/ywYwYsANZoG/EneWb/
rus5di+Gi7y3LC5+8jiKibuynorU5nQg2DiAhkCPegZ3xKEifdAK9B9OGidBKRgFf7hX4885P9OZ
qs140kRD4vDDnRc+1n2lxwPH8Y3BaSgbEYqDSwxngyQUNz+4r4HASqI2SebcApRjNjcd6ThjV/eg
g7Hw/EEnH3R2YMdWDjHQrTUIj0wcB1QRJwScuzZz2jp5trVrKaLJspNrANvR+7xrKiSYq8vYKqnl
QXpMiR0bxinNZhPwvuu897TrZXOXUeTheqj/3CPVgwFRK3psQ4U4nhtdy7azeI5jGhIuoBbdUu3B
06DkrIVm8HHotuNU23HI3YPYJXvZNt54ir1sc7JiG5Fr6Dc1l+MtXOygCKzryep1PdvPzRg39Thf
kFe1GfPC8CmJmzPoBoX7Q9rSQA0ZRyP6NDof8HakUEaMAkdOuUkYHI5sD2dHnhFHOCNyKgkOo8a3
KDK+5dBeRkebPQPpxXSgr7RdRb23CC+3XHWRfAkcilDp/amBt1brbra06zBu66mY0cawgRGaWvPU
IejdY8QBTORe6NyxO/cTmxfu7e31cJcixOwiD94Cm8uWbLeUGoD4a7uujMEvG42lzv4Fv4wHFxk1
lYMnSAxI4DXPrpNa4XbHcR+ybHXjcHFwMFIuF5QTymqnXqyc4yQax7hxUsEWgDZNQmVMimkQtpA8
fJo54VGf+KpV8Mh7zWlOHPyROj9xdhIM4nUGF2NlkDSz7iXaQ1Agojo5FkZ6ZJ5bPUEf/BOdBiXa
DmOx+byCpENC69EmvKqxHwcMKHc99NXkmSGHMntPejXoLbiLzBPZylz68FRnROpFjy8lvjSPmqAb
6DBZQsKRo+8ZovPK0Y/Nzxhy5bAvqAoYdM00jvHjnBaHeWIhAZwfKHI6egkjx93z8dPNOaWizLZ1
kXh9RCqrfP9iJ2M1KmjvxOFRcVh1wRYTFTEg91qBjmwOU3h6A1I80R8VJJhbjPxtlJcgnzrM5jNq
rY5UcMaJlKHYnqtXRA8hZcOTbUz37aQfYatQlnOGcZXx0JRgT8gdPfjgUAfMsSXD1FSeDEuJCWhx
2EC6XO4N9K/H2qAyuz7Ar2+xpJ8SArIOovavFM8xDiphlVp3oUexXNCZEq6DdnYbySWB1lrzz4eu
VRw2si2yS8jFYePjMFlmKAea7vq1axDeoJ0mNBkQfczewZ32Edknv1ge2ImxK3oOznKy3lT2LuyS
sR9m5JStyXSOIemw8ooZ9lJBEkYjBeCqqK0hG23voqnqLM3TxB7L10tIcABUXS4BQ68OD20EU/h1
VlQedK7QSbPEnbaaFlPXFYXrk4rMYgkTs3sjAi26pMoH5ZVtyrbZ2M1Im6P2F3RGg7Zm0DIyx3aS
dXW32LMrqKTfLTjFZsxM3NuTi31gZTE3LsphprAL5CUFrzi9aP5AKLOri9cz2/Zu04dwCWUSN/Mx
+lRa5YQdC8wU4m+0XZIEDbJbtWETkrHXjF2JFYUK4yTbnbQlKOBrMHjB7fyAw2zjDD8gaAP3xw6o
7qiYC7IsC/sQVqsbdqJSziHzR+OomjZ+NiiKosGI+4udH3sXi/39ATBiq4WN3IPB1m4QBFvzGmIR
k33X0IqusAmKXKJGHL8Dth5fRmVLAilCaUODkfi/gkdpipCGcmmI5+paGOUBu61s6ZodsOIAbjZ0
659k1+zVQhJmWWj0nkYRJpKAUDCRU+HTM535pSy9JZQpRw1SmhVC6/QtEmJWKkiFn9JtWAybFKm3
QXKymXgGk2HILlF5o5PyRt+1chAZqOtqY35PYLqYz1gJiLG/tI1PKXFhMotzc0iDMlXvXN5o4xUB
r8EF5Ez5sNqkHGFCpHXnpNqT+REJNHRx2OexcKRwDhkZTQ5y8lvh2klVelIcUputXbcZhL2PO+58
4KWXX8tLo6UijNfu+XDyaPuHH/rgJ3/ox+3gFB7EjmPftca+HXaEw/XVSxcvvfn6tUsXf+xzP1oe
2LXXQyC7M4LfIpfLmTdeeeXFF7595x13vfbaG8u9vQcffPArX/uyXTb7B3fUVb+cZUNk5vvnbHS6
58KdXV3Zb7l0+cqXn/nGG29eAR3bgMWNXoRobOsbpRmjYtaaLF6/vd9eNvliNSTjjdfs9PTVqoiJ
pk7RL/3SL//ar/3a5urVPp4beAO0B/feGyVZPHapiSeTrNer2F1ntDq8vjpcYVeK4t/5t//8qS9/
6fwinc26i5efuXHjpX59WF9pPvoj/9Xy/N2HXVPOy/Xh9aHtl8tzxqaFlCCb5DLHbdo+5fN3nK+G
4Yu//bvPv/7y/OCuaKhssmmG9Gd+/NM2lvZo4kTw7/rQ/SabvohApzgBvVLTuu5saIQcfBulOXbe
sYeviSxnSXXHk5dHK89BJ+fVddOBHh1RgiMbXT5sBtbGqNTn82pJ0snQldJVbHyBikWBOhMFoCMK
FjGeh/MCBIuKsnRm11yiUsAnyanzmoRBotrtdxsfLdfacZxyIPUGqc6hc6JdAJKuokaTb92jgJK2
76oK49h9fCnBK4HX3tt8ompEQmU8wb5KRF1evbd/YAOsU21isyPdqmNtatG0ZYdAUolaHhxn97yQ
erlCYNbioTsBCtKV7BNBUJq8udFO/uny2NbHT9bnVElKXI/XkOwoZwoHoNeOz6sTl5azqbRTps04
LOqAO0efHT9Da4uumVnQJK/jWxqH4Eos16XYKaVHzF2jW8I3Tms4P1Ui4zbhNicAe++N5/nOEg0n
Yl/mdKj6ZlqoOR1Du+mHt4m/6vAZWpphX+YHB7Ld0jjepGcaj6yr00Dzm83m9D+70FK9L1yfRvmG
L9beGpB6EtP1iCb0EfL97cFpT/snSnC8nwzlE9n+nsR6a1T2W9OUeUcV7qP/O5H6fcb9nlbsutXr
nKL3YqzpesL9h2NNykc46VPk+wpdk4b9xphmUO6qpqOs/liuhsheaGirFuOgwj6RA5joA/I211Ng
buoN2X2R4nBFkzw9qGIQE5AmB3BH1vnoh91mxqO3TxhaXn+JPozaCRyx7qY/P+254Nv5HOKtHkWi
dntOVxQ+7DS6RNuGa9cxNJEs6WzQ5cZAZMQpU2sajVo3wXdGAxr3I2qtTsJBJjWgAaGOqEWFwDWQ
2RTaLrbdNxCAxlFh0JlhB9t1GqmD1wxyHECW8XVkism1TDhZnRNlhnlX7oAVyFCQazzOylkLRT9n
jix8s6cBGlXJBI9mZDeAeyU+kZgvGlmVZCpKO4VWr18JqEU9nvInsSOnRb6+cThfzKX6J+bLAOgH
rC6bhdJHq1cPOIhagFqo7WtzvvmCGm34YJNRZYGs8KP9k/BQR1B1YgYMHy201M1AT6hoFWLoWI0U
Dezshg3ISUWww6YfPbxHcpsU2SSbQmzJ0E3iuIlNQJ07gS/2Syd7zLaLtK0H9hTH1aZBG/UE9qg9
IU4jhb+zRNxnqmmzs6+Q5nVDuApvoU0H7fIZusiOY1++xmbtBRnc0KuFZVxPSTXHhM0ov+Alhmnr
RGRtRDtzZMaumYgOxDb7Lwq1NvdZDvoJ+/hwaLGPN5O9GFnDCdLcTj0BfY9zKS6jgfGj/ZLNppF+
CM8Map/vVNiASSANAEHwzFK77FoKw0llT6UFm1vDjivPSHmeB6sZaIszxafnYej4htCKcmKI9ipr
pzYIxklBaFrduGEPQsTTemlni15KTWfoxmjRptQr6LwkOsYR6cOeRuy/FaUdZ5sqELNgVyDmx0l6
xQ4fxDht70p9ErNLzLZiNHiygzdmnbxKQzCD8gl9IhyEkBavOYHHS8xCI9WiHeuBuooZBRJ7Kjg7
icC222LxIizXdbWF18EXw1/FhHT5XWKrtWh2ns86EF4QHdBuidZbNLqCMIiGUCDUeQl5UOkk2Ak2
rgccxvNeRL7XhbGmF9PgK46d9eIUPqDBcddYg2A6ymajmODOTva0OKwKBwBlMQeN+I8TAeVkcFrb
idpFHU37JjvZUViz4qdvYREmCyVTCmXYkTKuZCovZ73TWk3Ug8nbIZBHvSOC8llQgZcFAltS8E/8
CYJiXthjNrYK2KVSQF9KtRUbbBlZpbMRQX4a0ZKSSuQbEmueK9zBQ4/d6SXjVUuhZBMn1Xo1n2Vj
3wxAKjOYTLbdzF5hZx9zn6kYaQeEUnyy2bSz+Z7d92rET6dNiRNpBLHL2czuJtADdfG8bW2QxLRE
I5Vn2RyD8tIEr0LFYUZLULcEXvMwTw4XCLx4wae+bcC8tuNWm0PIuGdlFOezvfNxOquaabF3HhdW
NYvFnn00iMOQGZ2ozDPv2sZ+rf2uCXKvzazMIyDmDlOgnDExYgT/koy2NT0GYeo3W8wNqOXguJGQ
3thfth/qpqK/0yDk3W1PVAVtqhqqoDFlTLBBsLEarPOUAhd7dq9Gr3QxY+OLUwqqN3g6dvGymxsU
bGp5I7CvyLyGcMe6ms+W9o2s1s18eW6M0m6I8rIErTvOYrsOo4zqNzaMRxR/Zym0osK1meTRKhNF
VPiMlItwF5JdIoNbkvpo7CjZTVLTFAG47QaU8AQyHaz5TX1drWZzGxunanNjvti3kawDJJHDhKCp
7M5lQEy2L779Lhs64F2QJHmLAJgBi6+bAo3n6aaq82JmAygFoNEP5MwMUDtErLbBxM4qgD9XlUQP
QNegtwZ1wVos79guv9xuS1m2Xq0WyyXieee8EIDd2OgNsekKHyhWk3khCIq5T155OZbkMUamlIfZ
8a1SKYvRmyrPCIkN+xjsvtBIUBlypcyXiJzKNboXoSJkZdt4TnUsRm9R9sRJpKgxVSOQYDvzACNE
w9CE1h+WnMieGvwF0IA1SdBN+k9iCjuxESOt1cH57KEb3k6wfQ1tGm+yYgZTPoDPSOoS0qIHlN8m
+SXYL0RHfNPYuFuUJW855iQEPJrs49msY9u7E3ilPlWgPepDcFsl+mzvC9ZyIaVkZtoLfd7msT6b
1T0ySE7ug5TokMeSeT1C5dkGipDi1t1kl6hdiqCbJDaZwWXYbSnLJoCJSTzUbRoP01AfrqtrV4fz
y9IkEUawgSu1a361d+7+X/17/90dd90ZDkcTJT9gQ7fZPP8n//HZp/7MLq1PfOrTs3N3RSYb4BOY
TklkZ9muADMNEx5gX61umKG98+GH0qSwL+prLz/76ovPf/bTP2bX81ee/KNHPvCogfTJtLdImubq
pYuvxNF45e1Lz7/2fA/fPpuBlJC9H1uTmqqPyvaSfXBRVqbZbHP17Wx9qT28VrWFsW9xOc5mQzlM
/8XP/+Iv/+2/C8n+6vD8PQ9Uw3D+3vtik9rgnsQ2Laxfe/oreM3372JtNLn0+ktvPff1h5547JVv
/9kzz/7h8mBxfdPY6amq/Oln3n7tivnwZ/7m4z/w2aiySy41ibn25ltotTtYbK5cHbuo3N+zm2vE
rQ7bbtebJH3thVd+67f/TT6/Z+xv7JXLzXDjnnMf/tzHL4xmjmYUsBYaitGbpgNuS1Fnl3/2LU5G
sBOoO+aNKoXabHzSInH+vT7/RHYnUWbSIOyfswpjc1SD1CmJYHWYp9wlbT6Md5SWmI6NJLV9xzWG
QgXGseetph32Dw7QJVM5xb+a7Yb80lZAeb8VrYazenBhiWm2SVOEeE29I+5TrNWZm88d0/b0xBYW
KYMxykmZJ/WmKRItqbjjoC2vDHpHWPwDnSGK4MLNJpJ2RwE/kU5RxgzZN/OVh4eH2BeGfquz0bN6
h/QVYVO3nFOrmkESCZjiHn8HBVGIGnVoBzHekY9+fSR1gi7aM3q7YOuERFzrMDxFYvauBWMqrx4p
dQMHpzANBqUpoq+APGDEfQ6MDVKwafLERjT91RRNQe5APAbSEWIHFKjiONAy0VOYnXmsMY6ptqMH
J1hDaabSV4+4+RxeUrTTTbjEdCq+4UEV1/0nEMBL2p5KwhV1ehdvOQO3uTXEawqqR9NRxCv8n9Nx
cdeTBrpV/MrcJp7ye8DNbg0nNF5I++iHM8bRo3EHE36QAkE0Hfnz9yac4RfhcU2PdyIgvwMQvAvh
Tyd9iE18Cm52q997CmH0r4CKf5KQ2XdCIca8W2WUd8Ppv23i3KcD4rfldXUJIghfiaQVMjpinSGa
ngUvOyeFseOpAhxEKv7uxB7dwqTif0nsCWj+5A/iw3DrrQ28HteSQMNxEihuOSq5yq0YK4PGSYND
94lMZwUUHWm0D4mB7q7Hz7NMBpwSCLBCVKel9uuq1sQH1RAqmzLgksfnZ9L8BBzZadj75zI4pgkI
Juocl+e4UgFDgjPvixIfw+BE8dkqFVp4ciFZHCek+OpAt8nWptrYG7e5kT2WBFa1ThroDZa3G4kG
9sgtvgOZg2Mvbs7ghALIwXGWER0QBLTUiVukJm6Ry25cvbbc35O5HxjTjgle6HpU99a3S7AMWiVd
z9M4QJOt1xypfzQtrDL1U9NjkJfa6np6OYaNgKHZXT4FBi7HKcWDC55UbEA2zk8J7s/9fLnQfM7n
CzLIgBoTMIeVX9+PTTXNl4CrqvWw3JspT+XZ25ABQQY3cutMVO7cH7DJd7CrKwFPDi6I9miJee+a
pJxlQqCQp3KcIEhCmk8mooFjQJATYceJYjdOVsDHvK2NHQfXU9WeNt5QYZPu2FJnFqFYZibkHoxD
bJ+/Hb+pI5u027VfbcbFotx6vBjHpwtqfaEhWrJ0Spe9dclIu7Ol/a0bNw53uzU1CWKCO/XqTOIe
uI7QGS38l+OACGlv/vDaNa1DyB3QXEW92zHJLPjjLGtagaokFfLKlL6DX1+DxQkO9fXrFAqI/Ek7
JRgaxz4LBDjFfkDPNHESzE66pz8lfiq86L2WaINjXideHlHRYFRzZUdzPMMqke9ZRjuYjmTU+Cs6
xxPE9Iohsu34BnFmpuoObcqSum4ksCNny9zbD5azWb3e8P3KgtCK/+BoyHZN2NUyQkOzsH/O+lnm
1S1MLa1qp8GN+gFPGoj/vY88rm/dV+YSXzVBYCQXW7Q+/RNdEE9NQHfz78gn9G5f8F6OiOdO6mTy
6iudvGKcyepN8VORMHbitrH+SvW8DgiLK/W10PUO4wCmB8qWuQYIBkDEK0Vd3DLEbVt7RSk5kvAE
pppKA7Kwc2mzC096HewUccQxXSFR9d5eo33l7XfZ9b9cLPilNfgQY8+WZHsIHw6vX7VByX51AzGW
glvHBN1nez6fxhLgFBSuqVDcNU213Jv3fbterVjGkx0TtPWh/0tZIdbqyhGg0EAoQZtRJugfHjhS
8qVWyTZ+NuJVTYrDpGm3lHPt+MszLmkbdZcStQRMMEaQzoC05QieNV/e1pGpXTynZeJIXmfvzFFF
3ZIQMH3POJkNWZyDlEluvh4UUezIxKzB+4YWB7hp1OV0v0zeWUX4D/xoyEAR7YV7IX8yxyMQKip9
gKB22hDgHhTcePFO98ONA+2LDf/JjYO+EFgmzuS7awcsipmN+AfnzrORudu5HjRkUF3Uzc/Mu/xh
nu3sAmsuEJmrdUndpM36EL4LA5np9jGRtK7p3RnHfvvcnpqryt77om9bu7/k0HIBcM/4CTENmtgJ
ro2JDlTcSI3kkryIdinbhiAjVnoXWZoWGrvYUIzcEcpQGsCg1GrC8VDYjXRo4/Denn2y6KRRPK+5
8dlxDldSBGpcx0nqFZDkyw21U20QyGyZRcTG53tsx1Yeq/Zqqe2Tn6f9juPw7Ybkuo/DzkOPqZfx
3oCRr/crSZM7Lkom7OgKQj3aF5LdfWGbf6Y7+ScCrH07tEEoJkjfrCdvUW3jGActUEiu7O/b8e30
EkzvInlFMCCncKOtYelBYStwjRl5DJU3OtoPQryiqUXmkIY7QN66tv9kH2K1WWPAWYm9I5oyBn/y
o3OvHiui65H4qWZ8lBYITMuM0cVhZm7EYyLlYFJd38k/CzmyutMKz9t2VoPkN8j4eN87Ny2djY0R
ljSNFtHrXy5sMLET8tijD03jqrb/Rzdsqlrbrv0/HnvssTvvueCOJ84ZJRJ2Bu5bWTzx/d//0U9+
IrFvK0vIh5uVfb4Rtv7pjVdffuaZp8nntXF1SrNZv66XZXbhjjsv3PHQT37h56ak+/Xf+hf5Mlou
74umYjE7t79/XzLu37g2fPVrT7516YX77vrQcnaXncu6HaLYJpOzfijn5d12qGzqs26Tz4r0wgff
rOJ8fu57H/vAYw8/+nd+4Vf/h//+f/yH/+if/o1f+GW7v62uH567864ozfbOnbN3cPHtt5uq6qvq
zZdf2XTDHXfdRzEqIE3PPvPk/oU7Dt9684v/4cubw2G16q5erf/sz5//oz9+bkz3P/u5v/GJH/7p
zj7ssbeLxn5Y1/XB3XcNdXPp6hW8iRUaC9S8NdBb0h5Cnn3+W1cPK7vZzvJFP1XxOP/4DzxKEnzh
q6RQ0lcPCn0p0hj7p93EqOE/jX2bzOa5hmSxYSBT3in1SSIvlGEc8RbJah+nMGEbe/uUOxTbavDZ
sQvIwW+cJAMVuBd61xyhATwG7NF2Je/RhFbxKuwvcG216WupNhdY+U1bGwDjDWPc9Th/2sXc71Mz
hfqj5w4xnfPQShgkjHRoUp+K3zfll+uqrSqp0k5gpg45gtfYp5jHsjMjTradf6yUy5xZf24/rw5v
7O/vwSuYALfyxpz2JxXS1zQ9lp8zkoJFQfU55h6ZFAnA0w/nXBevnOQF00+qTvvWE7kgDiQeTepC
C/FTEpS+Ec2f31PXzssWyYz9dmKLBzl+0F8k0UnKDusQyYnnd2WkpKXZhTvStEfY97gzTrIdZ4sn
7FyPt0QSn4zScFNwyT4ZbzkF3/DeA5FYDuLbxWeaFm7H2cFbbhfudJNK9M0eX+bIP90+ouf7Cxy/
z997Bi4UcJ409esqTt4LWnpr5o239r/oFJmM6AS98b+KeTN9del9/grvhvF+jT7dvss8TaLhtl7n
zQUn866u5D1+r7dqPaZffsZ9BYYCuJeR2f1zV9kjmZesDfMer8fbjDgoQZW06SbTvukomj0d+X/d
ODsfjvxOdFJBZ3f8s3//PdxXbHb/dgcZ8SS+0X0QcTuoBzrmIKF/zTn1s6MwLSofTVuDqyj4twiK
tRs2SXM6D0gIomchd9oWMojQqO0ouCiInX5knGkqeIrwMPQoWEcMUJHEJTFhzwc7lmiRCs5qV6ee
4EgBaDFfcrFa1EGp/jvZ2RFqnJQASRiLDez8kMOTXa5isj7X8cb+RCxvlvr9OEz+HJnLQIUTPEG0
STYcx+kS8ihHExugOTwTelsw9RSDPWSTyPVaBtP4IBwE/3RsHLg7Cv6QaLU9jfM1AQieQ3tO8tyo
spPrBAY6VKeL3ObBIokTVaeboucas1u5pdtVrJ+IT8QWMEfzl+qlWl8xDl0HvcuZ0+Uka7iRKRl+
UuT2pGr8OHaZxayiQO2xLHH6GEfiF510G8cxuAWa4LIiFok9ytnlkKQxiPvTgCxuiiW/y3Xo7mvr
HuN17oKgqsuABeUD8jYBZgJ/fDZr6kbXw2MpjpGORrd7PYRZRYjzjdVamZnTM1ksh7bhY5rZJLQF
pSJVqcPh494kzWuVRLKjCScWXnzlslhoNToRJCaIkXD/IBQrQZJk6yq15UrwRYvjk+JwcOwU8MRh
HJy9E4cndfEpBSYAOolPF8QraD7Tkjtvdsdhy7YRd1vKoV72FEoRSohJT/FtiV7cUxR10cax7CPn
QmP/IiNOJG5723SuDX8agn8pyMts/j0WS4MEx/HYGB13dNGcv0Ot2gdSBd7tCGaXaR72hVieNse3
s9Pjp5d+Umfl5PT9IyqExGY3Dmt6WQmw8cEAHkWYQgQLj1LEHCc8YiJZDDkG9wgAi5ZX6I3QPNsX
UCi2YJ3dnUL4vlYOI08sNhZfH7YgILoNvK+OTdNAjVEOtFfY92pGoeoI2bVgzTd6VcNxmnrNM7RR
t+jMgFpIxOvp2cvCVn1+4Hd1Pg5Dy2g3DhvGYRBvmwo8uKat7OMg9t1KF3sMABbfUElVyJguipx3
ovQ6hJM2wMcdoCYYmk5NAqYH12zBXg0nRsSosnM9a+0LEIIgDA2mJ+N527XwOSDQLkFwKOCnLiAT
6XbyoIHcHckLoSzxvLDf+espt5w7E4XaT6ovdeM4TNaNs9k0Mo+1bwko6n3r9bUnevPiEI7mBjx3
3KDg7A33KRPJLGtGpRT7k0XH11Pwum9Xj2snyiFmMTqW8LxYkeV+B/Wnag0pcM5PU87nXVNJdmZ0
roOwcWtRFyy437VBASkv5/b1rkgG5P5bzRzhem3HGYhJlVSJkWxXbORamUqdwysXNZJYRQ9KJtEn
7Asj4nBjN+KO8ZwuXoMWv8ZRvIKLrN8XSM8XzTkK53YpngWzrB3fP9jOuXFYVnT7HbtAJt/q5qmy
Tj5I+dW2nWKcXFvaOO6Kcjh9tqPJ4XZfOI195Hp+Y6neJ76EKd6fKG+MkIZ4aYxWdd+GH9wUGTFi
D5/xvjLt41s3sImdGcyvwELVLinmtc7PUmzzcrfyS1BLTQ73S1QcC+37VAIBephTEp0dipNPGqPg
jxLIezt+ZaMvaraeQ+3Ymm4c10eYOMYlvr4MrUv23UVsj7BEu34V90NzeD3pN3V1Y5jsizQ+9cyz
33jm5XN3nevt7tVNiRmuX7/y2R/+6c//zN+j3+DxI9kAljcXT5JOpLevVmsYFe7t22t96YVn/+X/
8S/2lvu/9l///fly+eSX/vTw2pVy0a1Xl65fu/Lgg49vNt1X/+zrs/kdv/p3/pv9srx8+bU3Xnt+
b7m3nO+vN6vnX3j6jbdfeuuNw8YepBbLw80GzzfK7NMepnQkSJXP8ivXrl659Nbf+MIXfvSTn7hw
cFCb5YXzSzJcI1ZlVmO7ObhwYKfNPqVLF9987ZVXH/3gh/YWyytXLs7nRbl3x+ryG6Y4311/5f/5
zX/+oz/1C6889/KNMX38/v2vffWrL7zwQl7MH3n08U999kfvf/hRe6v1tasmS2ZF/urLL0VJ/ODD
jzTXDl949eXvfeyj7dSnNB6w7+rQtBABGMf/+X/5n5556ZXZLI76csgPN1ez//bv/+KHH3m4k3tq
lm53ZC58kGS7EQbXyj/pFqg8VvmwxD3Cc9/CtSZy+XASK+71w0g+KF44akkamZ0sFgu71CFHhjjj
/UKwhUFQQgOKGmw/LPcOEPfcMYFxjzYAOC8UZdewyg7bm562vbSt9vCx8iJmSl3YX4LghgI7ONQY
p+E42F+Is+d08265XRr2Rih+srGDRU3WBdGFKfl+iTt37v0qlQ/zMpzZr5Jngr2BLBw7ET9/y2JR
2P3FRuyRsto9bDL5pdMY4h7jsFPYC4Xz3X6RbQAMIZHxzrExUIDPgjSTyOYwh5xce4ca1PxJdDzh
+L8jc7ybLm7j560e1W/+/dOO/EeP20fgkdOgg5vBnECG9ef3Yzd4xCo2pKY3I1Gurfoo3rKTIZ/W
Fv+doXKeiNKcAXZNx3e640/kHR/fGU//5u86e6mYMy/sZoDu9HF24Z2z7iI6+Ykf6f6/RTmE94+e
e6sQ32l47GnjpH9FK/ZMxPN9JDb/5RHo236d5p0u363F2wV8Y+/X8VVZqUSXTrtditL2rl43TKLg
O5mnOKZE0mRS4/Lj1GWEt0peHlhP1J9TjC/edoSY0ydn5xeceRe79tBxCdGK0W56YzSdOshJpo9S
/Bz9OKMkL5LktOXqHAs919p4e1SYblG0ZDsOuSrGbZ+Y0H7qXY10ZF8hxNycyD07fZyqBqbF2TKE
+4rt16AobRJqQFPkmkXpFF7S/cjsbXDeymUvVxwYI0jTI9gppH6DTyWwKBAFMli5G0cdlMQ3cZwe
eDBw5mboLY29OaSaQyVYJgmOhBSnUjwXoc/BDSzY4okvJkyBbeajDkheFiPnT+r5fNFDymPypyNd
j2PZSAnEazqvpX8qLpi3cJT7B65n8p31k1MPdHZMIY2TtmnF61GiSUVp3PLMuZGQ28slQYne0d3O
OIWL54eZPdvC8Sm399WNXZIWNpEa2nq0J267yppqQPc9V794lEKFtpwIMFXRfxdTsxXte9EgEicW
F5poYdLStWhmBBNxkmIA2COBEi7lDdekzHMjfUcHszMOWoGhqGbHSaQPAMKgJ7/rHJuylZgoA5iz
Td2Aew4aJaQLIS3ST2SJTXVlL8Mp87r7ctdDlXBWFORGknhXk6DkaE+5Sugjb40FwoKuZ+iDpIxX
FBGrOvMuf+Bg6rmTBN0GdioWLcF0yZgoWWdq3kl3TxwNeqDXKgV5ekvI2gXlO+HjaDBOuDiafKWE
QtJt5Roem1pNiGKrxeo9jOUOOhC1tGEB4KykIUBkTmOSZJG1kxueBLNvuZokUkAaerrXm559fEKN
1fwhHUMKklB6xTl0pRynoUCKTMNN4nWfhS+owVAt0pmj2Q6E/sER20WfOT8QdgVsEUdFOR8aMOMW
iz0q4TpdFLWJDUAoB2h6kIOPfvOdvcMFfxJnzE51WvMfsz08UAkC3npawQ95Od/JWFQX31OPXcDH
YcXPBLKYUnNLPbUklg1OiHvH4qeX+e55CnIuuDTypQpblErUTzUCmmVBUknURft+iqU7+n5zbpsI
yChPUQJVt5DGOKc5YdkEU00pD14PPnSU4CiJQjsp87omA3eCYx5VjO1yrUV9IrSXikVVzJe9V2gd
FGdwdLdDDoB9x6FGwwqOyoeH1+04gcA7gDTayTEMcXi21POyMY0kx16wr+eUTWxShsLmZg2RSheH
50By7eXvyGLYkTuhxkQhWwVbqJdkBXU5e8g0O/HimdQw5k7Zv3cuTG6cXpxNfJesC/x2QEyhktJx
TR7cxP2FZoy8HrjqASeVBAerd9w7uraUbj4lhoEIV04xWfEhoM8wwqokURKtAYvjeoQ+Y1+A+xbB
dD+OfgdmBrD7y2USuLCXEU1unEltN6BXq7JLvhiUnex0OUSD0wsJDuLIWZ4KYYFgC6W79bwqcp8Z
faHRBHqgAxcmYt8lBwTWLCUQCJvAiqqhwBT0smYUdQGZel5MnB/KJvQ74AtnIxob75IquJZ/Vc0o
z2KjCj6wJ6CwlwHQhGAQTRpUrG2bNjgEcH+xi79SC7n635WfqKxC9ZIC68BnCHJYpadCw3glP8Pt
vqBQwNcqZgODgoOUi2KW+4OIPGAOakZlriqZqlOkTimONPh8eCvi2e/kV8F+kPknNfrjWB3oNOog
2mtUWwqt6JAQTpBpq7fG5Z9MX6mOmhzxQuS3u/gJv4hR/Xe9d+0jOrMFebUJSteCqqmJ85pm108n
qWugz3QdLGddA2u+cjHv6kauWj3J19I6UzblW3yMb7F3VgEkL3fKr5jvSTOtRx6b4JpZ6k4jFwCp
9U6+uY/DMiOZMuWxNt8r3DiMe9uefcxDFOvEncFctyEvQuwHA230yTD8zjftYZIViZlMU0V9Vxbm
+5548O2rm8PNYZbDlNVmQnbGeijV2v8lN586UHOF+YHMye31x0uo+tivGF989vnf/M3fePvti3/t
45+yT2p97frjTzzaNfdE42y9fvull//i4sVL9gH9Z5/65Ic/8omDc7PDa69/5ckv/rvf+j8fevCe
Dzz06GJ5x933PHDPffd9fXrypTcv2bd7oiGPXVCj3Rki1BbslF6/cn0vjX/1v/zVH//hzyZ5SQjL
RHXV1WOElxeHELz7Ay4f7olZcf8DD+ztL+0CXx7ckZfl1WuXN9fbBx6Zfv8Pvri/f5BGi6zY+/xn
P5OlyT0PPrFarff29mbLPZPmmgXkwDZ0NLV9ZhcevNfGr9WNw4Pz5yObNXUjWzNj2BLaJ59nL7/w
/KtvvZ7ObLJkX95p1Xaz2fmDhelHeyN40xPK3cCsMoFEu+QjIi1wtCKweRTSDpENU/al3q06aP9V
G6Xefd++BgdUtCK0Jk5HhOQ+xc5P6Xh662GRUC7cpcH0zhyDFyibFKFrsdzbn0hosAvbnRdcns8t
w+kCKw6DjB/tuK3qLMDzAppawrlDOarisDt3eJcFuT4wcE0hyQzlHBv81TDKbXfhPtC90JGg2Rsr
wSuPPkdqihL6rKqb3PkUCQNQTp1liXLk4vAmFMbhewod6pB/hiqg8k8eV6fESXGyBOWkOGmy6tyY
3Qcp0WWUpAu9dzx3JEx4oEFBvTVVzmzcQz6MvjoKQsY65/LcPfjMtmWHxAnxM2b8VHqm+JkePb8P
7vzuxN/EuCJQp1Tw5HGmyJ27Q94IWneiHj4vGeQttpiHn4zesInkBHxjdPSxnaqniU5EoE2woTqK
t4yjJjz6jvx3NhHktP/TvJPOQHTKT84Yzbw75O/4mGci0Ob0yzDvCie0i2OcPM4zcl1J7SqO3+2l
RlFkou/cf+Y7Ms5fEQP6thOKbz9sfIsXdvuY0e/z9bMvNYgtKLj31GA67b60DUw7mg9s+ovCONL3
FK79Hio2InQosw/j3KrfY7wzjjr+jrzwt/K6CPtwB4MwzinXE9iIAUARGE01DIg1b8chQIwizy7T
edoeMEh5i7bkOMww+L8n35e3L3B2ui6ZIALFpN9xhAvndqXOphOvR61V9v5gSChrLPrAwL+FSqae
szxywBLN5o6t0NPEJmUZv9slzErULPyV58DKxatX/qQ6/C5O6vOwwnsVpuSuyhLwJjPGISiruj+f
nELcNi8MNFt9cCRWAcpsiBZI4dxItn8uNoHGkfYF6EIOyeU4zqIQlomDw6MdUimqsmydqJvGI1m9
qYuZfaAxFJMLe66M0S2a9bD7c8DKWOt6gltgBMnj3Asv5I7SONrUEb7eoz0sAPyFoloYB8pug1h4
omk7qh0Pz4mXziAZoecpIN0dJ05t4gXdjzmBeyXHmDG0vuYBdJZepJhWddOXsL2xUSWyH0CUrqOi
tOlRxH5z4USaZ5kNSo2u3uX2EiZotEh2+Oy9Ao6dTGhoDD1cyOdetAT6py7JDtxewayigag/kQJ8
asA0hFGkadvsIMu5QNXAxZZ0htahkHdBG57YjsMD4x7opZMXbp5gIpnydwA7U9QFB3wFySPvOxNZ
bLUU23EINV1N9GKG+XHSGXxg8pPZfd8HVq1spLGry9uNbm3EJdAp0JkX5uY5gOnQAHUu3mDl06/M
TpSD4A2kPPLgndjsXo/G6TtVXzDzkcMvosg5dLF5GY/A5c3UX3YFNs9hUSjrgYMkgf6met7oTQId
4w8iRTh7nBGHt/VUIAXug77Lxb2d+KluuMQDyrIj1wfFvZvjp1SJ3L7gnhdOgNRekm/7VlufXZ89
lTdKdBmPg0pr4OSSVU3wwnnSyqZs9CIYiHIOk+3EvNZP2IgsFy+a0PKgDt+/ouT/D9tJ8HbbQFDt
/IOmENOAJtMgoO9qDMMwK2bwIWSRgLhiA8jSxrR2UPxUU4IsOkEJ742/nr6XiivC+aBmeV2zjJWk
AmQXno/DtTSmKOyTqz5kz9X2fVhTfUJ8MSG59i4c2U0KDJDj3OK/1I4XAbMYJ2cVa8cROLsdxzju
M3XqXYHQeS7F8bFxnGYF4eNqUy2WC4QOiinjvkQx9qxY4LYVFTPIfab6fyxW9eAAd+wvsHmEvEa0
XsMOEeVJO71U82xUnUpiKm84XSDXfC2E2jsWCDUuqYKihnG3TxWZSqFFiVmtNifPM7BmKHfPvZaR
5xKmuUBD1OHQnO6E+IHX+/nJSFvDOJgfAsq4r94XWSNfKUl2e1m02zIOQ6+53my4B2XVZq1dYCcO
14VHRlSxFpfWu1TFwTTYa7gjAqgzzBwdR+iJp/4d3xekO+dtS51KBjY/yC8Mgdvr3JzYaZQmJoAm
qRcwVcRweRfL9uLqUo5p3M2rI+Gk/idwQfRwjNAcZdE3AyXRKfmn20SY6EaeApI60bBUDTl+o4m4
OeY+TKGg5fJ8IrxpkTfwp43hOohQH6nHgvE8d6IclF2SgJJkZ7Qr8SeZZtXGfLtapBkl9JmocSej
jp0eNUw1FflHSS2FpnuKydI+qx88D2Zy0kyDyz8dh5qmr9gXbD7st4yO4nUlW/LpppKMXn4af4xt
0VT1yox91DX16sbYrWNIal0fuuat6+aP/uSP7QDL5Xn7f1688taPff7nf+InfwVovrRZd45QgPtR
IwHDOsMtYLe4+OZbX/nKV576xreu3Lj86U9/4m/9rb+1Plz/7m//v2UR/+RPf27sz2dJNuGQtHrr
jVeLcnnhoQef+uqffvWpP3zmm0/bgPSBh+9vm01VtU88/gMPPvChdTd+/ennXnrz2hhnVJ3q7ZFs
XdXm6jfPnbtgpuyv/+TPfO4LX7DbwhANq3oz3Hh9rzjI5udGvdpXr5X2Ke4v7f6PvZCEYnXApDSn
HmwmEOc3Ln35N37z13/0h37l3Lk7k3Pzxew8C6YqVEziWbqTiL10M8Iz1z7iRdGsq9eff/nBxx6t
122cp9mshJB31xOFjv/Vv/nXv/uHv1Pu7ZnOPqn44qr7a0989Fd+9geL8kKW8Ym7nZQkg5IfmMfa
V9AuZPsh5J8SbnbnBe+Oq/OC8mHZ/akWxTrlwHZBGwxthtCPdnb6hBXMxMdPFx9orNKpI0dHEmWJ
/tzRBEdrhbLaq+U0LMgF3omICCEA+k4jd15QGD/x3NEwPz82TlmGACieR6cPCtqBhBEa4xg/XSHW
59UhfsY+r059r5t6oXK2N/X+drSJqGA5tz9XXq1JYAKo+MkeFJ/nO4FHileIBzDSAVImH8gkY+Py
K9+ZkSYevFZezVjE5BlZFrriUmfy4TT6d3EAfz7VT9ibCHshLQDzXuOnhItHH+dHecGdNI45BU8I
7WshXw1die+IS+ziG64lJUQZb5N1KtFtZzd5N3jL+86Avk3j/6dCF73l6zllXU23aR5uH9PZfEee
12n/pe//V0w3UaG/SyHo/3++Sk7DPgpVOwpymbO56oayC65dmJqniomKoIRfzbYMeIs4OWECSrZ7
YYf3EN1EGZ74STl6GPBWZ38r9m+2LJIzgO9j9YfgfeA6tf3vjGLH+Q+RNi05CTgyiwnE5EnMF/Yr
xZ5kHc4ext8gfRCMfxxGMLTL2tHLVrBxuCfjwHUtjU4pxTg7BbN9ENK6EpHQd4o51EM+cira80HL
DthIkr7vR++B7rwT/aHO+E6xQegzc6zBF+0d+dTlfDysCoAQd49Vj0E/oYCDo9oJjw78aCV/wkqQ
7thxiAVMvrUZH6g9RwmOthR6sgXKfRLpr0eCofY41aqDWK15Oz5ayHI6NFYPEG/tfRYYwOs2pJ5g
E6SZfQblPGc/PjJpzWGMbs5UndHKtsnO3hqetD6FrWn4Q9S4YSscuHEG1W+U1iPYsNuTObzIeg9X
RUSN1Yks9Nkpstkk394X8rmECh5HxrH/CJZ3OfOKGaXyVBhGRbgdjz6j75ISE/ZSExCeJhU/4FVo
EF0AwOl63H15IxcalNfi9tpUmDhpJvtBnhA8n53973o6ZTkLx1pxRsJ9eSttGCsJDN19pixatCFH
J0rlGe7U7xPWLJ2N0IksiQmBQZ5DDXszYfpk2MmezgHlg7tBe0IQhyXi8zIZ50e2e9v3Xa85I2ps
dtoJ1bKNmArUWJyRpm2Cabhxr7mR5Yu4bwBZozH4EAabU6GxtVcCAToQGz9RoYnSBNEJ8OAcW9ag
3ZhHl+A0y/nJgh2il+AAzNF1ijOQ67X3RFEad35TlCDB1x6mG9f27oUqYu984vrWjYl2GNDq6sU/
MS2XmM94ZlXSGX8d/aDkPihmhHgePhAnSrzjjVHgOiV+hl3JyBQxKPeNvuc0nEkkEs241wfUWOUc
kAH9iUPHNj0LgSaiEdFbdQyN/IVX+Ml964m6HHQ+58mEBk0m7tw7a9g+X8p4jU8Hu0mZw3WQnOXM
K0rbc3vf9Sz1TYMCl7FBoG4X8yV0J6G8MXcfiJMOY+t1qFu5pNo/L9W5wh4LIblq3aUP4Zz60dsP
i/mC4jYt7P6gdNEtloug0T8OUmO0T3zUMdi+SjIJRPj1cdhpX9j3egOUgY3IVO2H6H8TVKfRtAF4
tGbjVtx29WnjNB59Ru/2Et6z4ggbtmxnHqXVOLA3mDvUWMoSQdMDHd8ap2kX4keTpo141YL6J2xX
7xFtEjBOUMxYb9acHyORaOBN9LkdSMqWHgU7GJBxtT1YZkmSN9iVKHVSwQ5xd57tXczKhax9S3Tk
iCKXy6MV6HMCW0UMmMStnYQFJadAi/YTRWVqzs9iGsVpnRnn2prGHlT1lSdDPLoVmbpar0rXk35I
3J/jzMqJkiIFZjWSMGvM4qizmRJZmK3o5UxRt3N7PXftiNL8ZajT+N4a1qu2+4Ln5Dr/Vb13KsmI
cRZghF0RniD0CWXV9KZx6Ckkzx/fgR4HCQ6ZEEa+d02vcFA7ddYXPmK4XpDdPNB3BN6cf3rLVjGd
B5kacdcGExD7yTQRcIlJ906krS83Y18FnLhnpc2mcvGc61DKG9KFlxh94W2iJeAbLL8cauOEPmDF
rOduJ9z+3CsXjUE5QeP42s9gjM9UI4moSvxk2xMT+b6VcSePDRwFiZXJ79HHT8HZdl+ICpKycfuJ
igpREqfcT9KsyJu+tc+vSJY9JXZsunfPHcXHP/rhP//msy0QwxwTiE5EJz+lvWhXF8Q+jrLIIuBv
0Rsvv/LiCy/YVbG6cXjvAw99+kc+85GPfZ9N85Z7B0WeP/XU1+69/9wjD398s26LfHr70re/8tU/
Htppb3/56qvffutye/993/P5n/iZhx++/+q1159++slrly8/+fUv2Ug1T/MP3JVvNu041UM8tnE0
tuukTK9ffPOnfuKnPvf5z2PTiZJ+ffHaS9+My1li8oP986mZqubQRFB4sBN7eOPyNJr5Ys/eTz90
8lubBszC6vCt3/vt3/jQh37g4Q/9wLVLz6cpBLIHPgwZKYORGo2UULOZfKoencTG7WG4fu3G/vnz
WZpf3lxdZPtS2bKxZb7cu3bt2re+9RdxltsLGoe46eqoSx979J5ytpelyaTOA/YwjdzdpDVgX3Rw
vCOqK0wJ2YID8s+hc/sm9zvtv0W+zYcBDTMAMn42RZFGTjwQ2g8kwGI1SeCCHV0R4zDe+vl8IZWP
YIMh42gUGiXZ5xUzwr4QzgvDNo+lCyIrc6kr0TF+xo5KEsaR7vPcS/bJsUA9AcxjgwPNFqpmPgKf
UglMBeeD1Xq1t9yLvHWBitCSlt6t+THsIQ0WFUCED70juZf18x2NmASdywjTh15J4/JPoM+tCEZI
/GJJPhqXiHLNSAQ5puQ2mMsuoZ3UkFF7ZTzksSTy2y3MuPjpjqs6b45iUvvzu9k5L1NGj63DagFM
EnNi/GQAOSN+hiR89xfkE3viONMpeMIYsredlPVM/dKT8Q1tOE64xOew/ocnAprTbcFbvvv+M+/q
V6ZTPny3QtCulsAndGx9foeg3e82nPNUAPo7wOWfThRbCevqHfWRzxaOuQ0TfUzj56R/Ne+v9vR7
uv6b9XK2PC+5C0pr+IzWZuMZ03IbwEbifK6N43mNnpEHV730VpngzgRPDDK1Cqq2uXM9p6nx7D5z
xzvD5Qy6jMEzKKNTdHtuVpaWPkaycz3OLYFMmRP/SACKNjPNV+yrrImINnStmXg8UN7mXGtCJZOV
VXmhDE7laqINoyfRuOuZqETprmfyzD4CELL/SpSsKzthh7X6JWe9cy9Me/ZCgmGh9l5mJwNNhHVS
ciKknmLsGXad/TQnnsjWVGUD/nYG536uA39CrpzculS01/U4gWN2B9tBxCmTsgQMc7Jss1ploNrF
N27c8L3krQ4z9DBZhI54z/hDPhecpjebyv5ykmfVaqUci+gAO8fbdiEYmuoc0VZwIwoJmRNG9J10
QLHt9cD5xIHOXouDLduVgHIDFAbjGHlYg5zbOj7dBtIZc3sesvdFPbi23sT2udm5tx9s0pUVY9uY
bJsgeo9vwjrSNmUuqxbyeL1aofcwifrWpps9nlIHvDvGWxjLrGPo+2OMDHQi8zhOVD0lKlRRi8N0
TWoPqjjP2nGMPRtAIoKGlhEVt2GapGzbte/Rfk4kaDuCHYe4rak3JitsNJjqCnm4/buuHb0IgBM2
CfcF2ILolBxd7N9vQJHDz6QhoINBQdOh0Tvv7TLlnbA17suhHtvrIU3GZu17e3ve+ikTmOi8Lrsu
0KtFbm3p15cknuSbZnW1ERS7pu4ewRec2MUYjal+IyOTeMLZDbJESTr1UgwA9ANB1TTWfZnJyN4k
MbG3mSIX2ETObmVSnFH8zBzlGaesOiNb3C5IURpp270lPkj9U26iiueBABKoiL4DHf/peeGtJCxO
iRUJgDh8wUurD86fnS9vGCcIf9ccJ6fjjQ108+Wyq6hsuFjYtzGKnTUWXTLtWrLHWUh52HO+PFfl
2sqDqGumAR4EeVNWxWhNThcpX4JSPKcloKQPTorDrnXEHMH3XTfJsTjs4jkCcq9bC+61PZeHi58e
/pB7kgh6uJoJvHUuAKfoqo0vpaSJ8QygIk9Jr+7n5QxKARrHHq/HXgRMwwUwciCysSGlGiTa7dWD
lmjPqAVqVHw6KguxXtUBJ51DeQMxDUdck2wOifGl6erGDXUeQD/dHZ5HT53uSkp5IKLOUT/bNOvF
HFafqxUVPOJkTd3JiR5xwFLB/8V5eFIL8HwOuWcv0DmMkJIcpH0BIWDitjaQ2hd8A8s7eNYBu5xx
RTXQmpjGzdoeywuRhXNWgyDgkJEiWgMaptNdRfM6U9WbHKEVpkl2DxqBXbbzxWyC0aI73hOkKCgt
XYvyLD13uwbqeqOCE5z3UNNyihkTEXNpaEimY6RNJO3snHww0MxqXbAWVW3WOYilyWazEhDMGdtj
iHboM36CHhQ7Q9pNYOhKQBCXIcM9jEOaWVWtGfynnXFWHGdaHWIHxF3UqA1QVKOflUS6KycwJZdd
XOrGxr0skiAJ7suujQ773YgZy4ty8EpTQHNa1nHBlHddKbWNV3lBR8GN5KTEdNY4MDwY4dU2K4to
jFhpVlWyJ2V+EMd8Nz7YeEWbqaGhUAY+OP/eabM6LCiBte3ssR/szON6tC/EinscZ23vyy4krWf1
kgc7gZQyF7udT+qOsr/DfcqOQ3iUtqsCaJTemMnowxHbammUqYGMeVrbyX5Q+x0GUvwU0Y9XyrgR
O2Yxzb5oe6UEksRA+RBGdIkAKjRNgWscO1K266gIeWAUWsiZ7zEfRvtI7+uCUIzgadYwWqbOMtH5
bdiZy6CN00fGuV4r8RPOQl2gVrcsWjS2g63rYGOXXLlYNNXGjjyzgb2ud/eFHe21rKPhh4rQGqfh
nwcfQpd/di5+hlaYKXISJWixV0RFigvkayCUjIlVHO593siymY0hrDHYGcMe13nzMaDPuQp7k2dY
DwyoWAPLxbn1+ord7ebZ/ubGjXZMZrODodsM1eqJRx+qNs3zL76FRrE8hwBXlhhfpfDK/q6gic4n
+0Dj9Mrbb/3Jn3zpgQce+MwPfQa9gPkCds6pDVPduG5+6FM//NgHH7l49fUv/t4/s9dQNZvX33i1
bvp77vng4ap/6OG/9slPPvDE937srvvuthOxOH/nfQ88evXtV1947pk/f+rJurpmd7N53Nr3/bCu
7U2UabmeFvc+8tCP/fWfiaLm8psXNzcuR82New/OtcW5KV/E2cLYF3V13T78uDh3/dLbFy++akeN
FwdQWowhiU60Prr29gv//g9+Ky/v/cynv/DnT/3p3rn5I8UjUTemNv13ROBcWLTAtdFENlfl6Qll
nzhK7rz77qFB9m43IFhKctnYWXrm6aevXruOiFrZYJ6sqmgvn9194SCf7XVVHZk0VHFocJdWrpWQ
eazNP+1L0xYh/9x57jMdN3BegGbP1nvWXoC9ucPVitr6Y98kNgcGNjiUJhkB9tZGyTP2X1bmMM5i
iS2sobYSs0R7zYk9d6zXcFuly59TmiI1mO6FG7YuKbwg7nXeyKTxfTNO7tnumyvtL5HKrsqgRHne
UYLufB7b7nZqRt7b3MaBte5rcs06GmdBySn6uM538+G2cz0xdi9T1Y30Dhf37DO1CxuutvMtmdqL
Jbp8WLcTLizkn43PzxX3VHjzCQ/e0zgJrXuJfD68d9HgWiSJzu9cT0WlbES5WC4jUtRR3DPu/M4/
T0aXp6VULYvoWNPtxk/f1ILzb6+wcGr8HFzGxYsPth+CBRNqSCbUDu+7bX7u7MGhfjZ6PGGg8zN9
sGITxKt1+BcefTPmMk6js78+hm9AXMcB+o4F7eh9pwLQOr+Pt4C3mJNAsbNxrbN/7X1Ae80t/tpp
8hTfZRTo2DetekZ/TJfOUzs43xOue6IW9Wna5KeJbd/Wp3aarVp0StngJjls01eX32e8+QRZ6ul2
Kk98dwHBt88Ucbotv26QvYniEShgMe0F4lPGGYP2EOTz+GHXCoDthO6DBrzFlWx0khc2IePpgdH5
1uoJ/HbycSnqxA8a8FbrIezQcRw3IxSYvtunPV/9027XHsvCblaPzLPnetD6SxJOU5hhYfGgXPUd
208hUItN1MFeZvd6BE8H90JSRkb9xHGWdZTKvBNrkrpzl4nDAUzHmyARKEA5WOWww1qCZX1KKBaA
UZZrm9+uAW7Vyt4Gz0iy43dtF6QSaU7l4NGRtYFwqskFdPpzrM0Ll/v7dhTpY+if+FcROzEzr0fs
rsdLxfGfSFhQ1T3gF5uN6922iR0l1XqRapkOtrplMK3KIC3tEjJJH7g2N9pnUYsj2aifGvhm67Wq
HYea5kuF+t34KKXkC9xvs7qW50nb2Aw2ms1tAmHTQTsbsf92dhBLEJPnAcIWVKKkYqM6iEEDgTQq
+hb7ziZYUwyuE8K2pJPFoRZXDsKaHReS60QGuNzj2BlT2a3FOIOdTI2Tahx7zR10EmFMTld3xw1P
4tDZh084f0IbEePAu7yfqE6b2IXfdTgM2EMurme2ez1GyiSCR9319LweSnAsFgseNFq1z9uTv003
Y3pzz/AI/E+4tIKghNJuHKdjNP1p/cBRReM4ixicgexRoSgLNd0nzIW51J3ri5dFVrdyanP9xcHB
YJ+xU5QGmI4FYR8lyYkaEPzDogDWnCBd73r6MULBuXLMi17ddnhTk1haz6NDsUW1i7YUWgaKSLqc
4vjgecXGuZCz4IdMdFsYgxaz6j3SrFBqHvmC3M48KzVHs3N4eYOroZR8gXQLoab1k84qx8bp4DAe
SYJDuANGHh3YgYMNHYQ0mXZxseGGne9jp360WGy+aHKhjLrYkdm2cTi2MonAip9OB5BKQWeUsUWp
A6dYfxi7HcH93P+Cj8PBLlWtKlEQbz05fnIOE0hVHpXg2AqPTqE9Ex9GCEATOQXbSGcGnBtnJaEf
O0MsHMUJO2Sjuqmc7o0nfOFlAbdo2Oqed3TD41momM28oxFEIXWgRR2uqudBGoLaQXVVSRaZlOec
7oO9ZMcxsh3HPu5xzMv5NKhNgXW4SnEPGsp4a5IU8XMhCebONZEMsAEQOl+WC0h52C0DUsVT27CH
1x7v7bmaTncbKDDMWEhbcxzUDhfz5SBR5tkinMZ9OTCL6G9mQ4foluIjQ4u5KHfGmeQ6CNmQhvIa
/C7Qqwkos1PbhTL7V9WmdooZ9jBfzuQZEPACNw45y+56ZoWkTuxlcDNqbQgiDF3NyRH2oswOj3ZA
uae/lYXaLxrvjtDR5jShfjqKQPx2ELc36429HUPjKYwTDU3tQIreK01BE3xW2Ay6sbfMumBdQcXC
BuJqc6imjQBkcJ9aRHEa7tROZhKrubgvMryiTVVxfwjSGQmB8plnBc653zl4vd5sCq6otq6JhXJX
4psuLYXd+FlVUJS2KxMeBqgQU8xqpg0UlQlR5IjkKiHBx65tTNinYkeznS+XdrEhH4AFglNfTVnZ
DSoxIZ4DyHDxfEd9Amy+LjSshKJmfLTjO9iu6sQf9in7584glHE4TpS/TfrgcZlJaacSyBBnSPak
7D6iZW63pQi2salqmTfngaFD/Fi+p952iT45YIX6tp3vJ2OgFveZUt3FDDgc9kRHOxA4CytUtkCR
+5x3PtQLOg8fHGhC6NyuBDsV9lsAMfOX1bru7QRi7b9B20ToWPBpUM0vyxIlhFuciMHWp8psovJU
SkFa8qOTplwwVOQm63JFm73EFACBng+TuqGDqD2jrsw2s661N1QZ++X1emz7ZBibzfW+WWfDatPZ
FGr53PNvfO0bf77uqp/467/0Q5/7OVlM2nnW7ZC1jYscIDgNEu9/+OLvX7l45Zd+6ZdG+85WdW5D
RwzCcDLE9dX1WNV33Hu+ra9/46u/96U//Y91Gx2uQO79+V/42fseuH8+2z83v3dVH2bLIivmbTOs
rl5P+mpZJN+6ePilP/nDi2++nEa13TtuVMOqy4fi4Fy//umf+5uf+cyn3nr5mUsvPvPQ/Q/d8cDj
U3beZvFTnNn1Yd+iy28+Z4rp3J13P/fMy/fcc3Bw14PTmI+pXH+7xKT2xv/imd+rr1z/+Cd/8cXn
n/ry03/wwz/xt+/bv+/i5ef7tr/n3vvbbqj7cTZf2u3fTiAWZBrl3KQHe8/rKsuLuu/b66vlnQcx
I+r6cFVSLPif/W//6zee+Waylx50Zkiri5vkB7/3+//zv/nZ2WwvatdJNodyl9dakYwVxBns/jKz
y9hs89husmdB50MoM1uKAeJRUqwMO28nzBHYJWs3Nlm1ayNCJX2MScuxT8mmZHjbZDk7eVMZtxWW
M6q79CorInQgDucUCEKLBrT1sd8x7i2WUhxiBmgz9loZadO41FQ5YWhuYPuFC3ckjhTh3IEWUvJp
7LujTcS4Rk8nqhDUFVSnF/o8+X1cTJ1AeT7mLn4sH95NsMHG2N+377tK4Dqg6XeC6FPt1QX5T2ab
f9r46fN8tQFRBWc4ck70x2Qn5haHc+4kGFr7Qhhn6Mcgkc98WMkeYNfd+Ll7XnYKPxHkgNhFGtkr
UTIWAkhIGtUqd2L8dJRthtmQkFPN/Ng4TAh9q9xxPCE20RHljF0S5Yl5aXwivkE+7BRN03YcscvP
0BQ+CW+5XSTo26bYYf4TYfJO0/s9PJfZSEnARB+0wG5p3m7V9C+6bcoc35nnmPyTf/wP338K9/H/
maP/O/prR8DlrZHo6do3t/bf0e8Nz/uU3719QPMUnVSLeMf1Zo7WgMwtrWfOWyxY0LN1zTuuNmlE
cI+JfX+3CY9gCjr6Z0cfvZCMuC7RnJyda/h2ddxMzvrTnLhaqILnW2zkyu36uLd/ddMHc4vjxLtr
4OxF5XElVkF9a4w2MNd9QwaFWiaF5qhXVAcDprmZOgDsT5jijqnkg705ZBCbCraqOAZQWZi2DDgH
SplL8AeJ7YMdKZX3AjW2aDjsgSdeM9CxgYZjJOlkMBdCtp9Tg8zbyDgT81B1Z0V6pHSBQQ2WWqri
/4LXOcoET8hyJt6iOula6aYZI+6AELFUuC2FDlJ3Gp/TbHDcpXLzEIKWOghi2u+i4IZNB2kVzU7A
BUhzjfQ9ZdxH0cw+dJzhfAIhEWHfVA5l9mYgVyqxYHtCBsEZOV8DHcwo5pmZ2A3VTgmdQ1l4nIKr
3uShH0NtNeiUkU+H/m4MOCtjxwq00wIoNstRY2CiKXufLQQvIRGg2AA7sHOhhzGymSvOlvaJde1g
/xwyefYYibVhmH9j1dl5LvLCcSLQ6O3kI+jhHhH0sH8+0WwQwnm8i4ndD3aRGHmYGPa7iUdsc31C
EkZYPDVhIiDmZiTB2R7LjT3VF2UGIz1cT6zHlGbMJodRotU4B6ZbmVFoZQ42lYSPZtOAU5DlNhWm
vKwzack0jujnzszEGNUhYNHGbFs0dud1yZ7rrCjUsdjvCJG3HjAS+yOm+RK4Tsy2CUDYU00noU+S
+JK0yDerw8Vy6azP+bhJN0jUlshxwACSMmZnR/YKHtQqwcwX+SxN7fF+4JvikAgxqmheh3efxifg
n8saq+shk6dHKXyHmnGuQOjLcTve2Qzf9q9Sgi/4wKOd/eAa4VsJN8f2gzoSBMe4ytP/x96b9sh2
XVli99w5IjPf/DiTokSKmkVJpVKp5FJ3De4qdHWh2u4GGjAM+5MB/yJ/cX/xF8NAo7ttGNWA4XK7
q1GDWBoolWZSlESKM/n0psyMiDv7rLX2OXFzeuQjH0sqwK+z1MHMiBP3nnvvPvusvfZa1hhrVZyo
9xIxfQPl8+hSVUrTuaAiBFth/J868vskVdxXy4V/PtkHDfg4Rac2uB76jSRWQh/3aCZgoEgVMqcy
rxhoZOdsOQzrQupCR1ti5TeXmOQFY6xYahG/oEIoPECs+XGKIySz+KldsaM4NaSHxKkUMqJbEQBT
gOAnMy6z/nEh2kHHEJo4ZKqi/4bgiz9CKoDTo5BasRMpMBzHNjZ4pCCKhCsAa3uS+Bh16e7nJ5zx
aoSwSdf7qaqgXQDJjDqQCrn/RAQDrFkUh6sDQLoDNZ0RP3t5N/kANhIsJv42lJS/bJquBvSZbTbd
Ap/y8aqtFuJwbZb4TU8Z1pK71mZR1+Pkx9kUWHH8hrb1MY2BvSVhNl0jfvodOyjP9WKHG/7NkoIJ
DJsV/3/Y0CWIn0lZVJRnGRYLRl0RbxPyxUBwhg7msl46wqyL5ULP9YLWiwCd/QsIL2CiLMIbmXqz
ABt62qzW4osJQaCuBc30KNNRsVIYi2Q9wqZZoYqSRkX+KsEqAAtcilZjnJS9535kdPF0Da38TNiH
uhZrP3VicAsoF2zhn9CVhDL89KK7ZUF5eupRyJYAp2OGt1QKagpo2XN9kRseFZP9kw3+OAlxmDHW
6jab1UKN3gh3Oaa325RV7u+N1q9uVLqAB6P/G+IV2McOCAtMAgF2NADlE4pOLGBaOLQ4Zr8K+HFQ
CXBZ0gKkgPKynyjqfiCeoyBXZCjxotSH4/F3C9ff1WJZ66IgjDtdJpxF74MkTWg5jg8L8ktIufRA
Y4GGhP7bKQnt7x8okve4OpwNXaYMmAtXN2pqKQBKppmI8CQpLclHpGQxcyXFo6dcH2kM2v/TAZgL
QkjPFzov6eeaYobwAvbGExmRieiofgum/fiN9LugY4alMBfKb0IZ8gwI0p80oR3nRDwX0n7/N52X
sGY6dpiQlw+lXOtL6vD4pLEE3dIHz6JUyxpx9sK0L5bLjjpXmdlRAJ/XecVibUSfSyZjaahEJqah
PEiVvg1yByxdu1mZE94DDilcJguEEk6YiIT0uGZnT5ZJagOSwqGzPlY9hb1IQH8ys2L2ZRakwvpL
AFswUCPpToYQ7Z9ZvwSV5SLL8CAURcmP06KTzFmGxGBWzIzCJ90U2fdTBVK0X20hWlWU/YiVYxr3
77u4e2Eve+XVNx969EuPPPG4GMAJbAxzuyoDlhi/EvunqLt9+O1vfutLX/mtc5cvJbhYft7KoXMw
oe2dj47Xr1+rdxfVhXMPfvgTSXa+G3d3Lz143wMPNYfXr/382Ve+/+fl3lX/pLz5+rWru1fSTbu5
cb1Z7/dJe/PajbRY3NyHfa/Ldw5a/23lMuk//uSTf/Inf/TGT7/3i+e+/7HPfmX30U+3+dLf/lOG
NBv6G7dv3drfv/++R302tbywt7j8UJak+9du935Fq3yulw+Nm8r0vgeevP9Dn/rRD555/oUf/ubv
/NPzRXr7le9N6/1072rJEIQUEdmQz+Z69Oe5DHocztza0iJrVod5vcgXFTHCxD/I1d7y69/55te+
9YzPIxa5X6LyNunXq+IPfvdzTzxwedg02eKSD/DsQcroneyYYvgwNfi1o+fiWKBVCBeeDzh2PVgl
Te7ZnmK2RPgAOGDt8Plng5TDD+gTUQhMTam/ufyDobuC3Ocs2E2bCFXYd1BXjWpCSfD0S0ON1tEz
wN9jiSm/1TJ0LaFAaLAv5ftbos/ouVQ837A2RsNw9vpw2TVTGWvxSbhNKFTCLA3FNthXtooTZaAi
UB7t00sjxPSS70cgZX6uPBaBgvlwaO2S5FQjZXYWRxfajtG0cKCrLUxfGZlhZteZb42kmVJSay3u
xY49hvrMHZUqSrYGTtm8L4R5I7cSlHvWA07ik//NGOMnw2ZAdbjLkMAjq01cKbo+pME8nkx1SiNc
uyh1mZj0RzSdJgyNI0TO6YQjp4GghvOhD+o2Cz0xzhRVPtwMRuBGfIqI0RH0KJEltXDtRMqWAhbO
xDfcEZhpi5ygO3Cb2Yr7nBE5uSu8xX3AUgnxnM7APu9MvD2LWD37pXtHYujRj7u7xNmO4EvvjKe9
5/mRjpO2a7Nj5vfO0cd7hq7eJQE0PQMW/cBRYHfqz6+Jpow7FYDePskfzNMVMeizxr+TVvIZE3rH
U5y9a46Bn444H39U7gy4J7G9Y/Zz9MZyx8/stB9WrZXdygVlsr7Cd668HGmWmDc8wvtuSuSdcvet
DSmz0kSU3mCJMN2LcYr3MA5PB+d15HgGNU7mQhdytgoScsoMRzODhcxsr1gjNTxajJVwXuZtpe0Q
q+UUaTWPC6klxDYopQ49G4g0z6ZMEjr0RymBZFslkOhJpeK236NKuEP1cGvV576iIP8xem2B1sdx
OpIatswXeXahRg0Aw6jBXRDebcUaDqZhI1Djklv3w4ODnZ2dOYNmpgQikVOkOwFlMCdA42fxK6xH
D/CH35txy62MkyhkYskWd61bhYpWAx4eSlVjatTrN4n+VsszpAgidPHjQAcw+dtxfOYK3tnKRKLF
a2bPIERC/KVckRlHwLRRV5pSRlO6wN7bxU52nyMlrkGP+1Agx/Z77zb1ObYMvthvnjSAqolNYFtu
VGX9qSU7G31zAywKwRNsYNICPmnvN60QkZD7lr5UDGU/juQsQFYyJoXA2Zw1ixZmafg4ULSuTasa
d4LPv9X/Li8UiJO2nXQ/kLmSrNSFzj5/PEU1+jS6aRLQ0IETjUCF2HIoPZPoPCZenp98ULlzYw6q
2443dkHcCvxocD3IHBTFQ3CMMnvHdkscjhzz+LCYNzeb/uQKRedGturv7++cP08aLxpCWXUw7U5w
wSin3QSPrM4oJ7lKHdTQHGpIIjjeSODUxG7lgRTgjJ3aKkGJQabHWb5MEkQi69aU7/CA8ztIxEi3
4zBi4LTk2QWiCUDVyDFXQYJ89sATzNTEPUoKnNZP05xIHtnipkySE2KW2SBbbtFLvmlE8hXxH8w4
aon6qW5WK0gz1VVDaCMrK/9xvsCjihlmrUU1EubZCbvLOxd6Kkm+ww7h9EWPbRmc+EwCrPRVNzIO
1pfE1ilafzAOB4/B4/GzpT67Q9+lUH7FT73wx6amDYUpSJCH6zKo9VuBN8S9efwcGPhSIVDEbgbD
ZXA8UbloiF43IdhKsVGyv9j0chGpFuhA96fMIgGkt2vKR0h1faDMgr++ZGwdoGrSNbJiY+2PJoEY
ECFa5S4xEBE/q9I/KmvuUbWhRcsIGnU37HZvKAAiOy/sfgF9k7vNyuVUFNUETYYBMkf9uFodQGaB
hb3KFDNWbOwYqY1TCMClJKVjVMnVQIpiG3uBa0pDGKF4UmRGB8yaFlLoaQBtzYQ7ABNwV++/S6Ua
4Re4x1i9m/kZAttVNBDau6E0BM+0kVOian5qNBFwEG2m2PXMcTrr3TaaNta5ntcCJLUK4lHGPtb0
God6jRCUUjpjZ8Hz6lp9u45npC+imGioQRZm4RgDoL2gryzXl1VY7xrRq9cb6YfQW7Wu+WD2uDqT
owQHyiEbrEHQ2YCaUIFIM59nnqmqtv4SAOyoIZaaNY30l8AKBMiQ+SC5RrknBz0fxPQyD6pWkzkl
TjoerHd+4SvrBVtztEr6b5eZAVVBMzTVKIZklAOSKigKCYtFyl4WqTfgWoQWckP5KbqamRcu454i
GKEHe2Alu0QQvCKFcOu53cusotAzGDwP8dI/YrZOWd5l1lgJIRuTYJ7lw8mUqP+slt3oZGkb5Upz
aXHIezbmgQgOZE0CYXGp6v1K/FRux8oOkMvQN4JTk8QoaN08SS9iFFmPJ1swEPvZSBgfGnKW0+15
ZaEzLGMRMQltLolKjyJ0ixBA2iMT2qJQYC+lzsFyl5jOygml0xVMqpXvWRxOKHFODvUY89hMeWwQ
clWwZclnUNXNXEZMkBE2rbA+TgtEm7xEk8Tk/E0rdS9tcVQyLKm+giI66RRzk+rUoc3LX+u6WhB+
99nUMsEF9fNd4jFJ0kcffew3Pv+5Sxf2IKdlpuLQcRp8gPMb4tKNWVJAGLl/9ZWXf+93f/exxx/n
zSDQ0x8SytLrZu0PqaxBcsd7x+xLX/7Kv/wX//K//tN//kd/9Mf/6Pf/5FNf+sNN9UiXFPW5iz9/
9bWb64PGPzXO7V6+emvVba7/sk5We1W3V6PRtFg01W6X1ePnPvPJG6+9/MMf/vgTX/yd3UsP+rvH
tWsiZf6Cjn6A24c3i6JO693l7pXl4r4s8ZuC9LVXfzYc3vYPQ7++fvPN5/Jk2BzcfvX577z9y+u/
80/+9OEH77/5xkuu3rv0kU/d9+CD/iGtd3ereuEX/ZZOLWzXSFIVWMYpp4qaD1aL3SWJCH3Ct/kn
9NvffhYxAU/HMKX9ep08+tCVK5cu9v5DNSDy1BXY0PjHu/OJHNZjn4iWZSqTyfLYvmOIVttdtIlW
qF+vuuWeT5ymocsWO/6JGzpkTAmh4c4vfP7RaInJmiyyJeq9Mn/kw2xkXJmtC/L8hfL8NfN8bhzK
auuJquKWpmK7X8A44FevwrqpdcHfMnKj7bkAl1wytvGKNp5utu9ogsuIrVOEqispb8gLIRK3raxY
KME2T+kQ7kL+mWlL6x+0hnVK/5uDAyjIoU6JNahyToHCfAiPxD0SnKWMJ+keWf4ED+c+tx3rdv8+
hQ6GkOdzv2B5Y07CU9gnMo+lueWoPPbU/TI5SYPaO2iiOYb9wun7aBaTTsEBAh1hUqgRy43NcNN8
HMTzwQDukzgA7nnaeguPFrlQGftpRMBEmvgSo9eeWvjGMN49vpGF9cXm+STe4ub/ezavMrmrn7vm
bSYnOYInaaOzQz0CduknPYOMOp9adwqyewwxc8ndsjZPQ6jceySw3ml+TgXxzgLLT06auwOuuP05
yqM9/aTvhBP+ev374CU47loAYzxeP7GmheQ0KRN3tjDJGVIldyttkdwbKYy/n5aBk0d7BymJs742
9pdElQnn3svh2KdY8NSL9zOQaGiSXHmPj5GNY3ZV722cU2V1Tr6Y6YlYy6G08MwFmGtnINREQfHJ
XpD6Z/Vnt5Ubz0QGVMl0DBTCcTurcZ7JJQTamwTuSSznoJUycmGwDSBFjp2Yaaz3pMFmZy51QvjY
/krkvoS8bAcSdJTXoHSGmKpkCfWZXOah4ZhPxiMuBnZZBocu0/mCzGhAn0uKhMRxCNmALSroR33Q
4j6DZcYOuI6ql12rLvVabdTmitMZCyDa0OnNfiajGRRVnqXa1hRlBdlTnFctOIbYt5koJsHOzudE
BKbpha20kg3ssodarw6kVubv2bkwsQtW2sBtiR6KdMz3jKnTxUXnLFcYAJQVANno9kO9xaDXHBU8
eDiZNEZIM52c7D24c5vMHLJqNT/mGjRU3P6pQzAlhJoH+Jiyj/4YJFOQTGorS6kdXELg0t9+co/B
/ACBcqeOgx5PjOPPy1FWfQJbYjIN4jZwsobgYkRzP3HVXRvgbNGQwZUDtGE7lgDZdJEsWVHLmFTu
zLYTPJ6APmexIMEBc6PbqEHb7rpJUp5CDHnXZ01rHHP/KR6OzBgLdhYDmBipvMl+Q3/jrI2tzPZC
9R4GXQscPLzRqGdNpZQOe4BgY5WY7YubTriVxvBCV7GujOcV5lk+MGLYZbJV4c6fgqGZsc+sBWRU
b8SR49E8s/G8JHVaDyYx60FkauE7Y/AclymfyOZUlU2jLGwLF5pJLj2jNXoHhIjsGAt3osXRv3Q6
LoPlTi5WJs85TdHxI4n/GcKmLfHb+OlimD0Rh4l9D2MkmMcFS0Hw1OtiuEyIn0I9Cr5wJy8ih52C
i2yyPR6aDRrHPIFKL7Fqv+1s2i6WDUTuFohZFqSrB4uwjqK6ErZG3OvETK+km09YHDcl1f8tkKa8
HGW9M4+f0VWPf6qHriW6VLEnQerVDNGF7GTl2pqxeLOwuFcz7jEOEyNeExrr/FmWFR5MCVL3Yz9K
5mVrf5TaODieQ4uf64BvNnicER/oluZPp+1ou+pvJBOaF46cOzuvmuMg/Oq8KPTpd/5Anxmvppoq
xiY0T/ETFhoTf7Ta/UYFfOhRkPoX1P8BR+Z23aFQqVYhyqEQH6/MbVUtGoK8EzMbXG7XF2dwNgWC
E3YSDHoufKhQNQjf1fZCGXDhquPrFJt12HVRl9Y85Jc5ynyDlDqh2leZTV9PXeyU9c5wvZbhBUjQ
CWDoxYJqKjIX9aejqzxZfTGYBueMe2AX0qtQh2GkbJYx/PXqGq4LFGwRqOQIVVNEO6FOizWMF2VN
5e5Wjd6mmc4AWi+XfdPSjqIapEFMRKNly5HilcHHjMMoKaFDYqtLxug0RDPnuVwaa1FxnC1cq2p9
JO3OeH/TPB+WN6BiE1suMqd6mDNoQ31vR+KGeZaM8067xAy+nY+kMgJRRuecdDN8KKhKLp3wMcb1
HVh9qUgUzccQNqWwJ4ayXS8+DqJGWi/L0Xiu+w2pgmTNyBNkMYDtw1SDjThazq6fDQoJieLeeDTf
G2QVO5ugmAZvXbglSRfMWmO+RxRbroP+xaRnR9eInETalhSVyZEl4l5IOMuvvGNelJKnl0uq4jAE
JVLI9MNYz89auxm6dd83Ewpsh9Ow6g58zHFvXW8uPPRbD3/0o4l/J/T33KDdIfafgz8IvyDdevva
j77/vS9/+Sv763WS51W9xPmScQ/p3luHuZtu37qRle6+hx8cu3T0t2Uy+gehhTa3f2fXNCsfoL7x
7Ldv7B/88R/+cbdpD2/dPH/h/K39Wz/65teub6798tbtPNltxuRGc/vW7f0PP/jkf/vP/+nPf/aj
Sw888PCTn8lcPhzexP2/d95HUz83Q7e5cf3tRV3vnL9EuklaZPnQrr/zt3/x0Y9++twDDz3zn//t
Gy//5Onf+KeHB7f87fvUF37H30hv/vgbfgIvfOiTrlxk1haAViEfdV2aiY2bjX4ecruzh/at1189
d/7CYufcKDDPz2pVfP2bf/tv/v2/oXS2v2u7zdRvVov/4rc//gf/6KsVLHDbbKrTMhPvle3nzl9D
Ji1oJiiZx/q73OInYeht/hnzB8QHkAOwFo09LXkpXlyXkLEaJ0ivwGxwysuKVQzmn+N0Mj9vzfeP
3qoMv8jPudCAGOS/YiMd80odXQUVCC2vdrI5JVwbcORt3Av7BcS9Rd23sm0A4r7NP7XMOdZf1fSm
cZyjTMdS+Djk+8mVkXC88nPlw+F4CItv88/MgsC43U/1QRPfx72YV8NTlI468puREL/l1ZmNg4aw
YTzynKbbXfZ8JzuFv3azOGP5uZodQ6SNETLsapWAuWMs2YnEZMtITfJCyWFsfI+bYnWNHNu/z/rj
w18t40KKu/2U/vOUMDWLV3G045v9szC7uwVK7uSnfU+G+WCZs/9gpDmmXzNx6LuckA/8+jp3BpqV
nCEnfQdw9VQY7PQ3n3Va6TsC7n8/PydkMmZ4vlHWT5Y13LuWRXH3Ui7lTvWWXzmT/GSN6S6kUXQL
UsAoCaarMht2d1lgix+f9ELZfHr3lbroTqsXGsel6fsYZwzjjO9hHImcJtpRREks+XhQ0ZWwUbT5
Bo9UqEeAh0b1K01BAETpLBVLJ6c0XYm7HHgnG5CMyNGETSZj6smQPQ1t5nqQ4ovxRP8UeHkEQ7UN
6GeSF3rq6KKADDUg2vgOwc2xiVK3lPjRhmJHyxrJ9jHHghladJ8zamevjXof2sro0wggb4rosylm
wAtb1fvg9ZyLT8du5XZnR6aF3U6gvrKLf1A3biRZiGDF3Sb65rDDoYd7RigqNNBhzyD3whWYRBpn
5HcZujQZ4rmlRcM0abNGE9ZoSiAQFUVzeqDIkcvAvjA/TqJ0UL11Je1feDx+e5I35CMj05ryVGoW
kkTL/AbM6uqjnCTHKYhoJ2LPAYlom5zSEJv1mlSjSQpmKfqn08lE1xOJJLD1lY1vVMwwfW0ygmfu
cxtqlPdA6mwvD91m9BZ3YAoM3EdynKCwOW7HaWYudlSkwU5Z9AL//XTZTtC9medRiHwcTPdWCifk
ZRi6CtSDZGqiz+rLptR1Zm2JyL/hXdPLUCtov2amKOKMfRn16YA7EH1OTHo7wNlmJEXrEhpwY1cP
FL6noogz1fLcWMySaBDKTJrY5DKpWKTka4/id0z2sABKYOejKZPwfm5tpx3M9ObAxxiTeAt3FjF0
XnEXkds8Z0bEkMtKkPU0/3E+1/zrFFq/U1Mtn6HPcytRVQU6ifyyOVSgOp8M0z5GSwQUgYlHp1uD
mh6eh46GUfiFiEhkpUGUJjEf1zGGzQlQ9ZmNUIrVs1Bm2mpRYc2UlII8/Yn4aTg+hf+COXWMn9ql
KDKPQ4yfqbzXT7suBXvSY/zsQ/yMjj3Rjd3KdcKzeGDbusLonz5MnaHzfSvtApG1JQAyBsY0ED3u
z7V9TVVZCfa26kD3X0udxM6eCDXh5mragA1diviw4YZ2aJr1crmgHkWDeJWMm/WqKLOxb8dRIvs+
SsEOcUQ/tSvY7kB/0dplxWbdsHrnwx3j5zSIQ+3H8dty/6SzHqP4CU53SdbhEDppGmpNCN6Seonk
LwceGDnCw2p1qE04wqYcMom+TTRI5B4erOGyzB3xMlYUBrZaL6QBKi0OfYVoJVbUHHw0QCDDYVAs
gv0uYEpqodHx1BCC0LqwgLnf6hC3DQmeRWkqt9zVw9iwJpR/6I8ZBElwhLPQ6yOZb1tfyA1XlDMi
rVUvRHmWLVja0IcwL7IN1xdKVHNabBzTCaUUTDJI74WdDYDyKcQPDQ3otKwIQmIcPCj+46LaDZqo
JcjLq01V1mM/ktwKpNs/8RA6MEw2dXK1RdiDwg/XzX5D6h+PBwdG80P5EOLMILCDuw/lSWhGkWqX
uCDNz/Ci9o7YHKZmBeOh+1uC1cSS65SibspSboh7DcNejnUqPJsmTsoiOnWK0FrhgvB9OisIdTbO
Fn0O61R4zOOTGwpOzm3zYWdQsvF5gdoMo3UJ0J0qBisFomQmBBmlS0VYUwRrux43A8RJEW+EwPpb
3Ydfv0D4txVV1bctywNVUF9VHB7TXJ34fV5inaJlYhqakGy9UzsR4nkNMXpEA5qIykxbamwp0WdY
GrJbQquk0Dfpa/vjVdwbY74X8rSYVwf43oxhnBreVfabtoE3C+NURoYdUbianL9bSE92MpQdR6Lw
RSXofO75LVYjm5m6kR0VQp+p/MbEG/lDxkBbZJlPBqqiXPrA5dIqBQF9AS/NblOgED6S94vc2x8U
+nKSqcT/Dkm3efGnP7l65fLBwcHtmzdv3rjpY41/3N544/U333wDcmgjqla7e7sXzp+/+fabP/rm
X/3ku9/47jf+8rvf/KtfvPD9N3/x01d/+sLLP/nZn/27f/+Dbz/72Y89tSz955vdMh83h93hwa0u
eeuWf9b9SllWxbJwy8Prh7sOat2L3QuPffST/oBuvvX64a2b/obfbFog8KNPmPGYL/d2JX0OkL0f
u8ObRZWdu3rhxisvvfCTF87f96B/aob17fsf/7gfe//1l26/9cbe5YencjH2DWUwbG1dLnekRIHr
1m3W+7d8JPGTcuvmzf39fbgyTLbuQ+dhs37mb5/xlxrSEFS76sdkb2/3o48/vFsv+snndjU8mP2L
STpkegTBIh3gO1LwqeS6afEBynh9WNRQRETgy5DHQsYBfbMMd/5iTf5QS2h3TLUknlBWzxMy7cFi
nsQaLqGYAfkdOHQwz89Cfg4zg2bD9Y71MyxGbBhl4FIeWzIAmqUNbHLNFHqtTVyjVsuwvpBrDL/c
MfQESIJD8aoTa8HyfJlCb1KSiHU88ELYNMsFe0dWa3pgjOYYj2VhpB8PjBwyKeMFt5vG8tgj+ylp
G1JPzwx+VL8UeyZhSGQcdrH7rWF3oDb4fGqyCE7puY7x080cRPoQZ0J+bvHTBdx5LraTxACYuGP7
5UFSHpatgdvCzE6qGtNsH721Pjqxf2cqRZjLRZvA4PFnOqIh75pCIncmDjAlxvcKhGLL1s6CAcKi
Y+tLgNHPZByfMc7d4i3JXQMWZ4/0///7NUOf3wnGfPdvu6vPuhOU7eTdgavund7v3hFu/HvQgH6P
kO6vCWP8bKmN0zHxe0Z9d+/im0+GFHeiV+TUhgl3B6kKmtWST0fpJZrMEoI6/XjObi0ZZOQdTGYF
oabu7ubT9ieCNga1Usqu6lTN6OQMARPTnjttnPS0EdxZI1PFVcKmQnxcHiiQ9IqRBN6253oQYTCV
UVhCaa0jf5qboauHSMVkMwmkRYOSCZNznS3qvTmVkYCTyZPH5jmJri+yo5m5DEum2VxfikDiI6As
jyC1ZIrjqT3DxBPL8oga54NkmiOHeksGrKR9UYqE1Usow7FTGxqgat11TprOVQRxmJUOJCNgX6I2
YUleTIkU2dRNBviD8hEQNRPRtSwl6RDMQ9gVzt2mHQakUflCQAYbkBtpVgiFFL8gen3UUudo2tij
J2acmkaZp3Ic+y5ocXRxhwzR6ioARuBQQ5AER+inDsqJifG1AytBxlPdlJcQXfAXMy9hNoNpBlgB
eVDqPyban5u0iD4VYHprrIbggL+ROv+cjRwH92GXF5C5w6GyOZ2TKQphZ7rGx7gMJANO7KBM5UNJ
KQOI1vi9YjBpgcy3wCC1QKozOg8t0pYut/1i4VNkfwNMNdzUk7ZJ/YT53FKS2dOk6S2DBIeORyht
RnEPDNQGBq5E+nQDELjHViGw8Bpdbh6PwOLIGQlkatKr9ewQfd46nkushoR0qDTgLDYbbmZy4yxz
HL3wm4dKsn0DtvTQ0PA7djCDjTjDyoqPn34HVpheHsVJdRjqqSSgQ+2IybSDgX6wG1FSpJEIqZ28
nAkLbh4C11gvMjUZiABgDG4pILHhkeT1NPRCZvQBzzi9LTcj2+vew46JpDmIU5L1RiEIP+cNjeZk
EYM+aBKagHFUlXq3C1Ls8fEK3ExwYIke+nsGguyEaCk9D8VkgOkQ6ERrPKWZTl9K1MEdYWXtasTU
ixKBmh+Zoev0T4mfXDII/lpVTyG6YPzMtvHcnBsJoSp+SppfiHA6qAg0i5/sN1aBcIjmZuqpHIIm
EocZTFuJNwOrHX0MgCUgpG5gU0IbHMwmwjByJaUGgolXqFtfjboqtvnwMnS9XFuh/wwcuZYXn8UZ
PaqT2oRpZIRuiYyCPBvqnkP+kjokPWHoQhzqEtS2xEi1CXiEEq5Zb1ZUKBZACYkSjTwlqMPVYIcx
otaLbXRKQmsz26gttK4bahYbqk5dTvQ4+1OnyJLfnw+ircExD7zmypQKSpKp8ThTQ0OaSC4VO0xC
TIjnCYiIfMAZ2EugVK0F7W0chpYRBZS4Lshvaot4mi2B1LTHkQIXgfcNnY0J0DCt/CD0ycgFN0W2
cQhmTVJTo6JgEdvDp3HDnmvz2dP8yJHSglLFNaipghFr4J1xHAdVmXpmuoXJ3FDqepz4J388/qKs
8fEs3Wxa6qimkddsIqcsFddSHZHklKG0aYx7CsgiFVLHyeSbpNnKcWouxF0FjdRJMy9pkbIoUhsH
qaA1oxA+RkygfCquqRZrfruUsslet+ORXjNB8IZVN5KgEa5S/9Ao7wpmWaiXqrV8HCyP7Ydtj7MV
I2fmXVqnQl/aGLR3bEAXBH8Ufi2/gpNzLsUeZ4TrkakgQhCV30e1q0/0yGIE42Gwk0t5mvJPdrJn
6HtAiTelM0RFq09KSyeO0Vt4nkQzMHU4Bx8oII6EyHxk2c3UE7Ml9aMCStIxgzYKAEnwDyShGGsH
QPDcgqS/mv7u9QeDWET0OejUD4pXFgD5SoCy8s9tHJ55tI5W6kuM6J3IYAPj+Lf5x4foEyRs+9By
hAofvXnpRsvOvwHcDtbgzTNWNTa+AFpnmkjQ4y6k/UrJFODLVuo2PuXkRn+E46HPPXYe2rt8VfAV
nAyLDGDueuUP+uc//vEPfvB9f7KPf+TJAQgRLsTexfMiilRF1bf97Vu3z108t1jWmZu+/swzr/zs
uSlNlufO7Zw7d999V8vMvfHqy7dv/LJeXvrcF7748c8+3W/ag9sH/tv8s/biSy+9/va1LFuUhX9i
qnYcmtFt1qv7r+795pe+fPXRx/0hvfXST5tbN3YvXF6ev5yVpCY4H+ObEdLYO8mUYY+V5Em2/snf
fSNdLIq6+t43nnniE09/4av/7Or9D93/wH0rt/QLxvWXfnz5gcd27n/EJzNjv0nyWsBf3B5yXXbN
rbdfeeWV8xcv+mnfv3Vjb29v9/wF8VAAs2Xps89+66+e+WsUtwC0TSA1j8UTjz/621/8TJHX7eiX
g0tu3ID8XQKDHvrUZ0DodetU1xuPrpsFtbyHYmu7WrDXp1Me23b+NP294oPStLMLJZWuSaoaiikN
pYcYxim4HHsKCcVGDxiFRMZGOql2anpLFa9oIcM8X+Z+leXDSkS3DXadJPISOr5gvzDbd7BdRhJP
ildN/HgfG/W2kn3E+hk/a4uxFGWmnQCKbdH+OridJwLBi5kER9ua5IVibI/+my7sp7jMjVhWFhD3
gO6H5fn4lIHOR/JGFkGzmC+xSzVqhdF/NQtaZ4kg8mwbZ0LvCMehg1EesW9mbhpH8dMd2y8XdHvW
vbe1H+Qu8ug+2iSq3Rk4QMYYa9wpEaVCQJ5rWrqoBRTHSY+Mk/JPwtnF1k5T+80ZWrrpiX13Pt4J
3zhTGvSe4C2nyLve8Sc5i9J55s9dkkp/hVDv3f28O/jnfc5P8s7iGEelTty7virJ3c3+r+jSOJec
jqf9GkHONpXH8NMPDol2Zwuy3EGuxb2/Ezzzm9y7PaY76frEu3E2Y8em9h0Q6Clq4RuTS96y6V0S
wGlCol6eSWZ9ccBTP3JWXcXqruwACmYmGvmM7z3jermzx3mXtaMwTrKdH03yKBEMVW7njGOVZ2cm
YGlgnaRcNbdKF5HhGKk6wkrCXwP4ko6Buxc3NkfOy0wMxqC2ISagjiccBqm4gxTZitIatPNiiJ+i
u5dIoFOYOp1gEASw09nuRkpz/yhy8xgUB4feMqkzt2Wj7FHzy/aWYlujQbvfcmB7Ip3CCyRYJid6
Skx0yt4ODw+VIK4OV4IjB3hbLSQsaGK4XRSAxqYXhwEXRyCL/m3L5VIsPMDQWWre00SR0JIMjowU
IdiJHNxRco6jHZdjRqUdFMU3pVa5hnYn+2GlDe1Pdkk6nijYNNemMHGKjV8amtr8wD7rgFESmcsk
DWHv49P0ul6wka6Tz56E6tKjSiDRbp7yBrk9uAMfZ/AOAcMtaAgu+yw2aHd09aEeMbNRKCZTvLij
taC/T2khjf9hn6/PinJpU/Y8oDA/nTooCVJYdkumc05icobt7TTgBIFy+bt05Hn5qat7NMLb8TCz
LyMoQLihdRRZEwxNUFWEdJMV1gvS+kadFzaTfacNPzuR1andyUNPWgSqi0SohYIDo0nO8ban3Euq
TlXraNZ5gdubZkXe894Ye9NwxyMNGoWTmV4avV5TChazPLWd5+BKClo0M1eLJLEvkNKoMuWjxZYa
FcnMBcKdbvRc2PXCPBM1tpYnAqxT6B800Qk9wRl7L9SowePZKgOC4h65vWz9BgFN5CCYmuZ6hCP1
LwvGKWh0XW+gJA7Z6A1E5Muyh5C085tGgpkEdMiGBoUWXHw46OETeZWSmHwHLf6oK7Ltjg9BcrtO
RQ/0ND0zfh7lPitOSoPbFDxmrd8W7swD1gn6CURpxKuhPxI/aaN0xHQrMrLnnTF0phThOhnM9LXz
EatUMwEY5VnTrOHjlEgDo1OPadOS8TqNUTFGMCKmDhTjUopDBffw1vxBEFOlCMF2UODtu8WyktJF
Qau61eqgpLOrqLhS5mE8R7+CtDgIDWfSQEAvfMoSFIjt0+rwUP0l/gVapCHRkywWO+MwUcGZdR2p
hZDFHHxB6bcGU6+uXgII9scD2DdLN+umqkFXpFfhEXllEdCELOdGAeu0wI2Kw47ht6Q0PwSpazJn
UROVIsQC8QHrVL1QgbDPgyKT0iYf9RfL2hFZltg0cHZq/U+iWFK4w3+cIp6d5Pv985hTCaRpNtLS
7SgoEdYX+kauVqpT0pa2oKD0EJvBK5pcAUslSstic6JSFnS6U7R+c3o5ILShIaRORZFeATn6r8r5
M89hz6VKGJWX/fH4b5/Wq33xo9drDEg8uhG9OjRW++tOmz4KOlGvGegzxSIQcJbLhYvrZuo4TiVn
VxQ/KOFSm68XHQuytDNFiFyy8ikXx0oeDz2wgNF0NgrpArGdSB/HMsdFDeuk4p7AF4mK4kYiLMJn
30n5nbFiriSWxOcxJdjZzOKns/Wus8CoKDFag7ZiqfWkB0q1OtWmKYkSZ0NoThcSoQDiAvNXeeA4
M6eyBgu+jcJiQxrsvnkj+d8AL3XUZkUSldODl764rGUSZzc9ijRmm6jaBvTZ5ifEcz+HAH1yixgQ
4qfvH9veSTne+l9lUN5gmdNPOIkIgKGjcpfyNFNIY54Wzca1ThlNO1HYdOr2m0IjDm2HAR+PTGx4
u4707+3kl45mQWY10hdS5wplVYL5NsVbLQ6zAKymhJ4l2IE6X6MYiiiw5QChUypB+wkt/BMHGYfC
P8taVcGV9gkTLucPv/Otb37tb158/oXnfvy8fwA++dmnFxcu7Oyd9yvV5StXRyhLJHvnzp/b2/NL
Hq1l8Tj/5Cc/WR8ePPnpzzzx6acf+8RnLzz4eHXucn3+4vkrVx/+8Ef+8E/+q09+4Yv+Gw7adMqX
ywuXqytXHnr8Q7vV7Z3i9pXzPlq2TX942A1Jfe78/Q/ky70kKw9uHwzt+urVq4vzl1N/mv4trZS7
XVGCAvzLa6/duvZqkq5+8dx3Dw9XH3nyY9/+zjdv7v/yk09/ZUhyf4dNiytXL5y78crzWVXvPvhh
f7ck69tVtZNntgkjJm/iLf4XB7ev3b75tp+Hodn4i3Ph4iXqpEHcGgF/Dfqz/CGx7/B3o3NVXn7m
Ex/eW55DMYkWuAO0cf2nKIADkjiW1ySFsMxoClGDOLm6XoUxNqQ6xXw4mCgsar8GIRrUizJLq3bT
gsPjcrrR1tYzJ5dyFmKjO58L5kMJn0coIFGRCW1AvLeVnzOvxjhtoJIEJeiEynhUtON+IWUlYxvP
S9kGUuufQVJtN6KSyFeAwGsqgTVtf2iGB7VfHE/K46kr/x0r7TsoH8S8umOeX6mkKpdyi3vUcHOp
5efc+h3ZT3HTNLKex/x8kC+3WB2ZpIeCwkkbiAi9yL/a3vLZcbO0yjyiLf9kRppu4wyuhSjumvDt
znrWMaadZ9yAx/3yRNd1BXaT/lAP3/F9tFP8PG3/rgh/HCwyvQ+G8bjTn450tLhpq5R2BKnYDpK4
bdvFcU6bKWWEmJkc23efAfyczhgl3pLN8JZE8fN9Q2h3oQb97j5yJiL27tUAXHIm0/DOIE5yZyHn
E2+7G1bwaRjae4Gf33kq3B0UXe4ZnunOBuh+tcz30y/yrwUAfVJa/AOcp3mR4CxXwHmdyB21Kozv
vBeaHXfg7roz3nk3J/peDnKSq6yKk9FVNnXvdNsfLysZA4LxNFNXe2hvP61kdAdJH/WaTVszk9MD
/TtKA92bcazAO6lCm5kPb7r12FVVOZmm6Gwzkgen1cW4ydwa5WRDb1utwzhBfNbKwpk5sOWxgSgJ
IIu+IgvnJQBl9oLEH1WenRGi5ScD8khdoQ3Wb3HBrgXGo6+Ym3cRiQ47t3g8JAaSOj1KeWNgGofq
PRlbcLRnqgennKI8PDhUa/+Ku9YMorqNyEomn0pXRozDbBLHQzoz+3Oz9YrjlBX0MZiwbprNckf+
TpDg8F/q/yQMCAAlk0hzI5HaryhgPJ6iKleHBxk1Z9X6PaKX3O+rd/yXrg4PhaFHN0VqrZbSwRTM
ullBGDEvOQ6pkXIRARMNLe1LP5Powi4KONw4t9jdxWuXLnd2CVI0SitXq0P/wmexAbz2j15OPNrv
zZBcqkIf9YgFPHW0yWYHOsbJCLWU/EfnvRx5/5BTcxlWZMzEerVATsaY1jhAjeUSmXNXrzTX/9If
D28/jiOiqsahHqxkrGVUMpGbVm11lq2jmRZqhc/RCR+D/gyTt2LqWuSdRelndaR7DMYpOI6hFSRT
a5wNx/F/XYONBU5uJK2b5Nw0mWOJTgfXi9q4/h7LrOYhqh3HKTGOP5uy2pClKD57EfZCaWrudgJV
lSj7HU5n+n2ZxslxXmCHpYCZzKXKX3d5JFIfswQiQ4Z11JCqoE7OeQ4+Wv56bSh1QswuEGYhUUGx
CJzZIMDUer0JRgO76WbzTOtzf73kJKO9N8mt6EAvNEXsNOSADBSOTBBiSZyeDIeB627XqwpChPVy
0cInr13s7OgJzU12UIrqaRAuNxSehnVE39oWMAE7tTu2RHT90HRt4fdF/gT9DZBX6IwmHu1fswcx
T84o/Yc2jlEKQluQiAHWcCUDju8YP3nbB/TZ+sRzDh7nOQvjSIV5dl1GluVS0xvlbEDAdwjxM9YF
ZafD+2dLnBxGQTy8vhpnrELrCSoZgP/YKcLm0wo48tg0a39j8owHbofzZr2pwjPLGxhfRtLQqDIV
Ybu+UhdIY8aPsvrMy6phIAUJmi3ApEW3y50dJ/tWKhex9aQe+8lfuapeTgMIzoSqU8h0sGogZ07s
kNdSqECLxg4DMqQYsspfH8RhglNkVed+vhvqI6fg266pPJRv1hqn22wOFgsg3ZQw2gFz9nAtgSCh
A+LtiseE06EgD+K5fxNs8Q7wFYrDNeI5MOsgqQS8gJcbA5KdneepmOBlofPy3+VfFoc+noMCRhdE
KIGM8K1i7dDHaqDG8nIsTIYYs0GBi7qq/P2/phGcj+gbOub5G3OzgZC0tX77AafBrws5eVKxACbK
HsjdYb3zx4zDqSosoKVf1AaOM5PggBPvAQqEiFuiwye9wR+u2bRlvczz0q+bOQ5n4U8QGgvT0EC3
lCrPkOCop2FaHRzo6RjCesfrRcbfpmH7cqqmDeqTdrndP+vlYpFAcgq1AUhO+fMq0gGE+zYv/M0/
tv2mqDKX4iYRyiClFDRSbBrW0dLVwaE/r5wWuAVtCdW5YoXqvIjVTfGst+tUynWK6wIlakezFWX8
1BMXn0cR8ex5PBY/U4ufdFtgHE6YL41mNogBJakf8qsYcITdxCCTho4KfyAxbgjRsAgW4lUcR2+m
7TCNsBgZ2MqDfNjHT//AUo6jbjcNA0WtupfisL+FcmmCkYqOYiR5feiIx2pbgMVMOrP/0zCP57tw
fiY6k9pCk0nAZBTAzVwR4L6I0mRMT7FVTrAvYDI6fIb806ZXayikSlh5ZeHNjTPtOMnK+98sKQKj
fIaeZs4/mCh3dW1i8JT0bYcgN8eEFlXdjNJDVYifdfAprekoMCRpQtVif90LSp0kKZpsJvoQ1nm5
8OtoPyX4GRKJQvm/3HzztbfeenVnb3n14Qd+5w/+4Ctf/d3CB3YA8Aie7NafmnaDqnPqLl66RNZ/
4rOvt99666knnnr8w09evnz/229en3r/XE7Xf3nz0gOPXH74w/4q+Aft8HBzeLB/6fJFf8G/9+xf
/+DH33LTQbt5Y+yuje0a8Z/2qh9/8jNJXvTten14+6HHnqyuPOIP3edht29eW69blxaLxV5dLTfN
+qfP//Av/+I//NWf/9sXn3/h8U8/7W/4t195+eqDD/mQMK2gtdWPyf5br64Pbp6//6G0LG7eurnY
OeeXXK2q/lqvDvb9YztBLNtPtv+Kt3d3Sv/A3rp5A40ILqcCWckFcfjO3337lVdfWQLMTaDU7RPs
IXvs4Qc//PCDUGPOxjJfpG7jskXir2GfEf61vJH054Tri/YdvF4oraGrT91v/s4Neb7fLyAodT6E
DFlZl0WV+jsRnVyl89Oo+DCMok6bzrI6ESXBwXXBX7ICQZIp0Ia21SadgbsOTubmOGr552R9RYmT
Ua2/x3w8x7rg9wsHh9rJyi9B+wXm+RqHYZP9ComIEVKIosOhqC04qwL5OX2Y/Tq1EWfCx3M/pX7A
A7+E2TjGkAg2uWxUIq0DcTiDgozilQIXRJ9ShDLjZ1B8PKGjScE2DtOPPpaf+ziMfHgjsQk9pxbK
SFNQvNLRGnGKjzMLhEfjTM783OpwQwx3pjEVCdEn9svCrIn/Ho2faAq0+BnDpl6c2L8PEj6KJEWJ
qo1UPIwb/KBdiY8rTwvjcN+d2NvUfDwDehLF/MQday03sCharWCc2b77BCF1Cz0exT3st4RZwrJC
FZQo5vZrJ0rwTtjUO9Kp70BdvHMbuzsbSXVnWP655F2Rmz+4WTrlNx8E+jxHKU8nwJ9q9vjr8u/X
QoLDnVoquBNJNrljEcXdkR57lyInZ7z5rqU23rkX4v0S/e8Shj599uTU5OaIKvXpnDu7cOVO/16O
42zAsKLcLeYbSWrzXJ/Oe8l7HScbuVK+93FCa6dqlel2pcwJ5I5xwyO3KzaM5/qgrHVV87fjydRx
Q9FfMpyzUACwzJ4LUhTMNVM+9hhKIXF+PJYBUKrVsEt1pIZeTkEtQcB3pJOVdV2NY1AzZCUcApTM
GwRZBiajG8hr1qckKDySPWcKxUUlAJd9rNSsYMe3z7p2d3bF5BVxTLMnRT9xANmZVYiOqh40jBOB
18ISRNlJo5eN4/g9gLbBnTiw5tlVBhiarMB+0Att+J21h3Oc9YYYB1gJ3BSNsWE8ciI0jjh3zBQn
aYNISKSmym2j4/HjrPz+3GgXoe0dXyHTj92dpUQDMiGnZH5BqrUb/aexJWtdVshe0l/rcdbA7mJj
YL89HnPM64PWmx8n85n56C93yv1pOvTkEFANuTJFEbPyE51KZtZmxxRe+E0roJsENuw8ntwP6G+i
hKyfwDHvDIskIyO3cYyTS/WdbLPpFsvcZ4ltO/kBQbPtQNCBPGhok+yEMuAEe8pOGplF3Aq9OFwd
7u3u+a8GVMeGR4kOs9t9Y2aDXavSgnK4zDq+zUZG7LDVwcHO3p6/8ztTlZ2ovIGj93cCW5sLf70k
8mucbk6LOXobrg3l2bKUkyQgePIEmwA4gpYimo8jSa0jVVPu4VKNEAk6FJDy4CnKjm8k+hnlXxU/
M2X2fj55XllmfGS+COIe/s1J0LyzJhjm4v5A6C+a0rupixsDc9cRvJ5DeUPjiGVmyPLkd5ulPuUf
Fj/PsChEX3ZrpSw+wn6T5ieKW3Uqb/gXedF2wN+L0FgNm6mOkp15GQHifkBlS20K3Iccy5WYoE+2
diSJqaaamFJYTSLCq2B7WvwcYvw0hhSJdTSBbMXmiwgU42dOyvUUove2YMm1YwwcQOxPaEuF34mX
p+VyFLOMd/kYdj6wicdZOBYA6DlGnccopD5aLznIrdTgLtgl2nPwdLXaLPf2ED/btqZt4CB6ILdS
cmFSB7pYgRKvYBtH7aiuAD86AJ2rOvQCU+zSj+zj50KYHXRmCWfjwAbszysglT3rOgybLUQVMHUN
qFsQedgofqaQGEYcpjaOdDn74PnZNjV37LEluQk+aW17iCOEpoffTtf+Km5W63q5C+nPllIeE7Dm
qq4Ezi7EPjb/1US8XdQFNy3isLhpPB4qOSxCF7Y/ePWOqMjq181ZqzW5xiWLo/4wQEmDvd5G2heM
5wuhtEDnSXZDJSBJNm3j1zvJdMhCTf54kKkhtU02feoBh2/VEkIiLTVGpCsll0hTlAYcSd0PAPds
GE+dWrZTvKD2FJEaGljxvOoqKBfliVlTmu8fPbtSqmqUaeagxVGb4MZ2vdtZ4E+btdbotmtIPhgl
fM9Y3QVh907xvOX6i2+P43B+aI5q6ybUV4NGfwEtpCyMk9o4lPJY4K4bpJHqqPym71qjRCEzW6q7
JNZ1IaWgNK5TfEWeIBYqEWAN/kBJTERyxdghKEIkcrEjOdHUezQOsiPATJM5fyItoV1HGqnKapHG
iBM5udLi8O+UaLvAWQqUMf7M8sBtIcqBjhuQmpx83oKMbwQQ1DsJ+4J0zH4pBqWRiwiOEGJliwX1
MRwtl9vowaD+m1gu7Xtbfy2M5zGeF0PXqw3O1DnQiNPz9MWFTBThzb2QTRiw1JOs/FHjB4HOjHtH
GRgyG2RF1sTfLR/OmVEyvBDvgVIQI2FRCul2lGKYxijhPeLbpdchlWf60dVRP32K8dNe5CR5TBJQ
0tVhjgHZnHa99kEtL8cb+4fF4qGLV69M7O50ffvTnzznsuQLX/lKXlfZchepcpp28q9JJCECjHL/
1qF/0rqm+9nPf1bv7AA0b7sPPfLI4erA55ztanVpdzluVr+89val+x44d+X+l5//blWiqa3fHNbF
9LW//PNnv/VXh4dv7y0fqupi7Cc3Loapur26eWGZf/XzX6jPXxjWB7V/aJaXBtt0dT/+3reTfLxw
8ZwY635NP7e73FuW55bLTz319PLBD33tr//zpSr7jd/+Kpylx3bIXJEWq2uvjVl++eHHkrEt6t2x
qNNIRR96AKMoVKAesF4d/uL5Z68+8ODeuYv7h6srV+7DGfvo0fs1y928cfPP/sOf7R8c+AOeyJKA
Tli+94+//LlH77/aja5a5s3hVC38F9ejj/kIM0w7C2QyfvkFJG8silIL8ex6gTcQCR+0kMHy5O/W
vIAQi78BKWjnA3u/WBRpksoUWvlnGQToQMuYrQtsu2F732YT8vz1LF4tTZEJBowTxTSwYFk67Uiw
4Av0AwUjVtoPGrKMbhsZzDIO6yzazhr1KHuIwKVCo7PUvdT+RW69DeM5GtrWGylTN21jQn+2Krkh
ZHfKbOf5ub98Ozs7yAe4wzJtZaYx7C9hb6Lmh2chyTVWetKQNyoRtZnX/o5tQH3cbgvXnSPLZKjn
MfzGcaQXF+JeHuJnetZ+OcTPQS0acdOn1O5o/DzCGDu2f48sZmMS0EtQ9Oc0y0KFLJ8zFY6M42wc
daUc2+mLm3xq33pEnFN1toV9tzvJ1XN3QisjPHICb0lPBbvulcTr+xOqeNfE6ruQ7LjLce6RFva9
crF7d3Pyrmijd/XvjnRdd0fF5zvA9e9e9/nOtGv3jszvX4tKyySxevtJ4s+JeUlnP/E3J0HiaebP
+H71XaYz/h1j1572+/Toz/FzPo2R/d5/pmQ69W6ejk7udpbPqCRNQR9TzkmEAKYQDafZcdvreSt0
bF0JHeihJTk90pt8xrPik/0s0KnNxontsQP3in5vBi8zH5/Rn4iUPDVdCUgMSBkCnNO5CEY8sChV
kQQPmdDNfedYEM9re4LHz9fZgOxXGtWIPafaiU4SpLXyLTi7vQem+YNgOyj71MTfWEe/OEFB2zRh
y3Z+sn7DzviprHJ4y7M/cQQjqUtyEHL9yu4nuh/aKSHY4TebEAnOKDeaUKLQFPdSAGeonw+Cs0md
lheQpLWCAB84LBM1cImGd8CjQVKjPQ6PvoMkpd/VbODRDBFYn7dIgVQyrIWacEVw7mi7MUrijdyT
hgqSqt6DuC0CTl3Dt6ptfTa5dS8kDdm4YNrZulQAZdSUlHEfZNf82eDAqomGWv4I/Zaqg9Dhwm97
TPQNfeI9kWVtjCHy0DSUVcbIOB4/c023Kap8TPzxbOqFT5wxURLoxKFWC583++RvudhJ0nKz6evF
Xlnt+ARmsdjLi9pn22UFUTzm39jwUHUkYTeu2ZsIm1CHtfyIhj5hQQKsF3I2geTiloD5+Ag3MPTR
Q0xDgmUcJ5FxtsBrMjsmyE9DBTtpm4Hoic9K/Xtyfnz0H/cPIqFhFyHvMRQkaKPUMbHz3y6qpn+h
+8dn9n1dFX03kumcjn3SNT3aAZOsG7qsyCYHzkiag+G7aTcO+/1Ed0tB+8oMnOPK5+jLxcLfjTQB
y2k62BG2EPPF1PoEQEi4AGR84hdQvgObz4G0zlpF37SmLU7uc2bipI3MZ2iGUwJ9JpakrkaiKKA9
QsqjyMVtxNPQQ50A2gjkg2SFT839JPhL6FP8KSuqslz4oFRVS39TJegErjJgASM9UXz6Pthz7xRO
RwYT/xiCeSolj7437KaD4LILZYNMiodcOfytZWw1mZrqoZPAcQvrMEdl/1biF13X+C/yb2ngTub8
feK/i9ovEGVWBizrp7xgszPLQn4O4YyWmno1BDeIX/hP+XP3F8LPmR/ZP0FQcvB3XZrkOOYmASqa
AfXoCdD0NGwM2Tb7LiHxJFLtIMFl0rRFwDnKZRbt3boBktBEmYbyqxh2IvGp1UPbGwXGbYeHmOCB
SxgXghBIrR2k761xZAgqz3TFmbRpB9ELJTogwKrVieQgwRMNJ7pN4O+YEnRkpufWjMJuAPQ6D6CR
Ujc8S3O/OSI6lpKu3i3qqtusZXbkHxA/sTwvoqJsuRXFmAxESkvzYYGw6TS0nX+OHNju60Mfr/qR
ej4LeEDRh3DZD6PW2XHArhUPFPSRm6LKEhLHSundUy0aghIQpoC6fY9qEEhhHffnAK+ToahwA7Q9
CzxCPE0oWeNMzXqF59s/a+tVVe76WOVDkA+JE+uCJUzSOtriofghmAAw9AbeidTcXPlo6XfcRE4r
P1fNpqv8txNrDnKczWJRgfbrH9W6TOiUSO3OhEtPQW74mt0kEBVFD4oDDXlZ7yYjSnTQoZ6mrmlr
NHr7SVhlQIY7f2z+23Fess+y2agMLC7Jhl5vxEM33Q+A6evlonagYDdVoaWnFcA9IrCD3r9ZHUKD
KEnbxkfLhXNlsx4X1U4yOh82/SKCgi7Epjlgs66LHANvDkv0eU9tswJUko3r9SGOUB5ZMtTa+Mu0
S/lUYhM+NgIWpwcjCeATLLYApufEOArUBoCw+ADGIuKG4ki51Fd7cLFbnCCWQuD+/kXXdGUO5Rag
OXnpP+/vABgSYkltUX8HCG6SDlJKmcbAn0WZkzKagEgadQAgIBcQDPC3OnEDkvgQCKk0xQI5IjP9
J1nCJ4pCRic/pfYUaINIZ0O9Gqzj0l/RBRYeK1IhAoMOqhcQuqVgi2AC5W/kCHdM81IefCo2H3tQ
CmI30pqYkqMaQW03gXdYLBIsAjt+3Yd4UrEoqxprKwqpRcd4LltmOX1BjJ5+yCNzAz/5HZcnlTpS
eur5CZdsml8BrczZdxJQGnpDarqIPstXGVaQGyzDGWYjJa3V35P+eUHQ9kuPm6hD3SYTa2yE8nFg
Pu6hkJar/IYFohfBPHTqsHOO8TODlJBfr5Fb+vf2VM3u/YXK0lJTCOzbPwY+lC1KrC9c1VCHAA8d
ojcj0Xz/pS7R8XSWQGIRSQSEiQxLpBt5keR0fLSbBoBYqaQ8xqlc7Ew+LfE3Szm6MR3barm8gMb7
HnH7zTffGDbtpz/19Oj881flvYNyBOQ53OQX8qHbv33r2utvDwfdjV/+0l/Ht6+99dxzz3br63uL
nQuXr3Z5mhcXy2Lv/gcezpY7t4fhxTdev3b9Tb/G7q/X127c8tdh9/xFfxjXD1aHoyvPPViUO3l9
dSrPd+O0KP2uph03rY+asITNFlNBz+dNO62a/dv7+/svFWOejJjt0d/SU7J34aHHP/GVh5/+/fz+
+1768Xdu3Lj28S/9Xrn3YLV7eVieB+PbNW73wuUrjydTtekooN6vV2+/7hNA/5j4O+3C3sUirV5/
9XWfrVy78XozpucvPJgU5y9efmSDsso4tIdZt/bx6W+e+euXfvHizjKrk9aH7DEpbo/VJx9/6JFH
HvOxPi2nrhuzRTa0iwL6ORnKnkMLGgTZtS7FYupzwBxVB/y/ku0brhsq1mijQ7ueFEKRg18gIEE3
9HjRJ34qFj7fG9MVAWVQp30GWGGdavumrAt/Vq2/W1JscsZNg5y3TA83++Vy0U/joU8FF4shdeum
yUpYo0CIqWaEJ/uBnQT0O1WvJPWpKOif0ZAQC980GlGdexMZ1fZWbU2M9RK5Bdq2SFaoCdpBG7/L
qOqBbWSmX0cSxjhYT4xQdXWgqlZHy5Zgz8iEzWfmED6qChaqhxKK81iKKbMB6Ly0xMCgcwno09rE
dOEl8ZSaNKJTlxVL9nis+ScaQTEBJd9I2Lc4y6jjsqfF72T9mSo29iZjFvJYxE8Eya2atroMuaPp
lLYp/Ir0oO2taadsd7Rb2ug4RAK14kwaPQPjftk8t9P0Dlv7KHQpX6ig2JbMNNPSGXgyznCDmQpc
lPQ0jaegaeOSO+BIZ45zFB4Zp/GEwdUWojkLz7kjzvOOmNs7/9x7j8MpeVfKsu+Skn23xzbDze7N
PLybo3p3nfp39e/dnufpSPE7wsdnSTAEq84g9zsDxOfwrDv6+pSf9N65an6wP/fM3O+uGe7v5nvP
MkqdThOzPqY1E/B2d0+kR47f6afdKMn8jjn+hrssRQUPKCwkZJBNcSW4O2YxTVrkuCzNCrVA1iyK
YtufU6htMmMuN1mfjITMKPsGB2fx42b11YQr3HC39xtbKW2BVMVVaMVZ749v1n9azXboZ+Nk83FG
QS2BKK0RCP2E1qRpjGC3eDrYXG3nOcnuOA4xOlhawXPc53M+SYJ/S+cTBsnUgqHWdD7ZoI34IM5I
Tysraer5v4LwRWyXaB11nylPRhSm1IYHAF8DRTzQUqTWx42TAMrRWG+wH5RHFvu8R+LaaCjNyf+V
GIKxfcWAoAWQnEaWyx1/sgeHh4vlUigtGNODMbjN/FCKGSICJ8FhKQHxQVrMHTEFYRO1VD6oqiFj
aKg8J8EwSoRieaFIaxV9c4eQPfW5e9v4yXR+h7yBjRLQCuzqFwBVm64AmzXxG/6cyd8AmH5rr+eP
2O/q6coIvH5BHWr/XTu7u/QcS3bQEZ+SakrZx36UQtxMgRcnSO5SBgDTzzM44gAu+zatalAPjCsX
/a8StyXMdl0gPphCRYJ7oQX/0e/jkNj7iUrLKpuiX1miSchp9tLHccSkkL0J7+3UP2dwk2/xAuY2
5Hzw9iFkQ1KDf0F126Hwu3EoP/Zo40uLvsVv8qxUE2LTtGQOVj63PlwdLNQRv2mCu2MvZocYyty6
G0OkDeclTQxdZT+H/k3gPu/uDlSdpklaIha86Mz4cAEGmXxTu9CpPRnVYpSNW8beTH/hOspSi7Gi
mlBGEqiJ7YIhYqrl0o8GvZT7E/9rHA+JWpICH0kEplaPdXiIGy47RBZRrFOV2XZP3U88TRmB+2Hs
M/OKMWYxNoCkn0gFGNs/Op5n7EA3UB61nJqwDmgyBRvhY++h2LLaD9D2KqoQtlmazpk4Ps6AMY2P
i79WdU2jwNWxXYDa0I1/lPzXNVALcTl6rmFsmIsxzReURUZ8kBx8RQptYlrmk0odDKQpVD70KZrV
EL5JpeeTBVtFQ+cBcKeKD3F+SFUGXAzIWx41mYBp2+FAkhXFBsJwiN7GFg86/pmYzlFbSesdF6bZ
OCwUqZinGhK31X1hykXbLlQhLLxdZWabiGdtsjCmmgpsi3EP8ZOxsaBcJGbY373+bWoKBsCN2Ih4
Ltt38cX80eK+3dmJnl0DCM5DETrrQ8tIJ3KZ+dFNyQrxakHbwNb6OaiEM1IuOg+N1fKWHEJfLQ3c
zDJUdMVDqBjDwa9pN9p7U0azUmd0DkLxFOIMapBGfUWxzWxOVTFar9Z2PNEGlneyGG1V6G4pWJq1
Y3bOGkT4yHOfj+5p4tqyKMTqtqGtop/dtZobuHUXC1V4ASDLrmeFLyGODJKazAO0vshRkChDNQ3w
KuT6klLCHoiwv1KgxxLWFIe6a80ccr1eETofux7kZdoPbqqFTHHbAhxqp0VETeXWsq1IiDNlrHYJ
5ocQvOYHx8N5ZrEVqHGghNeQQ2Gbua2/OC+Z/dLMAOMskq1tr//StRhqiE4y79psZBvobxJUrhkf
hFbEjm+RBHhHtRRHQvzc2dnVHR5iSEdgOqc7wpF1KipmRBUyNb7oOQ2NZX30/GR+RTpeaqqpqSiE
rXWuKFZP5imax3zpjHxv0vqCcRQ/W9PN1+PJXSnLt1s8BefOBnYZADpKvQ8+eZBprUzAtC7koszn
0n3umfxmfEDBGURFv5jFz6ra2PqSaZ2az3MnTBaxsY0sZpEn6MuaCcEHwA30GQdWwFe2ZYkOKs86
kRalx4QIdRynUcoXGeXB45pyt7l0hwbregQbEEVi8aPlKhbijLXl6feFeNap89PSqRvDpWqWNx1Y
qHWZanBOLQ6VHuU7ooYYM86lOSQvdxM1lxTzKQs+miwecHZ27E3TYrEQHcTHm+uvv/7Kz168cN99
9flzlOsekywx2vNktFA/8/7oX37l5SuXrty+ff2Zr/9100GtMIGKz7A6WN+4+coPn3v2Zy/+8Nvf
+fr3vvudCxcv7u2eX91c3TrYh8Ne7aNFsVjuPPXUxz/y+FOZkx23vwo+Z1tAsKxaNsPw8muvD0m6
zJOquOi64fDtF/vmjVsvf9/nvvXOTnd4mCX96tabPjvWBqtINq//4qdf+9ozH/3wpy5eeoDmuhMk
hkbcPM26RZGYbFw/m7duH+wfrlyS+anNqiIp0oPNZm93Nxn7/ddfvP/BjywvXEzGZrW64XNbRPV+
yqvliz9/4dvf/uZyp84J5VdF7Wf8/O7e05/++KW9HX+LZ91YOmiv9EmfLXMUWgr/mJdjjw1Z7r/c
PwqD283rzF+BAflNm4xrN26qzP901PMeiFlKOT0+3dAuq+GwMvhNpc8bwVFolvVO0vQAr102daBW
+6TRTengg6S/oFm68QnocuGf7dv7h8vd82k/+Y/t5KAt9Kv1Av0gyWZzGBWHymDrLXkrrJIMkozn
Nfs51rZgNZuCixElsIrQkpib8tuMiy2VfBrVqu/QWk+oEKWwabIYUsFWNp5vO9tifpWrOcb/p6y/
E3q0Sr7GLxBxsyNuSqvGwVkcjnm+Sn0h6qZGpScdR6FMy6Ienz50NMpFQC4sOjAJ9YT95jZ+zvan
WzNn/2YJx0eBRx0Gj8RaE+QZGzfLR/bLw3a/bAnYYNTg2NRifKyZlOWJcfL5ODJomdTqQnFoMhjS
sC7MxxnIx8rICTDvWeEJ00z34w4ucke4kzIbPDnO3VJ83dzlcI79nf6ns2DE98K0fV+iHe5eqS3f
A5TXvT/G8bu3Qnu/SPmvHv/8wERcwnn1mxvJP+h/03issHOGrMddztV0fMB3Klycwm0+mw4/G3Ny
p9WD7n4apns2oXf7vRTnTGKtcv6bu5hy2i1zRVBVJxGbmIa2E6l/LqhR2wtjmk1JNICKhGVlzMeY
y++h9hDHmYya797xzeE96nVzs28/Oc5EDYpkRtiff3x7I/KD43zks1/Yp9DfzY5OqMGWwALYd5wP
nZNyMRtLSRJXu3ouo5041VPMRZQAgU9Xbj2sCd3Ym3VsIi/IW2/eiUkBW7RxFUSOIK0rx5JhDI5w
dCMh3EZXvTQCEFSqlfucIQj9YOOQ31dqt0b0dhS1XBlVdCNRorm2huhkTT247TgEwnA8dO0oS9Nk
KNjRTA6CkRHKuiBMsF5ge+/Y3819fiMRQ2zk/DZDuAw72QdTy5XHoNFsCaOMoz8MOWv5jY0a6tvN
uqzrARwfkH066jUCxU7oshISVqG9+g0BNXFGEroFsl0OjcCoDfhxqqqUqxgRlknKG0EPzpQlxPSk
WLPGsb5PwV7cl5prkNzJiIy0BDtS9dGjM7rBodKdSVwAEVcTDag9pxisvCMo6QhqOV2zSPrwH88E
mBZpKF9tn+iMYCjvZ2yPUVZRXUT3D3Ei6dPJkpvCeeZvI0jLvMtVh1gu+7alF1lt3BOZZ9Itza5X
Lo9vkPFNUw8nOAgRG+TRB5mCwe4W3lEUu0+7MI50S1NrGHdTiEiJ6Lts1SQjOAn7L8WrMUj9jHNm
kAzruS12LrSfBM0c7JvNpDRIyCnyZGmO2QANXhyfQGbhU0m9vK07H4EMO51Bjt5yRKQgILlCUn8m
3M/9CXQ2wH02t6uR+8lC/pOx8zpoK+srZM4ud0dujoCwODZ/+D0e40PB8KA7sNF+IDa1TPJ7mdvI
hNjOU07M1sakohWCpNcRlycX7Ay3C1ZcQ+PilWXy3pyCmqG1dYcwnnANOt76M18N9dcQr2LcA9or
BcPge5OK+hCu5jg/DKMLURbDz7z/ZYhXA/HoybY9zkXFLQwlFAYdFWWwbKJnHfvfY9wjqjPYnWx9
x+JMWfxUiSXGvc1GeKsjj5hCsRSr4XnxwoH+iGox/NM6yYWD+lotwGJG+U0Y6EZ1ODUpow5ByfWF
xRlWniQ071hW1C2EylOF53FNOWMeT1PDXixVaAVq5pLocmYHhlsxY2sz4zDBPvSyIIyvFvVyohCT
DkwPL+A8ntfIQi7j3mj9JUmqdQpmthTuQBi38wJQRWu1pO8QEvtOTRvAf+m26uNw2plec9KFeQYM
XS05zyu6O2oc4todqqRDR07rbFmRu2OudRNhKlPFqND1YpmTbopap1zbbMrFAha0ANO5XPJyIzpx
oRF6EkpZvTjvtm5yHB1P26yqekGSo1qOZP6WqVgrzt28YdxQYyu94OjlXTyi2mQiEmDTR5fdcWhN
2cltYWjCHzEFUvo3e/DdPPMJlsmAY2bj6HhaOWvN++Siuwcew2mbfybmZeVOrr9aF8LHo+kp4rAC
u1ytiHdkwkfyoopkwDboz3R02c1JMVa4G6zeX0W70cGWFScYxbKIE/Ms/f3eOlcKwXpS3lClDUpE
EspQqE/D9Uq1jgumb0NT+TBLO9lvPkRl0snmWdZe6ay3Xb32fEEUG3GGuvno7poYeaTI4Yz6h8VM
a5CT9iubWaJoifWOwNWWQLlVuZi5KViZNjemnwnppKuQBpQqGAcMXbtK26Eb9rvmoBibV99e3/fY
l688eGVzcP1nP3jOH8OTT3+2Wu44EDf9UuomejyyXaPx9+Tbb73l5/bSpYt1ufy//p8/e+31Nx54
4ENf/vJvvfraC+1q9Zu/8ZXWDf7hvX7t7ddff+3xRx+7euVqkeU//tGPv/uj5//wj//4wsUrPsFz
ffPSz1944623bu7vl2M35o7Zx9BO2es39ter9Vc+//nf/aP/MuumJCtvvvbzN6+9+tQnP/WL7399
f90+8dmvvv3aL15+8fkpzz72qS9cufrQuDn8yY+e/eZ3/+6+K4/+1pe+euvW7UceeyitfawYsqIe
x83tX95aVstyb2/k6tSsDsA4LmDBZ3uWER1orz3/7R9/75uf/+q/uHj/lVd/8YK/BA8+9JiPf+z/
Sf/X/+1fP//TF/bOnUMCQRfcwWUf/din/uSrvwkWSDLly0XrMxPcKrioacNmJqeHJ0HfExd9F3TV
od/RDzmNnqHctUCEJ7Y4JFrL+FT550FCQ5sGklM0qzDfcvYH4HDGHs+XwNCS1d/Ob0CQ9A4TONT1
1PbrAZk24ydi48Q6bgEWsxV4bH1R3FP3TzKp/DaLn5SJU55Pnw+4lGtLQhazWi0jDSImPxHORiBF
B4xTHmuunsxjoytjazawjgVLo1MU1mUVcwwlNpk6GoM7aMmyPXk5QYfEJOlCnn8sfipeBVO+ZJbG
RI5w2sU4fET4yE1n7FLP2JZOsx5ioxjzwUxne+QxbpbP2ne78O6QIW8/+E7jnBzwiCLA/D0zbvL2
N3F+juZ7Z0vyvgucJA74vs3c3od08AcOOP6K9BR+7YDXD/B6ub+feXYnGevu7qb/jPfnyT/0f8dh
XnfEufT9Dzu5u7o/pmmuUOGOXhl3Ei92p1y0aaaOMh3FJY+Ndux/fzUPvHNZpOtubUnu8nh8KoO+
Oef3rwkpfsprMyoPZHHVpBuvSpdpbFhIDdaR4clEKG2M3on2YjoB8LpTr4z9p8i86nII40zsV5pO
feRCPw7a56lgZbugaHJ1YhxSM9QdP0xBzHTIzPlBv8GfAtlk1HkRxEm5o8CLIJIl3tl2nKKoJAtr
WfvIjR/sPFICX6P8xAUY5bmuYBKM0Qd2J6XqvhdBj4hnL3IiPzQFSrhxAAX7yoN+3nyaGhAMoDOg
MINkRo0dI5ehRn3QTq4dVJTuC9HEqM5h1C16mIhPOkiPldty6XLaNpguf3ARIdpLozB22/W9uQVy
HNvebNXogjc3KWlkvFY+Wd+s1uyS62UURkpjRxeRgWTqJaVXxoKtcBStzoi9DFEQE8fjs8nNJjdn
rY6i1ZgxSaNKqZOkIfECgM8ulqArUtWRMnmGg0zSNvUbf7919ZdaqjC67H3nd6HZYGBZbjLf0SMe
bIs0os/s4c38LkTjcL/GLWrmj35bP5C5tsYRDYrPo+u2bk4tXUog+5Hm2In4XYC/d8xgIzPPt8xs
UiQfAZFTkIZh7IMXeaZGRX/zu6EnhYpJvwHcTIUDCAi3vd46DQn7sls5yljTkiVTT2UZgBUiRwKe
ypH3MfizUII2rjqxkkzZdjyvnM9VZzDTFKxmSPAk2CqB4ySYi4ID2LTqno7os8E6GWRV1DNI6WRC
zG4MfB+IM4C7xKUhtknGFkjqn3aiNUgfMzUxO1p4o8d54rxOU5AeimYv5Am6duum2EpWmx0MuEDq
f8+px5JyA2iMNm5axA3pqFqubYnpEkJ1xGiG4soJbqgWi57sOZH4AIiHuRIdBltPHFiQwza90Vyu
p1UFOAbjsHvD3/yOBlni1JBGR0M5IA+jddn3Bkj5F2zk7CLvkjEtdcEUl0i9bSQU5Rir/UW07s4o
Kh2IPBPZMVOArZMQxhWi9RVjoCpPoXgzMI5mvKaU1TYURtWgShGMWNiw3diM6P8WYhKkkPqwYzQs
yYcIClP0qjMNkkYlHm22q8GlR1iqaayHOpxxn30cptaquNhlaHOJPSjShm5gjlrKFqym8BHblilz
ROH7YXteKszUZlQgW9EWT42k8CW23sHTb8EGiL5eKO5tJBZBQZIcyIR0XacxcpY35tGa0QURfdAQ
JGHpyL+7Zjxn9W6hBkns/PkVBe3OxGKm6ATaqP0N16xXlMyO64IPd4PcpcihZosPMXSNgwA4JlJ5
9tEJXGOIXyOew8J0lFZ1rRWwpsufyYZwJ5vnCuyj+HQM40XoUymgMb2h4+LY04C3svmpKx1PXRXR
WMIKCdIOMqwkCa5Z4CwTuO+hH4JxALXQ3XE0tdNQPLblINQGBHTGdVMLFo0x23p2PP680E1CM8ZA
fh/lzZDIzJbVC4vD0uphILKlmcech28PfTzSFx6iTWgX9IVCnEkVr0LilLqZXryqSiK68qlR3jio
xmbx/Oi6EFMy1vO2+ZLqSQbOZrLKmCh81IugN3PxanmESahFxeYzlrtIN6aaUELB59RkMdgTI/TZ
qtEov+WUU2/8nyitAwF9n3VQLDURq5qCuTlFgIA0cX3J3GyepYstumICGXe8x5+Iv+LsSlE6OkX1
VfZ8ZLYQ2wIhh4BeLG+mXmOAv7HuY6JCQW4IXiD+vGms0mvzw2zBNi38ikLE5IVaGP3x8NkXH5Oh
jLmlFcgrYuiJagCaNBUvCfb1k1W5QgF4ME9aMaZTl41Bm47J85CqK6s1A0P/0FWY1XbTISMZWihu
7+zs+Jl/6bkf+ZE+8sST9WKnHxMIHHMBpEH4dOPa9Vu3bl2+fOnCxQtFhgbB//c//fmrL7/61Cc/
+dnPftFfiJd/8crBrRtPf+Zzy0sPFsXe1asPf+yTn2n3bzXrw289+41n/uZrn/j8Vy9fvB85FswY
Wp/4Lev68HA1jZs8WwzExdCEX9RTSjx1KoY8QQdNWtz3yMf6Ybx289YDH/3Nm7dundsp33r9lcc/
/pmdZf39r//Fj3/w3fseevQf/+4fPfr4h//u69/4+te/9uijDz/1yU9/5KnPsE8FpcopCACALs0o
OsHDg3IofZcm7Vuv/Pwb33z2qSeevHj1gW6zf3Bw+4mPPJEMrt20O+fP/fl//L+fe+4nFy7uUWUX
uQGdMMff+MynxzpdD32V1/7BHRqfOyWqWmdM3dnTMLHY58/Ov5g2zRrXq2NvY9eN3GJB/vjGCuGR
3gaD356MVtRxad5AiyrzV7qnybbPRlxVrC9W/kT8boT9TfmIpIWk/gRUCR9nUDnokKtQlycpFouO
e5uqRNNG1w606RNnmcLNrbmLy7IFLZt0WVA854KldQEhceLqFtxuzGVXAdD6b+Rq6w+DKyla7hgt
9QLygBTckEf0Vk495udpOo9X0gqjSWkmpnMwaGlDPiw17eDrE8YJ+V5ucY+7p7AdMxQ7sUoPizfM
phS4wiPT5/M4nOez4zllv6ld6nZ/GuJnT6GzUA2KRASI//g3KG0bg5Tz3GJ6tl8eFXki20Af5/GD
7z8bZ7vpDtJtgzbyIR/esg225IOAcM8PIw277wBrjAFGnyIy8D5wkkzxkiDP9CsFzu6ALCUnYJHk
ROHhjpzLXz0yeJLYl5xaIzntyM+amVMJf8lpoNK9nRD3K8b53T19W3z7P3gGtF3pD+oxvus4c/wC
RPXncTp79Gn2f6dUNk5SY+/i+D/wADfMmlZi3D8qov/Ox6OPh3GCOx8XSCpmRrcBpfi5un1nJVxV
OJHtRxtZpdQBhXEnSjmnIvhb0vFW1W6IwMQgzu+J2q8B1sfKsMLiTx2HG6etz68wPgFPZvo3o3ub
IAnhaRds1mcL/ynj+MkQgDsG1T+zdLedhtiyM6ryaB9XD3iyFb+etOkdwu43Sl7oMEKz0tZTQozX
KL0dIfjoMjE3jcnZuSa8IGIlU+gFNssvIho9YWhxecQdGEOPZ+zDOmUc0XUFCKKn3lQ1lCAKR9YO
maBJC1ccyCKr1RrUV234gxGW0X7hJSUFjwQiIcBBhkHS0om5/C0kgpFRrDwmmmrWi7Q1Q97pXsjO
6EpC29bjzEZv/5E2SL4GYhQFoAHr+YlN/Xz7awX2ed77697ApHvhJwrHY64m4MCGZDQLmh4pXwyQ
4B6ycUjYNI9xsmKYJISq3vYj4/DcZQ/l0q0eMQSpwUaaxjSH1p/cCwfl+gLuRf2jDjWeRwlBqItW
uTXxTRlaUja6Mn4KMuPRCcAauENgd3lC1Dicl9wL5RYY1CdI/B8EQ9vU8brX/tbStRAyQpaZkuwt
Z5kTZPchVWkF5zXU4hDfipiCk+OTSV5keTrvjN5qcbTRhjsLew9+yIkeG7qGt3FGnBpNuE4nMVvO
XC6jqvP5x5o8/UnudnwKEChSWSameXb0eMyekRsnankPovmzSdlFJCJqRGQ6Hk5HMz+vQJZkI3Mu
8c28EC3aFfBybAoZzUEkOlVbN46rrNr1Cr8py65pTa+ZoKqKScRJC/YkQA5ICLXB2YQnWHIxYdYY
Z/RCxzxnjissWGP+GfHzWLwKwTbb1jhTRULbC8VxYmBX8+ksDts4Me4JNY6ugwKmZ82e6QwIO2Ln
peA2BAQ/xmGqnvr9cBkvE78cCIuemkrbab6IlbmReFnsZSG2hXtAdgKqFOoJVcDZUHAjRXTSrYgX
6gYg96oipXsIJUOLluI1R1eoOa7d2iNGoQxiW7bhBzrQi1Dcdn0JqQrrZUnMOBe3aws5TtI/dTy4
u1pQ2yCgRGFiMw/gYfgXFOIXH9nHapKyQQil+GbNdcGHoFLxPOdzrfALpLsxfQycBUpiU9/NzLIY
h5umk+dhWF9Ss66dKCdl41BVI46jng/wNyX6Lxy5U1uJjcOJ0p8A5VPGpGXdFKqgkLOwP5nHGiVE
9aU2z0fGMePHxaIOahhlkPZKxcub3QBFXDuoiU/EcztOMO8K86zVNg+gajqPM4wYFXmvsRyCb2dL
lmBogeDSBULtOd+CL/M4E0h8U+y8jk+o5Y2mW+oUlORPq3Hix0MqeOQ5DeNMp+ZXQVWjCVXbSBIf
5k3lUfMhRAOTE/CPZ4r2BfnKZsfWF42c6yzUceKcsFQ/M3FxbGhvKyWlbFbUzELZVeRNofnxhdpT
svxoPGdpjgA3qAB+wiEkze+yIiK59pQNsaYWgeDWwB4SuW3wh1K2SmVQcR2pIgR3EMhxAQSP8Xxk
5zmwws0mC4u+rA7pqu1cCIAKd5ZthnVB9Pm5eZ20kuKEZ7QZp5qfE8pEUGnQsfXtyrV9NxwM/Wpc
3d4Mi8uP/OZrb76y/+rPnvjUp/auPpBMKFokBSrmyNiS8fpb16oSAmiMuv21a29/4xtfH/rmkUc/
/Btf/FJaZl2zuXXj9t/+zV9eve/c1SsP7Ows/AFfv3H9b5752zffeLPthyefeOJP/9m/yqt6BeZs
161vL8r05o3rN27eeuPVn6/aqcECnWym/LXrq03T/N5vf+G3v/Q7XZaMw6p2S/+gP/+N/6NJ6sc/
/FsHfXPOrX76s59/6rd/L3PDf/p3/8vBweqf/Kv/sap21gfX/uOf/+83brz1ysu//PATH/tv/rv/
we+ffL7qT36xWPqri7qlS0g7hzt1muTJ4EPh4QsvfPf5537wyMNPfO6L/8if83M//N7lS+evXH34
9s3DcxcvvPX2q//zv/6ffDQs6XTqF466gojW5z/79G998YtTMdRFnbsKKgL+6St8suGX+7Sden83
4wFrumGzmajiv1od7ryxv7q9v7m9PxxsxlUzrTaZX7zS7DCzZy1hs1GqCoTxZA2qHEQnQoUyKZrW
n9FUF87P9qVz2d5OeW7v4tWr/YWdrCrTRTXlZYEDTod1m7ksqUr/9XSpwaoUXf582hgSg1xaRsfr
lJbnW9xjuOt8Xj3GuGcufyb9J8pzH17oPZJ30zrVqLBHeSvDteXaynHy/Hh8UPxU/hkKUUV8+rRF
0jgxDivmx7g3T/z0p61NfUhCtI7P42ewh9mC10fjZ3f6ftPi8PH4OdsDGreJRdlcvIqT+VISXFuP
7ZeVL813zfE9p+Zd83EER4S82ljVs6ZtA51junVynLDH6VO5ggfeyak4xj3BSe4ZbPhBU52PUR/d
eyUivwd061fCunSn4e3Tuzuk2V/v1XX51YlwuHuCQP/DZ0CfgtG+YykjuaOcwvQenolwP6HMdQYA
nZ2m5jEZcppIEN16sU9h67pf0waDZOb1NxfXfw9QfxgnUYc+weQ8Jbs2j+hzagVSaAfbXImFNibW
1zKp2jk/sNA8ePIJcSf+116c6EhyR8c5bn0ZCqpT/PjJvp75ONGyMvQHOQ2u6nG4o7ZqTeF0znIz
OD4OfQiRtfvcswJLd6ImQ90PLW2mndq0UyNEU8QTzEFQNUVJU+9RyPXFfa4ifWmy1qrjOkQRzXGB
F6Mjl4xmRJ+Na8wOuNZaiZFsqUuUStDIqIY+cBnYtw6rrslAcKHPU8AmhOT67Y1SPWnJtWjfw5ab
LeTQfYYEx0It0p1IfAFixh4+p4tX11CygFgzub2ANurlTkIFD3ZYU9BtscOcb136WSUcXlQEr8np
1oY/QiS0zUipN1odOR6+EJ6iP/l/VXAvpKsYriYcqNxEUz7s3VarhmqGKbpFUaEh9cANMA0fep4X
hXTLKnArirjPl5aCxNEEQ49AsUcanvC2dIN/FoeR4wxHximKeF7GBfNpa8h3/VKSkbqi/t0J4pOT
nJpyUlonqp7hKc2zwmXcfYECxq0y8F/oV0ounJZHsMaaHPYk9OYe5H8l2Guyzkd2Glq2TTtEivxG
yrzdbLzcBe8f0vpqkyanL3nbWyN8E7hpVNh0EidVMiqEJSJHkyyYspy81UHo82iaFekc7SVNpxio
lj7q5APRIyhLJHPkMdJAZrRxF/Nm0xfCdlKIqCplqfoUnZ+sUbEoZSFBbzt+PCbtR4qZ6nlz31RD
KxhsXQwmfJybmaKIcBlTlqCe+0SJAKkql0Zeztg5Dr62/xibLiiN2mzCPNv9YxxhkoP0POpL1e5Q
BKHtTI23fOR1yKFB8kiwPYY+hx1FEvSCjsXPKZjPzFQ+Zv42JPYbQqSbQUTLJDk2zvHGzwjWlIGz
HH0vFQBPrpvzeK7PxgEB60QNDYufrMxhR0cKNhmB6lXtg/6pHgS8YMVI1TvG8y4eD5Wpi1haIwba
cAlOW9OdnKhQUc/jlawOScxUuLPzEnFMrc0qVziQjteqGFGqooYE82otDSK/fa5CnNlyewNmHQsY
Gd2OelodJtBrltLFRAmjJWQxaEZKxQzCmjgeQLqjtTZjnL7tTfynE0PZH88huNjolT5cUAqpw3mV
cRw1beBFmvStNTfgvmXe0TOYkKa9qmm0iAOjFkfXqHAFS14pIKmYxBeIltAZb2Tfigmva7XLrGcD
8nhIJBf3uTJRDiMvx9YKrVMsU9l6tx1ns9Z56VLCLhVMeSlc91ptzfYKEPxGN1tLzrvKrjXXKQ3o
aNjIqi25z0SoUUll4Gq38ROtFeqxEC16CBx8Qj+mzCN3u0hcpdWhf8CTY/EqwtmxGhQBiJh/TvQO
jCmH8NYQz1PJxEsa9VhfdkzGZL118rkO8TNXDwrHyei7e1zKI9arpNok1z75qdo4DW1y80zhV+sL
FJDyvN9KrIxqdTIZnFl1ymL1LJ7rdCQJEpXEGH4rNq6YQ8YWFmf4VZMFNA3kfECYKa4LMYVLkiMV
Pq1KxyIb09+U3IXCjLKzQsIaKS0XTZFJPVgBUJbX9DjYZVLDgSPBX/mugHJaHeJKm3YQjUNiHhJq
tKLDJwrRcDdhvT/eKsfWBRh1tLhAzap99bXXRjc89fFPL69e9X9e3dr3/6489KCy7rdeffXmzduP
PfYhKPzAaGEsF9VTn/j4o488vLN3aWyGt157xT8Rly5e+v0/+MMXX3r+pef+8vr1m82UHG7G/VX/
2Ec/9sRHP/XRj3+yGpv9g+tFvdsT9fJXanfHx6tp/2bVTt0AiD/1eXdV1EWa12V5/c0Xqqzavfrg
MG5++sz/eeOXbz79T/775Paty1fv23/z5w8//kSa1Tevvbazu/z/2HvTLsuO7Dos4k5vyMyaq1AF
VBVQALqBJtjNZg9s05I1kJIsLcpraS3/Gn+w/W/8RWvJtrwsykuWl03KMkex1Y1uEg2ggcZQc1ZW
Tm+4UzjO3ifixnv5slCFrmKzSRarwVeZ78W7N+69J+Lss8/e3/nNv1ttnfGr+MNHe8ezo8ZvRIts
Z2ubVeTxaGyBKtJpVrZXUoYkFbXnnmpn++x3fuPvXH3lDb+FuffZ+/7tl67erGftmXMXumbx7/6P
f+OD6s7OtiwxxoxGk/lieWbnzLe++fVRJiUF/+Q0/uIXYjdtmnm7fyiBY3lUH86avYPlvUfL+4+y
We23737/9HiSw2K5Z/3bVf69fVfIJhHOQ6K7TQtfXj1xmUbRwmR9mWfogPLvsc5/t+0Kf4PsHy73
DiAL7Pb8MK0rz58pLp/dfu16cfmc2xpvnz9vJuJfXU0nvXVLf+ONS7HFrNsiy5UdAue+GvtYm2c+
ngt1YyXuab5Qt9xXt+zdHNYp9szFdQE9ZXSy8Z86Pj6eoDVndqxaHB3259Qx13yKShdSVgyocdyn
oZbJGv/JxGoM82Fut9hoEgWvUrZBkHLO1vYV8Se6X+qGuMcHk5j1SpzBgW3MN5+cnyY7W0uiNLvH
NiWwZmO+vLZJS0c+bZxkf3VSinMlbeWvUv71aS/S8/p5cJI4e780+Jo9HV/bKANhNzOHn4xQnhzq
CTICa7CY/XKE0S8Bu548NbtyCmYTLzq+83lfdfvEeXKnHcgmzNOejoI+GTL98n+KU9R8ThWkOP3k
3bOUSNwpPPknH4M7hcT6JSB5+9xI5CvBzCaIs117tNbvXPKcBxFgh5PJ9C6VyvLGA3LPHDleJBU8
8rNIfU1LiE9R6hqeBx3H9X6bQUVCv+cQW7ze+q2TMotl8QITTXrhS7SiS8VcyqqZ869EsrOrKWtL
u0KSwlhxfVbm+MCMgxvek88rvjmiHtEYZ+M4MbWA1zn9snLmadxwrGVB0PILtlfJOEOld20cUNL8
pJB86l9Op+eE8pzZoqSjoCOmJnhBJebflHQWA0AjCQAkYpXpHEl8fuc00X2Po0Vb6AIT3MEmvf/s
ZI8bjjiOz45a6HIS30T1fmQsVNJGY58/zGYz9rL5Tdu23/6CCEzVVP0u7RwfYRjpehafO5hZs+M7
msWR7+D3l9PplJgj7DtAZx4FJehCiGMgR0ivdA1hYnqGUDpjMUNLnRWYdTzZQQ7fTKY7tBMZj7fl
lDv/7SKICSbaVA60XpBlRg8oC0kQggJLxQIEzZxubcHNaVmOBvm2gZxrLBgZI38xFlAU8Vfn+Hgm
A1rXosVZ6vGN3wc72aV3WZEAr5HRZoLOXSQ1iN4uqBmi4diI5boQC9rSmZbEL2k8l2cwjNMpqq46
qjkNo4TWyjxWcNHWj9YKcCovejAhSqQb2XIplm5qvgRwvwY9X1nD1UTz/NK/KJp2XgIxX9TzXOm6
cH0JmrYuuk06eNDxvMJ2WY5Hvqrg7p9ehYJ6SJ9hRxK94siCRzf81UBJA7OS+Xnk5QX9U0p5GBXw
RXlGtY9DO2RUulCYQEQ5FpS8AM8rD35TdFnpQ82yi+ElRh5hFgfDvRgWMngV5kWZC7EOTdOWLkwm
p2imEV42jKF6Yvrpdfd/eF4hncgKfpczZM4Kui1sJGWUWBjZJ1REzo+cF8eJ7LnRZOIzKMmLptN2
SWnXgfYbsCeBPsnLQ7VJnaNIFeyAPotyKPKz8Xgi+Z7rJdTjgLgu9P7OyauuWQYiXmA9I+7FxYjp
EFU1tA0lj7aB+Unq4gC+k3GTF0HHKcRzYP19iMNk5STj2NjV3rWDK1psGUH8lIjF+BnSqrTlv1tZ
F9TWDBopCFNs9RiF+DliHI71vKaJaZ7FDeMDKbPfZb0MetxSR/Gx0i+YIq8BkvloPJV2g1qAV4jR
LyR5zrN6PgepVsw/x6EkRu0giWlwVINgt8LigiM3VDoWF9nFYq7x8/iINqlLgJh0sYMUUudvobGm
5VookhKUos9L0mNrjCOyyLNjhGgVuIA2SEOYwI88glIntXGc+jQWpIkVgDUlkFalzwL9OMj8YWoa
alGQ4HDL+bH4IgL+KLAuyIyVIyLLwLUN1g5IlPh1aqTmhxQvRqvHxPTq1wdSbYs40wdqucN5wZNq
PgMF286PIQmC1SQej8IfAO4pggFwwSi9WvswVJ4bFHVZ7/zB0xtwgs4VnpfBONWIP1HiNnWN/c2j
52UFi9d1ajgezE/XA4/2J+hmi9lY1EukYx6dRliwgBPVDatTmYQ7xpn5LI/xE6VZVogtLxPqytih
ZGzAYlpOU748CPoXcZ1Knoukw7qPHVeB0Ce7QQkvjeqoxvVu7seBGNFGhp02pnRdGhYo57qiXOTP
S6U8qFSWRckyPqf+wSlLLSRbalbA9AL9W4GKiPIDnSSrceXvXv8TfxEJ9IS6b6/xE6ITjlsLWMXm
CVmScTgXtBcC6M74O8f/yp/IBBITgskWOsOZKplIk4Q6srL6CxpyhJk0Vgd7tLiRoH1W1MRXF7JM
Vo2467Bh7QPW3LXc7+E0iJfBkmSkGuIJjz4i3QZutJwi7QmjHwCEd1vEvY5kahQ10YeE83KwR8PH
84xlj0ZWR2p/+5Ebim91heiFiZrW9VdvFJAIk+rkKC/9BfFXs+0Ojo52d3fPnbvQ+3yiQ2NN7y5c
vHzxyhXjsuPD49ZvDrNyf/dxs2jOXbr4ta//+rlp+4d/9Ef3P/18tmivv3rrn/+zfzqZ7DRt/6d/
/O+3zly69eav1ovlzvaZg72HW1v+9pg93n/Uu4mQS2EO7g/T+hymrR89/PTuT+++/uYbP7v7F7P9
ve/+F/+NddN7hx9dPnv5/Es3/L3lD2hnZ+f6r3x759qtvjN9Zi6/9Mo773z3R9//k8fmjmyTejGo
dixJohjpI2pBAbQWJW3wVm01vnr9qwJEm+72pz+5ffuTb3zj2364XJSdu3//f/+7n/zkvTM7fpfr
p6aANYikat/73m+MR8WocD6utf7uqmcSFPYO6vuPFrcfzO/v5b3g6lLOcrZkucifZDnK0J7l2M8J
zmxWoVcVUdpBwU2BPSSIfrH2e4hMvSsks4AXaD3KShpEdoFQn9Eec2rb+ZH5ZLb7waetn9PJqDi/
c/GVa9Vr1+yZHbs9mZw500k8F2cU04qRyfr+3O+raTYou/ox9dlIMeZPlFyCRhMwpqvQzyHIvozj
43Ce+W0n3c4ZNvk0oQpowopsujCOuv4aNyjIBZvTJRoFuL0hDZmFRhBH6rV9fhO52M3K/lPCL+Ie
o1PsWI3xE+4vOYHsoHQk+fLJ+Mk4PMTP1XwTCmkb8tPY5pXCuxr/ue/Cx1MX2dV82VFSSftU0KjH
frj4FaeNs9aJC5Pqog/k5bViPz8O0rlN94FxnJV1ASf4RToPG/GEnnBEry64p+Mkf+X85eyXprza
Z3/naT+xX/z6RVM07TMd8GZ64wvnI9svYls+68Q/04HbTUDxZrlg2y4e/7JUYJ5C0uEvjx+cfu9K
QcwWG6ohaAzbeJxWayIuGdORXvOLktT4EhIcQ4VTbQP704qEpx29n54OLe0Cxwgmk6uin5AbZG2g
8kYf5YNblNMlEfBrkt+gqIiH9NeC6wFtPsFJbUbx/2cG7l0ouvbDC/eE+5DUj6EMS7MsrJQnxyHj
my8Gyxq/INGBKv4k+M9kYIjwn9RAhN1KH1q218chr2BUTURwrHNlNdG+4/EEBtMm5m9ca5vlTHJU
yaIXZVWAgyCN864ZFDPQdso1mE3oSupMmeZATkcQ8ewoVthBx5rWNIH7TF0w5nhQ4G0Hvk8OeoKg
tFPBONC/PKI2JTdtHRRR5bQCysAXIffIwUvtIwChJtTYaPpxZjAGAddycP9QsAMSHGTzKaGpdzlo
0Ytlj3HkMEaqbSrkCEhCw9bJqU4oD14IbQkq1KrPSU7ragLcCkDI8UyF4LwUd2z/XSIAQni0acaj
LdEohXGKP1Gf1ZMcsRCGXSEJUgujceufEb+N76jSOwoSE+SY0+e6KAZOWcRARS3Ej9M50c+VExUt
DhkHsg8jdrInrlDMtEmpUOMgYGRNIx/vwbICDmD7VqgxPh9f1ktpBZVzXwJMz1qfzFdTum8BBBdQ
DOBdvlwcjyYiV7qUXnthVi6Wkp+boF7CAgCLBGghB6c7KEsA5M2Y3m9tbTcwGxRQSbwlxa1b9vH1
kioofHNcFpUzIto/w/wIBUZMbNp4t1CPuKjKpSK5hT9UYvEt0HBSEXEYeVS5iSQ+PHrQVobQkOga
g/6G+koXCLw9N75pk7IfxL9Ytn2hVDsTpId5CUQuX2+2poWas7QkZ6LUqRwWqefBW0k46SjIrZAy
hGYurEYSggq8R/Ad5K4OuMPJ+RlKjx0wa1if+zf7CyQZlPDaCxD0HBm4PqIXVdUsFoKqCy7TwqWt
gr5xLGV1arMmvpeFIu8QvkdslBWzrRfR2DBSkhkJiUAF8zpQ44FCMg6HHCZT0zCnUTdtTBnMDDAO
Hx/e9gRfsMqpCCzHYdB2SRzmipDKR/RDvOp5LfJ8MO+i1AmtDoGnUOBFm0hY6uP93xIfh+Q8rTWh
8TqYhgFuW25tbYlnlDRkELjnyuKgsV5GCMmpfKq+Jw+OCxRtx2M4RrySoh008YWcy5QMfRg93QIp
3KGS0ElizC4QYqng5CJRF63MGaU2xVowligkBsH0NWiVxCIrETFiuwC4fSAdYeTFeDz1syESHGMf
2Nuaag9aWx1BY7QBOMUlIx9OZ4jDuZC7/cflvSxGmlgFRFUyNuEKUTYWGxYS0+I4I5sVnB8Uy0gJ
74LroB2EdMKjimxWQMwlpE5C4XMETWeS5iw1f2KHdeg7zobjgQYCJso2NWKsCRMF7WySsglVB4qc
JtgYBs3XlNHsesoaUKZjZd08FvZ6hpn3111kRsHk1Y0N9dzX1pdMrMOm02mL+BmEyIftB6HDsDiK
+XAmcVgQFoGccpbWbK5eIIJZu+AFmkASPR5HPik2Po/gLNdhXaDRrqIVfTBWdYwAWRY6ITLsJzu+
QMTIGEBiuAO1mXo+hVWwTF2dBRnThh6QBhpWv1RKLtqUAf9VkmOLN6f0PUg2S0j0j0xkTAeLV5XC
T86rhbhzhhJdzzgsL/KCkmuCLC9r/wY2mnDO0b4mKrTSw4T1BWVO9XuIW7gUfabkRZRYJbEAIHuF
ha+B2SBNj9vQq0FfDeJEBYXd/b1ULxaZ9AWJ6D+XDGCjHcuTkHuG5Qae4o69ZVGxjTU/aHqwYY6L
kYLX4VCxCgjy6eeSp9Z3S7eoOzdvm+N+djBvx5dvfHe8PerZAyhe9k6882TzY4/q+dg1y7r1u6+8
GPmbd9ksp1tjvzM9OGgys5yWRV/3d+7cqfv5ZOvMyzdf80M82n18/97nP373+7Pjg5evXDq7s3V4
eHDnzrsXr976r/7BP797Z+/Gy9cfP9odVcXndz7/8x/93mj6Up77R6w9Xrq9Y5Hv+e2//62rN77y
8P77jz774WJ/7/rX/+n5y6988Cf/1/bll1+59basCK47erTrj3l64aLYPPZ5l/e5y44e7n7y4Xvf
/7M/vnrj+m/9zr84OJj7/aR/6mXx7ZpSutsyekiUAKCbvumcCA/Vx92H7/3Jo92Pvvntv7tz4Wqz
NOW4+P73/+Rf/6//clqNBRPP/DXq/IP/+ODo17/9ne9+65sjt1zu77rd2jw+Xn52b373Qd50VMSS
cFGYwmdw3AxkhZ/RBnd27mgsLzmxE2FodUkSLrMYWYQkX7jQ8lAWRpB5q/zWTDtRyqruQ3UZDC0b
qFH+CWC9UJ5KUAOkIUxa6Ey3NT735mvTW9fNxbPTSxfz0ViclstREj9tXGggc7SyTmm+0EcFuZX9
sJhdZ6vjAPpfIu75u7dutLWRULWq8I3CONhzY99oU4W0IX4u5n4d9/9EIjO2oUHEBI+H2JZHk166
tmpPIWvzmY2SdEMBKWivwdKvp+o6dqQmbJDW8oUYP9vN+SaMQ07mp3E5YCyKrU7ciKbbLd0vMWs+
mXczSCYRPhDL+o3jWHpySBQfzFE5oIud58ZE++boHaXj4LsC+SCO0/PFE/CNJ5AU+5PnBV31L+zN
fxHUU2t/acjXXxqX++s0D3/1jvP5SHAAgLane7KdJqv9BG+8k9Wg0yS/3SkscrcJND/JtH6iQrrG
mfR/bh3ITu/V53Z9bYI0y25S622de7Z7yLrWEZh2sUp3cl6eUH84TTf6S5oWbnqw7elq9F9w0dxp
hSzVmsiJFKCpb0KYSYrebR+0nPwerGeGoG5OxiWcMnEbsODK+T2JD/Nt32hvx4lLjn1Spo4AUA3A
wpOfpHzb058Atz6OjQuYGxZUSj7hhbR1i4wg1rMMPuDRExw+YLqgqmtBWFBPGaeD5xU1nbHtEIYm
OInSAexMNd7yC3dbC5WmUSGtjObgtJVQgQJQREm1E34KqHZ+H16If2CDnBmiHAR5cc7DCq2ldVF7
6GB4LQgL+aFQBhSrmTEFQ9ugE0pZAxMVnINUsYK8ulsqmKj0MIsH60EbmVVMWTWdIwwdlN2AWS+r
agBW4nvSFxEdCOQyscUbjSciziBSzszh5+PJmcgj1r51QCR9q5xlwhbiRrIgxJyjHZtYqnDTIBi6
GCO1w/HwMAYRukLVV+VaWOXtikuVP4vxdGxAxMDVgQdUEf0nM+4mo7AJJX07CgELlazJ1fdcrjbM
Ha1smzP/FeDlYe/IFDEC93FHHgsJqsIpwqWGH8cmuRfCrPwk4/7VxqbacK/6fDLLilYMQ0Y+Qa9r
Qc388xtuAItTBuXZn6nYeUm7OpA1B/FNdD37rBXPVduh49t/Ozy+aa8kFxcQM/OBKJxnlMjfxxbp
ttUKR9u1gzxopsRkZZ0vpdThL9BcMJcJs+JUvk0UNpHVJ6UFRSdZBaGoCwoSlT96kDfJiCTvrMCd
LChDHXQP/CkzrKBvXajoJHqgHGnKwuceeSNZ+ogJhn8rO5ED83qpznW95kJs9C6FwzJHfijJlRU3
pJJZhAHtyCYVrMhYMQCjSfQTaRpwYRbQdAanWyRligC4E1HNCKbjvIT15o8QcaZXQf+MCoPQJG2g
Fi2wBaBqIcTxzXBJNTgvUKfH4xYi0ZL5UOCVPBfB0EUgglZj1BcSm1OJhCal29BVrCB3z66tZ/J/
pP5R4Xpgpoc8RJ21MsZzQayYccVYrWaSAJRTBXwcT8k4nJb6TIzwRuGtqFEoiHY4VDrEBvfXEhcZ
0hlgVMIWTGF6wP0GBpKafoMy1ojNlOotBt6NWkGKGx4lOCiyzzQYwb8n9h3iZ06lCxmnd5HfVFQl
2NBUQFK4CojwMkr6jqPXK2V/65pWZj3ZQxr3AnWLWtVRIziUAwURBuFaKcbkGo9UdknQDULnItZv
lhSGCjBBjMNSi2I/tY4zipzlAGmtrB11k4wzGgnlme5SAF7hnditjiPYRHJeYQ1KDPdShShCzFG7
M54Xr0UcJ6pyN80gXrGipg0MPRxPnczPik5oXOZiSTXEc0ISQ7HBKrJcFlU1Pz4OclvRFblniZdl
PEZLvmDcw8ZAME0Iv2gzylxYgVWqJBMlxU6LM73aSoOY3LMLkA+I4U+40YobJAllAOO58GXqkpqt
JfzcTEqYyqnbwJZquA7CvSPqGhPEgb0BdZxsVHXzoYV+mE2tS7PEKxQju0bwVh+vGvS/xxOUccSW
IKNrK8jLgNchl8/KFlv6EOXwyPcwEhS5fMxzMxgM5KgiL5YLAtM1taERh9kL76MCNkgUM21RwhyM
VTK6GoDbCGalzKoEwKamO7SICcj5yo1o1R9bgpyPD7XoxhBdciwJoBBo4SHZBzCoi71udBSEH+xK
PG8oa6atNjZGYvgiaJzhJMDtLXj86toR15cKDVgrakusvIoJM9DPDHHP72wKKWzUXbsQCZ6mni8e
FW19uJxcuvWtydaYog/U75PWgapYHO0fPX7U1N3Vl2/mUjvpRHd+XOZV6Se3mdWT6fjo8HCxmJVS
cez8tmNne6cdFSMht9qHjx5/8N6PSls/fvDZ7U8/qsaT119/69att6pyurU1nR0d5tbd/vyz9372
7mi8XS/8Nntrf5k9mnUXzm7/t7/zW7I3aqXIgMNy7//wD/f3f/aNv/M7Rbndzh/f+9l7jx/tXr/1
1vmXXnMi6mhkiev62fHR8fHx3uPH586eu/LSlYOjo51ymo19KPBbPWC4PgOdL5rFojh3sVnOf/z9
/7Q1Ks+dPXP/wYPZcvm1r//q2XOXF8eL0db23Tuf/M//8n863Nvd2tnubOG6pchXd2a8tfOP337n
zWV99HD30d3HfvVVogy8NoOcgGy2FNGzmFWmR/7203ZfxxILrBdxZdNUHOIw+l+lDRkbbjn+k4Cd
s5oQu5Am5po1DxKKhit83ht/9B2GOLs9ufnSmTdvbF27XFy5If2Lstv0W4x6XI0hoN+WIhXSN8um
HFUtUs68c6NyJFrtoVUO8Vx0k2TdDL4sqlmB5ruZCDqNwSkYwq92rtQtUxIYj0NeWf1UbLS9CRUg
MmNo/R2aNnryD7K6lf2nfwh104s4g5jfSW+AeICLGbh4jNu+a4wPM1mS57LelgV7j2yIVzYEQH/u
Dp/ya5nfYZtcNvxyCXVbRbkbjZ82afbq2evDtWMzkUsvZRZM+QbguAskJ92AOZVtcZbOH6qZluki
4qelyHTAXt0CMTK6A1m57NTtpm5QiDHx41LPs0Hfw2TJPg3eKrpPO5XSaTaZR9lThCYSPGwYLJEE
Wf+SLwU4btSMzVbBGZfiXasYRxQnSU7CBpeyfiMl9EsICTwfAuUqHmU3IZVPkFWwp+tO2BPz754G
3D6VcKm1taetWPzigGb75d+/ERE77XlwawD08peDAf3s05mY+rnh/79wADooaySXBvst+2ycdsul
mZSq3gUM3Z1+oz+3GtLzUOb4MhUeN/CUSeuhF3Zhma67sN1xIYeBi9fQUpS08PQgSAtcAO8SMERq
59aDCFHuMA4WrcGs4JkrnBvH0ZYi1O2LobWzAIzLNMmFrnlFEJRdhQFZBv/CcXhjB+dDx358sEtK
m8HEPCvEM1pwmWytdzXkDCseWeXgVm+RM1DEcA5hE9F6kB4/QWo6iuEaQw+0nAS9Mc30aFkO1MRv
rZaLJcQb1KZM9nP4vGRiDUVgpSmYruiqOi2Ytco0Az3p0PhmAVAyLZf9nFPzpRJm1j6LptSAeC51
gv/W02kws2ZzXE1O2TBOC2XMABqKMPFsJviFz4KE6Tyd9l0GvAAt7aCkAeD2X1pEalv6QhltmZEG
W8FbQ1+2HIYMSI/BYIrCw4jHIxxAHk8DSRC/gEEMVGRVjo8O0ZMreI5MFFNfEJSoV4u+uQVlK6Vx
GK3R4lidNbIlBcMMboE5eORK1kjmh6qpJfi/S6S6RXBh8imlv/CtH8f1/oZqQMqBtkEf95SKeoi9
nliy+Cs2auo2FyjWp7gtCGT5PKiUBmBFu32BPjfjMXrAl4v4oiog67mYgyGSyQlmVCeAfJvrSQRz
1DQQ7ob4GgExZNMxaH21YG0wG6SadsE8n5Q0EsGQio+A8nfj8YgKGKSGsUhAFrw6zCwXqYkiAVwV
NdYUuofGbhW21FZblUHJoNkLVG4HOU6Vc22XkhUAowTvVXK3shx1lAUoVAQ2frsKm6jzmI1mWT7n
rMb+Gazbtva3ITOoUK/qIhHSKI2O/L5iwDgwP3mRqxF8z4ubU9cVZUKZYdInUy0LIVuNRovZTEyu
RqNaTa78nSA4O8luqjFSC/oMMiCnN7q9F/A0ywofOjBOORo3y4WEDn8kbV0DauxQHAsKFR2YxQpF
gX7Om2StZcQiP+2DKVlBD/SISfVI89puqFVkGKdFb02u4qQ9ach8s/9321LeEV3zFSSDgoD+pnhu
T8Tz2OOJNnMMVJV0kdVfUfM6Fvyc3PaDbjip3Ipi912In+QcldRrrqoxNU9k7dDO2VwVpcUGAMcD
cqJ/sw93rTTLy4MQ1FQCTkoOLG48QD8Nrx1NC9PCHmFNItRTKGxGYDrqJkVur7q/goCmosPLZahO
gZKGccZ+nI4aGhynLqRSKCqca3E4ihdH/Bec7pHgTT4OT6aoC9Z6PHIWFYwEl+k4gLNPG0d8Gqdb
jOf1WksNkcpUCknPyz+qflqGVhipSmJ+eDycQ0WxI5x9YhzpyFk/HuDj/rz6lQLAMsbzghhoDfwC
8sGgoNo2OHRB5ltuv2Vd83hkwscKiCB+DuPgUQVlr6mVYwsok3dvVC0vFdxv2AyupSzUtNbiTAv4
o1Mab651EXW7IpYaTa5sNI9dzEMcBsU4NCsUqIW7UGNoQep3wCZQcOpaq7gtRcO0zdxvAEAxDnAt
UHX/dUSFuO+y1oR71TasYEGsvIDaeL1Y0mcv/CqLNYYgAQ8WvPKslfoHTiL47HC11esF/aa4TtX1
ggWSSADHU4yoIoWx6CjgCFf5qAmTBinoqusDyoltI/AgLEy5wOWsgBY2p1CbX6bY74LFqOG1YLkX
vAppuipgYeoPoBqPsHNrAUL1LJ9Qx0ZlVdTCES8KmRYXxJ19gJGOCqiu++2Hmg3SPVsKrkXqhh37
yaL4CTbGqp0Ce94WNTahLcO+QgwYcFf0/ey4EQz6IGuXR8vppVu/Pp6M6FMI3joome3yL3787t3b
n7/9tXeuXX/VR7kOvSd+pjs556yfN+WoODg48Pfjzs5WXzf7+/uH+wcXd17a2pnm05Hx76xFBOzu
5599/NFH87a/ef3mK9dvZNCpP9h/7Kf20e7u53f+QnZkktxlDw7rR/P+xrWX/sV//Q9cLpj44mjv
uN7/+Kc/Pnxw+7vf+62tC6/v3fnzT3/2SZHbK5cultXYFJPp2SvldFsRIgDAPUqzln0DrsxLI02P
desaMxmN9h7e2Zpm1Zmru3fvHh0cXLhwrgej/vxLVyT0zQRyPTzY+1f/y7/65JNPhCddFX7nYI5m
TV5m4/Hrc/v1bNo2M9P1VcAQkY6SwgzbBLOiitqT7+yU+EwKdPRwdyeahNfxrbTJOGSaCkAnn3Up
vQwYtGh8hQzcr+e5P8oOrA+stWZU2qrYfuftC6/fyC+f8cFlVE1N08/rtpRtee1aWUxLKbQ3RVX6
VEpCYlwgCsbhxKigZC4wZ4z1+cJUejdbH0ym060eBcJoTu4HzHSvG+DsgsU/ke/ne0iLlkVEkh25
hNJq2Xbs7KEaD9xT8uV8wfArI+fcejmKWwRT8YwmLH6y0v1M3Iew4r6SL+BP12Gf7yfP7539Pr/P
KHeBkqGOE/dXUDIsWiq5aTeJw8gZ8N8NeavRevn6vojC7mh0YXOCwgFN6IAx2q2lbbguyehdoiEs
rpvYTpfqmg6FqBDPNf9NpJZO5u88r8za5wTYvWiNjacR9jVfqFgbisSbx38mCuUpLEf3S4EfOmeD
x85TTvjTSM6a0ysUL+iu+Plvxxd7QH+NAWizYvrnNldI4nvsFxdtnuBwOPw3+VJrUykWa0+50Kd9
aZ8StajKgQibbaSmO/PEKoQ5RZd8wz9/MQD0pjoQ5s8WaI1xyNiLwDUu4FRmU1Y7Rf1FfEyE0fAD
IaDxE5Kuas38xBHHrU6sCn6JKODc5nGcXpxolmVXd1bRNkG3c+mn4s9X3CjXx9ESLrXwqLpGp2BS
UK10hKFxyIqiq80rEMkNlGcduEGGi27l8y4wekrJK7TX1fXz8NWOsD6J0oUQ0FZksNgoRzhbm0aB
aAgqhP73QOVmx66WoJlzkiMZG+HZV5uOAzCHnewmJjZAdjISJ0u0freSzAiFtq6Z7zkyB2WcXmQB
UKJvg5vNiXGAHgoHASA4aA61akS0vSoGKKMHItqB3RAV2QYNWZDL5vOZwARCo5sRC+iESVG2wjkS
CQI1eQc9kOOsH09JobpjwLX2+PjYXx3IAjTRGgi6B10UQ+Tu1oIIGV3jZIMo1513C9E3gobCJ/LJ
Zw/i1eDKGEQnI/c5CAFnuGeGTX+A81zi/jH0xEGmw0/dWLaxrUgMCiuh6znPQQ7bBFIhGYgFkliq
piLTloG6BjKj1FHNtK+wLkpJYkmSVf6CtlEHaQVUbgJ+URDcJ38tuNDkhM/48aiuwC7jwCWUGeOv
aG4kHxdyYpG42eg4HZng2seg3ne8Jcj3j5tsFIEkeeA4rYrQZbyCoiCk9koZnncYdbZ9GCfQZtH6
7UOinzomM5RPBQrT5tbhmDvIOCILQ59E3/aDKZ+2NzoqXXB+9Lyim02e2YQjweUoQ/sFAZpodO6c
6o2imlIFNDyqTpvgOqhxhuTKKJJLMCiCquSGh3GaxJ3MoHDV8DEkpde/raVPDhf/YV2QaQyNIwMT
h0zw9EoN1BtVpBwIFHFd2PiCYUpb0bXVtAcNuY/RezWe242BHWEhjkPmYDrOShMOhQIUgYr3v9KX
JMptip+9c2s+P0bnsIHcQR4ECrIYz4umaYPWucDY5PZKjwXut6AlklGCmeRllpdoWmiCemaDuAeU
iuK2Csml8dMGsSaaH0LvXnFtQrGIwzWOR/SRATwRpk/d6mMcXhtnoeMABwydBKO1+ms6TjgewQJ4
XiQLU3mDNyeaJIZ4Hsu3EcVmNSjAx36cBVwHLXFkiQ9igSt3r8CC1QguiB1NrhDqU+EOOPpW8tAF
IZF4PMooF9Ebx/WupQZLhLPD8WQxXkUIFZdStU3btsa6ICu+umhuGCdU7xqt3nEdpxoPi3+raa2S
DEj8r1FtDXEm4zpV5LqvSDdOJrR/rW7YdNeh61S2Gq8yGx5PmxBR+BRH20CSux3KVXGtl8BewMBN
CiRFBfWhAl1ENtZ+YrxCD3hcMgypiMk8Ew2PcWZd6ieVwYnmVBpahzhcx/UFkstK/yR4za5LsPnw
REsVGGVXADd5XjVsMFJyt2wIIHWSo7espTgS3QIZSDOuF30LXQqcl1xNf8p6ph20d9BJgx6LQCAg
9xnoc0nJlCSeG23b1/kpYm+WUsIhSK0SHOUg48MCYWoVG6MTVmTLpVCfdxGX89FgJPsZFS1pOxGA
9l+6cItj6OEc+BfzduelN79dVMXx3oOPPvrZrTff3N45C2GSbn581NaL7YuXTFb29EwGxNpBDjmX
iobIRLA96fZnn+3t7l64cH6U9UeHx+fOXpiOp8tmcf/+7Y8/fn/nzNZXfv3v7Wzt2M4086X/8oOj
vUd794+O9xZH85k0tMkN8HjR3308v3Xz5j/7+7/p188HD+58+v672c7FtqtvXjz70qu/9vCz2x+/
9x8uvnTj5utfzadb9f6e36Da0XY2mlbjifR4df1gkI5Omj7wgkWq3l/oZvHhh++9+ZXXurr47PPP
X3/rbbpbG2EJoOhuy/l8/3d/93/76fsfLJouH/sNWzceZba1s7x4xY6/d+TOd/1j2fnnzq/bxg52
6xDFCozmQWmUfXB85JzpFYCOqw85Yqemo8x/zZDl8dGloVzS6cxjWNoeBkqW0FFGspLfJDjsdwlM
w9Q68EIze2E7e+XS2a/c2n7lqhGX7zLPy2YuEnDotOhVD4fdk1oFHJQuojozSyZVKPUpEQHrlKx3
K3lHybIrKCkZb3uIK/qvqJIapOjvT7cEvG577s8bNEYEOo7kL52MI1mGQ/RWnY3oI7Kajdp0f76a
ltqN+/xsYDUZbvhTB78T+6JoCWjTjtgQtDfnv6fnuRvb7bldGe4HhsHOtLDrcJToZLySyhx0k6py
lJHQwHIgzNIRhBlC+7hArG7qVn7yIoA5+wI0NZ6kTHACHnUKr6wzmf01DOO500fAp53bJF+wMvYp
gJE9RS3haX5iTmWWb0DkNoaXJ5CgB8quC7q4CZqeEsiHT9kvwCEzZ04KwJ6qqmI3sIW/UI/imeBK
s1n/4BcEQBfmb8gfbfxZn1M7QMZfzpbQrv83AbdT/NuuIbaDf2f2xLrJ8H+rR2I311js5oM69aMb
Tu4Zbzj7nBDo1YugZGXp7ulo+UVQkkumqDwbSRp6Qw1iBV5FBMOJz4kUyv2m3AQmCKguWHulRrpu
tuvX2i5IeXBZyrJnL9SdHEeEdGX97iKk0gbpDKhlOVURDbJZgtr00lWUh0Ql14ajnASZE+P0QplR
d/TBnEfb0dCu3gHIqySJ6CXf61sg1LaQ75TGeSbGPkXJOxmWyGDbkb4E25eAF2gaLC8gcybWj0hA
SdDGT5DDdEk2Ip4zFW0Do1CG389ZQHJaJgJlVXhnVEWAEZygMKKgMqAnJBW2TRezMrrYLebzIGna
A/7DziwhhRGXydUhU6GNNLvDOMrUY0pZog8UnfXSbbeczyvREfY79a4sKGvYFbk4dClMMHRGG7CN
SrAbwFzo6bgonewCiwumr636DrK/ZdKpHdjQMLmS82IzOJjX6HaHQ1ErKsagew9CGdSeC+3z2mEN
1M+/GbKPPW3qcPvj8fBpS2Pzku266iCaXibKWcSsnuOgQ9fvdv096bfA4j0oUsMQsUCns4kNtkTZ
sEsuYfklnir+wjdiM5XDCEso6mq6NR4Bj67RGq+KIgSVIlWEI0f0BNvugvvEpKsX7ihKdotxUxkZ
aHgUsJioB/Wao6YefTUBLjQkxBHlD5xlQzxapHhB6SUdT1CYIug+Z7F5kAyRBoBydA8nSCEK93jA
e6Wk6TiNqrFDDtspGqxOellWWCUd0/+qDeoKPkMRXioIXJyfNsMByQnSsqatg9VMLe2QosOiQvPq
GWtzbdVBLUf4fWa47pHcHQbMqR9N/m9QkeZ5ZVHxk8ZcEcUDF4bos9oqxrKHmOnhJ4Tp0c2tlx7n
1STj2GQc0eKACV7JuDeZTGEZVyhDGagEH2cbdAlZIU78ZzRIGmtWBAQly22h6YxSTc4XHSY/KGb4
9aVV5rijqU7bRcWMVsh3I7VDDMR8SEXBMTfUfjKuUx0zK1kXVJ6ld2U1uLYKgYjKTtgKoDMUprxW
H7RUhT+z6lgb4/BK/Gy7RA0j55xjQmyvHgziqYDIIcLEkOeWJbVIBBxJToS0tINOkXiNIg5rr/04
mOmNpGlj8BkLcaZDrKaQSEPEU+wHxY1WpTMYP8WmTOJeywGlSbkqib4xqnDFMYFYCr1mKoFktNfD
YdQw9xMIgO6FdAKMbUC8aUPQDgpIGs9XxmEYxzhsqZmTBE3l7j7oYgPJVVkh6vAEcecyegMi2DZ0
o4XLbol1QW5+l1hcUpYK0bJRc12YQ6Jg2YR1oeWAy0VNYShBFbWc46gA3uGapugzycu69EiTjWOs
hrVgy5oHikM5QMU+ynxjHBNdSQleUwON63gLFaA8UwOrhKEvdS9sCXL6HMQqF9wLa5V46ulLYaOS
Q+qapfiCZQ84fEcpwzq4eC35EyfbElZoWBGkniyUHLqOiwU2bPIgLZcNLApBCc/yQJorKZMK9Jkm
pewdUeSCy0G8pRnT0nmmfjSipq4CWdLQxphJeD2CqryXVua5iOtURptc8qPbUHmVIJCp3hGKbUUP
1V2RihIS8ZjUvzwvYYHQyAIhS4+EL1QOJJCy7cyKfZ/gzxlY3h0qPWwHIZ8BoGXOgOMnsSqqvuvW
BF5JTJaPrzzyHaG0/ES1iSxmKg4R12bJB+NYsh3BtBjWzbBpCZsNRlRB6ziONNlAuIgGA82gaBew
KtwP5vHurr9R/PJQz44tLtx0Z8fYHZ9CoKnLyjdgp5rj/fVx/dntz8+cOXvpygXTm2bZTidb0/HW
D3/8u7sPHpzb2YanYbZYdg929+fLi18vt/0N+O4Pf2//0e2drS1Roy0m25Ot4/152/h9Zj6SCOLX
09nZs2f8wd35+Ccff/yDMiu//Sv/yOSTMrP79+988NP/7/prb1+/9VVTbvkpqS5sV6ZbLmZ55Z+X
jAuA4mUy536J99epMZ3fbWVS33LHP33vB+Voy9rt3d1Pz1847++V/f1D/4nJdAqKfdbPjn/v9/+f
P/+L98ZZvuN3/qYv/anX/azIzrnizYWdWntUtoXLfXbU+vyFQLACMQPexKcsoLywNXZoP2KnFNMw
ldowmpBtTj+zAfhRMnMWwUJK9w7WPhbC03bgQveh6V0649Cz6afJQii6z0RjfeRv/od7du/w/oef
7165eOmdr+68/uqyysdT8ciRFgS0MrSSOFk0iNTFYAPLfGHJVKKDQTe9ELQDRtTzWA82Ie/oVZoc
vAoq+5M6zf4bBxOXra0zjNXTnXOotvZFJbouoktWwfLdZPQ87EXIboSq/IJ0inq5kNqzD2kSb3R/
LhKUkiZKusd6FRQtuOQ5bmgR93TbCWEf2rGYXqpUvVzPIPHo9/km61VqctgXqZQHLUB7APehNuZI
QDmZt0K4ZUOey51SLMXxlujRQ4NejZy7VhNMQaCijvxY9m0Ffi5l9M51XC7R2bOVFeiOqsY56uXa
idhC+c3ShJaEFR4zNloiQ5R/AbH1yzbIv1gdhRVLPmdWseZQHbLpvyIcFdGDSDsLsFWfUDoBmlm7
hsg+3dTYn+/FF14G+yxolz3ts3QGMGuzEOOSW9U4eJJ0hlObt+RyPDXYaJ/6V+YZf/VXRVGaDGj7
1IUF8zQs4NNrF184yGlo/ROA/9PG75+fzsQz4ajrWjOh96g/hbmfP4kBndR6zRffu194PD83QPzC
vjey6khdQ2MXygN0m7XWrJae4HTGxsksmEplMPJCfhIWSG584TU94PhDqw7JNWGB7IIJGHVLnzX0
bxwH8hrKTWN1mgsttK4Kp4JWyvhzpDPHcaJLOzsNN42jFBg7NLxoKghZBG4OaXYMMVy/0FoyFkGa
K1kbly+VIwHYETjCCh/TARJ7AoG9QLcU0IT4Tk8mUY72bjAFemjgluxA70ksVTozek6VIWVcBEyF
YOVzRORvvSOUUCGh4/G0/Di3cVno3oqtcGywBZo5BReBetbImYPKcwREuEHkpzaOI2jFaBydPZxy
Vwuk5fV4LPSEuulG1ZhdtIV4WJuupW2goR+XtGMDB4EeqyCVme5cBSvhV8TjiaBzhI/TF6GX3ETn
k8ViJrsEEdGG2SBcEMFNQ48qrQW5m8zyCGu2bY+szV8yn4HLrhqoptwP/sDgvgWVj0oIX0QHMiTP
wziUa2hcLtq2ot0sLc69jONf+GF1oiwoHuwQXJIPQpi1FPBRzqsETACOeUZZDOH2UuTBYWsO+qQj
FMUB80zYwbLJxj2k5Du05gX1ahcpxkF1gU+KCfqeBAXKBFRVUlggHZdRkSbK1EYQREtTlg8mpDOw
a4/gQhynGo993k4lmdiPz5stANODDVewKKwj9zmgvQJA9C7aaRIf9HlWkSpvRItCa/OYRcRxBAJo
oZLctz57UIUe6EhIbqEi9Y7OY2Cms/dQ54fcRjqMq/E6a2aZ6qgCXS14XkhCWiIsBA7EMnG5EAmR
qsKhGnLcjIkvbKF5haUcSjivpf8UCbMiCSI+WgtptRe9jlpFtEOY0uwOEj0RtlPl0BA//VcQbxWJ
ABhYuWBpRZeezEb0WT8IHSdVbuFyoDRD4mjoEc1Vflp0b9Br0asMIl1SNV5lJ8ehBkuM51mQ2WUL
CzXEMUxPIWmVBAEmRZVbUSaR0gKmLpEEiZTDlXEkf9PjUQ1uVSbpYsrRSjAZBxkTtfwi9bWPcbjX
2gBerMerWHWjADojKmVhgvpwQ9xWseakozmyhuMVJEZMVQ3e0kHrH7j2eOx6l4yjwh0xjA+azpBL
SsYZPAMATE+MyjdV5Kbl5Ur4jQvEpnGW7KSJx0MRT6PCzcM4sb44qHOsnNeSWFuyTtVUe2BQSsjU
Jvj36jHz44xFXF9CPY9LWB3BfXJ4EzA0Bpz2RAWU3NU+HE9H7JvAdJEU21LXrAbH08J6Tg5euogQ
UQmS0hmYPE112S0zajIg9Og4CEF8mgAu5JS4YeEzmA3q/oqPDxHYoFCRRcVk6t7ofimjfAT992ID
hHJyY4pRQByMJ4gJ15WLV5kbS6ekAavWpoXOvGgxy8d1WuJFSdeFNXMFBkk1zh32eya2r3GcdJ5R
IKwV6Ol1NgCpOugjtzBuLFvMs38hZ2+T5UletLmShdk7pS/81WjQiOZ/0jRLsYIUyde6F/FlR71m
9oVA8kTWe31UOxflXwMWT7itWJ0fy9Jj9FgTF8RSmaHVaIxeli5sOzUE8UVYN83qumkCKVJ7HRSY
ls9LVbLFQBU8fqUEa7qsWS6W86YWCY7WnDt/8+v+mjUHD0UJJy/u3X9Q+qe3qrZ3drAfJim+Ffrw
YibY4mS6t394+6MPH+w+fPvtr1195ZWDvUe7jx4Wuf3445/ev/cjv2Ha2dk+f/7ylZeuj7cvNV1x
NG9fvnp9um0/++n3P3z/B/t7j33A3jl78cart/Yeimyzj9Nlle8e1XcfL/7Jb//2Gzeu1vvHH7z3
/569fP2VN35VYMrDwx/92e9PztmvvPNPZE46C9MGQVkXh7vTyrrqPAi/A7G0hapvbmvTyaaza48+
+PCH9x8++s53/+FofPH4+MHO+Yv+vqsbyG3hFmoWs//wf/6bP3z3hyJb0Paj3Objwt8C3dJfmumv
NvmNPluWPgbOq8w0ZT5q8ta0sUd1pb/BFm7IVwc6oc0d6c+JGsfGPnaXYs4nc08mh6nZEPdmXSBt
iva0pbMe/PRAi8793kP8d2UXhTzTtIWUjcvejJAbHfl5ffnC9W+9s/XardaaUtQwBNKVHVdVLvzO
3+Yb9+epgXnsd8Hj0FCSy9+FcZ2i7jNLYmjnBbQqod40ftopSQfVJnGg0eCvZoOIw3WIw02Fpo1G
4oMBLC4vIOXs9yedoOx+WwETCv83lwBvNuaVDKRhv5dpOVDig+7zfYjFs8h9viQOXa+lI7X3wDgx
xip2DGFJGllvzFtX8u7keBj8V7DawFIKWs+St7KTWRYsLGG0rIDpK3WcOqutsay2QsGDzUPNEWki
WFYyUAVQTbG6ccpCvZP7PZs9d6UM+5Tve2Z8xm74oh4lmAQizQKyYVeImNZuwHlWYLYuVYN2v3Al
jRf8/W6FWGntgNTnX4Q4rw0EiATw09PMm/1FQcOnfm12Ov/anA7GnmyV2AztFqd88zMJFj894faZ
YPunHME+e4kg0ZR6/tdxc9XCJY1JT/UkuedVdLO/oCf+GYHy2N2tFbthquBFMLjT9sKv8dvKJWU8
+7Br6bAFkwFQtga0qwRt2Z8kTPOVeqAbvFCUGde7LzNnzmwcR1ownFMwnSIqILIp4S7uxpL3xBZy
8r7DgHZ1nNDjT4CbCRsJmCAQkeoh5mOkSOB/TrHvBu4lcGshMVA2CpK618tjYgFds2ggQyzwL/Ii
w2JAcG8g54LxNCYGKICjc1yFpCt2arNlO0RtciCgswFAhI2cGa2Z+8AJ0g50RWEkQ4bQmAmdYtzq
Mf3AFk1RY0hngNBUFOFXo8jNCcn80HG2Ns54NObBR/QwLwsCedJZD8VlJEUN0OfSL8yQhvDv6Ztl
jZww9wnPuPKbpG4xX9J+0L9Aq7WkByp0uHo8gdubE5ugAV0LIyzYZy3Gk4kJtlc8MNiUhY0dtmbM
0+omKh7UtH1TUm0P0VgBr9HH6p8YIxTaMY+np6vY0DmuigdZ9MIWxQPxtBE2idw2sFgz6EOQn+Rq
HmLiHp0fRzZON8UZTNKcz2QEuHfN/Jgd8e18hhZ7zOFYOO/LNiCnFBT2A1L3mQktWxexv1SiH3sG
SY7gwxKkM6JSSqeynpHSGzy+g0V4x08xhQ6gMwkaJqhzBL92uvxl6+PIx6EvEcdRsljXBcc59cfj
mEQ9VtCcomASwnb1vFCKMdtPfdwTZxep8vh9cw8ee92Lsee4aeZlLkygpp5LHQLsddLr0MrpN/dW
9TEkYrAx1ljlz/LALFvRM0UrakxzDufSjBFE46fT3hGcYB7OywZCn4Oe4DLAMYoaB+UNAv2OhFD1
DwxCyUEgWw0AaTaoaE4yjvDQQWJVZQkokHLktd0hL6XQfp2QffzNGyy/cuZLCfqcsUs/B/PFsrM4
6ZUZQrSxpMlI269a18ZO29DTQKkf4ERr4wAuUBlNbSl1uvSFuKfxs0f8JPAaOusHcQwcfE70mbdr
H7jtPlJxnJX4iRdRFsYFNwVKVRBCird9PNqAEyW9EQW5z0y5DQsGQf9hxEd1VYJDf8ULFxSQaEOn
44DkW2M20DyLcRbzOSHdOE5Lfe1wA/B46KSaxnOK/zRiJzuWsLlY4EVPCWbRtahRBVyNw6CaZnUC
eXN+CDHLea2NE0wUg5JSRUURav6oKykql+zqBRtLvmsxmxEjnuEFr+ZIjROiQlQ7eFsFII8XJVYu
58n8rI0T/RWjHHZdp/FKccAIOkP3c5iNFFWMot5x3YwodhwnrOOO+Km2duH+coarE9t2sbHJMpUG
zoY4U+RFaP1W/RwNlTZb25WFnQbklSyUHFbisKxTfKiJXwz7LtUC0e4c8uDU6xrwqJ95zoP/Z8Cj
yyDNNChNJR6DdqBB9CpuE/Wj03Uh6boYdrwsAkUVoFgN4l53jTrNeQ5bwT60b9KwTbnPTHHZYKHL
R1iV8EK1ztpEaa13bInoUWeq2ramgbe/o/2XZOqCq7V8Mo5bWfih+QNp3Wo17sXC3tr8hBOM669q
tlA3iWHh5Dir62Zs9TBxQN7zJkrAUYKc8QqFxjZpT7HU42rFTVrwwaqc7JwzgMNeunoN8m5tlgt9
AUK2ohfuB//4ww8ODw6uXHv5s9v37t39UHjc3dEH7//w7t07i9lR0ywODh5v7bz28tWXv/LGV7em
OwcHR34tuXzp7JmmdmZZL7OXr789nVy9d/f+/sF+289uP7hnl/1kayTKUX3Lm1BWJdcfLx5Nt8+/
8sY3ZZ4X+3fufOyn/OatX4d0XgPUseC1L4w73nu0fe1C0MIwLLIW0IvoZu3PPvrJzz55r8iFavrW
W9/0Z+rDzragz5nf7QubAav4o3t3fv/3fu/D93402hr1fp9WdMZH03FRz9utfPSVbnKtqbusFpml
ojJ5X3Vc0shQzkxYN0mNdwOXCKsMGKUubPlNP4hPmYEGfVLXwQyZVEjQiAh1RpXHNHdTk0OTu4zZ
lDPse817G32T/E/8NRfrOX/Opct9FHO1sz7MFu5ouRwVdmqyxe0H93f/Y3v1w9e++w1z48pR105H
k7yzi+NZKTJ6g5KS7j/JNgiqTQzIaTsd1rsu5kHMF5wkDD4hqkRAv/HXa2Tzsl36VEuEmBjP/diw
bx1RbYmsIKx3lZ8F9h5JRiLUFgliSzGXFsQVO/9SU13pE+bsYZ5cDIC6sqtvis2UrZLsP2WfLxTm
DHRg44jlM6BKA1Y2XB2V/eHWRVUfnW5xcwLcm/LfsPMZ8lwdsHduXRTAaT8v1wL2OFJ53AiCnHGf
jy0qFPZaZ0EFB5iu6yYUwvx51THAyr0El2bSv4LQvBxAiNWarv5loHzPG4EesDPLvoEsvLaR7bf5
62wCx7jVlvSVB/UXTqF1L3z4RAfW2iydzy+JC+qT4p4rLveXdm8+Dbj6lNT14bf5//Df/3fmb8af
9Vjylyr3PdzK/GvDX/O3f0zYbTBf0Q7o2COdBUVoqzxfpa+4QuWclEsbsJ6hc5OSHVk+CHGenO4+
FGYdOsdVQyrLn/X4Tx2HVjABUoFVWk42jYrrAVV3/BVsfxVPxAsskwrxrI4DxLbHbsAGp4+QTrGY
TEiO8wMuuRPL4AzMPstKb0vNXDU/bIQniM26/KlEr6OD2zJEAfuO3vRI/Nxg3YMDY4IkyglF2emG
bIRm5Ra+Gb3Kg+J0ckoD4/SV2QfqTgNTrCAIyw5KQUU7ZPXBIbol44BOgP7NftNG4iR9fvwXwS2Q
hh51VFVOmXoxhz85jp+fJTyX/DsxzqgHlFCGvlGYUDvg9ULLasQLGwTn5aLE7n8xPy4lB+hrOZ5K
mu4E166M2FXNTzKd0+NBRx4Mo8RYaR7IgHVEn4PKh5CFC/DLciWoNnwy+kjOBSmsEBYq83wLu0qx
Te+7wllo48mtCniUxG0emAqPtpDlzCmgBiMj+uMZOnRKR15fQLsAKg7YG4KSZpUGpbT3NlB6a7nK
fn7ER072q8vlvCzElHq5wAvXzWfHeSFygYJNwO+6wSZbXrRwvc8tOwQLWMQoWSPk8CERVVJ//El0
HaFQacoR5nklCtf6It6HMYs2qiXt0nEiWRhs36WSAcPIZMaRoczcO+p7RpShDfPDccD2XbK3HWZQ
2ooepN7lUUA3gEjiUJyE5BefjUCnz/n70KcA/qgX85k4g+f+1lpK46mf6a51ES+O8QrqNFC/lPsj
lA3Ysi2sdTkvnKAIZfAxdxqdqMjJ89LWkxCHCQRzDtMXUdh9NB77W0JQgOm0U1yyjIByfEbIRln7
uAxIHQkhEAnZDY5nUkdxtApwxHcKVZYQp0dptwfLJzJ/o4B1QJ+D8l8eQzRN2HleXQ/beYRfsghV
8iiDDHFJHVVFIcWIdRyJP5yxLFV6YYIYI2FgdJZw2ulX42eQ+M/C+qLzHBa+DpaWQ20jdMDgeADK
x/jZ9nR6pHCqhWiVxGEfl9I6AV8EX9A+RVc5Do3C4EwrMh2lmL76ABji1Zgw9JLmS/Tq3BiH2QFD
2K7EHxrBGcNi24jKG2OW8dgSMTCLI13XwQRP0syaBncSh2cF5lk9/XQcgX19aOWXBrDYrCogFcjq
5XQKMYKbc5w6+MhxHP+Cqk26LpxgxkXvxHR9IfBKTz9KD+FMF6LCCSfAMp0fZxY+SEJ4VN4jf2Qc
0TyRFQedIo7aIIDFl4v02Vl7cTLuMV4RTF9j6WJ1I6Mc3T803bICo2DFUQZ3UYrkhfBbhY/fwkcQ
67ijMrv8xIS6oA1mFWLw1WyKM/GxCp1teC4yFRWJ8SpDNzoIdHSOyri+IH4uFwtoK+n+xLJDLoik
yxFLtVg+A3yfLoYSQ+DrVbClxj8jCxwP/EWjZPywClA7qw+NFHGqg+LQ+roQQ9kQdeNTHImB2YDs
cFEb1oUwPxS+jzFK4zCYbhL3sMEtgvyUD3tt062sL0Uu85NZEXYXJ0DRrPD3j19NRrLnaayIwFi4
cfTwEZCpLlFwIv6rjVboi5GwENqGBiSO8SqZn/SeDFUZk2peBx/slXGieNrG9UUh+PDxWEhj/NR4
Jc1hzUh1gVoL6TMfM/qmdtlk6/w1fy+AHStWxlSJhWs3IP5eD+bg8aMP3n/P3yZXr728c/781s7o
1VtvXLx89fHjg0d7j3d3d/2Hfu0b33jtzW9euXb14Hjvo09/8vjwftce1YvjwnaFnTx+9HB//9GZ
s2euvXzj0uVrr7xy88H93Xt33x9PRtPxOM+KRe0eH823p5Mr53Zu3/7R1VfeqCZn2874O3j//mcX
X7p27sobwmi1gumiFO0yJ8zZ0fYZA7wP1WgeOPVr/VyN5ovj2ezo5quvv/X2N89cvPr44cOuX1bj
MwaVD9M1fsf1+acf/9t/+79/8uknO+e3ysnYP6v++fcvFk27VdvXy50bjZUSZ+5K3Pr+aoxa25R9
RpVDphucfZbnNbPl0TjWt/kmrXaSYpQRQGROt+FvD8kIfFzzZoFVs9Acq98RxxSoG+AkR5W/Yrft
TwdUWKFN5DAjzDOf/LRUsKnrqsh9BKbeeVbKnZAfHN/+6KN+WV+4cCGvKr9BqYqqyIolfFzj/vxk
3hHXBRNcWNYaGbkcyHo3EkMUv/epRhP/PC9EN2nEQiyqiZaSU9G/V1U+Ag9GJQTrBSjPsraivSDu
Y40IbuRO5IUa/w4jaVkrDF/mlbrxC/GTEhy5BGQxjMG+eomw6d8gqjNZUPDw7/W3lbYVruWnOdsv
cqLPTmuEbK3LN+W/2jh7Ms/VyqXTcONCPETnq5BpkM4D3s7KVjS9bdzCcaoZuLDeGbChJYPwkVA2
xjIJypdiPZjadGR0cX/VD/s03fj9ItDnLwtPrQo64+nIQfbCX9Kf8ULNOiMWdXKcNbwsoaW7vwlo
oY0RKtdSOmJWH3R/nvJvIuThnuZ2sL+4E37BBNZTRu+W+18o032ald3TF0ROekCa0+0hzRPd8p4s
1ZEWUM1GxNmlln1uffZT5fmNKvSpzdzJu2qQ99eq4AZxkFV3AC0GbpirQWLHRWc6a+Kw7qQXwNr4
4fXJ95uTnqaJCP/pQuWbatVrE5KOdpox38mZJx3PDYbOqcROh54ytuBJGADQKTpWAyG3sxFvCpAu
K/ORzBU3rPF4CHlTf5lkmF7L+HTJy55E1V6bZB5nkkLEVkGTeM7YBIHiwWfBc0Y30LJUWzCX1cPB
JGJYqUEN7RS5A1OXNiRj2spEO3VgHA6rjRIFxHFCiWzUoc7gWEJYKpiYo2gvODKkikUbWpCeLCn9
xcRPofPkrKnYWMZu04Db5ul7wvGjCbdGn5pan8Ner1XSKOAYcACFYAUQvEf2aAN7zkTLMu7e1qyf
YvtzULpoEpe/Fbuq+JN6qUKfdcPtoOAg5ajKRKqiIZ1ZcRkhFTaVtIOFwwjN+/Jd4C0qwF1WthBN
55E/03YFzQk6oQqUp8KIfMHv4vZUdsB+ozmfsYlb6Xjg5amKheTeklITSyKZiyRoyGqLbob01kmi
SmuWPvYMqssKOOYdgANaqZBrjE5qC4DSX1NLKeNcBEUgBQ4BSvLgDMYhEkFwIYPBNGsVLW3f/Ca7
1etFrQmAL4TGwPgTo0WLxzwjpwb7wqxrVO2BwjWCniwXkbIXnb4iSS01AYtc4/ieOD9kSUwmE1Re
2sj4i5BNbBzmvjm2SKfj6HOBm40pdHRCIwIbiWyRas0bOEJ+/DhJKMuFyHwLX4YNj/560elORPqC
0U2r5Cl2NPt3cXpVDNSGEBQigEO9CvLrfV7modMwvCesR0qBieeF694xkjBOMtDR6a4aEWc/eV7+
do0iIRHTT2nmcTKZ6kekBqfjIp2ZoHwUG2Gm0RMmK0VoyIcnSkyQZpvWISLDsVfVHbqrW15olQKE
wIUJYYGgmAJP4Xw5UeppGWZMR1YlE8O41wPK5xEqukQrnmSdwjgh+MfKRBiHH6eeT6KXqtrtJl0O
UJGAZWjPYBsFXqBU0A94YpAyD20KLvbvkwNO+fUo+xC+VMn7KdaWClz0WJojjmZEnqiJXDBW1IjA
CtMygErxKxiQ0zAeR6YOTwRw/W9J8g3S0tG9sAxPep7oJAwvYsESfn2jdJwYh0l9DceTrx0P72cJ
/uAar41zQl5jFPV/N8ZzrlPpeZEE7Xpdp8L6UtHlL0gfDI0UYZ1SSRCxH4zjQFE6Kk1xyUjR55Nx
z1/36XTa4A/jXjjUQQBE0RPpHO8ihRYIJOKVZVcK9aC62KgEGl3GbVuRrAtKtbNo9VDljdWtS6Yc
OhuQR9IS9DEk4zUA03wh2Dd7YsIJ8rviTkwZmgIwjtrAlE9rYy68kJ6CIIshMtah5tHFfnNKHo+q
WpBcKm8MwS2G8fjmWKNKjT3j1QzyRIPCNR+xuJrEhUajpd9AsBbFpy/epQULACQW9BSJxjBlpqeT
p9e968TWLMZPWI8iDotOd2eU1YCONMpftI16bIoFghhZay0qET7ii6CJVNYhnsf5iRWyOPOxptWu
1iDjOHF+4vrCU05NmHnhtC1AdolYOyDeUshSKFwCocAuF02zbNsjV8+L8dVzN77W9UNztbp3QD4I
is+wl7T2Jz/+0cHew3fe+ZXp2fNGtAzwVnzw6PD49qefnD9/5vLFC3uPPv/gg4+OZ4uvvfONs2fP
++P0D7X/4qP7dz762ft5lU2nZy5fujGZbOWZ++DDH//kp39kbXXuzIWq2rr3aHHvYPn6q69+5503
u/bwwstvC+Zo7OG9e+3jn11642tdtpPDQa+HZFYpImm1dBlVUsD3EcCf+87WlgmscIC8YK6CqeNP
Z3l0+Gff/9OvvHnrwuVbfiN/dLg3mx386Mc/+M/f/74PGtOtrdqPc3xQtf12NV3a/OB49pVi+82m
zM2yzuzImsbV6JSsev/1dmH7cjUT1MagLqPVjioBWmw9DLWYnapypGl8kp6mebB069lVm68VPmwk
2wS+qnVD72lMmiXmFHQWVtvDDiRs/0J6iwrb9K0P7mN/tbEQ+tu06JvK5I0zzdmty7/xjXNvveEf
knYRVdTW47mffB8/29UOmCDZp6BzbM2hWrSBG2KW+4gqus+ZdAcaSE7RwwD6daLVDvMAB3cEqeM6
2fgV7Bla+r0wmwvJW5Idndbh/C4a0+fomGnBVuq4e0l6uYJJIKKixhluVvVZ64Fly4f8gPAQMqh3
o6ch9RgcPF01THHvxOI3A7tZ7TBbOww3+ItGTY8+bi0sH/DOcHsDprIkMJ04Z9gi9C+yASsL0bsQ
roBBr5t0hGAxMqBFL1m+gpeG7rtspsRt3adpb9lAx34SfnISRNoIgJyAO+KtuxEBOw0iOxX4Sva6
KzC0aPpTrN1GRQU8i91JkQQcVB8ZgWEXTQ/PfhWIS4CpL9LwdafAie7U5odTNXZPjrYRhDz5c3cK
sLrxSIIIdOCMu8FX0Vlzutqw2SBHLPr+gO9PYoYn740UXIr/XbujTsKPJ8Co0xC2Jw9oNyprBDLo
2he50wU4NsKep0G7AkD/Lf3WPKWozclQ8jyov8+nwcC5Fzw/5oWe71/C95JfHFvG+ojkPiNTOwtI
BMygTAQOntc4a+sx0TebWr8nxQyiEikwPbD5No0zJEVcXxPq3zONo8mMGUAuG5IrUqFXmJWyk7Ap
oEPwnRIc8c09FCWUw8K0JDYFi6YkNnZBFVcbh7FXW4AR3AHuj73AgQvTp5y7iPbGZD72OOdlOT8+
JsrAX6VARkp0iq6D5ESQQZYyIEhVTmlNkb9DEc8IW8Tj0XEmEzL1eBjK3Ut0XU89HlL/MGBEWHgY
wbxLRPhQCcipbpaymSDq7Ziot6q43bLXXzo7WyuuTn6XvGzpjcYG5oHsEGoMFlgzGe6EAAxNSnIU
ejqfjQh/x+9y82x978Xdk1abaKsIFKcJrfqCHGawVRcihrijiLxdkXMbPXAlOFFatRKQlMIm4Xj0
WqTacxEIi9EgkHUshDsGKCoWLfi2eC0UFUoKCSljOmV+peNExQDgO5kiyyChRAEZ0n61O348bpQf
nZRMkJ+LwUvcONKVEQUbbZVIn0ecPjToc+JEObfvMGcHHUxPmWWDnJzEpGinl94FEzDxT+vjHU5e
cJGrBVlOJrgVRyzAVdYyzwm+oE7Jkl1KAIzXIoL7EaqOwHQEMsqogeBzfqDhg9JFiGkpYTDKlTJQ
JCBXQJeUh57ZAQuzXDLgx6Ug+CCvLL+xWbZC/9GKI/24EtEM3pNkTJ+Me2atTskX2jMbAOhYeY3B
Fllfx3E4P5xVPULF6/Gip1kvSH6oI4gmifW3WxeuBSzaAqcbqLEm2OARN7BvDVzUbEjL2ZJcloPp
axrPu36NCxaUN1xUpOFj6P8Akx1tBJQpwZFW70hJA01M/DX96dRLkaD1ef3saDGZjKJz3cmwGeHa
GLQ5YKreHjH0tXUhhvGN5zUU9pJx2GGdSl0PLrKrnOUnz4+Mo1W3PjmenMIvG+OwpJGONQIhFuPe
xkRVOW/a9KHLiLAkcdhadfnTijNbAloxBvPrSds61nJOEjLSOJzFeK63jeGyIl5Qfl2Q3hp/G4dN
WqpXI5Iy7XA84bxI5YusfyIjLIzlRZkqyQho4W9x/0QgPqwVoWNkjhcuso/jViHFQGMHTLz5U7nn
NY3+QItWiq6JKk94NHQ20vmJhc9QHe+SwmcsB3LvFIOSmvuJMwQUUS00ZAuhcgO3KoKRA9cXFelS
4El63dD0Ju4FTYy6KZhOhDrGT60CBkB5fZ0ajVRRWqIlfpUX8VNSg3cmK3xkrn3oqYpR35hl1oq9
c9vnKJVCQsNUo4n/8q47Hk9G9aKFi7IPUzV0aZfWFf6mXs7989oua3/nG5FwLmcirduJScz29nYB
c0vw6x+b1h/nojXH9XxxdnJ1cuWN40VdFaYcj6DjZ3q/AgKcsWXuZkfz2Xy+WNy+e+/lV1+9ePmK
YA9Cvex8iGmEemmEitk1e4/u37n7+Qc/+3BrsvOtb353XI0ODg/97Xfp0kuz48XR4cNyNCnKqqvn
9fH+ZJRno/LDjz/xB/L48YPD4wfjnWLRnNndNTdfu/Zb//C3ARrKfe43W7c/+aAalZdevtVJ6XSZ
mxGO0uzd+2g2u3f+4huj85f9LTjfOzh+fPvStVdMuePgDi5LjSmoImKzfnaw95/+9I/9oX/zm98a
nT3THu5/9Oc/eu8nP9mv6+0Ll8ZVtffgwd3D+6PanT97prPZ8ay77ra/ZmzpHrd2MjzNLoFp1Jtn
yNHIvs/haeQCT7AP3jRuTUs3iG90dnPmbU8S9CgpQ10Ixe+oB01h6R4CCiZzQ897nxw42UZ9AOta
tTR0BFCzgNM0uTQHleL90vu4cOWdr2597Vb2ykXTjuaL+c544vfD81rsZEubz5aLUVkFZkyuyc5q
YI/7vaCwl8MjR3UCK+iPg5syHZYnBFu2cXTLA3iuilk6o0Et1TtoqblhHVdFQ+n0UK1kLXeFfUi/
Bp0HroOK5CT7irSV6mS+HFfSNdrWSRw56mlszCt7dMQOprKYw3SfE9Nenk6OiixwPAsTRUMDEgpA
B2np0Foh0kw1T4cXJXqRm2e2dnpeTNLn9L2njR8gwnVTPFue8kCZFGhO/nSn0jR/OXC85zPPNitX
Z91+EX7Vm6QS4IYr8ow42DPeP88u1PJXi3md/49/YyQ4nkag4+TfFx1onufxPNPfF308z3qcz/i9
z3o8rBKTJtOHMm/fP7PZoAK4Ay7Drbn7ucdhguEM1WOdtkqF1u9MFaW17c1Sv9UooDy0hIfzOnWc
bpDkM+QE2firZxmnpy85M9pIS2ngnCbgptaxQ+Lk6Lns1Ls8txGqRrs64WNtGEf13OcSNWQlSsAo
BJSZ0DKji8C0uL2NR4kDO9zAmAtBWJBJZkrmMilVOfxkuVhMtrZ6UfBoIgeWkETaQBdhghStIF6w
Ab9QT6poNthESlragR6xZouN5to4goyMxzYxPIkHNhxPoigizEFkrWys9u+ZTqeiBNJ2pOwth7y6
h7xGLvKgIEpHJzTwA0Ts0UnXsngV+m1uUcKzyA4qnDnoUXIYzGxrFaaAGVSO+yR6FcoLMDIE8DRO
sWY24kHPjdQt9AuDgkr1YXC5MlqgyDgtVRBFUaQQ5FMrN0qX4BYW40haLsdDVTs9HvWXC+rMBCjT
gkSe9FwTm6CYRiQdE5uIjdKpuUp6a+WBfxfB6yxR+Yjj8E7oqTaDe4yGlrxwEcgQKY+qUuMyiESr
SWBQ8JB2RzyJaLhDjQfydmAOuuG5VgKvthm2vLHVNq3UWwKwTjItgfDSBRGeAMfQyEVBZ1X+6Ums
82m/0upxbxAwCioxHa9XPxxPH60Fie/Ebu5UXTfq0kaZ0bX5UfWSCJFofGhL6Txoo1t99JkkjEhu
NU9HEBuEDsyGNnob7a0R2I5Z4ojy00TDyVvEl2ZBMkUhG4jfKukYpoUaP0Xc3G2Kex0PXi9c10fp
ABdbVjmOEwXDmLlxnB7j9GxYgYliYFZKmp1rPinPkev5OMtJ+TzbP1D+CzqS9ym7XxF9BgMRF06l
t3lXBIhwOLDYRy+1Q6jKkgyrKHZfBMrzWtyLEGGMqOSUQUmpIQwtPqX68TZyyiJWqD+pu7z0N6p/
0g3ko+185uOeMBZB7h6lwT/lpp0sKwpYjJuKLyg/3Ye6YMosXhtwDYYeXElxXrPZzJ8X6oJaX4S5
3/q0pOtLypaNGk2sd8IYYDivsL60RU7kNMbhhnEPVUAfz1H3ke4d6bD2x8XbODyhQqEdwt1KPNdx
WmmgGbxnpTMDTLXoDJElNDqaOBU4HoV0mybXbgmj40g8b8UqQ000dZPjsL6wdMknQsX6g5yxtnoA
rUj6KmAeK0+BFiOpCq2dT9GLj0VfdRFQHac1SY34IpEb6iMmuxbPU8w6GFEOewYchlmLe2xOz4OF
Y5RpDiRx9bFkTNDoHU7Wchx2paDYEB4i6MNiJyYhztCdTCKAsNdx5HXdsozBm42zAXEPtXjNEUj5
olW9o0pF9pP4Gbt8YhzmJHAcf9UQkBd+MarKKpCgpfDZYQcgvriiROwfWJmPcTGqjw6PDx/PZvPZ
UVs3pu6aRT0rczeudpq2FjGNsb/cYrwqE9P7LZ/bP1je362z8uz5K5cuXr64f7y8e/eobc5Yc3E5
zxbL2fF8Py8dFsGm9dfRdEW73Ns9mJnJmUtXsrxvlvAdBdVNPDDr+vDo6Pjo6IOfvPfZZ59vbW1f
u37j7MWLnaMjuuuaZSb4viwEy9n87u3PP/r4p598+snW9rnvffc3rck///z21tZka2fLn4d/VK+8
ctV/ZjE79FO0tXNmVrf3793be7Rbjsay5viFIHfzua2b4vKVC7defdUB1XOtmx0d+Ht2ur0jl62o
8s4um4X/5r17Hz64+/GFSzd3Ll2z6HM6ePDR7oMPL710o7Pduz/4I1P39+7/9HB3b2tUmba+d/uz
H7/7g7Pnznz7298ZbW3nfelPtTqzc+vtt7/1re/Y1vz5u+8+3nvkT36nGhUuO+7MdTt+y0nLn8tH
NijhrmtliKZDhgIUSAF4MAxYpj4Ki/4y7EZtDp2I3A4d/8CDs5DzFaHFPceLHN4VOSjcOdR5M6Vz
B8mPqMuBtninf9VBQSpjlkcVNDpYPKZzOjaZ2MPAnAf07CycEYcyot1csaiT9+bR3fsHD3ZfGp9t
t0dbRdla8X6ZlKPcZPvz4y0aDNT12D/yid00TbzX5Nf1Be95IexTzKoTo4KR3yl1s9nReOwXrG4x
P8YOuVsuZhmOeYHnMaO+vK7pltbfcR2XPWbRo78t7h8kDmfowYr7asiR5czUmA8GQNkFd9Mu8jNO
5suxkJ9FsrCmwP3GPJHKRSfzyqLURrcsCl+EbjzdTuASBKkxOZAO7SnUxRZxOdmINrBj9+O0IhIi
Atm1/DCTjjcW+YiVR1jwtDT9ueEtv1jcKfKRB06rFoBODOoCaWeTbsQvIfT85ebTPuk3OiGBp+6e
yFNdpQY79yWR3RcMQGvs/vlxvOcnwXFwuhLGaW0Bp4henCrV8IU/f8JQTyDRnzamfWI55DQ+vnsq
ZrR73iUD96xvd7+Q7/1rcDxRAD64MKeS8M9ynPaUF19iHLehLSGa55gvFENJbl6nvIDBSFpf2BMD
hlka3k9TgmcZR3lAWOaD3B4UPPpubc4T/sT6gBwHsoZsuqf+ac/OULNq20UNgRzyXpASG9paLejV
K+MIiiJCIi7hlLERFdlme4J31rH5molog3GqqlxxFRskHVp6KzPfg7jzIpgf0kxP/N9EnVbkbg3R
HHmziPbqd0V8U1O4AIKn3Gc9sLJQkVzkgVFUEcV/ZVXzeFTzBMdDr63lQlwQ5XiWCxxPC2d5IQ5o
xzdG9F9hxInbp/cCfS5lJ10Ca3ZBSZztzyqvTFHOiORSdLJpm1TyQihX6JMNokTa/6MdkyqMo1C3
upHQk12EUAEPid5ozo7vYRwT+qHUWHOF3OpUeC4bxsnWjyfY5UWReXWX4gsTdRSVQpsRC4jXnemE
5NLCw+XHXSRf90mfY/AwUWmadpifYZw8V7ru0EAaqlM85b5PFa7l69L7UG4kYrs4Zvp5wtuq54Wm
iRN3mUj0wqHajGIUNNBLDFSzk2FTn9k0LIRlWasgQmW0bMz3T6i6wMV4Gz5IlXBlKBsXOj9YWlMg
g+38uQJhdKkqVp/HnikcVYBX54d0vBZ9EVli6ihif4MLIp5HCje3p2iSYup69u5DK1C+pGlqf9wa
Zwy4xi3cO0HuDh4FJkY2aeWGQ+x6PEd6xvgZxUY07vW9zpsbXHqih0+6UlhtO3b+Jo/j9CHudWBD
bbxwHEbND000qF0ZJz2eFZsgQ2qSVJ6AMxreSPHhXY3DpbqbShyO7q8mxGEbb3JqXAbF2Aq3cR/l
wjEOf5XGav/xKKDEX9HfDMmqOEAWHJnhjvcPJAQGl7M1ISY14O26IIJhgH2zF6HlXUfzzGRd4CKy
Juikh8o7Odo8UncyrC+p61oRxini/OQUuBCy8SBugJJACYq687cx56dK5keEoRpqGSHuhfgpUlr+
nkU/srrR2qCXhXGkajuS4/Fv9i/ciXFQDmxYvmKu3ZN6yBZs3ACD6E3i17cxnosme/SI7hUgSrnh
Bma2HQQUItpLqZwQzxkxSohjmCS4sazYY8acUakHx3hIVZayHNapKHxkTujPET2J6i5pR0UGQnEc
J6j/t9EAkCZskfrHMBW8Wy3Lt/QyhcNEiRbylgpaLLvGZ98kjW8aq8M+LRFwG36VrkGx/YJGkACU
KHOk54Uol+q8mfX5CUpcOdxBsGHTqhIjc5wfeiDrrkw81uoKyi3NkvUMQbp7l40m42Y+x+0DXNf4
j+cHD+/ZbPJ4f96b7OLlixcvnV0uzL17D89t5cVE+NrVuKwXjRTRR53pitmy299fZuXk6stXyL31
ISO3jXEVRYNNb25/cufR3sOt7XK6VV04O66Xy/b4+OG9hx/fefSVb/7GtRvXS3ja+RjdszXdmdnB
4cHh/sHR4dHeo4vnL7z62i0zqsS1Twa3B48PHz+48/KNm/lIKpr+Tnr3P//ZvXu3f+Wdt65dfa0a
T/cePvKXWur0Xf1gd+/mq6/N57Mf/eD7VZHffO2NnXOX63p5tHe/Od7fny/9r5b1cZ83+4f28YH5
6ls3v/cb3xPFE9mz1gePdstxNdk54x/NvCgf3/t858LZIhvd+eTH586cm166MTt+NKq28lH5oz/8
17bLv/atf/QnP/yjkbNb1bn3f/bDl6+9fu3llx/t7vurcPb82Zuvvw4uZCZi4cRa++7dP/3+H/3B
H+zPD7NJvjMa286UeXWxLW92/U7WLqUJblS6hg/5ikwizenSRocEcIkGmCmakkXHdd1j6PvzTRKO
6co1CDPybs/Cd3H9skERJUosqtyAIOirLcth5eSRIzTAtFCmozdKlx75RcT1resr4Tm43AhoW04n
57/9zpl33vDPTGuy0mXzrt4qR30uQZL1Ff840zW97WCf4yigr891yBfaXDs81KxHaUB+KewbNFeF
3gI0DxX0J2AcNkP8FF5FkblBz8Qm63i/Mc+1sKSmkpLKweMJZZyJ71xLk0+OszKZbiUxPDXf3JhX
hnillUtsSflifYcZDgNpApUks0F5wg7tjymlV4wvQ9q4Oo47DRx4wdRo82K/N9lbpmO6U4zPTiXg
aoblft7j/CvHjH626+5OiNQ+6zcMuc8z4V32Bd8/T/pW92Le/CQp32LTedsvmpKn9Dp8pp/bL/qV
ffZH8wXoatu/GRrsfy1J7pJ6rbUC2S9RAMhtTiM+/0J23qbP7LNLeXAcw2KyFoHzYOSNjqpBoLNz
HUE6l7jTEu8AiqRUO0l4ACcF2YcwTo/MUyEnjNOrmQcOQEiI/AqMQxFtBw90e9o4Bex6TKLrGvNG
xU3ixiUkor2KbVkVqDXypSntEUm0usd0wcQm4puib2s1hcvFbyprexVqrMU5SsAgsSoK6LNsB3vC
vtRW8++hy98Cip/Wf4qcqxZGHESa8KUupq/IP0u4XZF8Z+I4CzhHqdHNiKKi8sJ/FmoYlQst7U6B
FUWfgU1YuF2VFG7mmwMnQjhcaQ94oI0Xrh9otpEhxePxE7tcSCu6fw89qYggwAWxjxQ5/6cCP9Cn
SZDpiJ4btu2AxOkJFuB+CtpgtcVPkmh/wWES6NzqymqDUEZE1cHqagQIlo8LWgUJ0Uw6JK1wN4HN
ifSnPEmFYUJe2AJgeq5oRSLB7MgFzIVw07X+/zlIedg8qGEwB44pUCpwITk0bhKYthFDt0GdWW5P
nKw8amLSJuBjaQIFmGZZ4QSzwLfNY+ZAkIIDti1E6rM8tBbS7c3EmgfgbJJiFGaF9npDXCD9uFE5
9ZYdA0FYs4oCpqGjk2bfSrwNFpcNkNxyWdfssQAowEb1nmST3sWvALgAdH54Ts3gSx7hVGKpEl5y
hqleewsKLc/kWg7R5mtVeoVmhYE1ln4p5FzlW/I8INFZ2rIae0WNCgsyPhRED0GC7gM8FOdH6bpr
rfGwoqUGN6UhDAOFoJB4srgZSObHBRkKnR/YP+YBNLcFLhNVp/V4ygpUzUy1BRFOe1KKQhwWShbC
HfMotM9TykMMvtLujQG3CnbzDNox39N1ASmlg58hJUE4jpKXMY7NUmcIQ7xPLj1KErjZCxHthKaN
n7N0HAKdEkbRTYLAQ09dlSOQSxk7IfArEVgE1JjE4W6Iw/AVICYL5SK7ELfAErb1EsEkxqKSAVCs
5fVCEp6ih3KQOg7gLTCClwBe+6b2938GkJfRu61rV1VFEs/7OE6D+zaJ53R8iohwCee9LhoJ+l8x
WuJmc92KBMeGcSgSQseCUO90VAvp+6gJQzR8dRzAkXF9CSxvPNdYpyI5Fz0POj9dr7LjGvfMgD4z
fmIus0E6WJiC/ggNYW550NC6xLXVOKNx2LBaBmWJBuIV/h6X+0cUM1zLdniB/vywfj/TycSITj1a
nlCl6OWY4wLBOEyNae5TJIz38ESCiUYqhRR3I8BKGjwFUmzz08JiUlWNMZMWrQmGFzeUoMosi/KY
YWnwx1MvWS3Q81L+bw5AuQ4/UXMqBmSM3LOwx16uolBKY0CfEc+V3C2efqhXZTGCmVBP0mmhTAH2
n8M61Ta4XLpOEY6RQzZhVwYmpwPZNP5E4yfWF+3a6QbZaAiI51rTElexvvJTWaqhK/vJCBbrFkW0
jBqGTQyI5alpjbFRV00ezPCMAOkWgLtr2oizM5S10Rm4VYmSFqIcJUws/BruZ6yRCncxmy1rf2Bn
X5luTarz9Wgiwsb+m0bT7ur18pP3Pp5MLk122rz0MQsPXTuZz+883Jue2dm5ePG8cD+bzmUiNORM
1dq53NXW3zO2HM/KatE35sGd+f6jx4vDw+3t8/30xte+9WsvX8MHey1aG/UJkEN96aWXLr90uW1v
+r2cxFC/P8khqd/0j3cf3btz9+arr4kf6Xg0m8+3z5x5+fq1rDCPdh+NxotyVEkcNO3hwfzc+XM+
gLz/3ntXr71848bNw+OFfzrOnD2zPH5c2u25sfPFAu6YmfCEbQ/QX8Ez09ZS4KymJkNo7Nvp2WlZ
TuYHR/n47PTyzeXB7u7upy9d+9Xdj368+/DOW2/+1vvvf+wfn298++/5R/bS1SuT8xfKospGe+fO
X8CezW/1BWYtZCWytz/77I//4A9++sEHNjfb57fKcdHNhf5+ZTR5Sy754TxzlakMnD9c6lQWaqwg
JSfpjE1EAbUERZp0tJDvbGptFnaQdiNPSO2OBhAo8lcd3AWdZDFyS6uDElZpJ9LHmnVYZiJB1cEl
7EhV8Mj1CeyDOof6sjW9WFP6p1jUbJqJ7LCKpl5++h//+PyD3Sv/5a+X29tL67bsaOlaM28KtQju
EYcD60UKn3yuzfq+kbYfsZAmT0aByMNtiFSexPjD0TWnhz3mEK80fmI/Ivs1MVYUfrMR3rms4851
YRsj4kikNtvMJkogwfXaj4NuOQWCjdXKIvYVMns58+WhkBZLjDHh5f6QrIKNeaJueE7kp2z+0E1m
LNqpA1OS/xobvZ0MjidIvUE5JIPsiAp3oOcPxAeoeZTGRt3evwGQjd0AheL0+5Xn1EUc+qmkX3/Z
ceefYz7dRpD16W+lv6pT96Xo4D/Xm5/0jZEB/bd/3DPWT56elL0mVb7KfX1ObQ5PcYRPrwK/weNw
wyRt1Bt3pyvnuy9HdH5ei4dVrhzcmVJbm83feqpETzpOdHR5ZikPtGT2wTuxU6A59qRr6hXlL7NA
27RRU54sAxUuCJBNoGFSIzVXF8RBRpNATwE5rJ5cIYzsaFxmn3ocgMiRPUpWI7UXC/w3D/q5gm21
QbM16rGGTxFZU5Aicu6orArcyobZANgnOKkwDloBnnpCP4TAOriWBw4gZU8pPFoSvEbq7ijBDIcQ
BXCR1SsLr6rKYHI1hhlUK0ZwymUoEgjAtWq0aIAjC+7AbmVkv3WQ+2jVdKsVaVRwhBU9WWVeK45c
SfNshs1oIQNCw5Ed1iO4VAFH3tCyTVyGB6bcvcwGpDIjUmOCSIhDFyvteqB0IRdlsZj7ifJfS+co
SRfrDgIXud/XCXLoN3FdZoWRJpEmmoIyWfXHrJl/HTu1W227a/tMWgX9OJbjBDGNlK0WyQt91NNU
DiBIYcB2fSbv09KM41DTI5Me8Fwpz/G+leeoi5WJlONGjBiN2zAvUgY3QCXusA1tewKlBEk1sQke
DyU7A5ml4HOaZ4NxGVv+AhbfEaEmspaAFHlqh8hPBVGLjiIYWQ4tURDSkSrYQhBPfEooMDyv2Po9
kCWjTVPAubLgJmcBDZuoHEIrJyI1HJnMXCBZPYAkPERiO5kHIHWw3ZMKUPCpC46CWdR0Vno+iX7I
bxIyoOOzzMsUVOkzKq4YYsSgFvvHR3oslPVJ9JC4pKCiIPLorGJ+YMOlUD4ZuJVioNUIEKiyaxEo
imj5FWW+Ee7s4NyYWZIr5UKzUaAQPhRUgAIHtlLJixJtCozQnPChWXUYUMNdLjBrD7CYx6PnpdIZ
fbcez9VSUn4V1wXGTwTkNH6WgDXlV4zDCv0wDssNUAgqiB5pPEdmELfZFIcxPyiQSNKoywEw0DY9
ZqsFiWz9ePRe8u8p1Gi0yNO4FyVogCcOwa0XUz4t7LEuGKtugdecpy+apoOFrT/H3s+uPzt/C5TS
nSKfGo9pfqg6GwDKBzJ1JErT6zWY2YaKCApoXDIwTpTycGsNNGvj+LtOwPSe6wsJ13JkLcbxlz3U
BR2UQFbXqbjQtN3q/GjlkusUtf6D3oJDY3USP4OOsLxoOsCM/gL5OOOvo4gjSUXJZf1gwknP2Ixh
M4DFGs9DHO4h5ZGLvVG4f/xKQTX1wBHWFhPqYMDVU+MV4gzXBTesC6VqwuSirZT9/+y9aZMkN5Yt
BsCXWHOvvUgW9yF7mRn2vJmRTCaZSfa+6It+kMxk+jP6Efr4zCQ9yebZm62XGTaba+1ZlXvG5gsg
3Hsu4IjIyFrIIpvsrmoa25mVgXCHAxfAueeeI24ESsB0JDaCh14DPY0QzzX3fBGmFYCJFtsk/vZo
wJCDz85iyF387O6Hy1lWhOMhndFwSTt7RLfAOIB9pOE3SoIgorLuaBsZwQrAiqT/VeoazUXu6fuq
4wrIk8iKpbMSDQ0kGlf2n9jCoUo9k2Iv5OE0PoWllvj1Rpw//E1ChwQpTNqnRe/ZIq8XrF5dFk1V
+Ua4BgvJkqV4hUAaTCwE0kLEUGQDkC+qhf9JUWSoZclzZBNbWrxpGtpFRV5ie1evOx348CpbLKgT
eoXv3sWTe3efHpwt5uW1W4O9K366DObnk8mpm9neu+/eaCZHJweP2LJPbe3e6o23aVpUbW/QV7Z5
sn/3X//5n0aDjUF/4+js+Ma1t27cemNzb5MG18KqwljWYehcB+p2en4+GA5MmVlIWfHphcrF6nZQ
lA/v3V8szt/+4IOaiiTs9Ox0POzPF5PH+492N3YK/63D4WI2M0y03Ni7+uTpweTpozvvf6jL/jff
fHNlZ3PYz3//77+bTKcU5xs7n81n7dlknp2etT//xbt//Zd/TdlqZyfHT/3GaXPvhpMq+sZvUvxd
nxw9ygeD0Whwcvgwc2XeG//T//N/DLdufPzR//zbf/uXdz56d2PnqlGNbnNO8TMwS0EJkmv0OMeP
Hn7+1Ze//t1vDk8PB4NyNOgXtGq3Tw8nN7ONX+jR0M8SU+WWeoDRqyyILHdHFxcs3S9aXZko0KxA
WI0gcpv6tsVjjNOXH6hXS0vpP4wVYAgQNf+b7S74TloxDINkB9FzjI7Gd/iMEyoS+2+DqO20/Bir
v+/riq37WKCDd0RFli2ayr+Rt97Y/R9+lY/Gtsz1otb9QjVM+OiJOy4XRHIJyyrJoAFHAecFnFYg
ZgWRfYZWOXND+5RGjjYUz/Ol+Mn7cz5/Uc2Yv0sfVDKud6ILbLBtknrnMxpOiMYkNR8s9RMOs7GC
0MRSBg6bcR8StbzamJbDRi4GSXwqrUTkjYHBlvLiuTLujrQk1y1nucRNMT3/SjtMnTCJ54Q41vJ+
CS+OT7UiG+0SGd4URtBavzrAbv25fr0X24vQSZ9VUa3XzYrLrOCWKqMvTKLnVn7L7/x50y6fjac9
+xXEH6zVb9CXfMta+GztsHDrX9MPSd1/RX/y18DzC2Yz3Ld5l/pyird+xePB6ZdhhesXuz29Ovf0
857vuUT2P1ogC0udSk2u9Ldrhz8a10738qsal5SZtFSfYS8dcwlRIgD557hwuuUtnw4WVZyp1glv
UVqW31FKPAZNrMdXq7+jX6Yd4SzDFb3ECRlHLxcEpgFXadt9XKXPhXoxqUQO6Ekowi06a4vg1wpM
LcsYBBVLSZtWmzLvrKv4blm8IlTAZbz9AieImXoFisHBy3Oxnpofp4f7CcobbaIsAWiYcC5IHzBa
AQMrkc5g7QvV1o3o1RIcUwTuHnOfuZIOnl2scmcYakmVNxzphPbZDrEOXvN26X5wLqJDpt+HsYIz
7geoB0l5kD6db3DORB7Co0s2i2N0ni+I28jwB6krDsi/iA+iOaTici6RdgBVmQqhW6My/2S62w6y
J1ULjpuJnDKcY0ET8w+qXAaKDCxA5Dgc94LO6aReSdoxSeUvFKXpY3yyA07IGoP+X3Sqz0QkRDRA
BYAAZS/u2kkJlKA0o0N2msnA3RjrTksmlT5geL1D1cHt5QMGdskyeYWzjI2daHpoEWpX2P1XUslu
2KDJJCQ10wpo2GmAEOwr+IXwz8EQYbnbWBmdkN0Y5G2hVcmQJSQmXGCIACBWkZDEyBpIl+wqaWIR
N0pEjfDsVJzOiWcyK7QqAWvYxrADOgmcZbNBBhRscup0uqsU0Uqq5mPpt5EUTqYxL0ShwqYKDDE+
MGosSoU2Ok9yaiTtZ2qHrNgTZYkwH1HcIJh1HAwIblb0aKODaAslEByBenxK9B8BUkma14RHN5Hb
hUINyKEYcW4MXBx+X5x9dEEJpEXYlCIJ61JlJN1FZuU6KQ8X3qFj7LsMevc5kC+Qc7s6GKmVcQEe
RPWLYxjaYT7GOIzK+hUxhFjzqoMaeDhAIvyi96C12q62w3FYqcDZ5wkFiii7ouFISVg5YXOMoIFz
SnG4FdgrsfsjxnQmAafCqV7ElDWf2OnFEeU62MBS/IzjR+oDsnA/lCj18zreT9VbhhJwYVg/B7xO
WRdofaFbTZ8rtKM5c9mZ2Vp+K3gKG/ihlrMXoXSAzM+gswySWjRHxUsEFItUqEGD1vJzhXVT0GdZ
70wXZ8DkrblXW0hnUum3Rel5ZkV1pLEN1l9biS62zKOVOMwRjiVdEfOcCIEux/M4Ebj0u+mEUDnu
iSkf1gUa4C0K1DjNyWVSbJmogsYOBXbfn5S+LXq4HwZWRAQjpHmyEIc7TkDYQSFPI1LOvMxx9o5r
PqCkz1FTt8Kwi/s6KOCbpCmD2en7A6OXwf24LtSYlWFh6fQ6kPLsLBNB2SMqZ5aiz1CsbkBad2AG
QHMgUUnq6uVFcIPjNmBxUW3SXN3vgjEXo88kvcEuiL5jSyusfA1Bf804HdxrGZ1n1KzizBOLnq0q
6sQ4zGkVQbL0UhVISKDqiD5Tch3cavIGbE5Pp8PR5vbu7mI+O3xwb7GwGxvbw/FIZbYcDfyD5nnv
2o13e8On9+599cXvT48Ph2++M1jMsqcH9cefvFHPpw/vf6Xdad/PI9ufnhw11dxv66iHSj/ue6PR
9X5v9+Dp48wc3Hjn3Q9++TP/YmfHX9//5vPrN3823rsB1QJWbKfdEa9IgJ2JDEvZIJNDtZYrWAiS
pnFLWrOy31Ccfn7jzTeL1p5MZqbON7e3jp8+JTYD8aO3Ngszmc5VbYeD8tHDuwf7D8/OJ34fNB4N
+70BrXEuIz5/RpOKhga5Dy78OOwPRz6czat2MOwx2seiEv4z5YaPB1u7N5Ut73/+n5Sev/Per86r
89tv3Nze2lv4Ca5MYQg2puHhB4atcx9apudnp+dfffXN73/7m8PJWWvcrZtXc9o/WZOXD58cbGej
98pyrNpp6+/EzzLX+P/5lqy7WIjO09rpi5K6/i1rWdpV+BxOzi79zXitl/GTRNYjkqBX1TmW69pd
XA61DlIdBqdhCiZGaNPhxKU69I3mIJZBnZ6vWvqPttTkFigkm9wgnTPIy7Ov77v/c371P/5dszHK
+31Npx/X4/MCCgh4vZMkUKLwUyst+8+MuTIqcahOnEhKlp7iIgOaxaTWH1HjED/ZCpXpHeLCaLCg
K95baRUKp8LSLPbyaTvi+CI1alDtUF2ICwIpse7KJNsP2gLpJSGv4HuNjUogsCfyKWvPlWGH3BGw
uADRgv+hkvvRJpwcjXw8qcDjvzfgM3X8LCe7pm6UoWe01j8MWnQpuPISQJF+GUxpzS/IoVtdnHY6
xWGW+sRd/Hb90tTfPz1K+fPxtOe+rxcUY9Av8EUv8qU/mT9sQqiTXlp5TH3hQq1TrtbPnHt63YW+
pPMv4pj6EqBTX7ixZzTyInein9W4/nOtRVg3Ey6Og2e8J/Xd5M7XCqavHbLP+E0u+AxLfhD9lIsL
96YvezYspMvtiL3eitjSs8eUFmcbOSTwmVkYweJKbIJ5FB+0cCrDeaOrJhM4IZhTiZaCSsX4mA9q
sHXgXLFDGWkHx0s1t5H7ERxBTALj/Vxsp2D5VFiHWVGe5eJZcZixXB4evd1wRIH0QdaZLGOzZW2o
HKfkvxh8tU1y/jTYnYC1GkQecjjkZHys4nZagKptcDDz7VfBC2hRVf7g5Pf6KG32x6rZfE7IiBaR
NdXx17oLVEYH3hkUPBawLJv7j5NXiIpkN+DIhEdzVbjCGUY6Adxnqaf2/bBYVNxO7k9fDOAqmFM5
5nT7m/cdiO8CUL7MmIYPITGmWe6j8GdL306QbiQYhZFl306f6XgLkwubD3QqurECdLwWH+e6Y52R
ISHYFmQ/SCWPzFdgAiaKfXFQT+wloQaOckJG/cj2r8j9zTNdl6nTZAxDUBsbVwbbbRMIF1qKJoGl
cjsZGuR22P47I7sqv8kmghAUPNgTRbbyfArvrBGZphFRSCLNZZkfAJnoJLhUayJl+qPEDxLSELmO
uuEMN9BZEfeTYVZCTJkVsQEZcAmjiSaH2NXl7NYdFUWisSF4qRH7BtEVqnw45wdV3G4sRfdCpDHi
+8qIEcxPCuVcpfwwq8k1jqY3nWeA0fDJAZRVmrwFIAnH/pMtSq1BVNGiKKLRvew1h/igsg7xN+xM
hZpTCziPeTcqZ1lkqd3mQk6gPyjAdAHaRimGYUFh0Nije1jAdnNkg6IPYa9XcnED9w94xHnn/UhQ
JqKWi29H2kmKLVBv3gthKoO6kdyhg64FPTJyG3D94np5JHgUCwqX0NkguRsadoSYs3+SKcjj3iAk
Oqk10UoYQCLwncdaDZbfIUNCjlcIv8vrlI0i16gqsHCrp1+zzM4WKmLLQvycr8LNx3ZMKFk1UGkW
CY6WfZmYco0w3sYikpZp49S/jbxWuN6HKhYjXp2GkS9ZUFzQzg5kSXaI5RfH6GHBcY8UKrLccNUF
QS/+J2zTp4AIA/GntUOrNiFKM4qtatLrKMiOqaYYS3F4MWeWmJvP/DtlgMvPgyJjprKLyv5omRvs
akeI7Uv8zQLtZKKAvxj0B+QS2TTRfhAqnPE2mkimZqYqry+yLsz4uXw7s9mM/QAUxirkQfl+CKQI
jwMd4dS9cOEnVM7tEL8/pxsrSYhWodAk+PcG4J4GrYOLAC5ivIpxhlddch3k9y7xE4pcnZUCExaX
fPZiPOd2JA77EGszjsM2tCN640akjcM+hGqrpeIq+HHB8JbiMNV3d/eTK15o+H6yWKKBfYhvpOz3
ak44gbzsg6Z/2EryBxmbXNET8qjnDYbkvw1gLAnR5EpaQGcD64KBECrZ9GWiPYqK8gB8SOFXIj0U
tjEg35lMBOtpgVlwPyNEaw4dkqGB5RlfpJQC3tQZ1jEPCh5oh/pZo4iE25G6B0QDYM3BtMBoERIA
6VZBndm/QM6+0GeRVg90b+5VVpCLThuQRA97HoqfMMSm+jMt2y2lWClIbE6DH2yvRAEEQlkQk8GY
hPeAX1/441zUAr1yv4oTRmft4dHpcLS9tXv1/OT4/t2vz073p7ODTE/9kqKdD6EDUlDQRD4djvvj
4VC56fnZ5MHdiX+A9z96x+8S9/fv7e1d2btypz+6UpNSQX58eHZ69EWW9bJilOVl1le33rgyGvX8
zX/4i1+WRe/g8b2H33xaLerN3Zu90ZhN3JAJYMR8NveDwT8XSWIQhi4dTjsBEqhpHz96pIzd2dnN
qLZCzaf+bo2P/7Pp+eGTp/6h5iSfQqvs6dnpcGOjPxr5N31+dnp48OjJ44f7+4/8Q125en00HPvo
5BpeAaiyws7n9o3bN6/sXSVTOx+IyrI/GMxnc3Lh9v2MuiXnowdpqBCTXqnTJ5/f+/wfbt35q6s3
f/nV3c+2t/zXbbLSRUbmhEYSFW1TTc5O7t67+9lnf7h//+GknQ2Gg73tbd3Uxtb+t06Pp8YWHxTD
PdJ94NoFZVoSOTOWrB2Y2mSM5K2RYWNUkJJbYuVH/86x+EU/NjRkAObz7/HQj1xjHEDAjdVSJMV4
JH86yPaa5KwDeJEzBDgNQWPHCHIP30EjPluGvBCxAeN8D6cW+O9NUAjhPLEwEgyQbUL52fOaAhKt
QRxAqPiMs2KbvcFscn769YO9O7fVoK8ra2TuNOHg0AjrpWmiApLET64GyI2ozGWaqcQ01/KWLQEj
+UbOCyy7RPEh1Gqk+z3F0nYUP/3urOnWccQ9cYaXdd+xszHiTLevhjGs2JYYrOPxMCgFW6GdUADH
MY3DoOSrdJDOF6mfpXMiNgZL59N4rsQvyw6Zg7Zk+5BI0yb6qeD8q+KeEAfeEAADD0Y5K/JukgQ1
KgiEJJXD+tlgwmVo0UsxoC/RlbkULbnMEO5b4k3PcENcFVpXWl9IIL2Gty5HHl8hkP3q7lI/L/Ox
+o9+Fih62Qh9BtK7Fhy+rCMvdKpuq9cSHC9KxXd/Qkkg9yN7mGffzyspAeGccBTTVDpxDFtPUV57
E0Ihu9DOC95uV2ahAw4XS1a7CwXLDlHxBHPQRmQ8GZQuobbp1Ccn5pBTzetYmoSWbeJlzITHi+3Y
ZSJP146VbLlwt01AWMKWYrUIyQaJ1QT7Dg7I0K+M8l5EYLOBF8DCXpmJupn+/MnIMhBq2avFSltQ
9lDhBfBaDrRNV9WOC7+NGwyHVFrZtBHbgggy4b+Bc0dHXNUJNXYCtUGGJcor+/1lCW1oNgAkDKeJ
nLsGwpoRi7+kHUKo0Y5mLdE+Y1Iovgb9DR+Ppd9pOyDMSnm4f8AFW3KTD+GcydQO6qtOZDoIxKGL
rPQ7ciZhacA62DLWi7ooSX+jbR2dqOgMr9ishQ21ULLNEEBGZ/hO6SKI0nTqNDIi6ORLjFhqh09H
kIHTFz4VKL0ChuJwyLfBE44Vg5krx1KktI9vclZDBrFOzP0YPQE1GDIUgVTYyCARBlNwn4MFCvdm
cvMtb4C5Zb5oGZPFuQJlkrYVwY0gUEC/wxZrUbJA4oxoIDDoDAO3+BOTcn94ZuZlUc0Xvh0Gr0Vs
XQDuVFGkxY1lLEFbdJNIqdiZYZBILbnkD4AV0rfTSYPtocBgdZ2TdiKbFPgpMbxIdMImyHYJCQu9
XdZQ7rJczB6DFVuOCSvMF05oBTdIE9XkIacYxXaiADrAYuDRfqbAG01EbIG3Kofuje1AmQfKG3j1
mCxoh5w5hf9oBGbiCdW0sBYkNUaYvDWUGytbCECz2HrkCEOYOK4C3cGJvqHBALCJKyC6ljjCrNvb
Ob8HFRcR6E8uAm4lTCKXlM4IN5yLG2L8hA51WsKCRYSVtxkIosFupUxZtzyvQ/xkL1NRW4Juo0u9
Q8UxEl9K1gWmwy7xXHn8eHwuEckRxzMcMqE4P+gPGupoOXsHyYLwFQCLOeC0QWcchcMxe6GINliP
Rr26tk3j3ykrArcKBkv+VYLzzgpIOSO5Ej9DOwx5w/2Li1oiCVqroFyEjwe3wCKG3yhGpGM8z5CV
JH0M8gOoGF6HCQGoykyvhotsJrLarK+tIc6gAp9U+mcwaOq0f9ql/knccROhIVR8ZyHnkbEpLukX
saioYqULeueaJS/wpfDIwsuNleMhhjRxhvon5jijWGtESzzXJlVvT6N3Gq/SdcE/OqQjCOfpFpoM
KTcQnMHbrReVYbGdOsZhWRdEiznmaVQQAy3yLGHc1zDBWywWeSZuigjIaRzmQu9gEghzVI66FH75
dxBVBAjGbgS1NSY8KaTJgIO4ZIZSNjHWqXRSP9iniYIHL1Sxn5kVaLqNKO8JIeMd+xmjF1GXACgo
kzDb2U8DzhRyg4DgebIE7j+lzKvFgjMcnMh3KtjzEoGAngu4W1MHN0hrw7wW79AQPyvOTEhHhXXK
ikVhjQckyz5U3dXzxrVn51P/iq7fuHN0eHx+dnz1yrbpl81i4eeba5vDw4PecLx95UbNw7PMe7aa
fvn5Z0+fnGxv37rz3jv9kTt9+k1/uF0Oty1XnEzPT2w9qRanzelprbLNa7dG21f9q82V8c1mflHr
l/XZwcHjB1t713vjbVK49Xs8Qsto5+bH86DsHT556rt799oVH+fqWfX40SM/9fauXfPvnh0O9fnJ
mXF1ORg+OTyaTRc3r14p8+zpk8f7Tx9vDYbkFTgc3rh2bXZycv/evfHe7o07bz19uN/PXL8ge2rT
Gw6Gm2enp/sPHx4dP1rMeV+XLY5Oquks+2/+/pM3br9N/oN+M5aT4EY1nfcHA9+hNSOuGadVWr/t
mrnp0d17n//fg3z0wSf/S+uK/++//Kf33rtz49a7fqgRKszkX2EIU2K7ahs/h5qHj/b/67/858XZ
hIFV/2rbQhX9pr+VbX3QTny8zBtb5U1lVNmwHJyudQTtYHoR6sSMbmX/7zo0i4a6S2uehGqjovWf
uqQKNn5ALRvcXTjw2IiuoT5Ah3NQwLWhdt1waIveklrjwploUWjDWiyU2SBKoMmJx/+LFn5HjShE
BZ6cfhz7AT/1m67B+M5/93fuzg1K1Mj+3AXRfwVRL9l/qiQSZqaa135QsdWrHBxq0cRX4ivA2WhR
bWJzhRW78kCCtrwfpjpFk1E1Gtbx7jwoNbXdOS7G4XDEk01dRwgI+wrTleRGLaPwy0m1LnYUwfRC
BLhWzolJO0vn03BwBnUpi3pfiHvpDlMOwsxswEZdsGbxy4Mmvgu5OisbYDD3nUuqidc4bL8g2rDm
Jz9WrHblxlZgjEiCRo5h3e+7F2n2zw4EdM+VcHFrAaTvu9+0ftEBG+uvXvD+f6DhGgDoixIz7hJN
movCBWuVjp8L6epL/nPli9w6DeWXyi24ddLGa2WO9bovXSu+o+IEfg0ov+yNvuK0wA+RgdAvPMBW
PxJg36WL5ai0Mq4ufbII+8aq/yjACrGLUEIlW5BUQ0OlNU0XAeVEP2t1o9D9p4q/kH5RuJ9Oomvt
/QQyqcZJVS8ntONGJMIoaXma6Bso2aJFoTFxqQrcPS6NF0kQ8NeotBlwRqfCmQVbpxw8QXHXUS7h
7hUR9g3uhTlzoYQjuaDaUn/aKGbTKXGW+SQWoRZwGSwTQhXUmfMcEHOU8ojsOfEhXMwJ8uZ2cAyO
WBs4gPECH8fFnOU+/FdWddXjim9gHHzitYwKsWNS8uwqiK7i21kCMgPrx7EmKc7ArHKbocODXK+8
044iF9SZqWKXS79ZVNQxv0+zW6D/LlENTknHgtK2IPHBHcUA5Wc0x4lJGpuraC3aHZHRtjJuV9sJ
6EnHEYt5FKUCkJcwcJNTPVCYOEjAAYwJp8CYVulPXPD2CrQL06JuIIBTBqgQP6BQWeEuBQ36FvXm
wobLgm8VDvOC2TXd/XBBPFH2UAFQs8cgcOSojhehH0JguUwB3w7KHnArmVaM1OhgNEpzkCY4n2MS
QNkKrbVNUKosRbsSkdMumMBaxim3crCJpywbtAJxqomnEWbh4YJLK/C+hGMuSJNgJaD+Kek9IF8Z
m7Ph5lsQ9CBVC0pju+a5JKap6E2vAKoysZ04gCmcLZaJ/O1y/wS4F2LnhbeAEhZGvgqyVBVH+4b/
4Ma0aFC6qOIanyuCXBFpikLJkOtt+XfCT1waz0NijzVSmPZLM4LnNVixRZ7Flxufq13W6A/K/sJV
595VYnakyH3Otr5bzMV2Yi1LhPuDxiVqfdjpicmgqHxmNNwsxfPwviyXsPgHt6G0GTA0s87ZvZJw
WzDsFLsOZmk7afohxr0ufnI7nNhiU75GM1Dp6oodqHDy7wwPup+sa8fGkiHWqadDLgnoS8WJzcKQ
wAUUP7VcSLwSAKJVoODzkIT+g+PYiBEV5IxN0BHu4h432KCGAHGYuoWwR6IqK3rAXGN+hXioYkyT
eR0GSYwPkZSNCM8k6EVMfManWMnsikAnFPD5DiWJ5SRD7Ntkpal+A32VoJclxsIQm2Z9+SwMfmbu
izy9Yv9J0nbIM8qtcv174qNlWX04S+NnGvcEBId5bMgm2tYGjS/rQlRBeLFtE0TP2zTurTxy1DaN
yfWg1eYiVN1lo2MpTFhfgiZSl/iP+I4SGy4nguwseIWIka4LRhMURmgXLwege7cs+q8gw7qyLoCm
zQsW81OXsr/oQ1He4G2V9E+bJhodxLgRWtH5uGDKv+HyG4LFq2rq+1jzFNbNbNFkj59O7tz5wD/G
4cGT8dZmfzxULSmytKpRs/NmckagWj7Mexuc4Vb1fPL155+aon/nvY/8mDrdv1eUw8HOldqpgm7K
v9DCVu3k6aP54niQm2L7irJmUI7bgd8XNZk1bTWdLCaj4VameypXDST06mp6erKom71r1xfzav/p
/pu3b/sXd3J8XM+n86re3t0Zb24qEC35bZ4d7ftHKsveo0ePDw+Orl69dvP69fPzaT4cunpeT88m
56dn07NP//Dvvb4eD3sb/W3/pP3eZlURgXRRz54cPHj86L5/2vHYv46qbnrnc7e1u/O3f/8fjM7t
lLwKy/G4tVXjQ2DuR0ilVOkwqylcqf17/3L/wW9yM/7FR/+T3hz8+p//JSvKDz/6mDIHfi9XsvK9
ypiyyruepqmr+b1vvvntb3/79OigzNxg1F/M5qfzxW6x9aEaXm9mZ1IMmlpv0f8XVvT6MAAYuwom
5iqo48WTnahdQG5Pd85E+oLmbHD9WMUEuwa7M7hL4BYTxdGg3xw8Bg3qtESIQYnjhFILk6M4QPiw
5GJIS1HupPJMA7w2Im5F/ct0aIg6OJi40eAmu14f633E7+t87ufa7vjdv//V+fUrfVYF9G2WOmsz
tajroZ+MwUGkW8cNS7RnEhPSo1nwFFm7LlDKkPjdtJ1WuGBt5/XnQUkOLR/rkL1ee7677DwYF5qV
01z68ZV21p4Hwyk17gOXjpkXz4m4WHdevsRD61ue2b83/uoPDtTKQILoTTJd8CZsVueN70ZDKW7r
/89SzsIfr1z2mlv6488fvAAupC9v5xkebyso2mXubW6ddZxaB42u3I+7HFNdgnyz//1/+1+fJy+i
n/fAF2UQXoTcrp73kbViHN+CG6+f9+/L/ko9Q3AH6/HFPy8Z0PTz1F5e5Im6KpMX/7OOmr/+Iimo
Wv35t4nysUTku/3z8s/7/a1Bz9J8Clt8KL060HasS5nXK+Nq/R8j2FaH+KRoxUrJdpAWWQpnoQiJ
Nuxd7ZVYn9lQ2ZS0E+uhAqk5tr/ufvSz7yee223yKfyO8ExDaXlmsnQbxDuhDIWxQo1kSELQioDL
lFzjiYNT2wggEp88vbGAcTipN7dSCN9CNpdUcXW4WxMO4UYUTmAJWJbEZVgs+oOBZelkwNCxLrsR
2VM2LQzSGaHCugqSF1TW7Q+389ms36Mqft9O2euR8ChRsKWdkj/VtE0iCSKmhT0m1jWJxkiPKRUV
k8T1Ba9C8DpjLbmAC8zkVaK+mom4R9HpYqOjUop6FmUrAzWYQXxoa2hWBWhZXJJ+HK38dMB2RWcj
E45b/AngDyuehyZ6qlBddu5Y2yEM17Ybt9GLr2uH7yx93SlwGfCCZLyFdrK8E7gQmIAH5xIUtZz4
0cFrDlqiGKtZqH9P7wdk/GAmbnQopsZRCqKBbSudGUxsclC5URBtQs+H99WyhgA/TtijBC62aPgI
6MxiNSIbnaDGCfMaBbBy2LBS0h5LIGPl+Go/R0pOmloIWu0Ms3I/xwBoA9zpluBOoxPkHbofkU8n
XSdSD1G6p1OliC9ahqvIR5ScSxKTwBapDKQcuH/oxTHSjeJT2IvFF10IBdtG2Jc41CEWxe6NxOSW
Mwpg4rAqqIlwm2VCE7XDUDVKK1wow0cnoA/RM5IyQd13vJ9CxFhQq8HBTcwGAbwaMSYiUljkoWd5
uBDVaQYEecAUXdgshVVt1s8v9ppzFh5xGea1yQpkLGzajnRUSeaQ8jhJHCbvO2mHvEPp1M/SU9bG
OMMP2LVTRkJlBLihrECiI47bwf1AwspGHf+lHlsJm3JBg4EqQCw6LLcM6Wa5mBayIj/FYXI1gPPt
pe3YkI8g5qjlshvfjo7tOPaeJfKyFvTZXIgPVJLcQlOIw13W8jINGrqquMgGbrQdJZxUPvLl+Cnt
wGQSFr+IwzpreWwg8Ajug2VO69RML8Q9ovQGDwMWq4kJy6Xu5eUyzmJWF62CQFATFoiWsWvfjarX
72ehQggJkrI/4HWKvgtkc4KhKe5ViXmXxBCMBNt5ITTs1iAqOnFDItqmIVpejFe8jtOLzrOoMMZ1
YIDOhVCMGUErRZ6tWV/SQRslLKA5FuajSI1xxGhjSgkX0pnB6YsVqilHpZCEDiIbAHfwEwQTlq/J
m7YJqhry3tnnWUdEOCggiVFcJmVS1mDnBh6ln2J+qtIvl+3yp2I7RdeOUWF9CVpAugtcTYs567uD
LCXKHhkwMNuaawsU64o1hqaSvnd//9qNN8ab45Pj4/HGsDfsU4puQX9N26HJ5OTwqDcY9gajal71
+iXg+X6v3Lt6NS9652enzXy6sb3rTF7NF+dnR2VGer6Uv7Dt6eR80O/3xjtNVfkxostBrt3s+MBv
AQbDLdssnj6+X+T9ovQLbmPa4nxGroN+hM9n083x2PfA2fFRs1js3byxsbnZGw2gAtHA6JsDe1n0
it7AP/g3d+8+fHR/NOyzlUZ7erL/6ae/+ezz3x8cn7Y2Gwx2jBpVzbTwm7Esn1fzs3P/ZPuP9h8c
Hh0URcZVNEC2/Vvt7ezu9nr96fSsN+j7l+NIpcm/soUxZbNoDfWl4XVGDfx9lhs33/q4GG9/+em/
+an89jvvln3qfB8EZ+cTP8sX87PF/LzM1d2vv/z973/363/95z989u+L+aTsFaPRyO+uDqrFyG18
nI839GJhfYgQgBnnOs7H0SJlIL8h2hhSGMX9AEa06c508fwiP1HLxy+zdH4zUTVeK5Ha4KalQdO1
mhyBcANBtWPprNR9Y1Dxlt9wrCnBhXOoJzL4cq78Er1qKvPRcutBVxh/A0s7WjR9ENAUMmgmOlJY
93NncnS8c+NG1i8q25amqHlnk1PiyyBhyYt+mDUxqx1/IgcxlHpQpqVaiTMsK0TWrM6wRyutm3AN
jOTllfMgir3UssY0pCounstkE7XuPIibXyGOxL+6eE687DwYkuJdGiH+ztpzIsJUPGAqUfC3ibSF
fgGg6VvgxpfgBi/7z0uDC2twGL0OllHr4Bed6jpLSibMPl7oi0pXpd8H6LJhkocf9f6EZXWsHXh5
GOQFxa31y0Mrz5A9eSmN3RcFzV4G4dHPw3xeHDJ91n++GFSVojrmcrxLXy6jrNb9wrN/+IxXf5mA
zDMM53RkQJ+9Tju8Qg7uhUSF+9Yx8fvlBLsXcON8vjfrT4Z5/eO5T+e+TZY0fuoFL9SS95eOf+su
VibFJGr3Q6U6j+vIsFPBJE1MJNLffPZtBE9CUQtdprJeuiFYeWUxz4/TkUOxZ2AFAvpJSs6RWrdp
IbBb3lFJO8Fdp6vQD1ynpNbVn7i6UjicJHPhP7qC2/EXJVx6Ag4SQQoQVA2bh+CeSfqTIAmoWOSM
FTZwbwNBiU1N6Aiikgr07jTOip+K/WrKCDqXpRxx/W2w3qK0w4AaCwW0OHI3zOoCdsnMEaLIlIOB
79wF62JzwawVJT5s462Ly13C4BZ3RwiPhvL8pUGy4kaSjDe9UjkelTcuFBZctgBLaefadiJsmqaC
Lo6odPyn7WQJGdCtjiu1cr1SZ9D1c0DVmUydBV8dLResmRul250ogWCUWhOfywiDVVwQg+6nCvaJ
oQjRQrLQxnbEm6vrnxq6rlG4I5B8M/5SqAc0ddWVe4f2wdfmdjIlijR0OmJND51E16BSJHFGr4SX
zhUnIvjLgi0pxKwS9RKVKPbEi7Utu4DCCEeYxz/I1PD+csu0HSW2tCZGLqFPKdfNR1SgCwTWiDlP
QtURLiFM5wMMjTfFJRE58J2M74fLC3J2eJPHUTplizMREponxK6NIift0nMxSTgPWqvPmyM6hD6D
Co+U+2w7kri+UGcWl4PVn0NoJYmfNiophfoAlVKlopVlbCfe1do4HHSlVxamLqrE9SXwtS0rBvh+
7mpZVuJ50EfWQS7cJh+P6wKkVxqAfda2KdR4WTsx7uGojEeOurfiEkn5A7j1cn3JsmIGNKPic8UG
oabt47PvkLJcWV/SdiQdCMn1tetv7PAgy24jvz5xtRVzyAzp28AojE0Fxr2QdmOMho4EUh1cHCMw
Sq/sy6rEdHgIiTjWBCeAGxVLnJ5pE8ozYW8ckKPQEIa6xATnkqoU0U6BTiiqUlCmsBr3gsFAN/Fj
HOaJtrYYOclGryicmGRadVHIXd5OGsHiZiZuxuKS123bJIYrLCKBBJAHF00V1xcJLzHOSHGYhSA1
et6GMpG4LkCRBknoFZddERvhsCnVG6iAEe8vaSeud1ms9YHyANlgEgZFRWa2pqL5pmLtmvbR49Px
5tb1m7erRVUtpuOtjWo2PTg6HuS9wc5mXpZZa0+PDv3A39rZnZxOCI0tesQbbStNSU11+GS/b+zG
lRt+JNaL2fz81PfWcHO7ILsL0iJwi2mje/X0iHgCw6v1fPr43mc3b72jc3PwZH/c7w/GI90b+jgx
OTq2md7Y2mrDgD949Ghyfnr7xg09HnOfayvhjp03mRM7PZtUPNTv3f/695/+pm1mV67sTCfnbWOr
2o+9vOxvXr91+92372yMho/3v97c3KyqZjGvZrNZUy/8xD08ejI5Pbqyt+GnzKLOG9c/OZ9evXr1
r/7yr3s93euP/Hj0q3HTTmy7GPR27939dLS1vbN7xS8wWQjq/n+ff/H57Pjo/Q8+7I83on5FUy2O
j47nM//4vbPJ9De//vXh4ZF/oeNRbzwaTqtqmJmz1neSfdcO3s17rl1MTZuHYYeaBRGz0J15oLZs
7+fcZcdNGdUXdkrp71+cI+5lDj8QHNQdRbo7Srmls0foIP4tSxxyMiJhe2iVJV6HhEujRoMVP+Bc
qBx8/GRFhpiJNfmCSBbKtK5nVcmaNpVth2/d2vvkZ8Xedlu5ioxJSGeuqiuR5BKJxS4CQHwarOT0
/JWWNi7vh826fXVs8LKa9bj7Sl3fVfKflx30liCLCwc6t9xs+nG19pefcVB9xgH2u5+XXxXz9Af6
3rWyAvol+NyGmfpsv0hS6lRhhwGvs6K2LN2DzURGcby2+UvXkL+o9MQPhXepn8j9vBoC/TNwkp80
imrU6z/f84j6adyXfp6guH6Rhp59rV+M962/n97T3/M/lwaOWBmtxVLj27nxOq2jobSO7YRSi1B4
FosvtLpAsnbhUyb9uIvqaWGjE6G9zsmHOQGwvQ9noVg9F/cZNrRjlUrb0cLL68573YE/GlC7xMAh
FMWrQMCUUMtJcgKDOvS5FU925velHozCb401brDjQMus25CBiZnnRcqrAmkueliLziPrFMhBFGTh
UFsHrVUbSr/bgGIL9xkQs3hPV2BxgnAdqYjkfsN+fakuQWwHhd6K66DzcD+oN6wZdLYsTgqKHBHQ
WFlzhe7tAhc7PBdB3mCrQRGFPA+pTrMCSY03yjCU4+pEx5kDLUoOudB1WyZtRJs+GhrMZaFPc6+3
8cVFliV3mtXLSheBPVfH+mMaVEYFpTg5BEQyRXrgX0GFwvuK41lHnxMV6jLX6tKs3A9QmGSCdE+R
HACAorq0ZRpaJlRQAn1mq3ElAiAJoJaC19yKoAOg2cb7ATnRkEsV65aaoCeYwQMKuCpEDuVgw8hF
JxiaKIqAbsOsxwxZHDTIWZwC9lOlH5OkvZrBPQzaIEwY9IOfKI0sd0vva9nGRAe5FRuLLVbQ4RR9
TiJAnKErskImPfPEk5oLR9kA3HSvAySjFF0Fi9lZqQ4WN5swxYKCB3hOiT4M4gzAF9E/ZfdOa1UY
APLKQgJAcOTkno2OACXNIkFzYD9I90kERroV0iQoWcTBFFx+wR6eBUM6mu2LCD/iA63DW2gb1pfP
y1RmLtYZIEQjiZCMcBfjcOifgm+nTSQ4VrJ3KOsUTJUnOIBx6CZxHGZ7sahcFPX3gT7HOMzB3K60
A7HKcD/CdCZdbLDFA2k0ErWAF7P5UuTegZdHqNOyokh3P0k8b5hlZsD2JVzCQSsiPiC1DH8k5ouh
2qbLSq5vhyU4+DZcsL10XDSd1gPZJLsJT93VbBl/3ARXJyP9Y0Fki9IiIZ7D83OpHYlX6GeeGaw6
DujIyQsNczCODZNmW2M8h3RyCwdTvuCFQPsLHtckPEoBh5dy0rAgIX6aMlTd1RLgTl6d5FRcUv4M
6LNUl+co8cFsSpO+uSRiWyOKIo1J4hXK6EN9gEjhc/GHZIhlmEmZTt7JbUVXWybm83Iiy4FFPA+H
VoxsZGJckC5duy7Egh4Q9FLtl9COSJnHBQuDEwsNQgW+CLOSdbq7eeqgViPLH0VhtjHkScclR6DV
x/shmAHKG5zlQtzLmR4OoCgAXoI+ozwF1KmGq0Ayfk2oB2qCTAfSA8i+YD+GezZRe4o3dSYk7ZTA
bQqP4UjypfFrRlsvFCs8HR+fbe9du37r9nyxmFXT8eZG699KVd+4dn1zc2OxmJNidZZt7l0bbW7P
ZzNDAmYLkpDmBY/kcRuSVt/Y2raaFqbeoLe1tekfLiNnRdeydZwuh1SjQVvCuR8a88lkOj/Pe73Z
fLaze3U42jo5OW7Je1DnZeabqmZzqn1Q7vjw4NHjhxtbm9l4yFVTxuK5LO1s/IIxPZs0VO7Wz7Ki
3x9ub+34a3/P55PTfm/curw32L5+851P/ubvPvnkr8fjft1M37zz0ebm9d2da9eu3Hj3zvsf/+JX
P/voL//i/V9cvXI9z4da+31gxoNNn56en54c92jisFNtQcz0wXBH2UUz3y9MVi0mTx/fb6tFO5su
Tp7+2z/+5yd3f//Oe3/RH2+K3x/tRf1CU165cePmjbd2d6/vbF/76KO/2tm7ZkyuTXE+m/spfDar
i6b4wAxvk1Ju7Vrdy6yPMv6B/YY10zDchVySjhrQ4vsXjQFZlpdJxPIP6/6YxGAwckKTutWMpNk0
b2jFoJDErY3/J17Ea/mJ/NsoE3nQaM0wGm86xiivnXKI0PxBgwIn5TfZubC4lV9OWjYPIU60H1TE
jxYvRQfDRH4QJ88hz1bUrk9DkL7CFhmR+TPTK7LZvQdHv//cnU9bdi1UjbJNmxG/Xi+lcF3ipiEn
IxdPJUb2eznvG9t0H6vD7jdsjKPisUqmHYcH5zrn+WV9DJw907xm3A/Ei7AfE76BsHPDSTNaAUFe
pTsnajknrjufLkHkeomt61bPrfKl7uXPy9/v+f2FkRT9vJ/rZ4En+oVhlUv+tCR6rv1xtCEXV+q+
vHF+0Pr1pipUnZP6hiuoSlefz/PWvQbmXv/5UcCQrxnQ3wfj+FXqHOvvcjvfQgvp+41Nr46I/NO4
zwt7gsjve7mMYvh4MO/ivUlETHBGNSJeEZ2sVkS+UrGwVMPrYjs4ifGFArM4aukK/S2UgF1sB7ex
2k785YQsqcJZUQhlvPfSYAqrUHsVbkzhubrSeChmwMndBUc1ARIcOFCwh1rWRFPR6QuCG8IlFIkJ
OSpbsdnBBXkt+aNYzpXeYlStQUzO4elHpdZ+L98wNVi4xmKKnWVBNJNVQQnk9b8s0qihLJfdspgv
5v/KggKmIoca8HFkXjOgXLOUB4mENDX4R4yMiI9Wia9YLtlWorORRwY3WG9FWfrvYtYG8W1rpm+w
iSL9Mjh3eHYAfDjMSy05H+/DYKBTLb9/drlrNR8DO/syyMsGLzITS9GX2iEVbGqHGGAwV2m11JIL
KBl1qHW00o4l5Mn9tAlhFhiQAHMr8yipGUQ7GZsNNii5BXN2RcIl0aJJmJ4QMTBaQGduR2ALLfWJ
HeUZ8yILWqJSA85UyjB5IeWRCrNGsqRinAk2ZS6wmCEogcpxFZ4LduR1QLEjebMOXP6OOQj5CDAo
jbjbdQxl0j7IRCiWpGkqHE5bKHcz9i1KoDAONTqFDjvruSDAnZraQct7icQXLgzM3Y1gmipwjeMr
ECxe1CeEqpwoJudsLWhNMGPMjCg4x34G3VsH+qRKRKJFeaPlOBMEhV1ArkXuNjAQuxjCB2xBbaJk
QeDkhjssoZ1iwv0YkVxcmmsqKMMyJNuiW3BYxXNluYmGfkjtQBLEaL2C8qcS1cINJ3Q1CyF6/fzC
NHRhXrswHwGxBWpwEG4G6bINpo5JwtKyV9Iz2gkKSAyzOluIGEt0Ogp5C5pzHGdowtokzrjlduR+
ukxhp4GQs76Q4m4mL1OTc5yBZgVJZzTwIWw4njPa26xIKCy3Q8/F2kFO2iHETLNGRAnKM7sXCvoc
4lWW1CKw0Cf3D4Py1iX3c3k7kIYwafxEO75PWPNEnitIpgcZa86b0sf92mGytXGYRB6MIKoy+MMs
6LjqlECFEWsLCm3NxgBJnDGxNCc6a9VQf4JCFNS96xoFPS0+tTZe8S8LY1p6Q4TRl1JZEKINUQU6
yyxVUQcZVnJZCDEz63wX+AL1rF38FC0auR+T3A/mWgIZq6T4wwZ3UJtYQSJbIL6I6F6OjXVaih71
gjTLpuScAky2ZwqOglC45hqUxoQQDX40uw5q/JUYc+HbjY4BRwrqi6JeLOAi0IjcDbsOLsdhqEVz
ZqKNyk5RQ0k0puMdMrOexIjbGnI/tK+p5yYrzs8XdaOuv/m2v8OTo6ONrQ0/eKbn0wErVCjbVNa/
4p5WmbLkZTc7O5wdPxlt7g52r9VWF36pmU/JDDArizJf+ClurLaVv6P5rCp7A5VntfLzxxQsF378
4LPazq6+8bPJ0XHdnGxdv72YmWGvePLg67I33rp2bVFXvbxwVTtfLAajweT89PDocGt7a3N7i6ti
CnqPyF7z3CF557Oz62/caugj9WjQn81m33zzB+UW167tDgc3vvz6q9Hmxmg82tvb9i1MT89IcL8t
6ZC9mPkF22+rfFibz84fPb4/nU5aS050s6qZ13rR+MdW77935/2372R90v1oCLv33dIePfq3Zjq5
+vZfnZ4c+BizMdp5cPfr46O7JydHP/v5J7u33osHFt70SsoEXJT5bPq73/3un//lH5u23tgY5EbN
p02/GL/fZnuqsexAql1DfS6IIWc9QmEQp7HM6sEkEF2eTeFzq6U4F36Oqaqff77TLsXiEpKvSjSr
05R3WroR2NB+qDY+kvtV0k9wXlSAOxrWf9bAdOW4xPrg3fNSU3mt/UxbkMASTyYfgSnouzzTc613
P/nl6KP3aqfKhu0AS+PqNq04iVyQVor8OsyXQBjbRnIA4nmosYDHibXpukAaVi4Ipq2u1/GsFDhD
LmadUYHK99Ody9LzYNw/YJ/DISU1nRYx+rXnxIv76tThMOXIL3sVrp5bk331C56XX45J+n0zCP9Y
30salWEypOZJfpRm7Gg091Hy5Fwdz8r+cPDWjbZXfPuv/dYK298Ojvpzsj/UP8Anfkx/8tdA8vcx
VPQrQUj1y83TP73R+WId5C5YUz7DNnO1lHjdzyW1+6pgcg2cCIlcqVfSl+PP+lntJAXjLlKPY4I6
MJddt21L+D0hmR2cH+RHLpavqbS0SgeiM4BgaOmGamXWwltuR4XTyEqBmA4ycXHnwWQfJh7SUVAe
h0iK0mCoXIvvAlxmkGtsV4FO5+HO9w98RK07UjbLRsfTnQrge0TzU/SZUAY+77E+spzGiZPLJy6A
vCq4INKptWmjIGYJnzFSuojocwaEmt2PiMQKnNQfOMoe8ZLECZBlRgtifvkvxbmauUuBu5cJIkww
AS5MQP1ILZokOPzRi+Fj1n3GGZ7vRwSyg/IGEbcZXODTb8McYTFFIX7lolqQfrR/ZJbgwG6+KHq8
lVGMiDl2xCKH9Sacxuu6Cef8hlUBjaQnWJyADXDizFoVTACXMLX2hqIlDz9RAMRcgB6g6ozUVwrz
NX+7VKAz8iV2l4Hwp0IaQ2ZfnDUY/1HJN7bDFwAOGhXIrZDOQC2AW9bykPlIfEF6ci5AFvRZBywg
2OboxBhewdzMBPlg7P5BzYuoemp9HiVKOksfCArrDu11geymWCDG5AGFIfi4gekW0+iAsDD5NOOq
dtsZuCmrI7dE0HAm3+VMaWQlmYIkCf1A4mRMRCJilOu6xa1SoZk0t2LFntZYiOtgiB2RoQNm05K4
R/C7iZGH0bGclaCjvxlyNla+tA0V6MDKUx6OSu7QggPI8Co+HtqxcUkxQcs7wv1SOA9YX0zMBH3m
+4HqK8PijNISamzZvZCZTuCzW34KCODgbRKs4HRR9v3d+E4peyRi0DYkNuxHkAT8GM+dEEWVc4kl
WuxnBw61mARS/wgMvXZ+SWWDknNumI90dEzRXjYXYtFioUnHMaBDNkgn7aiknRZc7JV2OjsjrMYa
NoiOnxWC3qiQUCzwrl26LiTtIJ4bgVkbnUpeMIM7Pg75K5JJTwvt41ATI0lEtjps1rVjmHHMbqsO
waQl9FA0lCWNgXHI96NW4lW051UxfjodDL20DXirb4oUPAJZGGL9Ea1I4l5GjEETq8ddYMy5OACg
IcN5LxOid8aGB02gRUveFEYI/hXQipZjgLXs3Uq/VpSQ6dB5XhK+yWGBKM+NrHc1MqkSEgkZabiS
IPoT0HOFnCjbCRDyEFBj+niMV5AmF7HywHeGsgTnGDpFiGBgFeMnoc+oe0BJe4DPOOQpBGbHpGNZ
qUJpiw3rQozDsOkzrPSiBaOKAJdV0u0hcIp3YleIICKn4Lrz90bAKE4MDWCaawIKcr/AxNZiV5jx
LoIFrsO6CdtAp0Iy3jG7nLoGmj9CbLRCqJYQkZF7cPQm1XAdbIlDXSBJxoGU23Gchw5JxFAPp0Mk
78wYrYjPii4Q6kRa6r35op7O6ttvvus/NJ9NfK/k9Gi63x/OJudHhwe377xd5r772sVkpvNe2S/q
Zn56clD0RwMud/AveHZ+7O97c+eq//7C77Bsc/D0ydbu1f5wLLWGROClWvSmmp6fPNVlwSnFerRx
xT9ff1i2i2o0HOQ8bouCnP3OJ9MeOTC35+fnV65eG4yGAJyNyF6r2P8+6u4UO7z1q3slRXI//q9f
v6ls1e+Xv//8d6PR5lt33lzMFkf7B/1e7ndsi0U93hpPTg+f7N8fDUejwXh6vrDOj3y/c+Pcuabd
n+84GPbRZPE9X50p06NtmGsO9j9/sv/V+2/+zdT30eHTd97/WJly9/qtzWsj/7hbWzebBrtlylby
mJYUaVPNf/2bX3/x1RdP9o/6A311dyszejqZ5NnwPZff9E1THHXk0uEM5TqDuR/vv3SoDXAxjPOK
FDYeUZB3rdNVeqbqpK0CJ0aruBtfYckkO5pE4iGc0iIDVwVFcodXbrHWOBG+BRM3ioFoCu4CMXN4
cSDqCqNYbAajw6IODg0KzAkXZDRKenjjCLzmrKxhe1e/YNveop3eezR8+7YuS1LI8Z1fB0mTZZ03
a12iZRwfGTsTw+cOE7bB0LJv+OOBAS374fgSuvU6ntpcLEGTr6MPhFx4zPqrCyWqAbEP+yu7JDEX
a2RVwPRXz4mXnU9dPH2HHYGLCiHrz60Xz8vuWefl56Mn7gJccBl6cNlHfgI8SNqE8J4KNs+6blp/
fJ3PyXv1ybF7ejq7/6Rq2+1ffTx873pNO/7vABjpHwLR+rNAsP7sHzj/M3zDPxQDV3/fLN2f5AS4
4If8ne/z2fro6nkem+tb06+KxR6OTEuuaJm5jGJ92bd28JCNVb0rGWyTMhYBFl/UgoxEm+iS3MLl
j9BVyPxF8zGkzXVHiAiVX8BuJAFOh6IsXqCdgPXgIjpO2K6+W/x5DJfuGogJRPWJQA5qkeEnl/PQ
jVH3mcmJrRhzoZa8oHMXCE064Bw6eNNHJw25nzy3AR1oGR5i/6sW1cH+lxaLqiCTQH+KmMMhZDEn
wWU2G6yBybpAhm0FzVHwXFKJAWDl2ykLw+ZLYi1YN70+GHZNr9f3R/BFVYmzXOyEwKGmduA6yO2Q
2eB8UbDReUWmhSUpOLcNKM+gm4FH2TGdg75nQciyrqoF3QbrfhSMF8DPkNABoNis+0G0Vuaky1m3
qrOCKwSrKvVpjOfzAIFafu057YSIiJcJQ8rZSIoM6tvtMgk6q+qKyXOOCfG0z28bfw8OLGT/PrOl
qnYwkU2CCtWhdLEyMn4wL+Q8TJW8bcL0tyq6hANcWL0fZnnrwLwWBplAjW1k6FvbVccTeN1AR1Xg
IZYWWbCLphw/OmIyCNFUCRzw3zwwownkbU1CTmSdlko0YZoavGbQfsGnZliOjia2I5IQKNYmyhuA
ofFcWV5UfmD7/y+LhsVP/AXh0UpHhF1aZooK5Kd9dOSPU104WPDsq9MSkpMLCxUcPRkNhHjZrGO4
ZK1tjJRTpDImljE+f7d1APtEyaEVSy4m1mWi3mOEm+mCvaS4zPuZ1emeB9gXeCKIP+hn8LsjQ1mF
JxVKkdaRXLkUHzjPBIiZZQ40CkTEC8h/yooEQ4iuOpoERncgF6y6GkQM/nrURhD/KEjiSH4ooNhk
XU5V893H/X30+336SSsjgavmuZ/TBYKPcG0L5JioSX5mxLgXLdQ4QaLWzi9aIFiIkh6L5qNCNUvq
CIcL4K0h4HAYz4SfBczYt5PMa8QHgyygwNn8wmI7jP/auDwF3Frx2yaRQ44zDvMpXReiYaNvxz9a
waEVupyI51w74oiEyqXYPkw57YIxknxXnseKExHiX9sOnZD942hLgYvCncX753Z0146sC52+fCQd
I+4x8dZoxM8m5w6Hdx2vgJIkQDtyP6YjzXXtkOkg60LhfSkqZIdOcsy/dskStvrsSiugu8NSpIXm
OiSTMzDN4lEZhegaqvSY+zrqURhd8YU//tJtBKkotjfw6+a8FL/chnNCKmpe29C98rqtayVrG8jU
IV51gSuIEUWuPRb0ULDFiW1Qy6NihrSDAMhhk8GqNk5YFG1QLoHjJ1+gHWRtu/eVGdxGJB4qSEgj
nndiKZ36CujqscMjVRk3z0LzbWAycokGW3NaE2zESI0jU0EShPW1jQnGAHRjFeNWOePsTvn40NQV
6Z/0e7CC0LJP67Ju3Amh/KJpYxZEwXXQf0qpsuz5dnwX9fp9/xMqbjD8ylxnAGtA5Y6rJCNHYFlS
nPavgNZ9WtEm59OsHGla4OxiNh/0+0EqwX7x9ee9nKLuYrY4fPKwzHqjrT2/nPh18/T0cOfaG0Ds
mmo+Ozsuh2MHUkRd7z/+5uTseLy9nau+3x+28xkR/nt9P2ZdO5tPTnfGb/rJPV9MxrvXyYhRWVP6
edB88eWnt+78cnNzz7/T4caYdhH1YmdvDwknXpayRF8Yj6byXsEjzY9wP7Tacc/PHXt6epIb/fDh
w9nk6Mb1a3ZRnR2fzM7O2kFvc2d7NBrZev7ll5/717u5uUWWmyZ7+vRBVui9K9snJ2fTxUITUk17
ar8HGw6GpsyPDx+dnRwN+37KuEf7D0bj6/nO1d//4z+MtrfYqFSNNsdW9fzh3Q9kQ+bVCxol/vUU
ua2ag8OD87Pzz7/47Jtv7vtnuXp1OBz026qppk0zt3d6/RvNghYFEvlo/eaDwHaqMItHEp0QOVmb
QqDkIIbg1hGcu+slprPTkZ4ZxLK0SiDgdaxRsSxkZoxb+o7E5qXDjFWG34hCWCvnOkGWFWNzjAvT
2234/x1nUVK+mEFii34/lEnxHTWKtkbImtQMXbd8uvC/NCiK2cHx/PGTwZ3blZ+DlhIJELuRVF+I
M3zCytKKgRgWkiwpJPuMPxQw7ySsdxrri4NCGG/8eN1XLjPdes0GEoHrI7lGdiUhMj7qDjVvX1ct
N+I+LbaDW408j3hUXHtOhIfzxfNpqI5VgR4UmAMG5oer51ad5PITF3HzHbCUF7GA0y+BgVzEdfRl
8+GHg2vEZdP3/qKuj0/q/aP5o6fTg6O+MwtHPJr+G9ff+OSj3o2rLbmzvgb9XgPWrxnQf5Lv3a2l
6KoLkvJrM28rjF23rpH19N4oObVOvn5NQu+PZcqnXzKZ+arg6pdvRr+K79OhNAlIKJcU8fEmcdJI
B0OUDlt9lQmeG3iC3E68CBVMMBMzl9C9GdsibUgNqp1mxg0Gg+BEShCfNooYkJ8BHeIiuZIPIXIA
y7hyGO2A7JPg0SKGGLYUhEAxgiDmY+BeBf1bsebIpLCrjVZjeSYnn6j2mLNAp/+OPBctDtmsBB4T
/R2XngEIxuNkSSG/Xa74RoOWSurycDCmC8Zt6YQ8n836g4E/pJH6KuO/DBjRlpdAAaKrKHglJXCD
AiyuIIvBXDBCewP6zEduKqwuC+Dajdxq0wZMCvohzM7mr6CDOsPQ/hCO0mbxM2Qfwl7ZIwS+CS5V
8X5YAISA6UYUPCzh7ISewPmEi2VZpsMpIVMTBD8vqSTWPztBLVRXC92PLGupaDoHp5uEPqmdhumh
mm+ZSwUJabQ4dUQ5FNI2ZI8vqSAGZY89GHHO59wA20j54YMSchnOJvU0U1oFl20oZrRyIXIuIsEB
+jMI8igwjIoZNICdKFS44N/NHw8V6JncD9JFUMzgysdWLxN44ULGmi0ucBLb5AI+UQ5fZFtBQuEe
nlNpcat1t30HPBrdt6DgIUZPyR49HA8Fa/avA0R7oQoG6YOu0h8QbcS/qgXE09kGkzQ96OO+N1Al
yhB+mzoBBq2Jzp4xM3hx6ENMOkzDWL8v2sqSfshgrrgSwaLpXBsmXYPx72T8M0mcZQpsl8YIHJ+Y
UUBRQsYlBC5VhAgK12KZmAHJjU6GQKAg04xXAEEJRJUYH6DgDDIgE5SQkAAPmoUFguUd0PCAT7U4
ktHxj9DVjO+Q4bY8vEotgDW/ys40LBG1hzaIDW6KbcjDOX7vnSYMR0j6CicFEII1U7wiJi/l2BzJ
n5LRqAUJGri2oGYX5xeTJfksa3PDvGQmztJjSrd0yJpNre1DeYGN0LbJpR3SrJD44ETYJD7OcjuU
s+lk00UHIEhnZBkRizXuJ20n2EV27cR8Hhm4UbTUdW1Za9p/nOIZQQmtX5ta/kmI51G5KOg4hXZc
bIfIbgXhbKTFQW7zvh0DtJB+p2DnvQjKh1kcpo9uQ5yhmI8FlsTYHbuQgcis0A5HsO5+kvgpQxHx
kxO6DZ0wpX+MZaK8HxeUp/TxHHPfR+8sr4DFw1+0yAEuELzOaC8V61AnilAGVlJaDubzXo/aIcda
Ts1WlJXMow2dTi4WsznWO2j1RH9OILnRdEtjFrAcaqc4pLt45X+Z45WlhYYlblou9M5YSMSwjgRG
spHyLHHnM1nHVU/8HsX9knrVJlbDCqXoLZjFCpJTnQIS/IQzyMKkhQLxgrEb2V8FRrABCwG5Q7lV
XpoRTLBDAN+c8ZZWBydVUXZClAOHlN52cKOFsn+OdQGKGZkFrb6gNZpp0QUKX7AuWGXD2qE5/dBB
+SqBofmijng04do5pamiRWHc5qG3Zd/FPGsricaaCeYkKTKbz+vW3r59i5Yl8kjIeuSBwVTu3Fy5
sru3Pa4Wdn9/f2PQ3xpvtYz/np2f+PgxGo0kwa9cr8iHfRp4PlhXZ8dPHty9evN6v9f3NzA/PVNt
pf2o7lMdWF1NjWq3NnYmk8nB4dOrtz4k9kVrzo4efP7pP9Ste/cD2lYVed9mvnGX98pgk2eE2hlt
G7RakN6UoiQKszvHG2NsJ7Jc+x/67t/d3dvb3t7b2p1Nzwal6233aUmknVK+//CRX1Pf/+D9shzM
zhcm78+rZnpyvLe9MxyWi2bauIYzmjRCdnZ2dZFtbGwd7X9578HD8Xi0PX7j9jv/4fhsf/vK3rWb
t9kbg5PfpNjMC0amS6frqpmcTmfTyf0HDz7//IvpxH+Run5txw9hP8er6cKovJ61u+OrHy7aWb9X
tPOe9ZvvgfHPnzU+elnCcTk7K5R+OULYeAwyK6VXl5nHJX4P3c8g1R9OnoFFq8B+vVB9ynCyCS6h
UqQANUMFqXS+Ox2FlRNfZqFCq0j3DbRmA3UzRck9S56EAXIO9WwiWB1+TiTrzsyGmRH4qX+r9A5q
P095u8LJ4Xb+9JCUDbQaZGVDGjKk0RQICkvSf+GkJgwbKA6trAtx38h7BsdKU4bbU0EFSgSCkD9D
DilygNKDGNnzyiYhHscE2E2sUCVxDqIGPCoicWRJS8S6dedEERK5uLvjrZBm0TXLEUzQZ6l/7c6t
Kp5bg6JdkBbpzssXIY5XJ9CgvxuK8ceDATF/bFs1R6eLxweLh0+qoxPazRganlXTzguz8/MP9j76
wG9Dq1kFGaXL8Z+1ONXF/1TPlIhdizu5l+ypizegLmAjl1W0P+N+1gMv65A3dckwW/tra1G+tR/R
l49b98rG7U+E+/oagP7W816/5Bhx63Ju+gW4vS9E3XUq1cPqFnV9ybdcpusfF+PvaQS/uhl2OeX4
R5agiEa3qxfrB8N6KrcUZSdvB3CwUslFUPeIuzqXSKQtWyHrZHRge5fKpSXtLDeoEpeqZATptMqq
+7jUTnVsR7TTSVFnRkcz+mCWhMcD8KSDXAY4EXiiTtM5MyrRNo1V9t0OprVRJjJCzBk4iW3H3QvH
e+g+C4UQ53xGAzUf3UvoJBZlboPblShj5rmyLrj8AYrNGLpxgLwDuzYj0nEZ1KtzqLg6CIm0NgBY
jL7pqOkslHlqh7lOZFG2mM3YfpDQTNEZgIKHk/uxolVNFejMRKNdbVVXZUlYQMU61MCsoQTC8Icg
+PCPai3BVXiuHh29dD1f0I2ZrKmAWSs+QPr9fFZXi5JVsP0us8i1nEJzw7cDiMR3iFBo4Z6kWSBb
FCekTBjUDMV1mw6O9iqcIYAuuaDDq4ICLz6+ph0dioDFEhH/qDbpH4HtQpFyK9J1DG2IensbDlSr
288EZ2TlZXEdFLoiXHzYs4uPXq0TLYGgwBGoQvTioKAXTyMy6ojw0hi5HxD9UuxbRE5lB08crgbZ
nQaUvSAz2nEAGa6CPGgQ9XaALGkABO1jEUuVtwPsO3ItIfydQcKF8gNB25SRRQVzP0reZAUjdLlb
Au5F0S/Vs9awz+KZHiBmBdaw4Cmt5ejkYH6FjAKzoYvYTnADM5LBEo1Xx1UgoAjhkIYwaFOVy6hR
KJ+Cng8P5QxkSfwO0/oM63RL6EPyD3EzQN5IetkAOrPyruoYkTnEuzkWNcGCjD4eEwmkfRwg3QwF
9R2HmsiSDamTFiVlmTgTJs57GZTrLeSnSeqHfsdyWXcuPCkB5XVZEnVaOQBeoJYXOGriFM6VC1wL
zARVxqNdpyBJ9wOkLw/K7BkUzPlCXOAYpYVWAI0c5Bj4EKtJd9R/Kd+YihiW7RC9JcFl6IyzFxsM
AEVInaF856Lcc9JOcDFCPKepmnVxGMf7Tr6JjuVaRP+dmKwi+ZEz3toEtfRQ82Hg9RqBVySlhMTa
4jhtYjuxJgYXSD1Kg6ylICRfjqicCYPtGSeidMgdJq62nDLErfonFX88ZJ5YTLnEngCvwP8pC87l
ELJccpFBC8UM7oQetI8piai0XyD8QDI5AdO0CvDbyTNJ6pQkMEUaGrwuECxOULX/9orTnH6l4NyC
i++dybm9fknYKPOLUW7CwsRcrJDlkcrNbngN4nnU4sC8Bu03gClBgRYBB4CySU0LBWLWsi4YSXhz
Tb6o7QMEl0jisJUPgw2LGsvcs0C24EQcwTiDBbF1SRmScV/gNaeVPXzzFtESbxDxk5WLIIVkovtF
4EiqjEXDUBLB8Rz3LP0TwPQ8xGEjkkqSlcQiAshG5EoIfW5qZAcpR5sFTB+lQlWQ0uJ4boQ+qVRX
4sPVLUQeRhmZQu/pKH1Eg4p8F0J60q9cKocmPg1XVc1rY6v53H94x/lx2DbV/Kzf75leabH6tOrG
rbf8Yz/dfzLqb21f2Tk4uJubQW9RnDx5cGXnWj6+QqhwNZ1X9fj623nZ91/ux03T33jnZ7/qD/o+
HPoRaDM1GG/4zld2pvRgevj1cDMvd68+vnd/OOyTVgKhj/XZ0SNniw8/+lsz2PbxN3ONdpnu5Kai
2gPJMtBWyn+ybs6fHmxubWn/tWSgR/aljW197w0HPb9Kq7ba6Bdni8YZW/YGxpnZ5NxPUj+pB35P
VgxuX79T5mO7WDSLiX/gul7M5vVkMhkMN43u5ZRx8v2+GAy3+kQpyPLB9u0P/9udeeWj9s7Wlmqm
kyePr77xQZaXEQYW0i4OAn5LWpT9otcbbuTlcDDe/PLu19Oz02nVNLYpCGs1lbU3++P326LN6p4f
G7ogtWzduqyF43QmgipRxwl7JodNuwDBWrbr4T9VZzsZ5BgaXbuORB3kbrgYR3ZRsuBqsQV2Gtoe
UX2MVFR86I6CEd1xVjYScpYxofhApDZYAgnnGN5nAUqXk44R5UD2L/VhUw38dPaxlHYIRJPgdZhT
h3CysHRbyYmdzF01e28YFxQ+/PqoVF9ls0z1VK6+fmr/YpaPR8RRQdgMu5qIFHM/OZNhCetsaaMR
q2TC2uAfaKF5EaB0kVTClrZzsomufdFZR0dVt25fFBQYdaed0kltaBUT+UEejtcgtWQTHU+aKujj
hQudqqnIeVPcuZV4FarubyU/YZdOpjo0cvl5WT8PDPnhmKTu1aAVKkhlyjuOmRQ/FHIL6wytsTDw
8Gj82CC9HKp9I4i5bhYHx5OnR9nDg/PTU1Q/0anaFJZpK+fbvbd/+fHoxrWauTwZ0aS50FabF+uQ
Fy80/2688he9gRf82+fej35mIy/CmlcvXHa/thv1qxk+P3E7ydcA9J8QJTstfvrWYvjxg/pFkl0v
TVD+Lhr07vKEVNf4iz34M9JVaUL9R/R29UtmXC/x1XUOcIyLkhdWOKtWNlorCUad5Ov0UqIiKiqk
pVJuNfkZ30jSx93Qcl07bqmduBsLLEUdmF+ZDRZ2Uu8vWgQdoTKU0FqU6kNeQxh/Rae8AfwrVsVC
ORSZ+USiREXCdWpuFi+ix2BEGcA+xpaaUBiiyAlDuez3fW+TaSGRwhy7SxWsjFmHSuROELMo0LL4
aDWi++wWTECzzAVjP0MLvEnkbjMCMtomSoI0UCCtQXnm/u31+kwlY69Cyxf9nuL7AVmyYaqdZuQd
XOzYTkXsuUJwEPZT8udLCHfQ79CFrVtmZztXc2U9/Q50Gwwq0GWTHSRcXCZMChtd1xiAMLiI0iuC
MwpQ3vlsPKudIA4SqVuQaADYKq87+nWsG8860bhMx5vIp1Z1PNUHs8EWfM9AnQY4lakAMRM2EUsQ
+CtQVL5MtWMuNos5Iv3AtwOBCNXJcXItecdQzsL9MKYgFZ1NTTkPwF54lZBUCNoaHfbNHMkOazZZ
NO8Cik3ayvSWGZehMdZEtQ0uxMT9aDhYEjbagDIE0FZJ0QN9HPZUbZQqhlCRC0epRu6HXUnB3bOQ
YjAxPxRRvDZmHZztmLwGvGYp0YjipDHOIFWDmQ6OcDAJ7OZ1eF8GuFXiqpeamkqtBmv/IM7YVCkI
hGv+tO7UovkEj/HmEoA+xquC5YAkXvGPmEPdQFKZuI2+nykEOQQuwND8KUvFFmWv0yEJcvk2uTGW
NM07Z04GA/iETP3ZD9mp/mBo6TStGfKmGmR0FJElIyoKZzmp3hBDQkxVPAVQ2s6MUeJn6B+xhmti
vIreoYHlbeEHK0ky7peyCMh7F4cFisUFqQ8H/niwlHSiYgGY3ol5rBSjcDVJ20i9S7D6pLAZScdI
WIo8S2AEK1ZJ8gHQhr9yiXlsty6Iogi/r4ITCf59sZoKsoD+OasqxHNeRBjBb1FfAh9CRYa3aFkM
XZ1YFMr6MugPiNztp3yvrziwox30hmYlJdZWSuJME2Bf5kf7C1lfMJD6IbBzmpO7JU/iA/JesTbC
MPai8JZhb9vSTxxI70hKkSjHYs48a8QrMT+EuZ9lABeVInjA1PSVo1QorYjxk8jUQaY5BtK2FkkZ
u1zKrQFMi8ZXZPpnwbYB2wB55CCYttROmyoyKa1N3EggnwdRZqaG56HHTFeJRVkHIMINslfIdYED
iOKW6G7amSjWF+NwE9IqoiYfitalwowliWpEQuiidMx0onIL4B4lNUTdKOs8Y6WyJ/RzlDVLpbSQ
3QRMH/K4FMFyesszIpE61ytLo4uMh2ie+xjZY0RQMf3dYCYuqtNbNz9o28VkcjYe6PtPPqub+e7V
NwlMcVIultMUkI1of9gj9E+BE78YDkYqc/XkqGl6trl/fnp6852/VDbfG43Lm7eqelrqgSvMlXd+
ee2tXxYFV4PRJjTXa/k3/Ld5RoUe/p79kOv1+0/9n8PDDz/80HAOrKTyNVpV/Ff7qTIs+otpu//k
4e7upn/UwycPB9V4MHhrZ3fb7/gmk8Ojw4PTs5PJ5Px8MvPhIi8GWLSBr/luIa0e35Ft7UdDrzfI
i5Ke3dZff/1NWQ791lG2y8LGiLoIsr/2QcD3PPGd/RZtNp9V1ahPaaVZbXJVvG36b9ArqFurg9Fe
R0XhbD9BsdQlLpheYBNFS66BXDKL+smS3WbhnMAHB9n2kyFBIY6cEExikQq/Z2rlGxnWRoKd9wY5
vpjXb0asCRWnBqlAzVmkOwiAIxs+2hIIFUULocBJB/JN6HCycIHUQjsUB0gapGkUlQiGTDRy0rYw
Ap/jkILzBqO8mXAGnEDUSLcL1K2CLA4Lg/gxPHty1B8OCtIt8utUG20RtRFheqm7Cmr1Ig2XpEtl
38j7HGx49IV9LGxFYyFCXC5RFpesd9jndAg1dolZ/N7gTAhWUHeS10I+j/vhJYGyGIdpXyf3j43x
qlJzFOZWz8Pr9B/xIH0puvFskqr+NriKW0eqBeVed5RG/s3SutrQyM+sslVDGkA41RIRv6X5sagX
T46O7j3y/7azOVSdnd9W0QaRxsPE1r3rOx9+/GGxvdn4NcW/UNC/6MOv4bLXf34cuFZbnb/uhR+G
Mv1HaV1/33fp3J/m27rMpPBiN+lLfBB/rCmqZxScvFQiIZizrZbBfJu+FqOxYNK2TndmmTl+eRXW
8n04VvAAU4k5gFyhH5zlV+zRIhq+TNwOvLw888e2jvucUHE7ph4DKryx65yvnYvyAg5gUAMAIhfZ
UyFBi/KGjufPCNJBIY43fyJTwFRNolBJGT7j6/G7cNqMJFYA9+TvtKjCV5B0BmDNDMxKB1fG1fsB
DB3byQoiu1WiKEKkbOIJEkmtFmBFOWmHbR4VI91GKISVSfSI17+wy7NrjjfQuqvRM9gBX2jnssos
F1zsoqM3H6tCrd9KSWkY4aZrRQenTvDyGK2Ip/qoj3Fxx5vYcq6aMWLYMOddwCBGT1rTJQKTrxdB
PtPdR0w4AlPII8ogFeg6ZnFgDhPOKgKLw7IG1afhr2BBZgInMVDbdPBRTDtCnHHchUxT0LrRsLnT
IiJkxbgvkaUX4SEmkqvoNhjL2y9/LwaOWEFMI1HV6HxXV/OIcV5rKezgQmyZj2EeMQydvsolQ6TY
CUuDi70ccwBwucQZCznXxGYHZSYuAEZLa0Q4oDtQIyXOtJ2yhFZrArdQ5oOkUmL5KBh6EvdAUFVx
vIFqajo0v1NBCRciZ8xnXRdqijnrRpInzN9klFYyRoxHg02vw/E8CyzULPYzyN38XPylTQhuXeWK
HMvDS4/8rlZyUdLP0MWGk2owDwgZLM4GBXDNLplh8uHZv2WJw0UeXRBVQnnmQGrQTiZOj0uBhXm7
LXKZK+1wHEY7Xa4FvQprU7Mk06kY5Uf/qBLul4mLZueCqJG86e6wW1b4gjHrXNapYtllt3NTjOuL
aDG3Ur2B15SF4BZQfh4/AO5xG6LYTiUaohSEQRushoOkDL/3vCx9+5Y7ykq38HtfildBsMh0Qq6o
vE4dR5XwPsHQFIIeUms69nNA1Zei7vKC7i4yJ3g+mlBsHsxIJbuZ+JPFzHnA77TQRaUYiyeLf9IQ
NpF2xQCI+KbETxFC5amHopbQewqfyrH+duuCZAvUUjMcbKWd5XjOwriXrAt6pUPEhlQopZ2a7tLO
Vy+HrVDKY6OtmUiIKN5RLPz/Labn8zq7evNDU6jFdFqU/Yx3DoJR8oysFlU1n25s7dx/8Kmr23F/
+O///l+HG7s//+XfZuWoIVB1PhwOVFb6cW0Q+XEjBFE2FOKyYnJyOJ0eDcdX73/2f2XF+L1f/I8E
5vpYVPbOZ4c9W+SjjdYHDdOeH+2rbHO0MbK6NeLwtipOqMGC1urxgwf+LexduzqdTKez+e7uLmYK
BYp5PT0/75fl5PTUP1Z/NHxy8PR8cnpyfOCbu3Pn3Z29qyYrp2enbVM7SsX5/VfVsuiwnz/Hx8eT
yZn/jrPKTio36pdvXt26fuPG5s6uI7FiZ6vZ/bvf3H+4/xc/+/nW7hXFjGLqrvlsOp3kmRmPN5TK
mro6Oz97+ODB/uPHT5/sL8giVW2Oh73cnM7n07l7Ix+9Z7KRaha6FadToLXJqGZOSmcVjnBJdS3K
xqnnYoEtC5OLpp+WMiMZLTZPtvU0o8SW1sUVXKwNZSXnbHEo3gW4Sx3kTE6ETRK5xtR0rVGWoLMM
DGeLfAkztGnu8wNpMD+6d2m72sxkM0CTgu0JW1bSaQQtZyFdMLfF+4/2iAGSbYHc+zvy47uVldz1
uM9yv0ZUTf7mta2/+TjP+470OqxKjzTJ7gXLYvRA1pHHnXr1BLfq5S1HugEL+1ihKjPWHwraLuwT
kvi5IpyyJJ+ydCJT6V3oy7fX4D6/MkbwizGq1h4anmmJqdS38jJ8dcD3S2EwlbEDP+KpqkjXfpPV
crLEukLb5nwye/R0dm+/PTojGfgio8FP2yn21aQpo8+1Hb99a+/dN/P+0J8lasqzFrnO6G+Ntvon
z5z9KRFD18NDr2W46c9rBvTrP69kYXDfeV65H+NjvdR/rk3q/tgei+VE2eaZQB+Hk7C1L18fw9q+
sUHsXF++HVSBmSAtrfmGADU6sYdnI5ToKMj8oyglyfJXUnMN5qNs7IJ4Yha8vBIeXB4FVaPAhQpS
DAJDB2EBF5AUkdZ1LpUZBTEzl7L3OhZoM7ACVeViFdGAOodjXVTUgAMdaNrIfc6DYkbOwEqT0Ku5
EjkQtXDOz6JMbYSQMhYnJeVQsI+ZzkxgMVjMLcuPgGrH+iGp44fLAgKV4VMBZq35uZhjHoWkW/4K
zSS+XIlgtwgvQCy15QcM3N4cJOhAKHZamLwuiqQrqfWTR4OpGtuNC/qMc3I8zK9rR8TEwTmFYCDo
XXFooX5Yy5FZvG1sBKaZCwQWjAomTvw7hl1rLNjZwiljcF9coaKWaAKUqxR3DiCvCjAHpH5ZryO4
ZrENlxKXp2Q8K2U7RFuxph4zU4AyMJ+XXc7aSAZk5Q0D7U7oCapgWy5O5ey+5felzB52QTs7k4p4
sLxrsTEMeKWJGqBS45lxjSf6RyTjs1g5zgCWiVEij9I6SurNDU6i4CQum6QBOUVHCdwcIobwbkIQ
iGi+Y8FowVNEmSd9HRHjpqjCgoYmWBRmIYtTuOCbJ7g2n6+Ci5dqIx+Qz40GKucG0tLQD0EWp4Ao
h+DOHXgejFgdCI9S8C43n2U2qGrgfiJZmNQ5YuUKz2IjIvvUw6h7gFItkU9TKQ+JVwUIxbgxpqNK
LgqSBXXTFsLbFWS5jRIcjD7bJXI328cx+gyLOTB5eVqpjMWIIDFBEhz+r8oS0VjAdON6ZT8I+ktF
BaoBGmTv8L5kfenSNpw2I0VjdAvVmnLLYrTH8xFmm5iPkMSJ7YRsh48JOUaT5PPoxRWqcx0UTjee
KweOHAXQg4Gb5NiYLgizQeIukb4tRbmSBC6YoVyU8HrFV/jbz8Vyk6BYSGewvHJsR7PqbknQXoOv
YDeCnMxjm7oiO0RKAIAorQKki5vPYKSW5VFjRFwNgIF28aGpIcqJahsg1AZ4dBgA0UtT1k2pE89S
9LkWDjUiLX1H3Toj5Q60doDunTGzOJaHN6wIsRyvBF11rGxDX6GhyCSQDb6D577IIoGGLPGzjU6k
nO/UEupV9NEK8RyzxrklYqANzp+hcJ7fsg60XyBjnYaACA6Aj8+bDs3qRhSLVtBnjp80C1riI7OQ
dNRQDvxVjjc0qmW9Y79czsGELGBmgl0kFJBMFqWHeJWUrQsCV4jn7LsL/Rn0Mw1f6FDDuTEC9ILm
KybKhf7p4mcAmLByxDwi9k5dOwqMVV6pOGJSToKovEVW6tOj40HPXxasCr0oeyWCFSwERqMd/w43
N3Zyl+0//MJP4ls3P8rKgZJIlftVqqpq6v2ciJ5sKUcLgO9UslC21cnpMeXI6/PMNrc/+Oujw6e6
Otm+9p5qVdkfksyCn+N2cv+zf51X2Y23fu6DgB8mNgEl04um4lIt5xbVfLx1xf90OB73RyPD0ePs
7LTv759opKwDoVXV1n7cX7v51k5T703ORsN+SYVH7v7dz6bns92dq/1yOB4Md7bz6Wyy//Txyfn5
dDH13+Ofp8yLyaLx3TjeHPn5f3hw4Gd6Xc2//urL0Xj8V598MhhtNEwqxx2SP2RTnxwfP3jwsFnU
B4cHp+dn/pYUC0n1B0WPVE7cWd2eV/qK7r3lf2DquR/wqgT9NjJItOhqEPW4U0jQoo/B4GgmgHXM
vtD0yNug2GQJ5YWqOA3mAhCzwMBOKJf+K5pWgN1I12caMSmgdFkfQUQpmFtRmRBvGB7w1PUtp8+B
o3OMUtjviTYJ2x3GsiptguJEdNILIDh9q84JuaZtlYPnISP8FKa0KLiZLGQbFBI/GpsBWhxpN0jd
mQPNz01zcNJO5tkmpUkySU2FnYnrDl8RkDYiQuJCvlbJPhbbqrDh4Qvl4u+znEliewOrYR2J1ZQ2
Q/wUq+SkHb7KuMNt2OGoZQg6ptZiO+m5TIlJtWy9hAC/nJf6Ic7j6gU0DPQPc0PfCUyMoTsRUKXX
3Lc5aWXklCLJaEWyuQ8Bk9nJV3fnhyf2dJJbVWaELLdKFKJIvI6cctpZofY+fm94+5qPFDWvylT0
5AcwDyPrVLTHfP3nB8SS/lic/x9317T15HUv/FDE02f8eK3exWUs3GfLw1/QQFjzn5femPsjdcNP
5Qvcj2z4vHwzznQsG5S0C5DxHdrR0R79Ze9TjrjwuACe4sS0ECS4wBeIJWzZCsAXd2w6ApcBk8IG
yyac5TxUpRWhTjyBFwMrVnztlWggBNGSqNC6Ro/YSlk38GgXfAgJFyG0l9ABFsFAJTJBNk5Km5mT
mCAIUZgYFzVOX0sqH1GTtKV2rK2h18EilbncTxtYgW2Wdbg205nbTE7+/O0BQnr2/cSLms0PE2kI
ASkA0OSsvCEV6EArYFXXiEyzGCsF2QeR1o0uf12Jn1aihSfAtKDS4RgBfTqoBgfAWkk7srtyYZzo
1AWUEXwbBQbBPYGORByHxiTtRCA4aosn4noAiyPnTkQGw62GA0NAOsJRQZA1/HJAarKE+xzJ7/YC
YuKUTqATQWZZNjqASgn3WUrjgUklFZQoJW2jSWD4Cc81JRXfmZgfihoGSJeum49ybyhgD6oaIPEF
XRQJMgEDUibIWaQEPVbObQOTV+mACMv9KJfM6yyK9kTcJwH3O0BE8JHIDGJNcBO5mYgP4sZDTRdB
xSLLReEdnb/63mNGwXbxoUsCASxubWdqGioqusxER70PkSfa0IcJJdFJBKnzaN+KI3ocCQhTbdCy
B7Ls2INUslyCNQv3mW/QRYZyRxsHDZ9d0YIYfRFnsQ1FG65N3QJtrLtHMAl5FI4zFB/agOSCXZtB
azhjhBrujpBLogvYKmZEZw4c4TZCYzqkTED3DkUkRQy/rpM6sbEAOW0n/sG8dkrGZNsG99dEACSV
41RBaB6V7xFry5McpIa8BuJeDSUlF+NwE0wLJT8ETH/pfUE3yS8ZNHlDO2JMRwlCrCaMqneBnXq1
RieI9wAyhSKvwUrQcj95/Lhell+P89qwhjJaDhlHgaEJ7pf1JWZSRRFCdzU6mtn0tRh1ug6qjqtt
qMhpUXHSpF6mHO5W4h5Sv1ErLEVCVSxFjxcBBDdJHLYcErv9QKyQUGHMi9ZTZ+EYapgyvFPENBCK
rbMy/ERzPxPZUzFjc/h2tKyDOSR3bxSZqaWSPY2fEL4XyQuTClzguZbjMJP6WdnfSV6N81i81oSC
epaNDuEl2u2GJKL0sxZN5yiI7TpbDjxyXIhDZUOw2ejuENFSlDekHyysGAgi92O+mrUtVY9v7lzz
Lc2mi42NsTWFRQ6bYHrBXuj1OTIOUC5/cv/LP/zhv1y//t6d9z9RhbH1oq3rHulLqNmi6vcH/kbo
DRHYwtaztSpI5dx/69wPsrtf/NOov1FeeecPv/1/x/3i7Z/997nvLkpgu8MnXx3c/8y0+uZbPxtf
u8EGnbnVIj2/Urrk57DOzP179/yt3rp9y5CyWbDhc+qrr744PHg6Hg1uXr++ubmxmE1VW6osb+jv
7WhY+od/8PD+6dnp2ckT/6Zv3Xhzc2OrV/ani9n9+3f3n+77qVb08h5l0f5/9t78S44bvRYEEEtm
7awq7qQottSr3W77zfi87YznzXn/+syvPrbn2ON+7k0Sxa241JKVWyzA4NsARGRksYoiJaq7qtlS
qpiJjEAAH4D73e9evWjK01m7u73xD//l71Q+rmbTF0+fvHjx4vD23Z98+dMchHHE6JJyqLgbhl6u
6+nk5OT05Mm3T45PTjBAQRAdlWXrmsnS7rejX5Sbu7DpqwghXoU+NMORlrFiQhiJnctS9MqFhL+c
E4jBQqoZinRn8Z9V7lCOnv4TF12QzdF+iQ0KfxhOW9rQj1QBAitV0yyXfkIiJxkGUNagoSVKmSua
7kqTxSeaJpCsBt+RQ1daxURnHspadniKEnqx5I6hPqROA525Vq7WAQDHYay5Kwwo5yrN3HOlRay3
BUY0INeZVQXy/v292rrd/vu/3vrsvo8dyvIuNPawEJ9FGNklZnY6PQfx/nN1PxzjHklei0kgMS3Q
cibdx6bnKZnOhiqEeu2k9SBayg1pC3RBO7KfMTYwzT8G0Pw9NfPDfHEPgA5lcApDPeqcQ61QfXJa
PXt19qeneeu4dM+wfD3kvxpwg/DPY+lnzmZ561c/KW4ftrgJLLISD25ozItrtoPyEaedWuOkdzGN
fLBkeh0dXa2vjl61OlzH3bsYB1PvqqBdZ1eo1tSBr9N2dRd+47pruGBaXGPQ1wzoT5Rw+04pdH2V
/3zncNffK8T6XXjS7l2mn/pic0j3LpvUTxqC/kDdz3ptUg5O3oDfrR0iBmnzPhaTpCyX1KRrVlvT
0b7ChdSwDoQCF/xSOuaHOrB15FCkUvTZEbaLwIpK/CG53jA4ctBGmc07mKfQQZ+p4jvoKgoZlkVa
RViTEJYAJVCbZRBmDehARkBGY6KplCa8oCAONdKgwqcQWXYBeCoEyGALMhFCZQ6X0W1gMaNwM4ML
ZUFugeuvJwiA0PVAMW+EqoFMzdrQxDsj8C6gQsyhZgsp8CH0+yg8mgC5WyQvwkDk850SyTzt5Deh
dj6UPEfpDGGXyCHYxZMkceZkROlQKii1xrjJViIf3B1+SeVkIs8iLxQd75sENWYTsKaVSk+d6sa4
OGXo1CbHECYDxgp00vgD9eSk8FxcSgJfhtSEORzZtB0dzf3YnY/pt3xwpCpao1WboLT0cUFSBF3S
dF/R5EpFV9JgFM+gCXLGOx2F/cCPgrwcRUO5pyWiAtWdMCABmvGWQx1rsKaRQCG1q06YODEBZsKI
6m7xk3pzJXHPOUafrcCaLkjZ8HlZkhUsnZn+Jjwg53rxwUp8UAyy9wx4pPYZ74QoxuEiUVmiU6KR
cXF94P7rUD6bMSrKPH2uBsAsRXBJzVKzIwmAxMDVyGlvRCSHVCyo6oKUlzlp13auJw9xhjmnDYZP
FqVR5HWoJWNEvn91K3Z2GIetw9QI6PlA1YX/UqB1aZIYtqK3m5o6aCHDAkW9JS1visOOMFkqvwCL
HpSXDe2Ec7tTcYL7dtBtlQSpSyk0KbRg8RqN8tAjMCdzP7S1pMJzhTZuOdHhi3A9oJhBGtO5EsUD
hWGTNFUxDhdsaoCsJYlFxqLsPsdP1NeWnJ8L2vEhe9cwps+CJPQok/Qkko5pnUpyhz3zT8OSKQK4
s3kmo+ptooee6mKT2pKOikPKCN5qJUFIg4QYkiAkguuUCEypoBAVdPOhRENx3ONARNUZ1oYnHyy2
lCT2wgqe6FlTvMqwwbAfUEn9icRhF7muJPQRGNM6ZAqJbIjrOEBovKQwPzsoohoJTcFpOc6LpqWK
HJR71gNHZ8SAotdFdFp2jM6jBIww7lkFXkWBDCnSEl1XpaRMhHM2ji6D0wb03FlRh9tJpWkM659I
9b2QPbXq1/4HF0IdONQUZnHAwL+bijO12TgrN5v5fHd3z8et8/PJ5sbmaATuiH4a+YmEWboM8uDL
xfHr4z999W/+I7fufZ75WUUSamWp/ZCul35gF0W+nE/9E8jKTLWwPkC4wm7PivLVs6+q+fnNh7/5
5us/nLx5sdza3n315Na9xxoKzlTj/DWNHzx8tHFjF+mfOdJYzapqFtxLZpaLhe/ww8PDDOcs9YlF
JPP27duvX7/63e9+fz45ffDg3nhUjtTi9HT67MVzH0J2tzcX8/np6flkuvCRwD/CV2+eT6dv/XdN
zmenZ+cU8XCzlyHdFupmAJH3C5DOx9vbj3/60zv37o02dw0mtBRRCcA+BIY6UOwh/Phoo8uRDz9Y
ReF3V1UNLEjwgcx0pX6ii7tFvpe1mHEsoVBJ1YPQCI0cJjFjittflQGPU1PRamOwDLHITJHDnzzT
Y+DXZ2WZlyR6TFomahS2W4zV85TjM4brHM9gJ0nhFMjpDp1DHeS7wD3RP11XTeZuWpXOuNq2VYs2
EUSqpiCg0ZOByQVKDn8uyVnywqr7Kwmv5mhaCIxgv2nn3RHsOxm0xkI4nRGTmwF3LXLRlurZMtII
sRrMN13z9lQ9uKvzTOkuu0wJ9VvWcSWEYsVmg0rmtOb3C2Ae1M8Ivw6BEDJhvI917MaB1G3ZVms5
lzH/WrSe4guhZjvdO5bT7qhzLos87uTjVLDi9KeIpumrwQr6EjDARxBOkJyEcjrpRraGhhNOdXJW
Pzua/umpXS6LUa4tDXgs4UP9dBg/qItY+/F0Y+vgr35i9nf9QCig4KFQreN348qI2jU2+k4OQ0/v
5OrqS/e2vtwb9FU+e1UvSn3F1tQlekZ/h/F2/XPNgP7kGNCfzlV29CjTpSX8VciXJr6HSe5uZX+T
/tJ97Bv+nppfTYjp9aLKF0guX6xlpYcyhN91wesR+iKz74oANEteBNdm8z7t0Bk1WtyQqRr5gyH8
JAXsTr6Cq++dEOKIycgqiiZSO9lZThw5iFRoWzLCYs6dQ14e2garNqElMkgRtB0IhZFKdvIzJKsl
OPkX4NcHHvf+YKDNslqiw1JeLZdydG/pK4IswCqzmAWFkWJMkO4SP65RZxkcqDT8FbsMWSLWqS7V
TtoRa6xYQp77I0lWcYM6WGwFcY/B64GLFxsuOIr4j9OLqiISNDtrCQtP9YrBBSJhMhfZDwLaVdGD
h+eO/YvmS0xDZoIVMs0y0tF2ZM7G7wmOK0qenTAyLtMOGtMZFipVgnGH8WZY+yKaBEo7xETOpGIg
I3lZth/EEms/AIg9x8zrhOgqZd1Zcj1CjwWmnvQP2QYi6415xCJlq6MJXlSoCMw+KsdmtIJgCzKw
whegOZvcTjo1GN9ERjBNXiHxmcBSZG2EjCU4UqUUSqgwdEVMGUq6+I/bUMbKeArS3i0pOaiossoi
HoSgOWENK7keP7g6DGKqLbVtJux7IewgfINiIEbUOUxyPS6Y52gyzzEUr1BIJFGWaFnyQkjQiUmg
s1Q1Hyy5WhrApFmcMWc5wMcUH1J3+B5Az+E3cRlqk3gV0maFGO4FOVrBmm10KhM+qRIuZCCfEhE4
MQBsAUtl0jGza7Gy38erBchHICERhhKCWZ3rgU+BLR5ejxXhDo4PNcYZKq1Ay7sMAG7NwBnJYSNK
y8LWAPf7v7CNSF7UYLhndLWsYo1FMhJ40AYdfxEmJl/E4B/Izns+7kn4DYz4EItosnC8MuQ+F+pL
aoShoR14YbCdvEgdDgnIy1BcAtcgJcJHUZSZtJjpeqSdiuM5KOCzE6AmVh/pLYSCFeGhh1Rfel/U
zxCHyf1V8bqgJZcT8ge9gGy6NqdscJdlfqEZjVgtJEsMXXlZWdHFNqxr3GBU4PhguvTqYP4ZCiAi
1YsA0ybGPQov3A5VfOOk5n2FaERkSfy0vO6zzDcreHTisI5xOFTSwI4ixIeOa7EF6zNHGlMg0YuT
iPl9EFI0S9iL94CSVKhLignYHBWdEsU2EPRnEC6k6cD7kxA/g4lu4GVTFpykkNLZncbhsBwEq2Ra
uBNzVBZYaCVKcD/z+pKxp26qts/U5taE/RVfGF+h4nIW10ogpWwHlZVw4tY2ZL9W1xPd6sVyuXvr
sclHTb0o8nHrGk1DVLuz45NyPB5vbBJLtbHt2Zvnv/3Xf/SB9mc//9vbD75AqA/kc3IaipAN8vPI
f/B1ru3m3m2FXqMaiIBQi3F++uqPv/+3h599sXPn8W//6f85fvNy0eiDw5t/8/f/MMpHoKIKOgLq
5bd/XFbVZ49/DYILoPGSrdvp+4nvnxZp/lDSF9SqMs6bV4vln/74h5cvn/mLrKrFuGz9brGmkgUw
8GzL8U5j1ebG1tbWuMz1bDY5OT02psh8P7RqPNblaMNPVLAhtebtdOG/8T//7a9v3XtIBF4lZH8j
vnn+1+dnZ69fv14uF+MRBOq3b9/86as/1pUblQBoLqqmLLNCGR8dHuqtW8qUtqp0g/PJoGpJC8Z6
iZ8B2yCg+gQKSgAzGTIsufF/IASNAHHORkXmv2NcaB/TMlSvkjyRZVUpglJN3jDUmuh5sBtdwrON
xxkUsLKWc6fJmQdnJaTuGps3rj1fLI8ndln7Oe3Hn7Yqx80+iThbcrdA4DQk+8XbsA0nsESCQ0v1
Ff/CL5yN38sx+ks35JABrTJsJuPLi5PUT6cGVUT8KSIDABo/v7G5919/4596JuVNKl6QTDSnOo4a
wZYgtfoUc+lQcKCkYlXKARl0JltmypxREBg8lyUFHE7OTbzD0T2eJtlU6LXXw+auSvaf1on5/Adk
qKn1/kR6DUG1e8z9wQjQ7wBMUqgk/Kdw0J2Yadvc743my/nzVyd/eJJXDeoOwbYgg0yJaxVpUhF3
Bpo4t9X27Zv7Xz50Oxt+NBQQZYtWo2IRVSuIDLtikcNrEegfNg9yDVhfA9DXAPQnBnx/+o/rE8PD
3+OCnIghqkh71FdPDLi4fTXyIrEkvPzlBM6pmKQpF2mkPbcN0YbWHW3cvrkQ3WBaWJozbmsDlhTp
n4q5A+zohXQhKT3L6LgVqFKkvtqFtHTE4vGSiCBA+hiI8ziqaBbLEfStiu5SAvsmsr8pwcofF0fj
kT+7krURk8sIlxSwgzllhIgFaExkaqmL6gZRbHaiZ61qhJiBXt3hUPP1ZMTNZC8peQGACMJD6bev
vghITSy+ZgiJMDt/DF4ygzWK5DoucpUMfaS0O0YeiWTHpdnOCr1xTTuMTurgyxQM7sLjpqNPoEli
MzRBhPuM/JRwPVpE8XAjHjnCiXp15FlHMWJGK9L7SjT+DPcPyzRj0TSRu1N9CZoXsVI7kQh07Fqe
kdwzQT8qqeYO7NEwuoKLeoB1jBiIaXFTNAKdp6IiKgwqrRn1oNNy9A9EpQu+C+oWQqiJGs9IriIZ
Fm2EGZr1YR0eeA3NLxfdckRsWrRfZFABqsWKqAGV1mqwG0NUoQHDU97K2UzUexLPQ5YokYpU1xtm
yBtzq5g+adD3AFC7KoKRMDrZLRDSKyzsY6UsNxAnZQgZmtdBdIImb6jxT64nBC6UoEnRcKJtkkdc
IisUONuIPmdULRHcAjMC7zDcEYJACi0tFtc79HIkyzt6yniD7MrYpsmPPKJmVsToyaEuVboIgDv2
apux0HwrCTlmVdP10HhOVTVsR+ae80yifezI7a3nFihDi7E2TDQWzOCmrBuRjtEhlpU3xJ3P/wYh
ZlRXSOI51aCUhJhbG79UKhgEsyYxDR20QeSZautCOxC0SfIiII9KVG4EBI/hN6KQkkOieQ3XM4rr
Cy0HtJqk6k+Jhkyk4uJ34W9wHBZFKd6bvBjRNQcrSH4zf0qncS/5q0bmhRI0nPOLlh0mZDkwOt5y
I+2IgnObaMF34nBXuYsrSxDcyZjKrQ3Ir0Mux+R5W7dB+ScqyPuvz7Doh59yGxI/IdtKkS2IafgG
XQI6h/iZozNnCihn4g1rulizSrQvklp4Hl2+Hf8oO8FfokpYF3qRJ5VOClR0ildaB14zh8A0z5eU
/JM0meQXQZwakFq/tdB63i7axrobd362qF0JfLwMA2Vb15UflK9eHY3GGzduHCi0tfCNV9OTp1/9
bmf79q1Hj0D+24JkWENqv45LKXxQfP3iqXb1wYMvEcADKKaazV6/+NPbo293tzcf//X/9ebVV7/9
t39UbW5VbnX73//H/8zzbVo53r746g+//eeHn/303pd/JUVK67RQXdiDUSfAjMtyZVoyq7M1jKnF
cvbm7dHrV0dHb14X+Whzc6fICkzswbMZb23dunFze2trY1ycn58dHb3w3b+sq8nkXNnFqNz0y0ZT
VwvbLqw6fvt2f2vj//iH/zHa3GpApF4ZrBOB/SyWwRFDdzmfPf32m6fffHM+OZvPm2Kcb443sIzE
NX6QVXVpsq3R+NeLYpktrba5Q6lx1WCgNqFClMnzdBIAWXq4cF1kepzrjUKNC7NR5qPSFWGf7pKt
v/94oYPihYvkG5CMDmhbLDkRxQkV7MtZ0YONLXAF9XdLl+R/kcN/ANrsuHYN6AZt3Yze2Go6q87n
ukK9FwXAupKDAwHQLvIVoQxHcRWZ7iGU+BeYlYBhpP2QrZGpjVMdAwtkJ3SGxOQMmKfQtiHyDQDW
CusRYEM20mAXh6E22/s//7dsd0fJCStsOyNVOc5iXtxpHg2eg9buYxlLF6Vu0WqzsnVxKvWcYMMP
MZ8I22AXKgcj6CulFWuuR8RKFCu2BVfnjwq0fTC47iMAzd8R96AaP3mUVEPS6ldHL3/3lZksct/5
UN/Qkt9mra0PozQmbSIcXd/f23/8INveRN9O/6ZcQebZ2IyKAjNLO2fDZ2N9DYBeA9DXAPT1z9Xw
y2iM26Xh6jVSNoOSNT2Vm75wtFsjBjQkGaTeJf6zcjf6PTvArVfnWfcl3Zv/4Eiw7nacW3N/OrnI
vtCyG6rp+Nga1m59NHynT6sbutoL9Mc7b2Nj7ej+rAnxsQyWZUFBEqUDVNAIFjQHN2rKJgC0CxWg
UZ0jLRHlvZcbTJvjyZZ3VAxUUTJf3NnDR4iFGuSDgxQplfwTFEVl70oASjoHikBbsNJWQbOVlVVt
kM5QWCyPEAkQchEas1YzAmUTIWASVHXhzVlu2CMrZzgmsJiJPMVYs/CtOi+YEdwDX0xKkmVAOZIc
h9pJGiSb+CgcyaCSFHH783lVo0ytJWocSw9rFjkNQpZ8PEY5Y+GPx+cebaaC3kLErBWfiqGdRuha
dMwmipliIYvgsqIdQlcESZjULTBQ8Jh/rRIkIuzj0xcpfi2wr6gKkKS4EGkTREMNINQmYoUu0mSy
6M3Y8d4UI74EeAXIJhMoQah2SF0hCzuV8IIFhtBt1BulARzxfYbgBYAIxQoh3xOx0YQRSe0QV131
SrbliJqc9t0KKY8xl1YEXoJmhZh3BbHF8BUieCIRLxNwSovpH8FSsv8nr1NxHQR3KswYBa1DHieg
oYwDiaRRSTogqpOT1gkbljkVHkeSwGC3+kAjStxNaUascb9MRQNclKImcB9NHGM7jlzjirxt/K9A
I4IRagw4PI+iuR+GVk7GMOU5fdFXEwKFYv9XMMGLEoskiOSLxRZlmVM7EUZE8BodWfMepZd+E6Dh
kLiiv3pneEnfPNgOsCbz7Lu3c8H1NI3No7JEoIWSSySnDBEsBmB6uaxG8BvRc3fc8wSmG0Lw0ahW
S7QkfCgVpCZTx3CpHYFjUkxmuDboL7WpSWDKLCaNfuUSdRqc6TE+4Js5frbEj2ailsw+Hj9Ix5Kw
wDNLJfLKKkU5CbayuPprJb6IpHlicso4Shxgn1KqNuheTxtohmmkVZLpiWJKiTpT2BKEAgIZCVp1
axR6jztA3jQ8wurWW+9CWi5leYf8K/VPInlhVpfdNGwaKdSIRMhop+niQpCJ1r8QuiPMncBDIYEq
8dysrGtaObdGlC8pcEzUaylhSZeB3Q1SECDS28znlSk397d29+oKIgbGTzU7n7x+/scH9x59++Lp
zo39mzcfwOCBYW7QEpZlFGADmMmD0/QWHDNu8bt//9c7+9t797/UqiAMxun506dfN4169OinRtf/
+i//NJ1N5rPpYrHM8vHPf/Hru3cfaLd48+qr50++Obzz5YMv/8bH4AxQRHDOqJZL/43lqCTRsEBK
Xbftp96pFlVV1xsbG3731br25fPXtm3Kstjc3NjY3PRX7P96PB7rjOQtwAbUNfX0fOqfy/nk/Oj1
66qFUqd6WbXOLdp2XjXT47PbN3f++3/7b0AMBwJu5mfE2cmJH3e7tw5QtdhlSNqen57967/96+nk
dDTWs1nr2/A9DKVOTXs337ivytLOhMorLoJ0FRrFssitoczUKNebZb4xardynefluDSo20NLKD1c
nOX+0eTsbop2Amy3y4kiDICOBMR5HoU9WFg7WD8dq9mCOBKaBlMEsooRcQLIrJA0QRULRylMcOuf
T9Wo2bI9ndUnczdvC78m63yu6xyLFUjWHZdv+EzmkNKtFVvtOdbvYPW2sHcEyz6I2IusZK1sP80t
u6OjuSKmYZw1YhjoZ2mNC3EOXeynUAsk8lZt/dffjG8eoiF23N5Es8HOfkAJk+DqGspRiKy//7zi
KVbzPkd1VwG9Dikb5B1fcGBcRSiU+gRVO3TvIPwOdGPd9acV5GnfuNxYv8xJcpTJHH6AgcY4JFZb
/z+j/JRoXp2cP31ZPX+lU4lIQZrBJ9OP1MKQGS/sLUpdfHl3++4dTD76cOPnAYuv4zzM1t7vBUjR
wPPU/VP+YD+tU2yObbpheEAN2Tq69dc8qMms14ArqzXneuUNfRhDvwOTukDF+hpevgag/2Iw6R9Z
85/eZX54ZLrTsrtEVOo4QLiL4PQfbf/z1tNRaXyk9REYxOwhqHAkAUcGuWijRtVvQWUy9TcTCQ6z
LvOwdqMQSux7Eg0JEBZPtswcTGRctUqP2c52PY5SmQIiXOPhGWh9RQHFwobpWiqxzkulGJkIjCy8
BkiOI/TbIXkNh6qOuOkHYU3GtREH8XvoPoREIqcoFhLNBlNqWzSd64KGseYOtREisa5uilFJHMCO
PCiZJlGDTR3aiWRb4nWiDRcg6HLWJQSNDvMImPfLuqnqOWKRCMqLdrCVEmnjRGKYUJggZ5Gxnibr
hEbIpoPkUmVxt3SxDYz7PuODxyFfj4kufwKRqEAYJDENGeFp/QFbjQ+VWK6TuElhiIQWrdNS7nQ8
M4uTiXJtKv6QPndSeSZOItbs02Vk8nQSMrXWvd/0wGKazvzgEvZxSnQNmEt68Sk3MAA9zIEN5FNh
xRoTPtW/L7qe9IQZQJysi7njRCjYBAwfN9URO1beyLrM2ZZNfjKT8JKUmB+aC0poV0tfxUyPdT/Q
7i966IWygyApkxD/XRpVSESIZEN65qitDdTRNnLndTJuk5wW3WAe5ODZtBAUhzAviNJDbSOSvvyU
gyoRz2t40dIEJ50NfA8XGUTxn9RtVcj4LrWKxQaJnDsQZ7rtBChWibYDOfjVVV3Ax9v3bIdhRMi6
Ubhb005OstGUF0zvS4sgO30XoPPjsWtrjJ8j//yEOo2M6Vy878L1iAZ3XIMyTgD46/HdjfE8rAt5
mnHEOIwvWtKFZ5/SqJmemPSSOLgWiScUa6r8agLyEUn81AGuRfgmrndcgm3pRTKPeD5mJovxvG3E
98+uZjgYcRZZZPIO1YKYm4zFypPrISBJERSOE4SdNl2KILqoxUrzmlZAvADS184660s3xxDA/ZS5
vG69C0JGCaAfc2yD0mcm6nV05Lk7hP0hLfs0n5dl3XUhSpZZFTJhyQaGokpQGBNPBftuYEWH/46h
lQAsAEBdg55ZdVudu2xj58a9FjUf8iIj/sGbV8+Wi+Zgf/vrP/7u/sPHOwe3AZNoFsqMUXrXLufz
5aLe3bsBOg/gLWeUaQE4VYVq1fnp06+f/P7LL3492jmM4ImjxwrY3pPf/uOybh89/vLN8ckf/viH
47enWxvqJ58/ms0ny6q6//iv7t77QlWLJlMmH6OjnVosFrBHKmEmlihtkSZHV39osPkAvVxWfm4U
JSi5kSYFex44MShBwAWUm+vq/Ox0MZ/5MUdsgNmiOpmczhdz3AHm89bOF9VsMvNdcXiw/8uf/+zB
w0fkCDg/nzx/+s35zH823/DzvW5fNTNbNW/fvp3PZ2P/6RFejSk3XXG3UjfBWM82rmW7QuolPyX9
zPVr0zgzZVFsb+iNsi11tjkqNkbQ1RX6ACOtkuTpFaXMcXhgcYxD0Jl0pRRkN2VbHsofKSmVre7T
cPqQXL4NTrPksovSZ5RSxRiCY9gPKj+hMO1EOuPotgvbGKyVcLTsttNlczJrj+d2Xm+YYg4KBZDs
AjkdmJ3GR1h0SCfEUASYTbJ1UtFmg7REFsh1RkFeUKbOZPYyAA00aOJ7az9Ra/x4js8p84PfAAy/
9V/+ZnzzkFBtFRLt/CA0bRUG9gOXPFFFAejh/ef6di46B4UNj9jtXtmU/odnKF+W3aY/6uWsAqH0
H42PgYrjOKVEkFzjamN1Y2HUZqaZnE+/ebF4duR8YDE60NwS809MmvnhCh4+4L0L2vGP72zev2lB
nggWMqNzAJ1RGD2on/+gD+bHCTBdQ8jfFwA9u+6Fv0Sg+YNdpvvL7Z30jCM7jN7fa7WWSdG5D9f7
/afSzx+s/7UaItcwUTTlMvPhSnq0002xDL+bdOzKf3Szs/qdO5YOYL0uM0x8kCD9IYzIVHUkuogI
7TdwurHwvEVYx3XMjpUO2tCC4nHpK/nRW2SatE0LSXTUzyXxVqrd9tt3IpdhQTN6iGV5KGcWfijh
F8SIbALQQ7hDApoQjBLQ5yzgVk6M7vi+8HqAFJMFwKhLPGxYJzSgz2k7tLXqAKbMASQTJBFmZRdE
VPqzLbl1h8MwOVzhf1gVZBKSYUE6EimH2shvXIfI1XeWW30Ra7flhQsecL2PXDT8dVDAcF0Aos8n
iHY0wxl+NqNTKkhhEAoTP78mbRU0aghIiM+rZTcwyjp0ujeObT14r/S4ERQK3D2uZF9Bn3lsR7aJ
+NuoDgk64OMagU6HQ5rHG+UbEDlqIhtN6cQRMOA7BJ0zFYuGGU5HK+0gzIqaJwmcHHGGnv1d5FPH
c6t2LqIVw/EneZrpYyUCIwKvivXlHXPbB1vSabjojgZuR+ajI458MiM6L3QiPcmV9YT6AVUZ+lmM
DcP1iDtZBwIzJuJcKhSdaM6EYT9HQFlAVYAbVE/TWSzRTNRNYtY5iiz3gGmKM9ROUJbQgY5K0Ab2
QRuVN96nHXiPtAOgyQXthHFL8VMAyryHswdF3QRwz6R/clIv6ZGFiaEsRpSUvSNBEh7GQ+1EN9qW
0V6Z1yL3mdRnE7064xskc8goDs5aHE23f8KcTdc7Hu+r9XmAB5H9oKwvTII2iSVXfEG+cFEGJ0BG
qBKD8Uohsxivp6E3c4GRE6u4XkKO8os2wbURcDdJqUdjSAgi2d2EddOY1OI4iNrr7nqXmrUO0skG
qVwx1ZGMH7oePUi/c4kLbKqSgcRKWl8U5d6kAiYCxsN1k2pN9dpld32MBjqCgW1j2xoETOxy2WR7
hw9aoK4qNDVANW1VOZsfvfz9+en5F1/8+mw+OT+f+lPo1u5hXS/Oz0+fP3/22cNHDx9/wZsOV2tk
PwOe0iz+/Z//7+0bh599+b8v5rPRuARgWucszNu2z54/WUzPPv/Jl9lo0392cj49evF0e6MYldly
Mdveubu9u3f68o/Txez+579yJgcnOUf1K462GRn6glyMPkOkQmsvWF/8N2egzuFHKmQB5Q0a91Uo
TgHWgc+ePpvNZndu38ozM51NF8u5zjbenh3P5nO/QfGxe2ntsm7m00Xjf4Mk5QcP7u8fHu7t7R7s
7x2/ffX73/7HbDEHn7HKzeq2wM0nzOdMbZX5qMj3dHG3yTabus1gCgF26i8A4l+rCqO3RvnORrYx
Ag3qUalGRWtcizPQoG5FbkorFTrkVyZyW1ySiCodBVHsE7fqTAS7DCm9mGAeGzbUbERsV9cprDSy
uI2hDUlDBWTI/WdpaBhXGJ3YNqMFLe8WU2D++RXWNJP5/HTSHs009DxoIgF9GnJXSgQCxb8Y9ooG
6ctc7RRVMmRVXYDGiqOdFVHwSaAntwRhgwmiANAgwQEANIlmw223rnFb//nX45s3w4Y5Ttf1O8zL
bCCHj4T6U4HJPhwA/WkBfx/uvmQREuk2ImM1GgtYl3X1/PXsyQt7MiEbFkVJIMnIxm5Bv2I8FLWu
MOWjO5uf3YXLhEQ47L01gtmJu+E1kHoNWH+6P/l1F1z/fJQFw63bfKsP66r3idy7HghDcATgw1XH
gMMRnNn5hP4eotglu/2jPB3UTRMmqZQJk9AhHhv9njlj+yNCYWR3ZVNtX+FV9YC8AD6pgRdrL0gY
1posX1hrmMtRO4cyxvjEPpsOmZFPRB4g+HHF7VnhdKuMNEawUNENC6q2Umts8TaJM+g02IgRfxb3
0ewqRv2jWtuwDyGZgGl0QYTfaDlyY/fiwRipbXlCe3SCCjmRYojos3BXiWTBoFLC5iP/CuFNMEqV
skrpNM5wpFKdduiAje3EBxegQyRpwiHQYIV1nrFVF1PSFGlWaFE8IBFMSW2kQKAoqyopM8eLb4mY
jM8dicx4Uje0F0TCQFA6Zo5zVEjn+m6XwNBWJSWQmEJIGK8dcyqqsmTLclaiCTp9nXGI14NUIPh2
QwMCiK6adZVJdURHWFwLHmQ4QcLNICIjT4ootMIXY/ob8bWZI6nDc0cCEfo1BfiYxj+lNLqSgiQ4
iwMSHm6G394Gpdc0oUICgiLlYVNNVROcPyO2wnOL0DFFUhXiPieQU1AMYKnIwIiU8GtCnM7RMo54
33E+cgW6Zh1MlPqRC2OBlx5j0d8iYNaxHl9FrMd0lFvkpKGD9iI9aaChKfbDdE51XP44Q6NQotwF
TJbDHfDxleLHyt/GFZ2i4MHoQDRRdFjYnkgGEVBFmi2Y9zM0toOCR88F0UHOBh+0kGohnaMT0RVF
Sujkb4ZwLfRiHq+HXriO2yrqWrDEBOYGRCOYQwdpi0t2yrLqdNSpJ/Z6Ju3kRIQXtJdwQNGr+Q7t
cE3DBe1YUI1Q7F6Y+56pK7YE5AQYeaWKSRQCyvJ0rJNuITSc7BAhsPP1iEi0qHxEBD+EXxzPXK/A
Uh6GspJNEFjXYngQl0uMPVamHsm6xhSHv+WGXQQ4C0jxXJNeB0vTsOQUZcJwVbSOA6biF0Z8CBkN
J/SZIyERnI3m6WyihpVL5xEqV5JPIymTGB3XKSfqwGHhS+UsWL9Ya6mk15Q/iOgz9Q/Nd8dVINYm
5mAMn6FIlNGhJEJyFRF9Tte7VVipK5YS0zmCWasUfQ45GCrI4E5Q4R7jiokvLFfJsCssrW7Kyadw
iZFskyPZYwxBalUj26zd+yV59jRzC9K4ihmUnJvFeibfLVimAtxQrGZYFn7s5rkPDLPJ0euX3z58
9MvWf7S1W+NR1bCAj+/D6fS8bmuUKwVFmrpanh5Pb925p9Tyqz/9y2Jpf/Hwl041f/rd/3tweNv3
/ebW1t7udtNUp8dv/Jx5+JNfGOAyA1l1Z3tz56c/Z4QcN6Cnz//w8vXXdx//EniEeOm+a3TGbEMD
kr/vUHeFiVDbtiZ5HNicZjqHuIEjA7MqvAexoIBt6+Xs7Zu389ns4YOHVbV89frNaFwWo7KuLTUI
aaS6IXLxaITrKLDp3dPnL569fDEajcbjEorcmhb1IACLHwMW3/oFrIFQX5tsY88Wd63bUm2TaQBo
Qa9G6XGe723qnQ03yrJRkRcYfv2FZbjMKZP7xQznPkiZ61yTJA7rEbODSAYq+WDvi3tL2OjAVeJT
phdUn0TJNpOXrESHoYesMmjHlaGlqn+N7rgwwXKwEnGtasAUF+1k82JMkdlAAASRJ141fTx3KAXe
Ng4FpoxtNBBJXeNvZW882ins1mb1+sxNqgyUMzSMSR8DM4cS0YEkhLtFdgBkvhDGKtKxhqCUk5AM
o9I6bEyV0TEJ41jkS5oVnQSArNshGUZJ+hHbZnXf+B7SGen+M5yDYsLp8kfYjvHMe7fz544tukuc
kfWQ1oPEDTzdWVxEFJWtEQ/aj+PTyeLJy+XT166qXA5WoSQmI2leDimUecQNQw4Dv8jzz25mn92C
0g8YRAUuphmmWDSlYT6OzskF+IC+VBrz+uf6J4yYawb0j+3nh5rbV4xlnxxj132cTtGRz6f1UEcR
xJaydd0P+TRXRZT0Gi0ndeEiuyrYdOHHCeihTTdBseEQThyuluGPjuQr9SmWD+tMlAoC/BFL0QXA
GnAbG9RmomNYtCGKDKmIbsemxAQseXgp03lAhZOuR3VsHgkMzbE0XiUoZ3TnE+VNVufAc7XGIy5p
rRImq4gaTL5eli2SBBBBYdaCOIDB6asVyjPVyLsAGtKXpsobXCINxY/AgyPGKFsL4m+sjdqmSJEL
RD9GlgNXjg7zDZuJBejQIROcMeuECBw5sAQKpCoNPUkQOnhb1hyMbLVukTJRaJH7zKgHVU9bqW5j
80yGa5VJCMVJSXKiCJGaWQ08d3yD6hCTYzsEDyW1vY4gb1aIDqXxyWALWDMiEd038+jTqfbFIPAd
lBxIVlusqEi0REuFfnzuUfg7wHA4+7TKUmnUrnSGS+wiXYIap3zxKCOwWooeINrEIyuAoS7lLIff
YH/GTxHgHkzSgsqkcE5zkvqhL+2W0pOCrRbpDD6ArWrnyQoSlTeErhulUfr3RZIXpC3O0gccZ+jC
ROmCyKfWMjglGveJtWkouUgyHI46gWaWSGegLieSywb7GeNnIsUg442hBFLw6ChBG84LGqJFE38N
KqNJy94lJnhCCecOT4obrNgGJvaD8kIYdi61MKUXFGdSyaCegkf6ot8Oq/YDtCfttN2aj0u1E7i0
a64n6P+i7G/80rrAYBuWJ7lljddTgnQG6mIzZ5l0VEn4nl5gAXsrU4Y6SiW2ikkc7pjZsjq5DtI6
Ej+lAMIk2heJVJQT0fOuaSEG4iYxBjCJJamLUhU4sMXhUCU1DV1dY7wwGMltv0KCxYhVT00+iedM
VSblrkDuTnj6kV/fk1fu/qarTKJT6YwgLuRSODspyIjaCsm6ye3QOp5lYTMThrqRBcsEwRAT15eB
dZO2ClYcO1Xs5yQf5lheI+j7q6SmipaMYKFMgQtFSNIoFzx1dVhZ3nEG0B0tD2UkgQrjsFa2ATCx
WarWLa05uP2IgK3T49dnZ8f379+fTWZ/+N0/HezffvzFXx1PJjdu3NAQ+mDlrKvK99O///u/1U3z
N7/5uywrYXTV9cnJyWx6XC+OT09OvvzZ3+8eHH775P+bnk4ePvwiL7actrPZyaujp75/f/7lL/Tm
Pl6ZFXGYTGz32ldPfjtfzm/cfby7c+hHuq1d1jbTdlmOSspJRPvr9RRoh+rP2kJZVVUvNrY2i9Go
xeQjdYuhLWu9XC78t83fvn3z5s3bX/zil2U5evb06fbu9rJeVsvFdDqfLuZ1026ONhrn5uBKCqjU
YnrW1nWmHVjLOl1DzklXy6owmN4BsztVKLNR+ElsFo3bHY32bHZTqQ3bLH20GJXl7rjYLuzmyO+Y
86IATWdyRVaUfSms8AlQURb1Z2j5NqyEbnC80UpBJGQu3aN0KWZJwePEhX1slAJziXkyreO8vvTX
8WAMa0ifLUlL48YG09hElCYbFT+8YLCBwjjRAPznavQohmvN/CK7aKqjs/b1edZql+WtSgp/VCe5
ohNziGiRiAuifxaNUrVMEsOJK4WdSBIcIAHi3+qvr8GpYDDFC4HYT6C63fr7X48PD2MKfcjrYlC+
/6rnuPQc9KHaSeLMUJHE4BFSvUsV9zJi0T88xqw//rEbM44wlBtDRCe/Dr1+O3nyvHk7AZZAjpYz
kGfxB6uCdpgySllcBfXNbeYn7meHxaPbRVZqIA/klnSfacwq/RE0tv/SJDg+dj9c/8DPNQP6+uey
mdIrBZQrh5l3Lkvfcd1y+oO0mFQwJ2UxzN0bAKBd762xYtXJv9z3Ctn3XA/10C8vDrYXvGf9XxG/
wHDFt+EOw20nMXro3EX9Q1lipJFp3FxqMUriYZgmdwn1k3KjyETXHQ2Ple1GrHXnLiBY0ujIYQkP
zCRbSUMHSKl6jafoIM5omHNhEuCANFKpNJ4HDPuisFUSnXVRUoOcKpi05b+qQOFm1OIoCDX2uxMS
HgUFUjgG17hVBl2CjJ1hAFNL0FKU4PBnD2QqYQUl214xpyw1ixP7Izkn0+E5mjWT4CwdJ4S7Jxy3
jCrHG3qcCGIa4XVqgmM06z63WgfJ7AjlK9x+mQijaFRPZnIZCkSQvigQhIFVbREaw6MLVo4z0IOE
6zbPR5q52LlIcGThUUXmdRriXOcFEUWDJSa/cDG3kb5IjzTKDcDiKcEkKM90lEBSXQkdGPc6+LgH
Y3kt2ujaRBPO4L0ZxhgiJRlRfRDkwq/K2NfLH/IN25TlZJtp+D3sTBWCm+OJEr31ghcZSnAwxxzH
cA4DAPGP6MUnug2IGrMco4617SoB7lUPBmLXI8bvomZxLBsxXGWiRcEZR034DQ8POjz7d6KipcxH
13KdBJKjGUeH8ZxFpieZOhKXGZ8rl1JqJhRTp2u5z55YiRPidxwVeBt4X6GmgdzDslSfhxNpzGXR
YZxwn9LkITMoUbqQ8W+GVy6baAx1kjcuKEu4AYzYcSItBlsYL5ZROP4rIWCm4AJdjwvwqMkGtL8j
XonRKejMJEoXOXGGem5vJJjLDVJ4SXxThY5qSbcUA2Am7WQXtJOmFZmzjEXZw9dDCj86Mrh9J0Ec
hlp+pJab0Ak5gWJyPZB+SFzjgvmnbqR/2kQAmrRxUgn7vAgaI+JeKHEvos80j7BBUcdwUSxYhQhP
cZhcbXtueKh0oaOZXhcXprW8G+6STWMKZwetFeooWc95PCORNmjCKEFTebkmXNv3obCPsyiULHcR
Zg0DyoGnL6JPWrxVhdQv6xSvLzxTbcf+oY3Ot1oyytaFTxFYLPg4BBPrJFyo4N2qhIgd45ZUT5ik
f5rQDq0OiAGaEPOJRRk2i4m/Nk/hgfUl7n+0W11fOKroK+yG021qIJizcRxdRYvJztqoUdjY7ezu
vHnz6l/++V+MXY42tu8/+MWro9e1mt84PGxJvdmfRYvSX05RjF69fjOfzbZ3SqDSmnz/4KbWyzfT
t48f/2p7d+/5829yPfrpr75AhBpTo6M8K8r57Pxssdw2s2w0ZpYr9FzbLKfVcn528lpn5b1Hn/vV
Y3Z2NtocL+tmMx9rqDTLKHYF+f4L0Bt/e2VZLmfV0dFL55rNrY0oQZ4RRmln08nJm7fLxaJaLsuN
8c9+/vPxxvjsdOI7Yb4AHH08HvnrJiGLBjQlMERglU8x8nu8poBaiqzIygwrnMrxVuWnTLvwe7Vt
M7qbjXf9rqpt7LgsbDNSdbZVNjdulBsj4xsufXQr2oJShqitJOs+rjjKFIawZiQDZ4zRIoGgc0TR
zJ4XLSM0zUaCO2XCXONIJZ82bGj8wAk5Om3xbphmjaY4DAE+A+F7GEbkEIs7BSxNaxWWqGF6CeOn
IZs2aA9pzXgYoDEGzHUgnxe4s24a/+FxXj44aDdHy6Mzs7SZyRtr+cRBU0ek9KI2hg4oNY/+HH+D
GiZaolrQkKbAZKQaQYRGaENDxQqGN5SO/XxckEJgzfShfSMXoFztOJtosrvui5XE+UWNd49RrE6s
hs6G646Q6859+nKHxE8EEPzIuKLfOGZWIbuqwWFi27Pp9Oht+/TIiYQdmlw63KCW1oWJKEruThxH
jCrv3ywf3lb+GAi1CSX6x2R8KpIk4afpHXX9c/1zDUBf/1w5Eq8tulhTPBTO4JeNgvo7v+HKn9Zq
Tc3MID/YrSyjgjBo13G+dRcuztE/PMmMOto7OPXJMcc/1A/RppD8RKV5iFQC3ZjPzEGPgki1fn9t
TC4ExgKZQJSZZwIjeNP0GJRrXAjXJVTwRIpsLBRN1l0aaXqc1oYN7nQKVAYaNV1GQoEMVbqIx2VI
3HY9t6tAaGLrPJUJAkVInJESaZTjJBdEpVqbqosGQlzpr6yuoP7d75ybqhZpy5YB3KZl5zSsslRo
94fos+hOpiRo8Xdq8FMMKAOMSU5NTF5OdF1j2TsrOWSppAOeT5J2SIo38M4YK3eiJ8AFyCYIN6Nn
Y9BGCIxOoa2ZAqoj0ajGb8YU5QYMdr4pNKGrWYH3VfuTDw6gltDEFlk2BFkqkSxAsiezPhMhzv50
ltJFI5qbbDZIZ65A/FGJuaUWeFVJcbgV4Q6hPLsV8zqbmCVKO2LupyPqR/RwF0yliIoYmIPst57l
gamNWDP3j4b+EZgeJFYbHDUaeaA4JtnpMWh2M7PYYD8jrocSHFDLDLi2fGkHfQ4kZf4rJCUF007W
AcAaWbzTTFIsqZKDS6QqAt9HCLxkusjavhmVpROvyx/VidYKB26Ea/0VQjoHT2eGESIVFCEYiXOa
WeFKiMzIsGZ8h9lCdMpGVdBUczZhstPjCGxEQoiMUJ6J+9yy0VPCS+2aUpIUIPnKpKaUfcUMsg1E
0ZKALNMLVFZh4ZpQ4x/E2ZnyDLXSuTiXkv2gE90Si6gfwn/swBYt+FCBw4i/KHVvaamwmvFxFsxl
pztjqqpCzQpqh+selBjSmsD6JC++luB1FdjHKPeRU+W+f0ENijdgG8WmwyPgdtp3t1PX0A4ynTPK
Y5Bx7rrr4TgM9+47mC5Dg5XfkkxfLXTLiB9uTuG3oXYoRUc0bb4ekShJ74uL3IMYkbVBST/LZMzn
bEurWTGj448Xdc5NKinjyARMpQxElktqeuRleHDYDqo9QOBrbTAbsJS5ZGlXks7AtYaY10GHOkpV
YH6LqXaU4Amc3KCVGYAi7KIgnQGAmm+wrjV5vSamrxR+LXNRM8ycBlNWR2uQZvQZSetkJJgJsxju
zwQNeuZB6+i1iAu/TW4nGB5gGpgiM84voQan8VyzKwNVbmHiIehQ99ZNQ4q6MOXyFiWDdDfcKUmA
ccTg+9JBQCw1MIxa+ypNB4Y4kzDZ3UWeJSm/koAOXt2gYAAGg6WoonCUAUror6pEdYXRT37y01db
R5Ozo/39O+fzedVUN+/eCd4dZPHq+2Y82vSj+Q+//93jz7/Y2z9EKQVzcPPh3u5hXS2ffPMfO3s3
DvY/s5lGgTI8xGajvRu3dnYPGjD7O61P35TlyHfcspr7X9T1QrnWv2G8c3t6cvLqxdd3Hz6CvUBu
3DjbdFtBr4QGob5QfEAz9kgCTYrAOqQRMx18dn76+uilH3f7N/b8d+Tg/2yn5+ebm6Oqqqez9mD/
4PDgYD4/Pz2fns/m8+nckh4UKG8B9uSbLvO8aR3oLsOSjRorRZGXOnd2pIud2uzq1hmX743NdqE2
iqwcASe3UD4UGZs1Lh9p1JQwWHgIoQaTDRC+HWK7RHrP0HlPUVYeZgptvXhDS9IZLFQFgd3JugAx
zQJHO9TDST5PBTfRMJ3JQRpLG60I1qMhoZRxlCUaE7ZUDtJI5IGPo8W2pfUlZwdgSKf5m1B+earb
pvbTICtyDWxoQKvNwdYoz+qjs3Za5xC0Y1EaSiCIZBZlhhLSLnQXRkj/mQwWfeGoUGoqNemx7OPK
8h1WzgUG1aBZOFoS9SEXJTxxrhTp7gf0+0lnQI8brpCTODxw3rywITdkdq1/JBIcq4W7g1W4XVug
/rnwox65ySlBU6qZ5Op9TDqbzJ+/nr96W4Jsi8oN7KFrhQVQfvDXmD0NWREdkiWqVc3m3Zv5oztZ
UWZWt0UOKvgQPYxACwIuuIsUKK9/fuCMxPUP9fK1BMf1z8eYqEy46Rr1fdBA8IFCq7v65bjuwsbL
g7kwHbwCyAYWTAQzmWL6Me/2Qy6sV3y7Fmow1/pZEYEl0Jm5V1L1z8wmPjdFWVjcjIZiPQEuRTQj
6BIEquC6jRQfLBkIS02QAoExPj06utOO3KluyZsl/DRKf/BmV3F1m1JB5FeJvodyAbcK1DMRkrbo
Rk3HAAJesTeIc0ecZU1oLxX8BpImcRPbekkYEHH34reLAELKJWS9SKHI4QtWwyC3K3ThYnFS2p7S
i5Rzp7pVz0JAa4nZ0jZtrKzPCfJueZvLktCrJdK6044OPoR8PEbITJwnTQHIsj+oGGYyIkZGldrU
TsgfoNEZvEdx0agiE/JQAeq6Jl060RpWHS6bcFtWf68SQ7tuO1HKI1C2gx5FqhjTG5Bx+GmRYjCJ
VIUMyNCOCmR+5rjlrDqtwg3qBA5uRXqbVSwcSP0GrIH6KapGqI5TqErxZf5eNhskndxUkpXkVluW
zlRdSrhU7FI17iqoysdg8Yt3Nuk6pWL3ksKAJDZMxpK1Bjs8IWlGqYEMcVIcGiSUEaCWNpGhyISp
mmlGlhVmX2rqBxiBOneq1z8DL8LzZfUJinsMnZOaUPqYbHhezElXqQY3n1BSDjWhmVF1esUPLWia
q0RfKMWkgqgRvSCOG/JAMxkn8Czrpkb9B0Bgizwn8WKDPc6UXhT/oZiZAKau9yJg1iQ1gIJLTITn
XB0GQEYY4wtLzLpwdB9qJ6gPt5GzTJrO8vF3t6OZ/3vx9TgK2orFdvwQbKomB90kLKfF/iHdWKVF
MQMlOCQd2JqE6cyRGfsHuhcBGhulGBw9W4FsyL0Q7xSFKSTudeY15XJCnk+J9FBQo3I8L1irJ6DG
aTwX1YgQh5mFT7hcoPvZxO0wUt3R2Cwka5tGAaEyioOTGwEuZZAoMkLl1szgDuuCKA7xb2zL6UlZ
ZEX4PmPGveqtL2Tg1MrC19HrUH0dJxXXMt51xOolWe9Usm5KHFa93FtMwgXdpF7co8tAGwnSzw32
IYwiSXDrLMQxlc4I/sr+JGi1q2CVkWx1VhYsvZaA0mFcxt8AHIe7VlhIG2Ubiz6Eup0t2nzn4EFW
IMJrRS7J1S+evMjL9tbd+0qXgpI0CP/BEvrm6OXJyZuzs9PZfPHXf/3rGzdvKTSE9d/w9Ov/KLW+
+9mXuHtGgqwLWIsSjWs7nRzX84ltl/7KsnI83twbb+36zjh79aejo2c37z7eP7xbQ7poxEUluu/n
dgFpFO7a+l2Ee330cr48v33n1mhztwUvQ1WAtHbz8tmTxfT84OBwNNpQOjt6/Wo+m26MR9QmULVH
Yx9Ln734djKb+WtwrWusWjhIlvp/gCp2UyvMFlpQfM7EsKIo1cI4yC/dMeazu7vlVl6XZeYgp4p2
gi5XPuDkwLUEKz7QYQOSMJp2GKrv8duGMmsb0EUmpSDKyojuc8LJDTthXgVCSl6S0Lz36IB7bMth
olJZsk5x2lUFUSOMQURrCJtPJQUZbLnBqzbl8S3lprCyxKLEk8XiPiBA49WAKAeoZChdn82bVxNz
XrWmkLHKdYriRIGaJHJoMHzvLgN5XbNUumIXEN7K5zj4M/wEabW0QJRWre8c1H7OYeb6gWy3/tOv
yoN9JWM0KWkSt2OxS71IKvASpy+uPCB1kXCQcVc7RovbefSlfYcW/LvP6d+pVFn/MHDFB8QfBtQn
FTq0NDB5nT+lVG9OZt++dGfTsc6WaPlCwvlUTUa1JMYFm3pFxSv0auPG5uiL+2pjbCCXDeiz86cq
eIhZn/en0wLfTw06+HODdy/AGa4hwosB6LlayRGtyroOZpb0u2SCLo5MF6u4rwoK6Qtb7jVywcUM
slzXXd4FGkdq6GrVmo5S63t13dvWqNcOc3LXaRzrlXn/YVXiP9zE+8QmqlvficMjOynr6rgfm3dF
4bCdp//ZH3pVuNgffd3YdBdOvk7npF1ko3RsMPdDSo6Nwm3OSV027KS58tyJndtK5OiP0A4wrcVR
UK/LoK/dVoiJk+oeIK/MXOgClCoICjN/IUpMomy0xeoqRBmAaqeJ35d1KJak0kuOcEx4YjU9EXsl
sluU/gyosVZy0li5ryg+kDyglHyXOj5Jyj3RCDbkjBSPvrEdQZ8j5iLEOqnIVr1PBSg/jTkAkVgx
zBE+e9tRKCZ+fRNNFI2WmllLHUVZgeA/yWZ00m+JiVwfUP5QE88wjtMHLNYsyO8YWjR9BIk2mNcg
/jj9XodhbAPzhfIHmqAWww+e5CagvZbEQ/sL2CWuSPVNrvTgx0SqMey2RT+9h+93itmHcd6UP24T
dz6ecbaDy8CM4PFvkumsg8pH/83Ro9JKmbEjLzXrzxdCmSaGdTAjFSERk75QHavU9LnHjkrui7zm
gnJFKp2x7oXulORLQg4ALAZ/O9rZqiMdboKsgSXZIa5RUBHSzRjTx/dEmL61ovkOtEcQ2EaOcAZ0
yMHnJV5Vuqvn3tOGFgn7PBFS70xMvubuIkZ8fPg4SIIHu9TA1GMzRstipoZUejvtyOIu2vo2Va9G
mJ64v6xThAlUSmwYUnAm2V96gUkyUWRiCrbFypUM3xuJyYndrult7WjtbPkyrLCzXVKQ0df+Thht
/WWaXAQSh1gteGso1RDIu9PhIebwC2u7ywrRHo2hUJ4RkRM1NCh7AbXzLlGNIGHZzCCDm+j5rTg3
NpoxEhc0i1nHicSDlRqEdNP1JeiraHVRfqijSU2lOZ1ygfAodQhT/ReJOk4a9xJJerIKIAdQXCUp
38PgNSmJW8IHVRAAZRkrzigoLuen7JUjDGNtoj2BoVfWl8vuw9fFmcCcgCAD06x2be0fmVOVXbTK
uPHO/Wxzl1j1ymVvjp4en5w+fvw4L0fop0ppeL8YN3YJakL+X/WyOjt+/eTJV48e/+zOg3sK6fWv
Xjx59vzJ/fsP9g/v5fkI1UmQEYgsX1wVfGNNpnJ26xUpfN/Ti/n8+OjrxjYHdx6U5bb2c9AUapQD
buzCOHaJwgnyYaUDQ3fhOgIPf3p+fn527ufw5vZ4e3ev1UWGbnf1fHr8+tXW5pb/0Gi8OTmfLZfT
vb0938J8MV8s5v7FYrmoqmVusqIcvzo+XS6hvsEvHsuWuAwoBQ2JWERIUTFCgUhJrbIiq+d+7D+8
Mf7i8d0WdjCgBE0MS+QoyAsH/QIVA1gmmOeFAmZ9W4DEf9SHIZPqQAHprpuK7KZZekjiJ21E02w0
h4WYcOKxmiXrgtTW8AsTbVdDmVRn9sFkMRyWSf1Ghay8XxF4kFqMeaA5jpdZA7cAcerWtZBvnC7P
Xr3dmOimgExh4bsCOwz2fZgpD8pB0V0TIGlrrP+/WWg/gm1GlsBQTIG0ZX9haCgHEdiA4WCLg883
7uMd3fn23/6iPDzsblRseLGesLV+QsZCW9d9cSUYVdtuao1PBzo3UTvOCFdI7D0o36LpRMGPQ/UX
yHVbw+8DZ9SDJ069HjnSl9lT63UPJrFiDYFCu6SaGcj5SKU3muoXYYq1kE+C/ZYfJPMXr+bfvDB1
q4g+JX7iSQAn3Q1F6ubgP+5PRrmu2npza6v8q0dQxwnSizluzDJmIK0bV0PonEqA6RVIyrk1oNMa
iEzrIZBwLSa2NhHi1gB6ehCGUGvhMrfu/VedL+vwST2Ei178jXpohrhBhsgakMldCABejDFeJVui
1uEpeg3K6i5sU1+IKyEAJAD09c+P+ucyAPTHgHsvZkz8EJm0y0A2F3zwvYHydRsLs3ZbkcSKpLuu
1m8/lgSbc73lJyjvZoG6qMkgmA42qFDsUvlg5l61V0pwyAHMCjEz2tBf8frdhzEPEaSD9uihxD6c
b0VYk7UdDLJZWioqJ8qesLo6DE05MGvuKKpjblNV3LDXVx05i7R/dGrqGFIC0bMuKTcW00KusCZA
OXhJqYRRTkgoi1Eg0teIWRawJkHuwZC2KTPahJmOyDvdl0igJDxBkdcgFewmw3rqRD/aUhojAO64
kzYkRqC4nYb4KQk9duWAjaPF2kTqgaGWDxZBg9awFZq2te79SjJTaQUxG8wcq40bdrEj7h6WPNug
AiEWf4rMD/nM0fJBhVXPr3rgWQXC3Lu8BHTC4XAicSOAKZXQCp9dBy8+HZEmAqfoBuEFQVrCsw6l
wRFmwo5iHijBiJbjg5jyof1mcngGdSA6yMFXcDYFpP00jzdmoDuVUEf5RYZTJkmQxHNpOszS8ZZw
pigSqtQNkiZvaDBpRwWmFd2XS6RgUoamsKn6eCXDZ5D/onyMFikYeEUDJjU/ZAo2oMZk+KkIRqHp
jJ0W5eDj84pxL5zYEakk0rrg+PF6XNI/muInOzdSbQGCs1HFuCiKpm6Q5GfIRE5Qj14+QwlQKBzk
ZMGyrIDkVuixWexGEjNh8jKMKCQvAwma2OKK5T4KzS6IEEMSVY2mk0BipnOAh7JYF8L6OQMSN1wp
Ehl2JpEGDhBqx1WvH885wrNZq7XD612aiE2tUMMC0Yq9rR+SADzBBCEPAyBz58GREitpEI/2YVwj
Fp+Tan/GNROomKlZYiJ4b6rkegLEHBWQIs86ri+JNvRA3FBqCLiXYDKw3lFuINECYjJpz4Q2EsAz
1hemNRF3OzQCDRVYQKqMSoUceSo4VuLi1AItjolChGMjVEyGrduHrM7rbkLiCvvblThDtf+yPXIA
QDukP0N2pZ4XSld1PWvMzbs/BWljW03PF0+//Xp3b+/e/QdO2KWggYzbQFvBbM5HMHfOjt9Mp2e7
+7c2N7d9Jx29ePrs2bePPvv84NYdBYl2iyl4HQRSmQhtVaMsCi+gyAQEIjc5PT47Pd3e2ti7/WB+
djI5frV9cG+8tWeihYsSImoPbR8AoB2oCttqsVRWnU9Om3Z56+49k5c+tBSZWs5m8+nZqCxREqds
WjcqYWs0nU1z+PHzOD86ermslvfu3j0+nbw+PvNd1GBgAkYtcGnJN7rlx6qosh51pKDaa5Fno0c3
t+7fPQDoHX0a/ZtINBZ0tLOC1GMNzjWFgsu0yhcowYxqtCj2we5zNppkdnSc8qCbL4Vl/fgZK42S
fB5S4W0ec3XRPRiDA4cvyXcGZ4gwnTvrVEwFhfWODwuOZNPAwgGT5RbY961rGsh0wv1ZUzXtol4+
O3NVndMuCAIuSEe3+BRVD4DGoyyIJPiBDCRoVaP/AmXzDe5dDaU7cF2CL4Z/whPKgYIK7GnfRdt/
98tif9/ZkGmWiiXWg7ry+S7V8KHuvWI76VYBmuyUwginJJHgoN8AM51cKslAUhaR9qOeOj+c8seV
QPDO23TXvOgSeECnP+jZNFC2ockyHvXSIUE1f/pi+fTI1Q0deDNayELyw8VqDIIwLFYmGYcVqeN8
/ycP3I0tNP7J8LBndEp8vgr+8+GQoY9tTqg/SDvuivjV9c/386Ntcw1A/1kA0Gul29yPGrj8FKH+
tZme/gs217lsoLxYveriROyPOAQN7j50yCIkzj18yPher+3DFgwM8KZ1L+mcbIa01l3dxugcpVLm
OB1GuWjRyXkqGhZF3+9Qt5e86CUphfvWSRukhA4uIdfEvEbSsaDPA8xlHUvJhEjbgc8Ch5qYXyaY
rfGnuEw8VVjv5FHx24P7Fh5wiCtq+hPHsX2cEHOlfDfk3kNFuu5uXiPT/iNwOgYaf+e36Iui0Mpe
Wqvgxqk7/ppSdpq+SPqHROc4abHKebz09Ln05lVmuOodDvUFSn7xkUnAReA1inGTWGpnKOpop6ii
wJ7uyHxbkXGnAxsetJkWLYUFSqc6/gGPc1KajJPQ9IvcI907MqBXGR96aIyks1GvBCh38QCOSxIf
Kftw9upop1psI1RYk8QwbUXGmjXKBYmgclJOJUoCgxCrdXnibkRSCdV9YLaEv0r44/ypDncvMSTs
osbRM6AbBplxvxKNh79LRcZ9xgivKK0rhjVFuYXK1UnCmzxNAc4Wg7vEFTB9TOmFDU2osLtQK8y4
/sdFqKqPOQowTWZ6WQpMB3WO7ozT3bRiB+AmQj1rr6NckiFhCnAJC4Iw1BKpsqJPI0F6zOBmQrqg
84ozGagoEuDCQL/TapjPG8y+ZJ3SyTrVMp4UZsrw3i2tTUhddltKfLIIhvSLMKDfxXroMvcpT6A5
AS+OzI741JqyXC64UGhZOmk68splVSibc+rSvKXvsE65PumNoygOMASgWwdqvI3/p2oX/r/mVm3v
fu5UM5lM3hy/ffTws+29G9CZEmZ0WH8avEBEj5tqCZn3bIRNVq9ePct0dufeQ7JkxWdvkYqqQ7iS
HRIp0pCSW9M2VbVcjEZFPto5efnHxex8c/duVmxv7WzBGIQvjvE2rcAYfHyAd9YqLzC81O18Oqmq
2dbuXrmxhaRauJfl7ByEp1tIfW1sbvpBfHp66j++ubU5OZtAfq5p5vPF1vbWydnkZDJtLcGoqqbS
LeK0w22H3AbF0FaB62JdFpuP7+7dPNzDVF6OglU50eDFpBpLRgKBgDtHilq0c0JlJRK0gF+y3lFG
xJE2To87r9JKiK64YsgcOyrWoThM6yYtoBfuP9Wa0uvBjTEOOpIIw8IRYuC7BhRg/E01qAOT4yCb
vz13R6dZo/2YwKyy00Umgbc3OXiJBdVpbWr/RKwN5roGixtAugQ3SRDukAFt8fe+uzNNqu9q+ze/
yG/syrjq2hE79z7ayl19mPc+dwihJMwWk3Z4v0LC6aAFF85cOFraj3rkXClpHRR5fqfVz/tUpl4d
AHWrIDSx49GiHT/cWpT+ghV//vxV9eSlWyxsjjlVKkZ0skD36pwwW++XRh8ISgWvdx/fz+7egKyT
IdEXTeStoSPkZQD9vzAA2l31uV//fB8/5roL/uxzDPLP3p/rn/fuT901JdPrXnAx5tCfdFPLkhL9
gLv6LXrlW340z1HLz9CCEapnLNJaqJ6UVN5aUklwqPhGiMZ7Ab79Eu9LPN/Uy1mvfvx9l6704y7Z
GuoEO0gAaOgTiyRUKPhDNbzW8W8a3BqS20+LAgNEnBGNYz7uqoC59LCe3qEyVpUl4zNARdQOCbwy
XcIY0dMMSrU6FSzrLP9OgDcXHSClMjrqe6YXxCrE0eSTuGOd3TwIZCOBEtjQmmjRtaZvsjScaAS1
WJzZQDfyhLOdXVoAFHTfb9B1NzFhJHyobVevqv1dbes1UUgFzdC0QSoDdHymbbBPWhw5/r9o/MAL
IvP6/qEZh/1sBWF175G5THMYiaDERWuQ7rffyT0EfVJGZEKeQ7IaApKR7rMILDJdKOkfm/pohdJr
ksC1rHwNoBgR5MEVxiIKkmExLsUoYl0p1ihxIYyR5yeRJcFqj8wckb0IAuhI9c3QWQ41ynP8p/9H
TlLLhN8lAYe1dp0UO7qQVQ6VIqF75Z7cSlrLRWxchE2YXLaa3ErHD+X7WuaaQWF4Q/EZPPSgFqVB
nQQNtEd64YdW0zCkCo6jpPOZyAGtxOGVKNrLXXHBCh7qrAikDEQnFBKJFdxCG0/5rUFoxXZHsu7G
Pb16thTMRbHwU9RzZ7EjKmTBBYtXLqwmgQpxNniD3rCY32nwfOpApgCvH+tzbaK/qp3rpSFDQYkK
8dwmOi1ad4K25TEs89h1kLVeUpCVLtgHOOj4YzvhWXQg1D6aGZZ1P4qpBIFGNZGOCZTEB0SAO+Dz
vhNQQxY9Tnndg3GFz64hAjrIuQKpGwTWu9LJJgwTG6WoSVUp5K2EyZ6gz1x5II+78yLmumNyh+JM
8ApmWj2W3Sgda5U7KTCnVpSUOO6lOj/JWu+o5zFJhhUD0CGg3WJQfcH/zpAAA8YynGKgdUvrF/+J
6PPARjG5nq5j9nsd65OVXWZNN4eHjwzCntOZBoEjVZTjjY1RVTVV3dy5e2d7b49iFHUAwOlNtTg/
qZdzDC8ttVmAi2CJ9HAfOfP7Dz6/feceRXdUnVatYyAezbqshmXdklBaBjRijV6PhQ8eWzs3nMqe
fvO/zs8XB7ceF1mpmxmUSZDAlk4osGGD6tbuYMnNgjIlfjSMRiWsqriSUr52vLG5vePvUc0Xszev
j96+fTMejzc3NyeT6fl01kDpvTmfTuezaYYSM1Sm5j+egZmYITtsvG34A/AnLgpkAEveHg44kZkp
Rjors2IEhny6yPMRIfJ5UaIfCC4xyHWF/VXGESxZrzjvRXGSCM7Y4caKMntS76VTtZwopKzTAK4T
WnQffSZes+j5mJ6TRC/7mFalJAclEbehdyN7198u+D9C9VsOjoV5mWUF+BVmhe8WvxSNDnaKvS3U
6EY/0CKnecS7E/Dwkz/U85o9NAy+nTYPNJE1/goh6YzHjVaCUON/GkOCVekeXvVqu94Xmbv0+WXd
ycuwBzGntShlyNt6t1KgSpE5lMEpPlx8D5K2q+doNXQiU0O/eR/UUmb9uj+XwV51kKvCTLh26GKZ
t5BuhoUj0/Wbk8W3L92yysYjFMXjWhhOCWC5Dw0h+kP2tb6zC5P7iTm6e7O4e2jhfeg3yH+0HLj0
5c6zl7mvC96vPyaOtO7rvmM713jXp40LXTOg/zJ/rsXRP4mnkOx2f9hikFV9Jbcmul/w+wtE0tfB
V7prHhiZjH0XuPeXvEg/TudzcxGGuDYz3FcpFTuvK/DVFRXm61CaR+WEZPPVN0FSxHhiUpjABMwa
ZngoOYGrpIZRpBjimSEYNuoOFzKocwSpkyhaoqIqd+S4IcZrwD5LRy5YOFfTBjUtlhe5g6QdMe+K
ihlUVC7O4Km3XirBEYumnaidtrZjc6dZeSNUGTvZGDprkyvkB+c6JclmcEw7ESRZFdP8gKH4KiXS
azUEw+NOyldtJwGTkAcTGn6f/56UkLP5IQOIl5ejluNoqiFLnI51xY0pyT1xiaTr6XowRjNGGhXB
Qg0eK2FSWU8JmoWbXTpzQ81+KAHW7LzHw4MKkFPus+ixpBX6KBICEK1mM1KaVqIp5ILICRLb6AUf
1MXzLb0v5VRad8yEYlHRSYHIVCUmsV9Lw4tOzCEVa4O4dywBvXGoUm1ojp/hCkOFNZYbIyZG0p+h
vjsxfhzyRsMnmADEnCELsku9CdKT6BXNH9JpIWe2Tj4t0Pr6t6NU4MX3LmxdOx0/t45cqSWJEnTI
zAi3pTAVRKul/NkJCRFJxyIoLDrdrqcQFZ6X63gP8IRK2OsqFcEg9nHPQaE7crpM+mAeK/Llce0w
USwimFVqkXvuS0yw8JGEcTEWI+uCKBWlFFvg2pAHwXbwgqQY3K8vNYlOWL4ww8UxiaBTMMtK53UU
PcfbaKO/WSsev9bEdSp5kS4HQjrmF0zBNvEFTlURplbpYwr93NXydsl4jux1bIcjs+6ek1MVAibI
B+YnZ+AoMEo5xToukWZ7xiQOX0YKae06JVUyoZ+TFCBEuIbyUoCqt0vQRHBbB7fvYSkIcKSNykDJ
gXwbtKpm529fH9mm3r5xIzNl3dQbO9ujcguM+VSji5K+uVouJqenRTnavXGDHjRoExtw4FTVfL48
8/c/3tjVZkwQeYZpH///ajHNtDs5fpPl6sbhw9np6fn564M7d/Nyl4nrSVxVHVGi4U6wjVos52VR
NlVTL+dFoYqyRBgUUKDz8/Omrre2tnKTLRaLyflkOp1tbGzMZjPfITdv3hyNRq9fv51MJof7O+fz
5WS2IOXnFnoya6xrWBDMBdyV9oKw0Pho287zfOPLz+7u7+9gXi4j9JBMvB3797pEls2KITAsPaB9
EeOM3Lji/XAiUx7WO0vAdBL00mDSqYQI66azQdTLBffCrNOO7SU+e3GPFtk0UMcTazgfhE0Gae/a
FoWlG9hSQjQF8jvun507Wy6en+h5A8LSBvbQakUzl0ugnKjy4sRsUIfXsecrXJUB7B+HMiiagwC0
/1Mok7dOdJv0zm9+nu3sJP3sknj1PvvGwXXqAskd18nhRxaFSHDoIH4i8dMSU16UzTRbmpOwe1wD
44KrLqGu7K6KBP9AvKj3wKzTOOn6jAltIcNqCwsVPNaAfeXy5Gz6x2/dsqYcJaDPRje2LXTWJlte
l7ymPWsGGrlNvr+z9cUDtVma1j8XYC0w9Jxky66JvNc/P8af/LoL/mJzD0No4ZUXjvWi8oPw5pWK
zd0lFZje5W35iT8D/emMBn0JIPYyv19d1Z0bxqtdUHtVkaQn4yoeCbqk4P6jHypB6g0enVhy6zXj
/2o9pJUevFN1cUZeB94xGbcrp/TgTkhujEWZEaNRAgQ7MdQWKgpuLBN83AlcIN46idpprxayW//e
EQlJVD7hpKMFXECqnJGSbdLbNclUdHxXLhYpczvYFp1jRfeZPq4YJhCFAa363GytutxzIR0E9Flc
2gSFCTt+rpHXSixVkna0Wydv7DrjTQ/xRD7gJrhb6KqvuidOJX2Fi+FUrOxOuCtkldUVFlCxxhon
iNOd47geDhEXx/MuAzqdeoOzS/fWjoSQuMqAjtTCoNuhUwi1CzDJQ9Sd4ZMIFETJn6QcO0cumDhZ
OZLidYyhO+USyrYTkpSKnGgxlcV8jBVTMuuSo7vuaOXQlRq+Qh1MkhDWVEoPHJm0602HKJmSRpUo
JyA+UZL3Sl3vdQozdV+EPnSsPIuoB3HDHRmmATOQareV0M/5RqK0xQoDWnjKqkvbTy8gPVEHjcRO
O/E3HU3eVDu7f+DsHtG7EhzdN6xwh1OAkh+lDdiVqK8Aykoa660IkthY+e7aEJhDjA45x7jARUUa
vhCXZGr66LMOquumq+EStYuSNVQF9jnhm0FjGnHkDBjuKDoRgRqQimA0E33PMI2XMRnZBIUKQWmp
FADLUww7dupgjesozUPDpg2ZV8m6UXZT4GMUgGbfv4DexokanON0l7kvIHjMkhpZaKLujUuP/kn4
DRFV2on3pXRYp9ygf5BSCVE9TKhQb0RAML8RqaIuqIwxUMVfaukKbSxmUo5U42kcaDcYPFdXsX6J
g1PvDYSpBBBUkiHrLgfMsoRxhRTh7c1DFze6Rtzt4IlU89nr10dlnu3u30DMGER0gR5fV/Pz82o5
29vfz0ZbaAhSffXVHxeL6je/+U/beztARdW5v4BqNq2XU/8Gg6LDytVNNVtW1XhjuxyPgUk9Km1b
H9y6pc345NWT+Wxy8+7nWbHDhnMhc0soqlbvXOH9Vy/ms7qqtGOV+aqdleVmYbLW1m29ePXq5e9/
d/Kzn/1y//DO1tZe3S6m59OyLHb39nzjR0dHp6fHd+/e3d/bnT75tq5r7KuMQjlEVBIXwY7kxAw9
7YA3YUbWsaAWzETSa3asIW7JURDliKlog5nOQJwHKQDTw5EVl/+o4K2avCABEJXAmCGT0ZVh4UGo
HXu9BvSZaggy16su69SyuN5Ga2UX2mdOJUEtJGzAbRJAesShNQDCmTKqtZXeGpf7W8v6TCNkTFaK
Wg3rWiDHHh4GsMbh/SycxE8F10maq7TnwF/Rog1kYZNnYbYkKj7uEsTld3tjdKniw07viSaf7k/e
uK12MsitCmI+/ChgDXHkqCv5rVhaRIl2vfaUp9W6jeKnDIBciC+rd+bpunqYUIxpDRWuovB4czKZ
fv3MzStTQP4VbcEhbhY6bzIgZXBjQj/i+AmK8DZrnS6LzYe39UZpoHYCZIlEtyDIKrofR39f/1z/
DAHQ1wP3z/vHvSv86vUg5CVbHzJB1Xo9eHfJrOPlYcHeBV1JunfQd/Sd0qVXlQbW75Ks+nNPd+i1
m5aU85vsbaTKGNmrwRxDr7SQnEzTF6J8G0yoe8ydsIl1+jJPMgK+8nGiN179LMfmQsTyUMJ1Cs5a
acEsoQMuEjkdGccxUuUIkEbCo2a7tuA62KVtkvmS1hFuJnJl56+6zNngy8QNgp0U0QmjnibaVTWt
5mq9yA1nRueQfRwSQnPAAkxQIDXiN2UI0BFGZ3xeGhsi1yNxM8N26OMRPeF2+FDF1yP2g0RXQ4Yg
UlrwoOXYIWrQhJAet4hWk9OX7h7ABlN6F0eSzu9T8zHHKINxbn3wWA8QpB6JAYCjpyN0OWYXq0AP
VwlPnHE8eASKCKpkrsWox6r29Np4Pmj+SVTKNVdvYhpKKL3cjk6IP6Sly4OB6wNSQjTjCDgYhGuf
ieYywSWC/ybTmYuCZbxZRyZ4UkGM3ZrnGXYL8ZqRzYemczBy6KAu1mci22ro4lUYnFjIn2HFbsqg
TBmvOiFyWhfGPw31llFuF55YjzkbKVdG6hVkXuMTFy5kohPd0QJK+lm5IXM2Jdq1gcrNSr4kPCo4
u4p3Ifh112wzOqBm2kW+tuo4IgpxLJhDJgqk/XbA5Arpt4h7WoYkUG4m60hwxGruQAjtadYnHK8A
jnByi4HFtAgmWN6J/r5oQ5tkLgP2I56xSlTFuVC9tQxM2y5T1UhqJDL05ZERJpuWngRrOxXhIf4r
8srjEnKa4SZmLLBkJKDPGTu7UtF9Nw5zeQFCy6jnAwC0Y72arM8RNiG/qPgFiVf4UAtvRodD16og
MyXSGoQ1x/VFSzzn0avINUvL+hvHreJ4xZUQibKTIQkO8nvUKllNYmWGcioxQxPVbEPMa2ynSdcX
nTCLhQgs0vMmKQJQUpDUlcByiQRHCL/CQKRsRbwd0hKhxTrJvgucJJnDdYnJQfPky5swx5jfZWJy
bZDqqtiLnrUfSa3/zbJSOwfjum0Lo6x/+plmIAw1s87PJ6Px5uHNmxCo/dNRIDoBYrrWLRfz6fmJ
0s3+rbFGpNj3ZVU1//Ef//7zX/5qe2fH/2Y+m1TVfDQejTd2/N+3TeUHZmuXoxwGF4JqGgmDPkC1
5ydH08X05t3Pi/EOafO34B3Xzs5nhL0WozLLcxlLa3d1TV0t5vObt25nJn/+7Numnt84OKDnUFW1
75vPPvvcP8ajo1f+DRsbm3lRwBt8VyzmX3/99YsXL8qyyMu8blrQzi/KFjX0MdGJ65qzIZ+okifs
Rwa4LePMwqRkTulA2r9ZDi8AMUPBAaolaAoUzBLgGYrzSKoB2iDBEYjSGJqwWifD9a6rpG8CHNlN
aURTSt6gOg5xQFSXKhlIUwXirdTrRDPezr46+E67bsWAn1mtTs5QIqTjDBdtUCbMkowJqTb5Z53t
bprZwk0rEuJIrC/cyi4fhxrRnEV3Q0uOmddfEjliRFfHo4TvgrzQoJijmVkc44wjp+53Hxe6CS1a
F8Ss2AXv5b53Tn/LqaWALw5lXjKgwZbjeTg4hKIlzFNosgFQJBmepISZ+PJJCefqd8kHuwG2hB7Y
qSencXdZ2GD1BA+wM3RQ1dSZ78bz6dk3z9RskY/8TG9hFOR568dOa2kuiYwG0iUSyg+OdVNnbufB
LbO9gdYM5LkaCVT6O6m7/GVpQH/867/+ea/Za5vFdS/8BQLQ7i/rdj9+fO6sYO4SDa0C3++XyXR/
jo9LC78msMNUhwV36W4KynGqw0jS7uoXOtjOlZuJWquua6O04i7FJ1tEexFCIpxUMTDdpviyYmAu
0Pc61meBAikn7c6JdFClQa1QERnJTShgYZ8qWFI4/xs+lnS4mSri2o4pabIVNuG+6FQfFAxU4H+l
zjWDWgrddsCBKs/FJA2lFfCcI7ZOOmU062h9RgIdXC+PmEIbpEXIt+eDeMJ0ts995Rl10RHYXYQ+
pxvyCG0EVmBHa2JNCacysVQ/os4EWF41Nxmc99JxuDaAusDzctHWj3mpihHzpN5BWLZJoFCBJ8ic
ZZ4aRLdsbduRvEjhIRXZ1FxBrxiG7lXRptWvHeAeUS3GtY0JkhdxhoZShiCvEaZ5tCh0Mc4EzjJ3
i1MxwSOSHYLSqhWx+x4jPjUbdJy4Ym9Aaad7Gg9vZQ+9iPZynyMk1q0y5uppVtnWwsztEew7/lM6
PUXGAWNT0Ym4Vkbt41gbEVMLeuX43lNFCNg9op9uMAHgbFomoqLLnObcQC9+tsyLd4ScBiBYS1qR
T/6mUy0bhD7SK+wkWjqaJ4yB9iR6WIJG3k9QEecyOwCo60HV3XYM2wbKC8aSKGub0m/DKGUAVydB
2wrXuFUdEQxQghZipogyB92b2AmBG+7iZQSIBN8c/GlVwuWXpdAmcUYJwV8J91lJ6pqxNpXe1+AN
SpwJGQUbIPgEi4+qtQODrS+3zQ3aKHWFtpmZTUig6b8FXk+lDzqSBTyv1TsA6DCb+uvCey1UQyZy
yZ7XkcFAC9uDdlnVy0VV3nrwWesU4NGNhvL0LKcgez45rap6//BQaegEeGatnc0nxbgclRuTt69t
O/MLdzG+Md7YOjs+/v3v/5d1lf/eL3/6V/sHt2w1m87n483NvBw78f3ElquqavwvTVZQ2skg2L2c
vCm29rJyBCZ1jatm1dbO5nk1PXvxantnd3tn2+QFg5JKX1AT1y4qB7rk7Xy2rJYLP7L2Dw/yYtwu
ZyAFMjm/c+++H+bHx6/ns8lyMS/KrdFotFwsTk6PJ5Nz3zkg0FH4nQkwGlVWoJi1Q4HyzMGi05BB
rCVbzsS3wDebQ5+Un9+7c/vuTfgNlp0lKYGQ9OWtoAu5KIlFGK8oNxbCQkj7unVqY9FfOkpLJWM7
nY9iRpqknFXXBlal2lCd/Z7u2Zwm5pASfo0sBT3+v7ONYoVuNCrwj7ypYHG3DapzmPb4vD46zUxe
Q68arToSdkqkkKn0iAaBfyRLDXhshsYHlMoT/TvdaC72yawaoWWfH96jjc3xzx6ZzS3HUj+qo2f9
Pg6EanWf817nl5jiXRumku1iJMgndq+UY/jIYpH6+2tm3THddbelw813Nb6TPaGfxnUDfOdmcj75
6pk+n+c5VDbwAMC1zuZ+YNmNVi+NfFAnJh9kYuw/sLe58/h+XpYQEUAPTpNGlYwLXlkuMCH81ADo
deC+/mDj4RqAvgagr39+BMDfhwEuP1QY+9EA1t8FmP6zygC466u8cJjo1RLpronTZRfCgXPshWoG
F3TFEJC39s2mA0wHPzc1CHglQG53oxzwEefMJTa+ETbrvq1/OkpKtvsM+u4N9g3XkXAUgBslyNrg
xy9oxwrgmAp9JOio6gLKFySrfri1Pzn4pZmVH2wDN9TPF735ooPW0IBcnwDoj0PVU7TovVgFmJRk
iSJKlUI1Limaje5kKwC9Y1R0CAvo4WUuyWANQIQuoJDpiw6mgB8nRnkf/02vh1H1pJ0kz9TRqo6C
GC7RyNYimGvkPzvK9avYRJzyHUawToR3L+qfMLDTtEco+NAkEM8OZMm3S3DrtCxa9h2MWH6jxZhu
OKYF+nAX9l29TeHFMxYZeelaykoClmTkSwljDWr7NrEKIJqhivdOGTWBvCPwRO3EayZOYpIF7IwK
GWYJLbrTjkvKjtJEQpJ46q8L7AcgwH0rOhuDU27d+oIa3FkgPqtAvR/8+JoX71gKh9aXlen83gnp
HgAXzdauuqFJbdycS7Grq11R7+PpzBqOn9QxqMKDXP8G8hDNYr6osvGtnf0bCpSNDYl4WaWA4lwv
zyeTza3tfDTGIhXQ6zC2bhxULRjX6KxslrNctW2+meX66PmTJ1/9aTQe3//sy/39A6PsfD4tyo28
GLF5BtI1fdz1c7eaHbvlbLR7szYjgyXrfmjZ+rQot5UpQFu6rlXrysy8ef282Nje2d0l5myyCDq1
RlObxvbJ8en0bHJjb2s0yv0tKF3Ui+l8Pjs7O7txcLi9ewOtf5vjt2+++ep3VeMvK4f/5+W4LO/c
vr2YzZ69+GZjc9t/2N8z+kgioxYVaVplfD+CkSJA0hDwMlUjRI9MZ6se3rn18P5tFMrKdM/mIVWu
F10aF12dXW9t7e95LplH4QTkwP523ZqtlR6ej++xfRhIhISnh+lVMi23kAvxDxuEtcHgs21eTPLT
pc0zUOhwfQm/mFjVUYSnVa5WGkvksCpFtIss27vCgysQSM9bcMZ0h7tbjx8W5cj+cNuoTwxm+4Fu
zH3cy6HRRnY1JCpo0eAbhe5BQbs+n86/eaHP5jrPKm2zNMPo4g7WheVRaBBkm561bjky+48fltub
UHIEC7yhnO6PGia5/rn+SX/MdRf8hWYeRAkw+aPXWZ+qNdazXUepnlNq/216zfsGfzMYzvQa49sr
Xmq/qb7d7rsuXV/ceK9P13zDsB7J4Peqoa8ZvLbvYh77Piv/B/mj1lz32p5Tl3gIyaFMR2HCxLtB
p4KF8Td6ZTqsTgo99Lr/LcynI9ova1+w7/qanly70TGsHkHMYiy6fy+k0AR+aCJIEgRBe6+N8GcV
8/7QeIr26AnmEjiJiWWTCVZRTjACUoxVCQ0k4L9OWiYeZTifBKopvUD8yzlpNi17j+0ELCkKrUQY
nQh0RpzrWLAi0AMTL7uO8kb68dAguv3QYzNCSZBbVokgiSHFRjEil+Hikj8r41J3h+bgMFVDg1Kv
H6OrbbLQitCilVIrddnrAvYK/hB16NLXKvml6v5+DRq+8rzecQrlM2DnN70BGYRE1i0oHSxbd/TB
WRlAp/3jaAj1BnCAz3QX/7IMpNoUCAiAKcN/XUSPubTZABONeXA6ftyFsIAGYLFBYPhaFEkQbC7r
yJioRHqC9H/9T57lFKn8b+jWUFATnluWZ9RZ8AKfJChvIDJFf0WfwqZQEVgrFj6SBA8PNi2jXkxN
6YuoW9LX2CCxzUKHWx0osRmbTBLnF16YLMwmVINVGWfLSDWVIXiuhMj4wdENknxqeJRWDEuVCkLz
LEtqRWOa+OzUdRbkWXJ6UvSCOor6iu6L7pRihZELCwRn7me8HbgSDL9RHCkKbpBZK/kX6rSihaAX
+sbwHjCCQ++ypm2oRaFOE+xrmDkesHhap6SShqnKAVzW/FdSS95ph96ppLolIuaBR5yuC4KwW/GH
bFNFkTCt0nVhzfpC2UQVjEO7dO/gnah661SID8MZwm4idt36klxGumBdfIzvxUEKvxKHSW5LB5vB
dVvF1e0DCwOwXhbrxoiO9fpArvv7T1Q5kHaSgLN2p65VvwqeZV6yumnH4zGtgzoom+LAmk1nZTnK
iqJpGvYnwKU9BxGOzP+bVoPlYoHaxc1kMilG5YOHnx8e3vSNTM8nJivysmyaumnA8DDVbm5bu6ga
17ZZLCVRVd0ulxWeeF1ZFGVZHp+cgKvh3h6jzyJNdgHcEhL//v8bmxsGnQb9Lfjf+OAJosFO13VL
my2TF4e3bh8c3trbO9i/cXh4cHN/78bGeLy1MS5LH5xAuLltaw1M6EbZKlOtcS1tHn0//P/svQmb
47iVJYoLkJQUEZlZrrLd/fXMvPf//9ebb3psl6syNklccB8vdnABQSm2jCTaHaWUSBAEARA4OPec
sigqqgvZf69k5s0GjxpdLXps33csbM8uWCcYfvV8hgf+nH5OaKc6YXtGa9aqg1oG80/wNi3mg1MN
mVtnDeFs1w1nVjxzsw0dXMKYl/KwMTHgVrV2+04rlgilxUQiJMW+woLbjUk7J9OjsZuf6emcPdv8
U4X9qV/N8Tp7Zv8yrexBD73Q035YmoZNrhNZ9nppfiEzOUmcW0nC/AAzJ8h5wfpufvmYWKjD0iIP
ppfIwGbW8ixajyegg4zL0n9pyqEibPq1TafD5tQbqO/G9f3T8X//sx+GZCUaJgVw93AUhsyZaU66
7XGzk6N6nIrYER1nd7/8sjvs9ejkFhDvuI2Q87g23HlLq9JmQvjTA9ETgAJLjOGj06a/nnyzJWbS
sLSBtvhuXCwqpCsAsoo+eyMZMSQwqOW0gR1k1Eu+deBHb4E5dbHq11Vt54JJ2MKJGoIKJAXALAhX
vqatyF3MHLyINjtYMJvgfYc+h6B9eEs2PtHBx2jNENEsLg29dI7gzAL5yEkyIA7cVabycaQzUKyT
EEqYzAeDlZin9sRESxaaidkDDJTp6ifU/eB8WJ4J/qOT+GA2rs6xbeKtuZXDV07/zjxR33zgQWf8
0wCy2vbKa2ZZC0Rm8UFzTSDWk9+4jQSHSc0JtQ/ubWSkiIE4MnMPl7E5Mz2/V2GFtjVSiSMdGy/R
y7ySiBMWYKIoiAbHNLjmVTh9OHNoxsgjfZUwQ1GQKijT7lIyktwJtYDDfHyovlJat/kYKRsXWO2E
jzXwHQb4a10gR/7VqKQ2LhQ6gJfcHQupcPaiKH0XMxCJgRq1Wg6PxY4UHoYQxI8P9KlZtEPAnE6F
RjDtppBJtp6hUDLfBlWnDxF0blQ4wQtEMKutrMtclpXGrPvbUXtjpIvNlAsYIctaDojklbky5ROG
CWiDyTkYaLtQ9SxtPWsRIQKUu1YoHXNp5ZVlJzUE76SEQl68ql7Zj5JKfZVi0Qu1W2Dk8gO3QM0E
DyWJIJCKdri2x5dUmTtlUTjORymuWrwyFJAJCMtuHDbC6Gobr7Mk6Ln3QriDOOxQg/HcjGVyQoBo
8k3hXTtnQ4PT7ym2hgENUwMfWOmfwYC8ap5p7jUk8YYh/5A7c4neZXzqvman0YEdjJI/EqIwyqV6
DqMO6ZvU6Xjs/7U7HNpW2VoI0TQNCWD0jVySXAeno2j3o2nqvimf6+fT8flv//Fff/nt7/1BT/d/
1k19uP1Car9tV5Ql88OyQvKLqigPNPQwowRNboTVTVlUuqxd0zw/H/tWeHP3hRmFdP9GiQeJYToe
T/1ht3e3sumOzw9Ne+ZlJYpD1/UdWRwON2qU068KGvbK6vDb3/7r5uauabu2aYB1qqM0+8OtxK5u
zoRfawUzoG0/KPZ9zyZ8mhdMd2Oi4SrwlwzLtJgwt9JGSgdpEEoSTs8ivQvuX7KjOeHAWzLsp+P5
p6VxDvw3jZsKzG0wO7a1nS5iEg2dnlL4uAqwUSBgHIFNean5ULUZqWfyHQRFk4fbff1wZrWP2Ag4
Km70CMU91BBvGCVGi8J9RBb6KNAVibJeFGB3E9O3AzmDQ2oMSUyrcr68BoN+Hfjh0iXgZE0izM5A
IXmf419HazY7XiuTW22zqd8JSrQN5MPT6b//xZ5OunvQpALI/FznG1jH625ghaEUOUlY9xfcVTe/
fOVV1emdXRNR94HQIrhohbKlLW0A9JbWTZLfNZ/XTpsGx5ZepRuhdEaCxu1KIsIl+QxD2hf1CSbx
Okc5kYGDcgqtjmzKnMJEqMJtxYFRW4QbbzdjEW5k9VggJ2dcvKwH+tgc0piiGBFb7hSfeYhqgUPh
FUYVh+r7enbsXBe2rzUHLZM70JRmUeC5I6BJM0W0+QQfBnUYulM63pkVKQ1kFtlHsW9RwJBC4Akl
NAHA71u64fNKhn4nGq7zMwzXD5je43HS5/aEqPl54WZPxY048qpRWQkFsN0C3GaJofhxA0wbx3M5
4Nozh+0aJNe4/AlDSdOKGYHmpvdg1DipuZoCejSBUStmKOKuykeiw7lchjihgevwQ5WPFRo2+dgP
xNxRXmQqkE7q4FGrGhFzyY0nleb/euY1wfHM0LSJIyz0RkgsxQCeM60Yr0yTxC1TT6jYCINEGCpu
sHFlN6t8wUADuMpSEojHpJV5Fc6uKrwsCf1VvGam4FGNUBtwdpCPVSUy6t5WldsJ+9AxGqXVoj3+
ZvxOlTUztELzUjPcweiYa2axIR1zBfsGgu/h3oa5hI24d8HqJIOrlU8tZ9m6BY73XlRD0gOgbR5W
i58wMH06gy7Ix/YLxkNVWatpHjV7+4LQorQefVb35TA1s0S3b1CmbCqD14p/vwStZWjGhOGG5dDJ
FdTthAM7LL1/o/cLs7EasTMBXzuvs8OVGovVOIwTG4FsdFsTc0ilHmDCG/RAoTWC581y2QBADPa8
h4IqOJHJwBjX/9UzhWpXebs6i+TL9nw8Pt/e3Sk3YFmqPZtOkf76Ft6czyAohqAo+s7V9qf1//j3
9z+rqvrr3/4TeIFN1zePL1++8KLsj+97KG0j0V5PVwizmN3tDlVR0eAnG8FLpReMoqhoFtE2xJdW
04y7r1+LqoyIz8xZAczu3/dNcbffnc/n5twov76iazvd6/vC3N7e9OVr67qsyv7+Ts/Hp+fnv/zl
N/IabWXBKbTk+fm+z+vL1y96SPz+/b5ualEY3q6m2XKFwaMKK1FTIr3z5rTXRqRMxOgFyoxMhBle
dLsNXoUYPVzTR4aa+HYLdjz/DMSCnPh+hjmLnQH6fr1+Hhsg3cxOtALVMzPwaEkWrfuvYndASbvs
SjiUsqUXlhKDCYpr3xTuLc/sTq0usdXeUNgmt4ao9iWqAXX6UwgLtW9A3PviFS9rajc8i16FJM1C
Y6UR+UHZP/v68eH0fxT6TFpY9IqR/k1tm5DeM3HMHvqgp1JMqJlTI7v9r9/Ezb41EyjSL9Kv1w01
2NInA6BhNK1JdGCYm7VM5YMzmWPGWICjuQ6M1pIQLzDnbmRcmEG26V9xphiTtQQzM8WcqSSMigHJ
RTTMj5U5dnbbUMbYy00UrsgHZhrMYi/D+WY8ePg43zLTDY/NDg7pbjd3BUw228TnxVUYTHlKvF8b
Ryu6qp3HFFNQQtIsiLHpGgs0lE2GQ4ZO+ilYhUZzug3el5YiOgNYg19N+vg1M0FXyxNpGVvSGd2o
FZSJ2IWRwyGLWTmGiy2tg5m0FoV6wcON6bYW3zACCDbKU0PMxkyMazENs3CSIdVUoYjmAwdjkhZo
pDooQbqf7MJD+lB0TXh0GXLvx2IXJvosbQFvjIAks1AUOlLhqlfg6457DnDXiKfmiqoV5nsVSK9v
ud0/4ANbxeF4ApPzDrNOVjemNTS4cx5bHob9IGLrRzVjaduz9A3btluzPu8sWzYUw9Ugna1nFp3u
YhEsZIkunnrSDIp7ti/a9ixjb0kD3Fs0HJW2gwGLA8M66azVdIWbSziRaAaRU6IFrw0JmjtYnJzr
NIwUEFRRW30aXIc7QNnrkJjVujUR1felAXevSO7lsCWTPI6EsMILdA1FKCaeo75TzSq2YDEPed+O
0al1LQagvBBW2MRsABAtOjAJBGbVS8J8NA+OeM0KFu8ft1B30Wl01YpNE6TbdVpQQrrHxIJxBszA
JYxRmMNkFWcZDOis2kDnycJ6eGFavdo8OG+D6cUiuKUq23w0dO7J5uoJ2vas3y/eVpF7RrNT8Og6
K9zs8/FMTNWFmbFQAzbdfezpWp6hs1ocWr5cPS7jDiqNNrTpxc5IUBeS++29cFuRK2Yo/ZW2Zfr9
V01gZ9wNOJgSgGaz7xeLR6N5GemeNbfSwaVxWO+/Lo7DMxGHXuvJWIdxU+HpiKthbgAjTXBbsMlz
cbLKtH4uwcKNxFJYYmlf6fX5XBSiLKv+16IoiBTModrt+qd8Pj4TIx47xe8V7fm52t80zfn+/v7X
X/9aljud5+FwU+z700nqlzaNlO65fRvobkFSCHg+y/oEu/7alXpCoh+B23PdP7Xdze3ucMDBloVp
k0sLZh0kQfEEHbFrHflXabTSNfrv+7tusb/r7ny6vTkUgvfl6hTZmawGRdH/eXq87z/sD7e7/R3y
hpnoFyRYizX69ddpEFSURJ8km1Cm5kw6pkq3dd3X7KtHx32ZEAQ07T9ot9Y808zbGIOwa5ifgLn3
rwy0ZbSOv53HcsQgkHPI15+ZsLvRSV/fzPdWbtho/Be1FpwPwfGLAK/qoYaNfmSWSh68r0DB4WYn
n2otseExcWc9Ak6DxWwtg7GfNTChvg3mQoWM+a0NaVJTQM28/4g4LS4BGwk4Z3HCmgJgEtDQCsx3
qkDw2uv6hNmI8Rkm6W/JyCCUtX8+nP/xL3w+G80hmoEpYS7JjACZ3ZzT3SXSrOF6nxX6I3lV3fzy
jZUFaqEP37vHbxOYWmAvolKYsa6ee7T5a/7FnBNI1yKKNYkUzBVp7oC5lp2GLmEGnGFLNZO/7MMZ
9A/ye102FJnEkZa7Os6ALywJ95jD+HyNJAR9EtovmSR9yAgmhnmJHlij7jAuDMyfBUvyumxGdwjW
xyIkol0SeriJ2ntrGeAtXTcjgKUA9nQvg/WNf23Dmx8c0lokMHqDpyPGhteHhVY87IJW6AzcP98V
3oveGNbcJn9AiOvKQlrOqGg0w0hHQ5m/lhwVYGRpjYNhxDGzoY7MCS6in06pstkPfiFq5mqGRmLF
Z03IJFrQD72rs1vYoouMjGk7MDDDCajZwdm+FI7sow5DFjp0eTK1lTpx0ZWeLOQI4ODpraESgj/L
RyvbiDn0N7j6FfjKOyQsqF9zh+9K28GQk+WafSpgcmreEXK7Qjpy3l4s2oWBa8YQTLfihh03OEN1
D3q686xjNjJ+SDQcGqBpgWRr2ml2MpgRSg5Odw0v1N50DdhkTGhmgD5rlMGIDLq7MIjh5K61Hk9V
jLwFrwlmtXRdDCE/ZvEQHV7gxc7R5WPgUS0NTMXQ6LxTXx3uTlntSghGHBb4ExokglldeGlgL98A
FG1WH6Nhete19dCn74twUqG1oT1HWL9EZCetwHdnrhXonzArN2FQfmkVpSXVvEefA1NKu4nofSNZ
oCYkLNAjlMyrQY0VeG3Q505qNVIZhNJHo5DKkrv9AyU0qZ6XAJOhEW7WQKdE9E8waoeRxEQ0YmjU
2As3My2+EQ4dMtxxtAOxMxxzT7lTOwHGIFEDZ9Lypt0Ly5lVenu48ANz39gXgFdgcq9LZD5sHgdO
iSwcZWbe43PvF98fmWnh7KJh3ukO+1Cji9xgAy17O3BB5vJjkBH68izn411N0A8cXOnl1vXZ8dN1
UyvKcn+4IcV50iuXx6cnLXHTN86yLHaHvezqflTo23zbNIfDzcP9H6Iof/3t73ofBQGLatc/OiVr
w7Frj89PTIdBSNmea0TT+ki+hjSWz7rNEZ7bnI/HJ27DsDzrmSzrOgO9Szm3G+HkoZum2e92RVno
HSyhKNtoZjlYCELRu6auT8e+Bn779S8M6cqcQHLZtk19bpDxsij6fvT0dCRoXFSSOLlkVKhEfkj9
vuCsLPR2LGgRdKdvbKdNLhzNA1tulmXav59UmUEP4jcrugaM4VvTzJScnQlzvHjTjzAelPPm2jg4
AS5iiFhWsiNzmHiB2FsnkESmvV+F4vUVKfYVqwrJjMqzl+LV6s/caPWqn9RFtEGCdrl0is/+SP2d
0NJMtPWhXgEfdO3t14uQAkKG0yrIGMkgXnOtlXFLLAjTMM5b1NlsY1b/UxvAFGXQfn84/p9/8qcz
70c2HSlViH5MIC0dCFsa11MHLymuw+DU7oXsBwvA/dcvYr8z8WK04aG3N1gGKrWIFMEaoGDyCeZo
b+QLzEBSDQXyGglkCN4sappnrqgT8teLNZO/7Eu7YS2WM7cVr8SREu0BMhCtiUrYTAi3tKUtXQOg
p+0kIXlwfiY5TheQ4Zk294aDJQXb9B7ACIZ3GpRWsjmmP0PS6TKA0vXpLh/Ey7TAYKA5axQGEpic
wRu0H5H7FsxKe3hfGAK1ZsfeYNZaSc+vXsCgurY4gFayQEMzCrYLJTu08LTB+CILaWRsQtmTW6UC
J9BsOOChnokFN5w8iIVIbOg6t7bU3gLemms5dpglLkWx8PpILfQB077Vgevj++HP3DIyYKgZCisn
gjmnwGKBwvbDbLNfbW7jtFCztVlx9CF8lGj4ZU6YJWr/rt363hSgACaGNyoGYOiT5uTRLdDm6Lpa
eUPBkUXULzT05ZurRRzAaWJyw+QN85Ha6Q41291JnYAPEdVKOKZDuXhkpwSi3d46LUhtmM7cuXdy
mycyTeJmymPQZCTV6aTvalxADXmZKRha2e4p6zyL22rRQ2nrl1isJh+m+Laa+kqrN6WdyL1EDzMu
VZbQxsONJWkRW09DtrCvui+uycuk4MwUt5ci5oUuqib9uSHIAKbG6o1ZRNgwMJlTzACuYWitMAAe
8TcomB6ENPpsa4u7OAzHdFbkZZ0P19aCkboIepNAb9bqdSHUU5aes6wXtl3XMucP5nFer9YaasuC
bTBGR8VS/skuScHiDjiOxGeDfm0/mN0FlQ/dGIH7lA19sEE27gXKoheW+RBpoMtIuRXMJdi0NwBa
3zY/Prh+NLcG8zg4Dz/498uk5nL2fAlnPA/WzrqckAQGJqgAsHaONciHLecD4ca59eijKi4LIdvG
4/ea/i+K/n9a0Pz7n3+cz0ewKivFbi+buj6f+lo5Pj9Uu13ftB4e/rz7+o2LHQ0aZNkHCkwUZVn0
i9fnp8e+GevnK9uW+Qgnog4CdtqcToXCYJ+1EFDuKjtsOtlqra3RX/ysjTcTEL9u/HVTt217c7jp
/6djoRAVy1hi25Lb4bmu+yM4geAkwt7UJ6Tu1vVtp/+x6bpv33759u1bfxdtWyO2GnWmLUPghGjT
fXactQKwH4wK0NxkbT9q/fKsqat59QQbn15JKTKl1C8jPtw1tKEqwXyJx9MhxoLgFfthnf+M2+aP
Jn4X7bLYUTzSko60p8F7DGos2SCAjImq5LtShrar3KDHjsvi3KJ1xbps9HBhLFe5wZ6VBJM9lysG
NLt4Xpcm6iW0siEDn714ecVebv31w6fQRVZPIEiCox+Dfv/++N//xKblValVqjSy3A9S/ZQCVTRV
gPuDbpDAOQLzEkCaS1+W+1++aL966u8Y+OjARivc0qdKmwb0T4sfQnI5PheqkNCLmIzk2dKLwb1r
35RbmmnnObaHc1M9lmmNiINQ6+kF6vKWIzovNUzkk9MeDB/TI2sTcbVR4I+xNZMBcMDBnR4Gy4/l
NfyCnzGHTRhwxOq3+lDKoUub9K5oahlgkXzlc+W1AqyegFonSLsSk85DzEsNaHMiu5xgkV/WIB8f
Gh/mAwa3AqN4wLwarPWZRBeFbYFUG7PvVRfcQ/V/Mx/lBfFtmFKEgqB+DAIVmlKGjX9BRBmnUFyc
HZBmQ+ti0zAbTD4bTDkXn2c2fpiS4PA01TTH0RnLMOZ2TYL9DGlX8kwT3dSKVzqEGqPNIbAaMoo5
awOiPTHTuwUGgglo3RenJDikbm8SI+K/6T5DM0kjQBEpeHhcm3kfQtsAND/aS+KY9o/O4dOf7j6o
LiydqkYQza4FQEwMuM5ZatFMCRbOcA/VAK8tyVMIUVgtDu49JA0lHKIR1XLDaW9Ay33IiJQdFExJ
VFtG+cBE1HVYMzQpxrTwGtwuYBx0yD13RHJbe8wKUwirTG3QZ40aRzaG/hvuKjzwCvNS8vYsU8Oh
1yIL8F/NAA2vpfNRhXcCSrrV+3wiG1huQvLDO9Uy1hBQ450EhytY6P3opTMkuEYSvA7YhJcg1/3L
UMu1vHLn5WU4xNLk9j1lzcdMd/b5MGPD6F5wepMjeN85aRH3AvX5GHPgOQx6tKEVvBck2H7tzRvn
xmFMAWrgPOKCDxcAc4N82Hq34mBjbFV5QplocHQ9IeB8Pu2rHVM7FkxK/cT6/9Z1jbL79vVrX2ut
4ub3j/f58TtTfN/nx4eb27t//vOfdVP/x9dv5i2rFW8shtM1zel0/Pr1m7HZYCCqqlPK0bS5JbGu
T6Xa5VINEsuykIBt0wpeSq3ZC8z+SmTt4/H45ctX8MI70++d5+Pzze1BMaD7uVHZV3PXtowXah+l
PLfH0/mst7b7Gy6gUB2nv3uSlT+dSR56f3tL/5DnsuCdZJ1s6f46QqSUggjpeDTtSQnkV8rwE7XQ
g+4+FiC2Rg7OlM/1Cwcro9spwXCXHYyfhflg9vgn+4V9HYxMdN34AixUypqfx3oTXR50qLVN1Fsy
sPA95fOBIChBS4yBsSbETo3PQnTQlMxtq1kBEc6Zj6X0zsDGTtyJVgchbvoWDNXATDI5i5RA1szi
BtMtWFxxXEk03tazq0oaFYEGMmm2U57/9ef5H/+mHeYCajXf0F4chZ4vUqiHF57ynQUgnn4qAY5C
QFmU+x0q6S0TtaDNNvTkcwtt39JnA6BhRkeVjb6EKXHmyQ6LU3K1iQVgam24dMDk1VlGOXFleRYv
xKakVHCm3tLVnlMbORWbXyFzL4hQ4Stw3Ro6oEy+BacvhCtrc9ywkKXldDGB4uTX9WTV5xR1+SfI
6kv578hxgHdOB76gU4H3mdlSciVnOw0sbPnk5BOefim9wsPBBgLCKcvyCCe1xfdaGXrl4QQPQuWD
IAoy/hBxcwxnEGwoJVs6y2khGIVN7pARs1QeBHQ6lnTwTdQDRhQh5/s0KIQDIIJ8WBx8HS78rCHP
wLIJ4vx8RjhRHi8fgfFgawJq7b2PB+TJYXagzIjjISiqZx9GPdEoXm7iC0t7RTlNfX7Lxu0BBRH6
i6MfBqfh4NpeLSGM8x1H/trHyq12gSO/R+/FQE4Cwo7mDjAaymhcECfMGDE0tfEUfIfsgglxwEA+
wKDqDBkL9TuY20xithegRdZYYLbGWKB8wK33FPjGoS/ChdZ0hkBjOtBSCPJB+w53Ug/+NYNGYBGs
ni/zzFPtH6glQQKY3oZD2D/mOXJtfhh+sIaEzg6RewlRxwLWOzQSzNLQAdwOm/AGX4YkrgB3C9AY
8Wu33eWC2cOHojXKzXhhgGlEJ5miJLaZ+wB2Zw7crqSXSAq2UIzWvzHz1FqrZmcOg4HUjTxmGPdy
QeDGdhg0Tt1mnL+i0mLWz12a9jMxaUDniTfUvnCy6SGC5jsgmwzyj5Q3TO+R6qUC5oM1s42UBsLx
F6YHimXwI9Zomho/B2pLdsDB+RWIL8VgNJibtsEsMDc4HRNLDhbviUU7r8OXuy/PZJJmVJEaKNH+
cqLrX9NtI9jx+c/n/X/8P6gYyCDPsLvjWqug3H397YbcMSVSSEVVyvbUNt3d19/++P2fwEheuWlP
f/2P/3e3vyVJcdoBKhTYpwavppNt9+0vfymqvYq6aEQpCHk+H2s8i7vfzsfH0/Nxf/d3NZqJDjvg
u6La9Wc1p1O134c7h8fnpz7d3X3hGi2af++02LRt2xf/9m5X12cKMOEl6VkrqX/S4Smru7Jq2/4w
kgxBoI2r/m6x/4dsC8H3xOzG//v7vwviPItDtW9R1g35mXYEo3dMCuB72ZekPXHZ9TfYQIHYQD8w
YOc12PqxpFBI2OS6BuIWPlyijbuY65how72soJGP8AraP8y+r4fzGWCRclvYfXD+peyEmNww5b4J
3kX+g9PLckJZdKjoz5BcCuQdQXrKZqBUe3vKyZT7KTEEt2YdsO1IRbsjfduieBZ6RcrhXJXaPQkl
FAILYVxP8eJZ0AeHji+Y6y3iFGwRCoFlKAfy7IAgaW8WTiNNs5DajdmvmWiQa7jkBfBzc/6//27/
vKenThEfLkpOZcHtWKKVwtGSKsKxuf9GSdiDVrFqu5u//YX2lkGAI2YY5XNI4RNzIM/FuMLcY0mY
oCVKBVejLyypY34ZuJeQy84EeNJ8yzT4ltOW2TT6tSLD9H5KuvPBvCleYnqC85U5OrLIUv9Y5Agm
TskZT3MCfFedC5cetnZ7Ll8zJ82thDWXWyWmtKpCcm7zsjIvXhszHxJE77X8i+Lad/sFD+zKZnoZ
efzKDnxhs4YXgqA3IPutZ4PXtrf3ScYD2pitRdS2SZhgult49Q+0ptI2n1mK2kwHQm/+BtbJR8vM
DsygAhMnjIpnQSDLtWThfRlTKeXHZDVb4+jstDWF2yPcCBPLM4mJwfPlPNTRBkEHsf88tXtqubHG
iyxy+UPfXHFSjQc9vGTFQ5y7Iw8578P2Hy6JwpWOoc3aCAAYhji4fIzJlVF2dnfhj5nJx1rwOQar
YkyTEAfXyz3pePEaXZWKNmsp2KCRZcb87YT3pRUwWASbOu6zZCGD27FZ1dUGOLKzJA0DF6RhXrt8
DIijl5kWCA7zCTtsVM8aVXc4exCrgS5Qw5p3oQu6Hz96H3HvAHRuIJrp9mMp6oP25iXsg/0Yax4b
m4Cl2/PMAOqw+AEjEte+j9AogJuOtmSue+06nC1ZOIejbqSeDMNz2Wj/d7i2D1kKMEtqgWi/INr6
jMoZ7B0r4qvzowvMdaXVz8gOaAT7duOEJas2IlQ/ZbJv0p0sSAIIOno+LfBS22z2qSzJzU+7WZLQ
UIeCl19+/e358fvv//jv//E//1ffuf769/9xONwY+zckFjEXFTPoK/CiII0LpZZjqPCyO7XfmTj0
OR6f/6wO+774XXMuygOxkaUsi5JXvG2t2Ev/a9vc39/3Px1ubvY3N4tDfNu2iuVqxoi+gyoNaM1x
JuVqUu0hXWixV/k39UmNrko+SBStrI+n4+lUH/a7sqrO53PTF54QaqUdD1RRoEm0XJT9vcsWZVOw
VgJRuUkqWrmeAiM7w1YSLuYDaGL3zrUTLB9AMO5Hc/DTXD7OFDeUlJnzPws3XNy2VaCS5D5Ek59h
Jx2YEg+gDiXFQQR8EoPSJgTM79M4MrSTO7B7E3bQ52YM1a1X6bSoYUuLT4FU9APzK8CPjyDDW8y7
Vl0wZ4WbiXdkL4H7boYo1KRJ6h7BdKyCFBy6x+PxX38290/cxe5w8xKPVUk8KcBqz0QSasrKXEl2
oOT9CFVVWkk8bI4XQjrXb2YsEushrwwvgr6syu0CP6xXAgzhurac8xOs77eZmB7kdbJ8AfD48ybB
saUtfbRXfzJ4/uNOUTCj8AkX2i29+3NcZV78pm0SYELi44IQ4yAKlY1CsBP9cfSN1yK0etkhJ3FC
GxTZcDaJNh8WEoN4INGL1j4+gAYtLAS4BlDdEl49vl3WuyxP39qUWTXMeUAt4Ngy5miqLGDgRi1m
DggYEBvRE5yD9u/6UUA/DqEuqyDk8Ep0EkC2+wSRBCzy6HPosxNGT+XjGLWaesb9U3NbN9yQm62N
WMSPG5eH+0hojHwmR13VUZ7R1cbgg9H7ZRGF0DkcupgICAYWLy6cU8/KMzHwO6UzNGY9NIPl6c1f
y4b2zcOZtU63H7uNEbU3uzqOd2VwWqM50Z7n2EvRuOfyuaiDuXoOTQtf8SW5uCTLxwhWrffGX+bz
QibNWkPN/TAkAdE3HlwcDsHuHzAtmM7UrgyTXIFyfCeIoYxE3WVFte8Pb5qGoSzK0r7aoJMN6aEW
FS/w/vs/v9zd7W++Hp8fd9XBGKqqjinKUgkcEcAKRdH/FxUwKLRWquyOz89tK79++9Ye78+nx7/9
5/9SwLhBP0knR8kxiNJLfp3OZ1EUd4dDWVXMS//P3u5ut5OkFl2zsiAgGLHFGqUUZaE6AnVZxXxW
lqQk6FqSbBgqXRCSDBI6TKQQRdM2Tde11vWQ6yciSr0tRyoifb0K1nVnTvLoJGGktqncrhHpJ1ll
e691wy7YxWEDz89RP1rBeXJSHuC39daiJ+HpwQc/68xAgpQQDGoXDr1FqEvTP+5GfeOJ/RC8DMzt
O7V3y4NWm5DOWsCOrNwFPemQE4NBfwatXnjv677tEmO87tG90s6ddIwjhe2Q7wTr7o+nf/2BT6dC
85f1mxFsA4jmc975ER1xn0X6h+ZNCCQipEY5sG/jTXJjS585FdsidUsfGwiYX8pcmc8Fv64qJBuJ
sSzePUwywa/roTCq+8WIpQslcSBjjXUlFf8Tt/+PUA+rzIvfuFzg1bTt2gEZXqTREAaDu+ac8rWz
9LF41mgkOLxSsTXdij54/HlCARxZoAYrrYhwcNpQIxttgB/4IPPrxtVtgfSqvVeL+4EXCk9vnIxC
4zGyKWNeA5o56Zipl4trkqMPw/Zv+5FHaiPgwWCg7iK+00UZolPIjDwVwz6yLh9Ds3UaRFF3CCQm
Ag368L4Mqmtp0WxgkRoomfpRZVB1zFSF6sWceXzHIdoAUT4uHBydkrhXRmEmNHumngOeIIbKKsvj
HgxkkwIxFlPjHp8atx82196conYcueFHJKU/Ejbs3H5hQ/IHmu/ssg1FBgwjDVz3YUupcQzdU0Yj
BBybCa4Y4cBrT6l8lNIuqsAfENXhjki5XVOWJeO8bVtSmyEkpyMWMyehVCKlCtE154eH3zmH3/72
n62Eotxxzpu2FkUhO9Msu7aVUhb9NxRgIILm2eclqt1+X+xOj0/3f/x/N7ffuq4/8bi7+aqUkXUo
gCb2cndHh5sbr3MNAIFj8KQSdFlV/fen07EsC9GXuW37++pQ1vXZgkigQyJUPAHvD1BVzTUe3UnZ
ypb0ozvsq6IlYWxSny8EV0KvkrOiU0r0FL9APxb9//WHMtmA0AYYJdnSGj1oourG/cjv0F/bjxy3
feWb0DUGacbzy/pjnM9I2WxpYhCKKinhJa5H1r7FFcoqMHwx4iwQbjsDbQ8IwaTXgNZuqNzGKRio
m/PPAgS//twN0+t6uDDn/NV9WAwf5xMLmqN6ayv6vCR9ZxAdNg9Pp3/8wZpG9T/rAcCgs29qCHaD
3ITGvJvN90ZJ0PpFM91TytsDCG5nTeNxeHurbemzAdBb2tIPgidcw+y7QLfk+huB9SWHN6nkNFUn
RxIH3+6xvwZg9LMBZz/OODCtK+EsayI8DiZ18RMPH5iP0GdDU52VLSvEvzCAj53Tl76GiWOFSWaH
L49Eb+Om8R3nxeckC2xRQ6AAAxIgzii0zbHacWbHDNl0bmzqGDZ1OZxq8JPiYSzDJIG9hFwMzreN
yU1CeJlxBllo8sZMiDQsm5IN3duslIeKsB7mgzP5WGACRqEDLvDYmfJBvOhB5fDOnHOdaepGTIN5
yYuoH7mDLZY+8VOYDzhpCBbnY3uBQ8vG+bh+4W7H36DtmJEeTnCJsbOrLon0BO2JfBz0HJZnvEng
8wnqWUb17JUadD0PKnM+n5F5Fw6fu3l4Thnc1znE7TC690F787EWyPzuGbBAgkNa6qt0bOilruc/
oHXRRON2y5z5YYbbSbTrMpBCGkacLMMVCVnET/yatRZq1v1Ve4caTucFWDbhlR3T4jYdao3djldQ
7Nu67rq2qm66tpOdFIKCzUlIR2ibLkbYNOLj08Mfv//r17/9vdjfNqezKCqJJKDcKdULxQhWiHXf
KdpGVDtm9GhIwYMrw66iKGVb//Hv/91/3h++/fv3f999vStVnALxFjsmioLHjscETMYyKVrCwmCg
IwAWlY68ECT32pepKPdAiht9Kbu6rpXwMylEF0WB6qL0l/50XEnfCCohKp0iuLv7Ut8/dJ1Uty8J
pW8b4F1ZVAqPYkqzmFEtQSmY6EhTW1IRqNErDJVAfCsF5jqUdFI2MP+yG3fMQT/CJPrMZiddgQIS
X90fWUY+LAe89LtclvjMNFxMVo+E23fa29ZrHHhXIbBCbczuEYLV41CtTFlYG+9p5QmJNoJFiGh6
NuEH9fOtOnJEEl42Yu8yPQQMzAaC79H2ejU2Mmya+s/75o97IGkvoQMyaHDSEz1vBKD0WGzIG+p3
K/f70/pLvSVihMloFiDLm4PKlsN0K9rSljYAektb2tKWfoiFVsZqeIwiXTZnxIz4MVwqFcvIAfK+
zPz1R3hofqXgoI6lwM6ZL8GtKbInvROeeMFc1TmYecW2oUFOqlSj8gxsJzESCpiZPtsFEnoHFJZR
LXOB3JCs2EVnA7ZSGQRWfpl6avO9Zq1YXar/rlv1BP5g5licHw1iMzFkkatYaC+2LMHBggD72WcA
EAbdOOr+7PIQYpzeQ+mDBxYw+C0taDIfuz0z6NdBPgE1GCY8U0MnwxCZhSnQjQU7RmPSMXobvXk6
FsDE0nU2n7l69kEXHgHCGap7mA/i4ng1AJR9hnE7hPDDuJVi9LCY44Nbxy4MJD4WHa1huKYH3xvc
6ZAefGaHmrg3YLL7pjtuDkkhAVivDR5P7PNhtsTZqglIIEDuGi3A4M21+m0dq9xYbVOSL6h2t5KB
7LqyEEgi401Zlf3xp+eH/td9UQWOCrg7HP769//68u2v5+Nzc3q++fqrVnxvuqYqCs0TVOIeXX0+
l/3atdoZ8wYDdyPK9vn0TynPv/zyvzoJu504HL4qQWqC1ztJCC/nwtFUNRA8fu3izJ40iVaTcEbT
dQS1k1R9f2m6OKHQVVX1J9HP6oCiLBU5mkpFCtGIZUk86Lbry8JrlNg0/dVL0siW2h9VbQLUBS/7
3DtTtbIvplJoL8mvCRupMGjmjJmNkV5oa5zvFDRA3tnYYnM11Of2kIYTtck59fym78CqkA0CyBbB
S3BKaWAQPlcw0Exo4q46poATOCIiOrJgCzVG13V/4bpRgas40vDVtFWeLl5+B7tA/A5zZiNbyn8A
xpCSOjk97rNCn++fGIV2aE/jvv8WUmIH2h7T7jGrEcbof0E0mXeRYsH7Sx+vRPuqUjWhF42B3tKW
PmriWxVs6c3RpXf5H8tb2OQsTi44EvJeKhdbQ16TT/4l4AWKtqqZvDCMuQCSTbaVyy4IK2/rSvGL
9Zx+WHGZrFagGSHJ/8HM54l+OrWwCbUOMfhm7cQyXCrjpVrSXlOVBRqvnjvDYunexUcDEEuyolVF
8JTSJEAANugeFqvyk79dPkA+4F80jv/uFL0DbU0YrLkdO4Y5VUp3OnNywxgcNtfX7P4HOH0Dx70N
v9FrIS//6hScw2O8DGKgFTvXHz2EGotBz+XDbChqXJ4AdA4wUwCvbW1vR0b5DMtjLPhC/WsrKB8D
GkHlh8RztBrHXFOC0UMR1kYPgEWAfJhPXFHepI7ZRxM+nRGKhH6UG1W4G0IHA2lwOoTtK8RfRs0M
/YYZePkUD1UG2IdthxBom2AGyOp0SNwHZoBydo12MwzHYQCA1+Qvw8zLHNYPHjk7eXPHXzIBARMQ
bjctObfUz4z3SwqADrTmg+3PTnJR7LTjX1mUsiMis346XZ/aJtys6s/f72++fPsNpXx8uJeKSa3R
YcGF889kRiS+z6HRzUuPHSi78/Pj9z/+8fjw5+2X326//dZ29eGG4tm52VUjmPfp6enh/t6MKsF4
iBjXku/RofAM4cTnhmjOQrmNdW2r0G/Z1k3/Jck8F+QhRnLSVjNe8IKEm6k2WtKGVvlrfefn52ck
ircKJlCmg0V1EOW+fyolMKHqkkjT3AaEiErLV3MT9091pOse5rSbVzVrOzb6D+v70YTWPMA8NApz
8+KXKQ84h0NdQ1w/XML5464ATkDDUJsVlGyAa9BUZ+C6y2jpZ67PMX8IzrbdC+BVZyCQsbTOHbdy
DOxfcZoFKwfb11y6Qlx/Vghcb0D0HVgej8d//bv585FLZCQBZAYoI11kmgzXURqG4GxmfaN3tPPA
1PsfXLsYQlEUjANu0POWfpq0MaC39LNBE++FQbNPhUG/mJYIvuJE5wO+vtdSKJG9znNkAfnopTDo
15xSemB3IMFx0YI5yudC0xhNv9K+YNZUjUVAWHBYEqAxoaZB6Gv/C0fnhBOieDnV6kAw/GGa/49f
TphZ1E+aAc6RRo06QmCvB4E2AvfKCeYDW5Dy0BB2kA9YuAljbXG95tIQkiM5h+ocTu4l2imZ6o+D
DyTiaVQaJvOxQjpDrfOhCAYoxiJYSi4gRM0dJ0zVbEXF31gfM9dXneZGIMExvAsrCRIBzVI7gbFQ
+iPOxwNz43pm4PeY/DF+YKEgcS6t0AriqP1Mqa+gkWqRbMD4Hp0eS3AM25trWhjschidWAglZVhA
H0zAQMMPocy3hvjRUf5X9lMeb+0gbuv2eYAlspQcmvpevqGrg8ilaXXScKBLxc9tRVGohy2FEOe6
5uZpo45q10+ulf1aFJq2e77/4/b2prr9SlkrHWQKcDfDCCHXgmFd14IVO9NMydAPu7Y+Pz8/fd+V
N3df/qvt+3jXFvsv1DI7zVJmZVn053VN6wTY3YaWU65IoJy60PR+Jv4z3hwOxG1uWxKwRuVpp2WR
OK+IHUkmhP3n/tKCibYD2ZDqSEl4MpcG9Ma2afrTuShV3H1/ZyBFQWgnyavb3RS10UUS0QQ7CxAK
gFb9x4osr+yPc/MQ82AC+f71M4iX6o+ryzM3dphgDbBaHHp87Wu7wwCAdtxVbycbxOiwOI4IDVfd
YowIZictQJ/hJfvta67kZjFoeJOCfSQMeqoZklQLYv3weP7jez880WZS/9zJ+0C4SDTkTGvwwSga
MlgODJYxAxNk+p2iQ/RYhzBwKdzSljYAektb2tKPktZOHa+RKsN5+8V3B4lx6VrIhlF2E+u2y0iy
HwmZG2qFmhtHyHgsgWTAwqxoLCqwqIKXF7w8EdP+QuaccH2V4jWP1lnrIIunqpO/5l4C1t0aTmeF
S03jtZstvFN3cZK3bt2QvjImjFnHigeJwQQ9Ayf+MJlP9J9BDxpH1oddJvVr2MUGxobGFTAwP4TA
8m4qQwyceaa6nqOKDwoWHD7QokHDKMLAtHMskzOXjzqYs8CQ0GqtR4Ilgw8AU2t0GGHfLM4n0NRe
qOcICJYaCJbqwyAWPS29oj3QQgUPpyo+1w4n2xviVHezXHMIRViWemPIGg8/THz/mqPwD5ccjOj0
uC+jdkcNz+6I+DAghhFQkhqKnQvchPauFW7RyCq2KMv9jdoKaXgpyOiQE3ZTnx6IDU0yEh3pS6Bo
u7p5PiJnNbLn4/HL12/Vbg9msEGldcDJ2LC/Vlsz4I2UTfO0u/m7ujjpX9BmjxD721+Y2N3cfhUC
Hu//LMqDKPZ9Nl3XX6UTFQkr3959lR0ZGSodDh6MF4QdK3NCcJ03QpEkUxtCGlNmX+6+QCFOT0dC
n4SWGJYETkmh8pLqS6bAZX4+tRxEoRzslPiDEjjury4q4JX1PQRlUdhJCdVNVXH+/fE7F1XHSoC2
6G+9ry6oyNmxQ8GERZ8N5BzFYFzaE8bd8H3747ryTEtAM/3YmFI4QbNtSRskQj19ZZdJOyeKeapR
fomg9XzVkU6lRofmqP0SbuPNFAG2U6od1AQ6bRKNqQLDxbX5mhOdV1tuwMzkBN/PRNqQOcJ5UzSE
uTitvtUwyZv29Md99/Bc9P2NtHGk1s33cmru/wVHk4naKjKcFBWwoEVa7BRBa24403KuNOqpSPsd
5wVDtkHPW/pJ0gZAb2lLnzLBm58FV+fzLvUAWROyN5sTmFj1F98Ax+lnBGvq8BJZwEWg92M2m0/T
39OkaRyjais6z5wibQIpmWvViKuOh1feEEL0lQNLMrcT8tyueG8xbrxiD4oJvJqZKy2pH1fvc7xE
gQK/Pu5MFK/IB6/LZ8rPEC5zcuNDb8BL8pnyGFyfDyT3SK6ZN+DVzfQjWBrgzO3jyu46P0xCKAXO
1jCUIRh2NGrsGO5BPuuqMDTCTJXHgTiE6RUKaSmYhuw4O52e21be3h6en/9ZVTsmyuenx+PToyiL
L4evTdscbm4rUnZmLqqAq8IDCsJ/qj1Idnz6hxBQkgmhriLUSh1FWX6pqv7Dma7SfPt2owUmi6qQ
nRJLVmIcXDvFwVDjmFv6qvNT8KEVKsaJS6JgN21dVWVRCtl1KpieEGcyJFSlEUUhpWRQaoxJb9Rx
TkA06W9IYnQLIYwHIwfiMxs6OJChIIivO3Zz2D+f6k4ygedKdP1BLRk3cnsPQqLxAk3oNF/2fnyV
njU5+AQWAS95ofC169SWfI9y1GyuWaws2L0MHAuDtxoM78Lp+trGolsotcJOSifrNg43YIEvyMLk
/1NNR2HNWuDVE7cBhdbOIBglud4/QOWLy1jbsXN9/P1P2bTaElSNYQQcqw2xmKHAApXvQE0eBqpr
8c6WEiGnuYfKFvth0Gi8bGlLP0cq5ocPXLOsnPx10ro659z8IwdfwpSzx6SVNlzkeT3Oc7GQU/GH
wyvml2Hg2JBfjMveH9cXabD5iRmVCfOTfMx7QKta1Ja29KFmbvA6uNU2r3nLyfekwdSSdfuKF9OV
Axosya8sAU5sSm8S3rJ9wis/wmkEGaN1esL1B1YgUh+4m8b0SUvxDWQo3r5vYWzweWEkRCA9fGE+
1rBRhpZu1zi5WSmDSKIE1j8vjGN7L8pn9gSc6/AZG0j4Mg38Y3QRZNN9YGHEhlnnY3ecp8OjIaRH
uurZ9WLiD4wUk8mQXYA+M39WKLgdzN7RSFSYFoKocdewR0iJVbk7/Hpzen5kKA83txoIurv7Uu4r
zgtRlNT2JdZ1U5Jqh8aCiCuIstNKyk39eHz6fvf1Vy4KrVHDnESPukrXNk8PD9Wu0ts5Rk+IsGB1
730+WtvX3pSXPIqyYrGdqlEG7lqSsd4f9oQfS7nbk16zVEaASopeUZxJ3kFLT8unp4fj86kQYr/f
CQ6Eg0tZloXsDygK3rX9PyshqoJ0OfqrCiF2Ah5O/UmNKHesPWFX9/kKcQAl3EHv2/7G1b0YGia8
ZC+BFx2oR+0nnrdo/aWX7c1RyI4lPXtUOogj4ZwFrzH0Xc/tPHgHQggdp9WOI+jgEr2vAuZKdKFO
ombITg2DK/yut/RKSaJ1YXCjInWnTsHKTNsJ9iNO07Z/PtTfH4TeESAPVdo20i96GRkwWxMZY7uA
4UaIVclCJ6nHQv0yO5aKvjASBWnH6+IMiB2JtUBSemYdusVWYmiZuNBYAn4OEIPkEikNMCYWUwPS
PSZvdm3OuLSguwDPzITC0hjXqsKsut9V5V/4tXhls6t8FZ6Ljxx8mW+lfRlvCPKOX9z3g5V1y5Yy
fI0ZxQsWKeG1Apc2pysrZ0s/JzjItt2IH/zxDRbwMCMCk3hVs/iYi5vEjIf7gsAeZL9krxd5hwR8
clEOGJj7jIIsc0qX3nZMHJOeoU2Ge07OY9loXorjKWtOzcNsgcfVglPtDpPzzI+RIvFiY/buV8pv
HlXrfP/GH942n1CdKbBVhEt5bMgc9BFgIOy6fNAB2lcMtBjf8vRQChPLPRwDtjM9It2YcKbbsrxj
5vYBWd4O4FQmc8CZkyafGohgqpfDZPCJ5+j6AqTBOkiBclaHFNA6SV4gcg8arvESw66q0EDlDrEl
IwOF2EhREF+wa2VRaFBYPj78cXPzRZTV6fi4399wIRiTpkaRIFrr76YMuqqya9vT858cRLkrHh//
Xe1vDne/EJTUdZzzrm36uyvKsv+mbbvT8+Ph5na/33USubWRQzByG5yLpumPl1VZEZyk7oRgZRLk
EAoEtnagCrjuC+Po3soPkH+9+0qK1aQCzWQrO5R0Yn9fdHahWcnkVXg+Pj/e399/7xAOfWl2FbGg
JfYnioIo2AVJRLd9Lodd9eX2gMSN7vo7uj/Vp9OJ7PBEKcUNyha7pgSUgAXnfYm7LhSrnm8Tcw2e
zcAUsDRLmHx5QX7vnl8Fw8x7H5LzgfTMK+pJwZzF0Nu5EvUnI7mY128sLl1z1xt4oRCX03UC5sIK
lJa5evBt3VS3h48RpLGlqRYNlvdu/BuMrDjXMLFSc5ZPx+b7ozyehHILtGbijLuhmoNuS96Agk9I
gDG7Zaf1681Wt6Jggx1TzDtVMt4PC2WhNpbWgm+L31/G7cjB0C6DyxKAGFwBmkFeJeRIoefnnOnj
eeU6DlZW7AWFWXW/12DC0a+bBMeWflrois2sYHIOSCyV1g7TrwRCJNZnc0Dez9MA4P2ey0frCK/E
sX2z/rs4gYCrod7rx5bP14+CfgErh9KcPdzFYxa3MiFj2pk3wZ4jUQyhqgHsCBltDT56O0I29hjU
xPeR+srbLLrtQg6jD++WD3rPwBxzVEhYnK3JJ1Wgl8ln7boGPEbqRSzDHpKzcsnsrZnnQsZQkP9a
yGOe4EzBYAZwm8vUS15wg/ZyfhlqDGFLYN7UdKUEh2GS+tMDYC7UvUXbCBnauICu65r6jJ0sC/H7
7//kQtx8+XY+nk+nY1Hu6dbQ0k6BkVgychurToLLouhT9cfv/xAc97d3d9/+zhSQjbI71/3/nfuf
EWXdp6a9u7mpDpSnCNscKUG3/RX6zGVHOG+rIKGqqhRSrvXWkbSBNS2XMHG6TeVWamBxQcxm1rat
hqSlbJlUCHinJIm41vYg+KiTzb/+9Y+mqQv6qlDcbVUjHLqm08dz0ozlQrJWdo9Px6ZpOnW5lrje
5EMosSNQihfACyYb0vdQN9Q5pztcCrbIfMtcyfVK98e1SlSwBm9JFt5uk5gwEN0z+2dgYgs8Ysjj
CBirrkGootDwpDYatPa8ANEGvHGiJuiQ8/p42n374uHILb3b0mByi9KaS9qRWOHL0nlpQNO1D8/N
4xN2HZBmPe2GMbVTpXV7MGxe9s2NenvLiT4DhCN4JLuh/lrOvNHf0P2ZlyUTYnuWW/qp0gZAb2lL
mav/V4IQYGbiNsctxOuusrgtlrj0p3nSgCvYlZ+6kc9q8rJsqPqNu+GW3uAhjHbXlh8+ftJnCFkM
dsBPPV4ADEUwYVgV8CajhFfeYDmimq+Tz5gnP7I6nK4HTDayqBgXS4u8TD5XtJY1KvI/zSQSsmok
gDXYwK8Ur3CWQ8ycBKYH94SRqoHknC6J1lcHTgZvRVH2n5+eHv54fkIm//7X/9k2dVufb26/8IIr
/MdQUD0GyNAihn2Su5uvXyWTzelw+42BYFI+Pz9WZbXb7QTJI3PNJSyrPu090TXAgmTbHo+Eee/2
+69fvxHirOBm4i1zkvugf2r1ENlpxKjryFVOcKHAa0qEPpN/omJ0y5aEM7hCrbEjcQ8lDyu77uHh
oW7aothxUfSHFmUJRnlWSZGgLEVBSiAk6czbppWs7jORyvusoFh8piDq/ogO6BjRkLxHC0ISzq38
yyAaiH7kRdUrXx5DoV6zl2C3T4LWFpppeiQ6sH11QkbgBJ7VkegMABRy3fVP89yIww5//BFr5fAA
a5aob7C6nN2scJr4kkmvo9R3u2PdfH9sTydQajgk164BYi60d6vdpvDSRoMFlJUZZ4ZRrdj0EY/J
GR87c2PdFJkUu7Ifa9gWnLulnyltAPSWtvRhpwUXyOC86qU/Jaw0tWJL4Q75v6Yl4y/0tF/S/Err
C4f/gJS3GowrZC64mmWU56O3hVkxRUwuyT95v4DlUQfXjks/Sr2F9w6QMzx8zoZhyM4wMEODzP7y
8rVhL/5eEhxgV5jmX55iPIjmXtkwYo45ezdpkVcBL/Dn8OG4wNlvdvYBI/vBpA9hJAAUsAmcYgaG
1Hhcj2fbs9Byn9Fq4bKY6A5GdVlKRd8mbLcoq5ubu7apv379pa7bP/79r99++62q9qp4prm3bdPU
NVf6yEVRArcB7urnm7uvjH1VV5Fd17VtS4dxXu52ur9UBS1mCSA2YCD9aesaURZlUe3Kuj4/HZ8l
4rdv34gKW4igyxjND+xzlli3ZzI5VKaC/d+2JaYzI+p0S5iyUmbghBaRrWD/DZkQ9tnRT+x0Oj09
PhcFweNKqQN25a6/nf7uuFL6UC6F2r5OgZdK5YNM7DSblqjbBWHMfc7YKePEvkbK/uqqkmV/Iafv
vgk9LM6T40GH3mVSbSFYhZthaIZ2tXAMZ/tPP4RqkQ7mxZZotwCNGQb9rZ+ed7sSLCs2OXvPsYPK
1GyFlzayumbce21p0KtmM26g1XoX9GhbWX9/aI4n6KSOVwBlIioVr0DHe9kFkxPd4vbtb4bZ6Nbs
3pkKYGFhIIDf3LAkekWK5lCWDt3e0pZ+krQB0Fv6rHOPeQfEfEjwx1005bh1foLbvGiqhINWEbqQ
eCRhUCf5wgH5Z11O3pv/PoPlBIGE5YxIrp8ID6ALzC/5D7CTAZBxOwmNW/xkPWP+TudRCbMY1oZI
y/64a9sDJof1xD2weatAXLZDGXsP4oySQHjmQtzAnEruojj0ezY1rQLgA/md96RdlKF1V0OGztNv
RLrElyuPvoSVzgguuqpdjU5Po7TABotIi2hw4NbPkD4ghoeEQN+C1nxQva6EF1QPXl0/Oe7WE3Ux
XRozLEBODSQxGlgysp6TyWHzOmk5cAzM67sH2cLgzZkeypgeMBMgsBEjtvsHLI0+w2BnLNg0NttF
[truncated: 406,312 more chars]
