# Supplementary material for: Biosafety status analysis and risk assessment of laboratories from 2021 to 2023 in Jiaxing, China
Source: Front Bioeng Biotechnol. 2025 Apr 16;13:1442651. doi: 10.3389/fbioe.2025.1442651 (PMC12040964; doi:10.3389/fbioe.2025.1442651)
Supplement: Supplementary file 1 [file DataSheet1.zip › supplementary/ref 23.浙江省病原微生物实验室管理卫生网.mhtml]

From: <Saved by Blink>
Snapshot-Content-Location: https://zjsys.wsjkw.zj.gov.cn/xxinfo?uuid=1735497796005023745
Subject: =?utf-8?Q?=E6=B5=99=E6=B1=9F=E7=9C=81=E7=97=85=E5=8E=9F=E5=BE=AE=E7=94=9F?=
 =?utf-8?Q?=E7=89=A9=E5=AE=9E=E9=AA=8C=E5=AE=A4=E7=AE=A1=E7=90=86=E5=8D=AB?=
 =?utf-8?Q?=E7=94=9F=E7=BD=91?=
Date: Sat, 1 Mar 2025 17:08:38 +0800
MIME-Version: 1.0
Content-Type: multipart/related;
	type="text/html";
	boundary="----MultipartBoundary--Z8ElWiH573UgV565wS09KPfCpfegkvyASAGqRldE1z----"


------MultipartBoundary--Z8ElWiH573UgV565wS09KPfCpfegkvyASAGqRldE1z----
Content-Type: text/html
Content-ID: <frame-C13E15695846AA257CD74F032B83BFD9@mhtml.blink>
Content-Transfer-Encoding: quoted-printable
Content-Location: https://zjsys.wsjkw.zj.gov.cn/xxinfo?uuid=1735497796005023745

<!DOCTYPE html><html><head><meta http-equiv=3D"Content-Type" content=3D"tex=
t/html; charset=3DUTF-8"><link rel=3D"stylesheet" type=3D"text/css" href=3D=
"cid:css-676f3c65-43f2-454c-8013-2e9bc4c2bdad@mhtml.blink" />
   =20
    <title>=E6=B5=99=E6=B1=9F=E7=9C=81=E7=97=85=E5=8E=9F=E5=BE=AE=E7=94=9F=
=E7=89=A9=E5=AE=9E=E9=AA=8C=E5=AE=A4=E7=AE=A1=E7=90=86=E5=8D=AB=E7=94=9F=E7=
=BD=91</title>
    <link href=3D"https://zjsys.wsjkw.zj.gov.cn/assets/zjsbywswsyglw/static=
/css/base.css" rel=3D"stylesheet" type=3D"text/css">
    <link href=3D"https://zjsys.wsjkw.zj.gov.cn/assets/zjsbywswsyglw/static=
/css/common.css" rel=3D"stylesheet" type=3D"text/css">
   =20
   =20
   =20
   =20
   =20
   =20
</head>

<body>
<div class=3D"mainbody home">
    <div class=3D"header">
        <div class=3D"container">
            <div class=3D"header-top clearfix">
                <a href=3D"https://zjsys.wsjkw.zj.gov.cn/xxinfo?uuid=3D1735=
497796005023745##" class=3D"logo fl">
                    <img src=3D"https://zjsys.wsjkw.zj.gov.cn/assets/zjsbyw=
swsyglw/static/images/logo.png" alt=3D"">
                </a>
                <div class=3D"tips fr">
                    <img src=3D"https://zjsys.wsjkw.zj.gov.cn/assets/zjsbyw=
swsyglw/static/images/tips.png" alt=3D"">
                </div>
            </div>
            <div class=3D"header-nav">
                <ul class=3D"clearfix">
                    <li><a href=3D"https://zjsys.wsjkw.zj.gov.cn/">=E9=A6=
=96=E9=A1=B5</a></li>
                    <li><a href=3D"https://zjsys.wsjkw.zj.gov.cn/moreList?t=
ype=3Dtzgg">=E9=80=9A=E7=9F=A5=E5=85=AC=E5=91=8A</a></li>
                    <li><a href=3D"https://zjsys.wsjkw.zj.gov.cn/moreList?t=
ype=3Dzcfg">=E6=94=BF=E7=AD=96=E6=B3=95=E8=A7=84</a></li>
                    <li><a href=3D"https://zjsys.wsjkw.zj.gov.cn/moreList?t=
ype=3Dpxkj">=E5=9F=B9=E8=AE=AD=E8=AF=BE=E4=BB=B6</a></li>
                    <li><a href=3D"https://zjsys.wsjkw.zj.gov.cn/beianfind"=
>=E5=A4=87=E6=A1=88=E6=9F=A5=E8=AF=A2</a></li>
                    <!--<li><a href=3D"/biosafetyfind">=E5=9F=B9=E8=AE=AD=
=E5=90=88=E6=A0=BC=E8=AF=81=E6=9F=A5=E8=AF=A2</a></li>-->
                    <li><a href=3D"https://zjsys.wsjkw.zj.gov.cn/moreList?t=
ype=3Dxxjl">=E4=BF=A1=E6=81=AF=E4=BA=A4=E6=B5=81</a></li>
                    <li><a href=3D"https://zjsys.wsjkw.zj.gov.cn/moreList?t=
ype=3Dbszn">=E5=8A=9E=E4=BA=8B=E6=8C=87=E5=8D=97</a></li>
                    <li><a href=3D"https://zjsys.wsjkw.zj.gov.cn/moreList?t=
ype=3Dzjtd">=E4=B8=93=E5=AE=B6=E5=9B=A2=E9=98=9F</a></li>
                </ul>
            </div>
        </div>
    </div>
<!--=E4=B8=BB=E8=8F=9C=E5=8D=95 End-->


<div style=3D"width: 1200px;margin: 0 auto;margin-top: 40px;">
   =20
   =20
   =20
   =20
    <div class=3D"title-link clerfloat">
        <a href=3D"https://zjsys.wsjkw.zj.gov.cn/index">=E9=A6=96=E9=A1=B5<=
/a>
        <span>&gt;</span>
        <a href=3D"https://zjsys.wsjkw.zj.gov.cn/xxinfo?uuid=3D173549779600=
5023745#">
            =E6=B5=99=E6=B1=9F
        </a>

    </div>
    <div class=3D"content-main">
        <div class=3D"public-content clerfloat">
            <div class=3D"main-major1">

                <div class=3D"major-content">
                    <h1 class=3D"title" style=3D"text-align: center;" id=3D=
"title">=E6=B5=99=E6=B1=9F=E7=9C=81=E5=8D=AB=E7=94=9F=E5=81=A5=E5=BA=B7=E5=
=A7=94=E5=8A=9E=E5=85=AC=E5=AE=A4=E5=85=B3=E4=BA=8E=E5=8D=B0=E5=8F=91=E6=B5=
=99=E6=B1=9F=E7=9C=81=E7=97=85=E5=8E=9F=E5=BE=AE=E7=94=9F=E7=89=A9=E5=AE=9E=
=E9=AA=8C=E5=AE=A4=E7=94=9F=E7=89=A9=E5=AE=89=E5=85=A8=E5=BA=94=E6=80=A5=E9=
=A2=84=E6=A1=88=E7=9A=84=E9=80=9A=E7=9F=A5</h1>
                    <div class=3D"major-panle clerfloat">
                        <div class=3D"data">
                            <div class=3D"tiem">
                                <div class=3D"year">
                                    <i></i><span id=3D"year">2023</span><i>=
</i>
                                </div>
                                <div class=3D"month" id=3D"month"> 12-15</d=
iv>
                                <div class=3D"hour" id=3D"hour"> 11:11:33</=
div>
                            </div>
                            <!--<div class=3D"author">
                                <h2>=E7=AB=A0=E8=BF=91=E6=9D=B0</h2>
                                <p>=E5=8A=9E=E5=85=AC=E5=AE=A4</p>
                            </div>-->
                        </div>
                        <div class=3D"content-1">

                            <div class=3D"panle-article" id=3D"content">


                            </div>

                            <div class=3D"dispatch-unit" id=3D"fj">
                                <ul>
                                    <li>

                                        <span style=3D"float: left;">=E9=99=
=84&nbsp;=E4=BB=B6=EF=BC=9A</span>
                                        <table id=3D"file_tb" border=3D"0" =
width=3D"100%" cellpadding=3D"0" cellspacing=3D"0">

                                        <tr><td align=3D"left"><a href=3D"h=
ttps://zjsys.wsjkw.zj.gov.cn/upload/1735497672054951937.pdf" target=3D"_bla=
nk" style=3D"text-decoration:underline !important; margin-top: 10px;">=E6=
=B5=99=E6=B1=9F=E7=9C=81=E5=8D=AB=E7=94=9F=E5=81=A5=E5=BA=B7=E5=A7=94=E5=8A=
=9E=E5=85=AC=E5=AE=A4=E5=85=B3=E4=BA=8E=E5=8D=B0=E5=8F=91=E6=B5=99=E6=B1=9F=
=E7=9C=81=E7=97=85=E5=8E=9F=E5=BE=AE=E7=94=9F=E7=89=A9=E5=AE=9E=E9=AA=8C=E5=
=AE=A4=E7=94=9F=E7=89=A9=E5=AE=89=E5=85=A8=E5=BA=94=E6=80=A5=E9=A2=84=E6=A1=
=88=E7=9A=84=E9=80=9A=E7=9F=A5(1).pdf</a></td></tr></table>
                                    </li>

                                </ul>

                            </div>


                            <div id=3D"sp" style=3D"text-align: center; dis=
play: none;">
                               <video src=3D"https://zjsys.wsjkw.zj.gov.cn/=
xxinfo?uuid=3D1735497796005023745" controls=3D"controls" style=3D"width: 50=
0px;height:250px;"></video>

                            </div>

                            <div id=3D"kj" class=3D"kj" style=3D"text-align=
: center; display: none;">
                                <iframe src=3D"cid:frame-A08346B04340C84A27=
D6A79CE87ADC28@mhtml.blink"></iframe>
                            </div>
                        </div>
                    </div>
                </div>
            </div>
        </div>
    </div>

</div>


    <div class=3D"footer">
        <div class=3D"container clearfix">
            <img src=3D"https://zjsys.wsjkw.zj.gov.cn/assets/zjsbywswsyglw/=
static/images/footer.png" alt=3D"">
            <div class=3D"info">
                <p>=E6=B5=99=E6=B1=9F=E7=9C=81=E7=97=85=E5=8E=9F=E5=BE=AE=
=E7=94=9F=E7=89=A9=E5=AE=9E=E9=AA=8C=E5=AE=A4=E7=94=9F=E7=89=A9=E5=AE=89=E5=
=85=A8=E5=B7=A5=E4=BD=9C=E5=8D=8F=E8=B0=83=E5=B0=8F=E7=BB=84=E5=8A=9E=E5=85=
=AC=E5=AE=A4</p>
                <p>=E6=B5=99=E6=B1=9F=E7=9C=81=E7=97=85=E5=8E=9F=E5=BE=AE=
=E7=94=9F=E7=89=A9=E5=AE=9E=E9=AA=8C=E5=AE=A4=E7=94=9F=E7=89=A9=E5=AE=89=E5=
=85=A8=E8=B4=A8=E9=87=8F=E7=AE=A1=E7=90=86=E4=B8=AD=E5=BF=83</p>
                <p>=E7=94=B5=E8=AF=9D=EF=BC=9A0571-87708967</p>
            </div>
            <div class=3D"txt">
                <p>=E6=8A=80=E6=9C=AF=E6=94=AF=E6=8C=81=EF=BC=9A=E6=9D=AD=
=E5=B7=9E=E6=B8=85=E6=99=AE=E4=BF=A1=E6=81=AF=E6=8A=80=E6=9C=AF=E6=9C=89=E9=
=99=90=E5=85=AC=E5=8F=B8</p>
            </div>
        </div>
    </div>
</div>


</body></html>
------MultipartBoundary--Z8ElWiH573UgV565wS09KPfCpfegkvyASAGqRldE1z----
Content-Type: text/css
Content-Transfer-Encoding: quoted-printable
Content-Location: cid:css-676f3c65-43f2-454c-8013-2e9bc4c2bdad@mhtml.blink

@charset "utf-8";

.title-link { margin-bottom: 14px; }

.title-link a { float: left; font-size: 14px; color: rgb(125, 125, 125); li=
ne-height: 24px; }

.title-link span { display: block; font-size: 14px; color: rgb(125, 125, 12=
5); line-height: 24px; margin: 0px 14px; float: left; font-family: =E5=AE=
=8B=E4=BD=93; }

.clerfloat { zoom: 1; }

.clerfloat::after { display: block; clear: both; content: ""; visibility: h=
idden; height: 0px; }

.major-content { padding: 30px 0px; }

.major-content .title { font-size: 32px; color: rgb(38, 38, 38); line-heigh=
t: 1.6; margin-bottom: 28px; }

.major-panle .data { float: left; width: 100px; }

.major-panle .data .tiem { margin-bottom: 80px; }

.major-panle .data .tiem .year i { display: inline-block; width: 26px; heig=
ht: 1px; background: rgb(198, 198, 198); margin: 6px 0px; text-align: cente=
r; }

.major-panle .data .tiem .year span { display: inline-block; font-size: 16p=
x; color: rgb(38, 38, 38); line-height: 16px; margin: 0px 4px; text-align: =
center; }

.major-panle .data .tiem .month { font-size: 24px; color: rgb(38, 38, 38); =
text-align: center; line-height: 30px; margin: 8px 0px; }

.major-panle .data .tiem .hour { font-size: 14px; color: rgb(38, 38, 38); l=
ine-height: 14px; text-align: center; }

.major-panle .data .author h2 { font-size: 18px; color: rgb(63, 92, 152); l=
ine-height: 28px; margin-bottom: 12px; text-align: center; }

.major-panle .data .author p { font-size: 14px; color: rgb(125, 125, 125); =
line-height: 22px; text-align: center; }

.panle-article { margin: 10px 0px; min-height: 400px; }

.panle-article .article-by { font-size: 32px; font-weight: normal; text-ali=
gn: center; color: rgb(218, 37, 26); font-family: =E6=96=B9=E6=AD=A3=E7=89=
=B9=E9=9B=85=E5=AE=8B=E7=AE=80; line-height: 64px; margin-bottom: 16px; let=
ter-spacing: 16px; }

.panle-article p { font-size: 16px; color: rgb(53, 44, 37); line-height: 36=
px; margin-bottom: 16px; text-indent: 1rem; }

.content-1 { border-left: 2px solid rgb(238, 238, 238); padding-left: 48px;=
 float: right; width: 1000px; }

.content-1 .content-img { position: relative; width: 1000px; }

.content-img img { max-width: 100%; }

.panle-article h2 { font-size: 20px; color: rgb(255, 171, 8); line-height: =
40px; margin-bottom: 10px; }

.panle-article .data { margin: 20px 0px; }

.panle-article .data li { float: left; width: 24.9%; border-right: 1px soli=
d rgb(229, 229, 229); }

.panle-article .data li:last-child { border: none; }

.panle-article .data li img { width: 130px; height: 130px; margin: 0px auto=
; }

.panle-article .data li h2 { text-align: center; margin-bottom: -6px; }

.panle-article .data li p { text-align: center; }

.dispatch-unit { margin-top: 36px; }

.dispatch-unit p { font-size: 16px; color: rgb(53, 44, 37); line-height: 36=
px; text-align: right; }

.kj { padding-bottom: 35%; height: 900px; position: relative; }

.kj iframe { position: absolute; left: 0px; top: 0px; width: 100%; height: =
100%; }
------MultipartBoundary--Z8ElWiH573UgV565wS09KPfCpfegkvyASAGqRldE1z----
Content-Type: text/css
Content-Transfer-Encoding: quoted-printable
Content-Location: https://zjsys.wsjkw.zj.gov.cn/assets/zjsbywswsyglw/static/css/base.css

@charset "utf-8";

* { font-family: "Microsoft YaHei", Arial, Helvetica, sans-serif; }

html, body, h1, h2, h3, h4, h5, h6, div, dl, dt, dd, ul, ol, li, p, blockqu=
ote, pre, hr, figure, table, caption, th, td, form, fieldset, legend, input=
, button, textarea, menu { margin: 0px; padding: 0px; }

article, aside, details, figcaption, figure, footer, header, hgroup, nav, s=
ection { display: block; }

audio, canvas, video { display: inline-block; }

audio:not([controls]) { display: none; }

[hidden] { display: none; }

html { font-size: 100%; overflow-y: scroll; text-size-adjust: 100%; }

body { margin: 0px; font-size: 12px; background-color: rgb(255, 255, 255); =
}

body, button, input, select, textarea { font-family: "Microsoft YaHei", Ari=
al, Helvetica, sans-serif; color: rgb(51, 51, 51); }

a { text-decoration: none; }

abbr[title] { border-bottom: 1px dotted; }

b, strong { font-weight: bold; }

pre, code, kbd, samp { font-family: monospace, monospace; font-size: 1em; }

pre { white-space: pre-wrap; overflow-wrap: break-word; }

q { quotes: none; }

q::before, q::after { content: none; }

ul li { list-style: none; }

img { border: 0px; vertical-align: middle; }

svg:not(:root) { overflow: hidden; }

figure { margin: 0px; }

form { margin: 0px; }

fieldset { border: 0px; margin: 0px; padding: 0px; }

label, input, select { vertical-align: middle; }

button, input, select, textarea { font-size: 100%; margin: 0px; vertical-al=
ign: baseline; }

button, input { line-height: normal; }

table button, table input { }

button, input[type=3D"button"], input[type=3D"reset"], input[type=3D"submit=
"] { cursor: pointer; appearance: button; }

input[type=3D"checkbox"], input[type=3D"radio"] { box-sizing: border-box; }

input[type=3D"search"] { appearance: textfield; box-sizing: content-box; }

input[type=3D"search"]::-webkit-search-decoration { appearance: none; }

textarea { overflow: auto; vertical-align: top; resize: vertical; }

select { appearance: none; border-radius: 0px; }

input[type=3D"submit"], input[type=3D"reset"], input[type=3D"button"], butt=
on { appearance: none; border-radius: 0px; }

input[type=3D"button"], input[type=3D"submit"], input[type=3D"reset"], inpu=
t[type=3D"text"], select, textarea { appearance: none; font-family: "Micros=
oft Yahei", Helvetica, Arial, sans-serif; }

:focus { outline: none; }

input:valid, textarea:valid { }

input:invalid, textarea:invalid { background-color: rgb(240, 221, 221); }

table { border-collapse: collapse; border-spacing: 0px; }

.hidden { visibility: hidden; display: none !important; }

.visuallyhidden { border: 0px; clip: rect(0px, 0px, 0px, 0px); height: 1px;=
 margin: -1px; overflow: hidden; padding: 0px; position: absolute; width: 1=
px; }

.visuallyhidden.focusable:active, .visuallyhidden.focusable:focus { clip: a=
uto; height: auto; margin: 0px; overflow: visible; position: static; width:=
 auto; }

.invisible { visibility: hidden; }

.clearfix::before, .clearfix::after { content: ""; display: table; }

.clearfix::after { clear: both; }

.clearfix { zoom: 1; }

.clear { clear: both; height: 0px; overflow: hidden; }

.fl { float: left; }

.fr { float: right; }

i { display: inline-block; }

.ie6 img { width: 100%; }

.container { width: 1200px; margin: 0px auto; }

.imgBg { background-repeat: no-repeat; background-position: center center; =
background-size: cover; }

.motion { transition: all 0.5s ease-in-out 0s; }

.ellipsis { overflow: hidden; text-overflow: ellipsis; white-space: nowrap;=
 }
------MultipartBoundary--Z8ElWiH573UgV565wS09KPfCpfegkvyASAGqRldE1z----
Content-Type: text/css
Content-Transfer-Encoding: quoted-printable
Content-Location: https://zjsys.wsjkw.zj.gov.cn/assets/zjsbywswsyglw/static/css/common.css

@charset "utf-8";

.msg_pop_main { background: rgba(0, 0, 0, 0.5); max-width: 250px; position:=
 fixed; left: 50%; top: 50%; z-index: 10000; display: none; border-radius: =
3px; font-size: 12px; }

.msg_pop_main p { padding: 10px; line-height: 24px; font-size: 14px; color:=
 rgb(255, 255, 255); }

.header { padding-top: 20px; position: relative; z-index: 10; }

.header-top { margin-bottom: 22px; }

.header-top .logo { display: block; width: 769px; }

.header-top .tips { width: 102px; margin-top: 4px; }

.header-top img { display: block; width: 100%; }

.header-nav { height: 52px; background: rgb(9, 115, 197); }

.header-nav li { float: left; width: 150px; }

.header-nav li a { display: block; font-size: 16px; color: rgb(255, 255, 25=
5); font-weight: 800; line-height: 52px; text-align: center; }

.header-nav li.on a, .header-nav li:hover a { background: rgb(8, 103, 177);=
 }

.footer { background: url("../images/foot-bg.png") left top repeat-x; box-s=
izing: border-box; height: 120px; padding-top: 34px; }

.footer img { margin: 15px 35px 0px 172px; display: block; float: left; wid=
th: 54px; }

.footer .info, .footer .txt { float: left; font-size: 12px; color: rgb(128,=
 128, 128); line-height: 22px; margin-top: 10px; }

.footer .info { margin-right: 100px; }

.home { background: url("../images/ind_bg.png") left top repeat-x; }

.ind-main { padding: 16px 0px 60px; }

.ind-total { height: 40px; background: url("../images/total-bg.png") no-rep=
eat; margin-bottom: 16px; }

.ind-total .title { float: left; font-size: 15px; color: rgb(2, 87, 90); li=
ne-height: 40px; padding-left: 64px; }

.ind-total .txt { font-size: 16px; color: rgb(255, 111, 57); line-height: 4=
0px; float: left; margin-left: 48px; }

.ind-news { background: rgb(255, 255, 255); }

.ind-news .slideBox { position: relative; float: left; width: 700px; height=
: 376px; }

.ind-news .slideBox .bd li { width: 700px; height: 376px; }

.ind-news .slideBox .bd li a { display: block; width: 100%; height: 376px; =
position: relative; }

.ind-news .slideBox .bd li .pic { width: 100%; height: 376px; }

.ind-news .slideBox .bd li .name { font-size: 14px; color: rgb(255, 255, 25=
5); padding: 0px 120px 0px 10px; box-sizing: border-box; width: 100%; heigh=
t: 34px; line-height: 34px; background: rgba(51, 51, 51, 0.5); position: ab=
solute; left: 0px; bottom: 0px; }

.ind-news .slideBox .hd { position: absolute; right: 8px; bottom: 10px; wid=
th: 100%; height: 16px; line-height: 16px; z-index: 10; }

.ind-news .slideBox .hd ul { float: right; }

.ind-news .slideBox .hd li { float: left; width: 16px; height: 16px; line-h=
eight: 16px; font-size: 14px; color: rgb(51, 51, 51); background: rgb(255, =
255, 255); font-family: Arial; margin-left: 8px; text-align: center; cursor=
: pointer; }

.ind-news .slideBox .hd li.on { font-weight: bold; background: rgb(232, 95,=
 27); color: rgb(255, 255, 255); }

.notice-news { float: right; width: 460px; margin-right: 10px; }

.notice-news .title { font-size: 16px; color: rgb(51, 51, 51); line-height:=
 24px; padding-left: 10px; border-left: 4px solid rgb(9, 116, 198); }

.notice-news .title .more { display: block; float: right; font-size: 14px; =
color: rgb(102, 102, 102); }

.notice-news .title .more:hover { color: rgb(9, 115, 197); }

.notice-news .top-news { display: block; margin-top: 16px; }

.notice-news .top-news h4 { font-size: 16px; color: rgb(51, 51, 51); line-h=
eight: 28px; font-weight: bold; }

.notice-news .top-news .txt { font-size: 14px; color: rgb(79, 78, 78); line=
-height: 24px; }

.notice-news .top-news .txt span { float: right; color: rgb(32, 163, 218); =
}

.notice-news .list { margin-top: 18px; padding-top: 15px; border-top: 1px s=
olid rgb(221, 221, 221); }

.notice-news .list li a { display: block; font-size: 14px; line-height: 30p=
x; color: rgb(79, 78, 78); padding-right: 40px; position: relative; }

.notice-news .list li:hover a { color: rgb(0, 131, 222); }

.notice-news .list li a span { color: rgb(240, 60, 7); }

.notice-news .list li a .time { position: absolute; right: 0px; top: 0px; c=
olor: rgb(163, 161, 161); }

.ind-search { width: 700px; margin: 34px auto 30px; }

.ind-search .text { display: block; width: 600px; height: 36px; padding: 0p=
x 15px; font-size: 14px; color: rgb(102, 102, 102); border: 1px solid rgb(2=
21, 221, 221); border-radius: 6px 0px 0px 6px; float: left; }

.ind-search .btn { display: block; width: 64px; height: 38px; border: none;=
 background: rgb(36, 141, 246); border-radius: 0px 6px 6px 0px; font-size: =
16px; color: rgb(255, 255, 255); float: right; }

.main .btn { display: block; width: 64px; height: 40px; border: none; backg=
round: rgb(36, 141, 246); border-radius: 0px 6px 6px 0px; font-size: 16px; =
color: rgb(255, 255, 255); }

.ind-search .btn:hover { background: rgb(25, 125, 214); }

.ind-login { margin-bottom: 53px; border: 1px solid rgb(219, 236, 246); bac=
kground: rgb(241, 250, 255); padding: 30px 0px 30px 60px; }

.ind-login .item { width: 306px; height: 133px; border-radius: 5px; backgro=
und: rgb(27, 188, 155); float: left; margin-right: 80px; box-sizing: border=
-box; padding: 23px 0px 0px 16px; }

.ind-login .item:nth-child(2) { background: rgb(255, 170, 5); }

.ind-login .item:last-child { background: rgb(20, 185, 213); margin-right: =
0px; }

.ind-login .item img { display: block; float: left; margin: 6px 13px 0px 0p=
x; }

.ind-login .item .main { float: left; }

.ind-login .item .name { font-size: 28px; color: rgb(255, 255, 255); font-w=
eight: bold; line-height: 38px; }

.ind-login .item .links { margin-top: 5px; }

.ind-login .item .links a { color: rgb(255, 255, 255); font-size: 16px; lin=
e-height: 26px; margin-right: 27px; }

.ind-login .item .login { display: block; font-size: 16px; color: rgb(255, =
255, 255); line-height: 26px; margin-top: 5px; }

.ind-login .item .links a:hover, .ind-login .item .login:hover { color: rgb=
(9, 115, 197); }

.ind-report .item { margin-bottom: 50px; }

.ind-report .list { width: 400px; box-sizing: border-box; border-top: 1px s=
olid rgb(202, 203, 207); border-bottom: 1px solid rgb(202, 203, 207); borde=
r-left: 1px solid rgb(202, 203, 207); border-image: initial; height: 340px;=
 border-right: none; float: left; }

.ind-report .list:last-child { border-right: 1px solid rgb(202, 203, 207); =
}

.ind-report .title { position: relative; height: 31px; margin-bottom: 16px;=
 }

.ind-report .title .name { width: 152px; height: 40px; text-align: center; =
line-height: 40px; font-size: 16px; color: rgb(255, 255, 255); position: ab=
solute; left: 9px; top: -9px; background: url("../images/report-bg.png") no=
-repeat; }

.ind-report .title .name2 { width: 152px; height: 40px; text-align: center;=
 line-height: 40px; font-size: 16px; color: rgb(255, 255, 255); position: a=
bsolute; left: 170px; top: -9px; background: url("../images/report-bg.png")=
 no-repeat; }

.ind-report .title .more { float: right; font-size: 14px; color: rgb(102, 1=
02, 102); line-height: 31px; margin-right: 18px; }

.ind-report .title .more:hover { color: rgb(9, 115, 197); }

.ind-report .list li a { display: block; font-size: 14px; color: rgb(51, 51=
, 51); line-height: 36px; }

.ind-report .list ul { padding: 0px 15px; }

.ind-report .list li:hover a { color: rgb(9, 115, 197); }

.ind-report .list li a span { color: rgb(240, 60, 7); }

.ind-count { margin-bottom: 40px; }

.link-tit { background: url("../images/link-bg.png") no-repeat; height: 44p=
x; line-height: 40px; font-size: 18px; color: rgb(255, 255, 255); padding-l=
eft: 35px; }

.ind-count .main { padding: 38px 0px 45px 44px; border-right: 1px solid rgb=
(202, 203, 207); border-bottom: 1px solid rgb(202, 203, 207); border-left: =
1px solid rgb(202, 203, 207); border-image: initial; border-top: none; }

.ind-count p { font-size: 16px; color: rgb(0, 0, 0); line-height: 24px; mar=
gin-bottom: 20px; }

.ind-count .pic { width: 1098px; margin-left: 20px; }

.ind-count .pic img { display: block; width: 100%; }

.ind-friend .main { border: 1px solid rgb(202, 203, 207); padding: 20px 0px=
 10px 25px; }

.ind-friend .pics { margin-bottom: 10px; }

.ind-friend .pics a { display: block; width: 250px; float: left; margin-rig=
ht: 49px; }

.ind-friend .pics a:last-child { margin-right: 0px; }

.ind-friend .pics a img { display: block; width: 100%; }

.ind-friend .list li { float: left; width: 250px; margin-right: 49px; }

.ind-friend .list li:nth-child(4n) { margin-right: 0px; }

.ind-friend .list li a { font-size: 14px; color: rgb(51, 51, 51); line-heig=
ht: 30px; }

.ind-friend .list li:hover a { color: rgb(9, 115, 197); }

.ind-friend .list li a span { color: rgb(240, 60, 7); }

.count-list { position: relative; z-index: 10; margin-bottom: 30px; }

.count-select { width: 200px; height: 40px; float: left; margin-right: 20px=
; position: relative; z-index: 10; border: 1px solid rgb(202, 203, 207); }

.count-select p { padding: 0px 20px; font-size: 14px; color: rgb(102, 102, =
102); line-height: 40px; height: 40px; cursor: pointer; position: relative;=
 }

.count-select p::after { content: ""; position: absolute; right: 10px; top:=
 16px; width: 0px; height: 0px; border-left: 5px solid transparent; border-=
right: 5px solid transparent; border-top: 8px solid rgb(102, 102, 102); }

.count-select ul { left: -1px; width: 100%; position: absolute; top: 40px; =
background: rgb(255, 255, 255); border: 1px solid rgb(202, 203, 207); z-ind=
ex: 20; max-height: 200px; overflow-y: scroll; display: none; }

.count-select ul li { padding: 0px 20px; font-size: 14px; color: rgb(102, 1=
02, 102); line-height: 40px; cursor: pointer; }

.count-select ul li:hover { color: rgb(9, 115, 197); }

#countChart { width: 1098px; height: 230px; }
------MultipartBoundary--Z8ElWiH573UgV565wS09KPfCpfegkvyASAGqRldE1z----
Content-Type: image/png
Content-Transfer-Encoding: base64
Content-Location: https://zjsys.wsjkw.zj.gov.cn/assets/zjsbywswsyglw/static/images/foot-bg.png

iVBORw0KGgoAAAANSUhEUgAAAAEAAAB4CAYAAAAzOJiAAAAAGXRFWHRTb2Z0d2FyZQBBZG9iZSBJ
bWFnZVJlYWR5ccllPAAAAyFpVFh0WE1MOmNvbS5hZG9iZS54bXAAAAAAADw/eHBhY2tldCBiZWdp
bj0i77u/IiBpZD0iVzVNME1wQ2VoaUh6cmVTek5UY3prYzlkIj8+IDx4OnhtcG1ldGEgeG1sbnM6
eD0iYWRvYmU6bnM6bWV0YS8iIHg6eG1wdGs9IkFkb2JlIFhNUCBDb3JlIDUuNi1jMTQyIDc5LjE2
MDkyNCwgMjAxNy8wNy8xMy0wMTowNjozOSAgICAgICAgIj4gPHJkZjpSREYgeG1sbnM6cmRmPSJo
dHRwOi8vd3d3LnczLm9yZy8xOTk5LzAyLzIyLXJkZi1zeW50YXgtbnMjIj4gPHJkZjpEZXNjcmlw
dGlvbiByZGY6YWJvdXQ9IiIgeG1sbnM6eG1wTU09Imh0dHA6Ly9ucy5hZG9iZS5jb20veGFwLzEu
MC9tbS8iIHhtbG5zOnN0UmVmPSJodHRwOi8vbnMuYWRvYmUuY29tL3hhcC8xLjAvc1R5cGUvUmVz
b3VyY2VSZWYjIiB4bWxuczp4bXA9Imh0dHA6Ly9ucy5hZG9iZS5jb20veGFwLzEuMC8iIHhtcE1N
OkRvY3VtZW50SUQ9InhtcC5kaWQ6NkNCNEM2MDVGRjRBMTFFNzg3NjNFODBEMEYzRkI2RTEiIHht
cE1NOkluc3RhbmNlSUQ9InhtcC5paWQ6NkNCNEM2MDRGRjRBMTFFNzg3NjNFODBEMEYzRkI2RTEi
IHhtcDpDcmVhdG9yVG9vbD0iQWRvYmUgUGhvdG9zaG9wIENDIChXaW5kb3dzKSI+IDx4bXBNTTpE
ZXJpdmVkRnJvbSBzdFJlZjppbnN0YW5jZUlEPSJ4bXAuaWlkOkYxOTQxQzVBRkY0OTExRTdCNDU1
REE4NTlEMTY3RUQ3IiBzdFJlZjpkb2N1bWVudElEPSJ4bXAuZGlkOkYxOTQxQzVCRkY0OTExRTdC
NDU1REE4NTlEMTY3RUQ3Ii8+IDwvcmRmOkRlc2NyaXB0aW9uPiA8L3JkZjpSREY+IDwveDp4bXBt
ZXRhPiA8P3hwYWNrZXQgZW5kPSJyIj8+v/azEgAAADxJREFUeNpi+P///zOGf//+/WdiAAImIBdK
oHGBSjDEEBJoYvglELIIJQiTERJgMVZWVihrlBhCBECAAQBEdFN4ae9s0AAAAABJRU5ErkJggg==

------MultipartBoundary--Z8ElWiH573UgV565wS09KPfCpfegkvyASAGqRldE1z----
Content-Type: image/png
Content-Transfer-Encoding: base64
Content-Location: https://zjsys.wsjkw.zj.gov.cn/assets/zjsbywswsyglw/static/images/ind_bg.png

iVBORw0KGgoAAAANSUhEUgAAABQAAAG4CAIAAADKQlB7AAAAGXRFWHRTb2Z0d2FyZQBBZG9iZSBJ
bWFnZVJlYWR5ccllPAAAAyFpVFh0WE1MOmNvbS5hZG9iZS54bXAAAAAAADw/eHBhY2tldCBiZWdp
bj0i77u/IiBpZD0iVzVNME1wQ2VoaUh6cmVTek5UY3prYzlkIj8+IDx4OnhtcG1ldGEgeG1sbnM6
eD0iYWRvYmU6bnM6bWV0YS8iIHg6eG1wdGs9IkFkb2JlIFhNUCBDb3JlIDUuNi1jMTQyIDc5LjE2
MDkyNCwgMjAxNy8wNy8xMy0wMTowNjozOSAgICAgICAgIj4gPHJkZjpSREYgeG1sbnM6cmRmPSJo
dHRwOi8vd3d3LnczLm9yZy8xOTk5LzAyLzIyLXJkZi1zeW50YXgtbnMjIj4gPHJkZjpEZXNjcmlw
dGlvbiByZGY6YWJvdXQ9IiIgeG1sbnM6eG1wPSJodHRwOi8vbnMuYWRvYmUuY29tL3hhcC8xLjAv
IiB4bWxuczp4bXBNTT0iaHR0cDovL25zLmFkb2JlLmNvbS94YXAvMS4wL21tLyIgeG1sbnM6c3RS
ZWY9Imh0dHA6Ly9ucy5hZG9iZS5jb20veGFwLzEuMC9zVHlwZS9SZXNvdXJjZVJlZiMiIHhtcDpD
cmVhdG9yVG9vbD0iQWRvYmUgUGhvdG9zaG9wIENDIChXaW5kb3dzKSIgeG1wTU06SW5zdGFuY2VJ
RD0ieG1wLmlpZDozRjA2OTQzNDQ4MUQxMUVCOTU0OUFEQkIzNTlCNDJCMyIgeG1wTU06RG9jdW1l
bnRJRD0ieG1wLmRpZDozRjA2OTQzNTQ4MUQxMUVCOTU0OUFEQkIzNTlCNDJCMyI+IDx4bXBNTTpE
ZXJpdmVkRnJvbSBzdFJlZjppbnN0YW5jZUlEPSJ4bXAuaWlkOjNGMDY5NDMyNDgxRDExRUI5NTQ5
QURCQjM1OUI0MkIzIiBzdFJlZjpkb2N1bWVudElEPSJ4bXAuZGlkOjNGMDY5NDMzNDgxRDExRUI5
NTQ5QURCQjM1OUI0MkIzIi8+IDwvcmRmOkRlc2NyaXB0aW9uPiA8L3JkZjpSREY+IDwveDp4bXBt
ZXRhPiA8P3hwYWNrZXQgZW5kPSJyIj8+SjwCkAAADPtJREFUeNrsXVuS5LgNZCJwHR/Wl/Wfl+4Z
VZF4JEDWdu/GfrhjokKiVCWKxCORADn417//M77+MMYc+y+cFn/q7sP7ILRMfqy7Ff7Jozg1x5o7
SFvy39c9Ov21yb4wfZefq1//hHZwNQL+dP373STPHevf+g7Mr9LjrwOFf3S+z36Ge2T1pPpDPQM6
0kTmcaKnr3cexcNXiwDrBrw7/XUg69x++lFAdY821+iv2GM5SiHMv/COL/EEG5JqFNboSnwI9sSG
Gd4t7zs1CMCcr/vmJMLz1fhcek5LCatE0knY+Mbfz30ZJ0MS5kJRTEY1TwhPppMR29lYypqAXo3p
nEsWhuGN0/5CMkyKQp/B3pyI51Gfo8xsu+2/FN6fKeaWYqXXqCX7JdX+NgGTARTHsdu9DFX2EOvL
Vt2Cbtqra/6W2gr9ppW2OcmYPVqth3FCOZC/nvyT+kxdXPCBq0XDIK3BWKfha7ZlI4MlBqtFsC9Z
8Vinuq5NNuEosAKcbPtZHcYAZ6ywJk+rSQ4vTKdQLC5BGnbuvWCcux0kFGJMpX1rlf2USiuzkKCG
Iih+AqvbABneZQbBdGObIesZg8BZw5oHXxvV6U9/yNFdPjxomPYA0R5nDZOAa0chcE97mGpF4WtG
DbyNziI6VOrctiYsj/sL6c8DiGlcr4Q3gZfBRlRhfRVOIDJf5SAu9/z1dv6qnqXiGWSQq5pxQI8S
pnPuJxDWXP22Yhyjo8qACpX4HKNR16XkjjBmcK7H+iDth8c6I7CQiftRJ8OIAStg5xkHfaDj+nhJ
vNV1Rosz8DQ+93wdWxek9gRMQJobOsXIXbW4YU/VlluU/EFAkCNMVVaP2c6iRrCyTmcplavzejTX
ldH+QKuohkjPpJy4oYJFong5QA8NmCLHryX5Mt8DFmY/200KtzSDQne8ZBIkOtKKDju6iz1gVFRC
IJRnXon1QSKwwGd+d7ufLRoU66UYw8c7O6K7EWPbuBXjUow5H/Ydd1N2O0Qqof+vd65srfUMw0ze
0/4MoYKpDphbncmHKE64fhqIM70ZUMckzFKMAxSPeLvB1RmQPwearTGV9kjAgkXuVWgz2bFknyos
ipVEwZR2+7Lxb0dDzktmKxOohjyFG1bYwZgh2jXGNMfigoI0snHFpkQ9INfeSlJbv386zGqMmX2n
BMzRhWzCDdFu4irL4yY0V+UH1Don66WeHk4P9sPVc4CSKZBJ0dDxJSNw/TSKTe6GcSNVpOe4oUYl
8jghp5xuXhgtAvyNiH/L50o5fJ2ifumvq/olJdNLzEyJCyQ09VzVPqd24Ldp4iHIYxDVTeNlaxw4
8cnMECwCvIkic35FD4z29OGF96PqfA1Okv10GJ7Swl0eAiFrNOrAeDJNtC9XDpjFZyhYzciHVVpJ
qTLd02sP3lZ++Hhr9xkZ9V7QQ1hRdED6VT8DJkt2O1N0Zv6FdeP9zifBrMPBLLthQmcp3xKIhZcM
BvX090SG5ia1BRqgUGjfxNzObrv3AtPRgqpSXKT2qmEXFEqXT3OLZBoFgXdkeaThKOo6zdX4OoF5
gSZHRUdBqd6/hIEGedN2+xvCrXdSzCkAgXl1QZdRtb7lQeAdcB3197diAB+AuJKWB1giEeVBBDRZ
JCiR8WYfvUplJkUQb1hvJ1QNAkxDcc8H/plY71s5ThZuLNM7mQGZBmjM4IyqcHBcVyFpNUMVBWDn
TwYrDgqWRFjsIShGu+p2Dr5v+bsHilp8KjSFV7wCHouJ9wP16GiaVyhLBcIBpQ103Ckgbf84+Aa1
2+PkXEbib3QRZTDOZcyY71qGXQzbosdwCon3dmnzDEmOtUovutbyPo5ln85QPzMES8BuWr7JQAQo
Y+ys9pmqbMw9XWvyx2Ny9lIQ0eSOn5v0yeir8b7LPjaP7ckP7W2BZQ4in3YT9jdOM1pPGrlXWEkt
2LJPCR0OcSWJJTO/2VecKmp+cLSpjLneWbz0cKLTxxvILHNjsbrczZ8hEI/JT8KfZJJlU3xwLVTh
I789L2LvEM2LpdKrPodXW8hereGGl7Dpg8Jom3BRH9a8l4yiFIrYDc+wwCU1C3RMLT4slOqNZjUR
8hEZNi7fOXNLufPlO58dIGweo9Vk2nnJtZQ0GyA4UZdNLPjKoI+dSH9ML55Mesin21S7J6V2o6xI
VnZt9eu+33jNdh5Bq9Xmn5BUehTpl0nJ8Zugao4K0KRaZgIIB0u/3NDNwA9ZT/1wIYR7c7GWxYVj
cMfCyk50XBR7DmaSCXBtaMwMYnVF4rn8Eb4az4Kup1Gto3CZR5DkNdHnPolRodn5VozSs0pRZeZM
70eeeevZdxFgVdI/BkdZCxlqyDY37GfwcmO0HuPIBURyHDUNlxsdQ+Pip2mmahKDIahRb+M31kAo
7pxD5+gGU+OmXlNQhEaXidwfrd9u8tQ5NfkyvVSNg2yBlWEpWGDcI/UZEj82UqDJgSAkr2p5npIO
uB58tEkeY7adn2FVRFwJkiTOdt4GEdzor/FDGnP783qjxmDO7MpLNtZCaG57FNFBUA+lqanj913u
ZuZyq3qe/OKsZ7GaWaZGmfl1G95uXelStH5N2vrU0YrXAbgKXOmC0KLqQYCrT+SeXBxL/LC+TZbI
JNTlkmOb9EZKZWCQ3KgeJLBlrfUmcVHBV7Eu76MSctAcHaktKJK6WuXlgjHklWm9JRlIgCqkIj7h
84vQqM8iUkwTl5GAxV8YjmFBMAbw0hNOqxeRSCpWE81yjrINcgJCkTFOyqe3FfY5CXjkAA/6XLlf
NmQxxtZjLIieWQfDiFVOATx3k+nG4NYQ23XUpNVgL29rbxWnOLepvdWKf8cyjLPUOx0gU8IVkscY
6Z7Jqk/yEnAhS2CxFTBo4iGu6jM4EYf1aefJyLgZApSS4QnE4tj9H+Ni3U2D+t06OpfzroMip1UZ
LFd1Q+E2vYnlZuGJJHareuG80AO2DKbug03qclhBwVpf4Ovi532QAocQIzjrmQmUm7iyq7rsF2HO
dwi8KwgXTPyVtl2g2lg2WxyoFd6k8DM0arMMYBaxWIwleSVHWLM+BmJhBiuPaMp8yzTbzWLJjzMo
V7sKVAWIkwHf6UoFPFtguQG678imOnIS4BhaOYZmsI0uRs0KwlZRW8teRZTwE85rpRqgYklfZ7f7
xcM2/AEt5WsWaYvn3FAB1+ClcuPoixRuGr9JUddladUaFk9pJb0NCaqAtEfeeqKBjxX5s8vaaE5g
gV1hy8U6Mq2KblPip+AqKWOJUCsFo98zZaEpNpvWP+cFPceKdLEAI6cPqkWtBND0JE3+oZ/eDeZe
N8jyv2P55YqCJcM8QQm87A0C79wbKIKCd/cVhEUWMYy22B0zGjGuVjWAlnjhFCg47BlSEXZ9GEBi
rHVDuelFP0mvqdpi3EZ+wT+6qapYCRr4jHZ7iyuU8IFsjybzfRRjwiejcO5ZjAfbw0GaQT4WTvIB
kyTGI5U6YJxyNwET0nfe5a8xMf6ibkNp0etUw93DJ9ZhFn7gN2Lejn5AGw4uTFJeeSHn/V78p8OH
HGPVJA1hHzPeEbZjHvydShdd9NK+1nDpUR+a3/qJgjoUsQyV7WmLy+aJuqooUQ9cTwVAIV1yqHDo
s4ZSJV/peoZwLFGBC2MKjr1xtf0K/VTKRs9BFsCMvKHLYNVY2fRPNihp1aJfm9HRkCii2KbwMUY3
DQ3WU2V/y658eb3qCEWEtAgv5/W2tQlUgbCt7mgFoeSIjlIqVcWbVtnO0S6Yd3Rtteiw2l80eslc
IVDZFolGv1ipmUferbCnifloenzWZ02KNjuAztN2YiJo+f5RMqGjKXeqtva6ku0b8uEv1qrmydrs
A1K53rhjRr8d0q2LRb2MhmyHdbOY7JAdzLiWrriJu/68Fh3UPrXjADOfdBnOjbyJzc32enspXAWW
OfMAaoZOGzhQabmrlfKWoKv3pKl+WpmnuOBXq+n4J2w/S2vme95VK0BQfd9OmI5kjee1YZHsx0ab
YB2XW70dZ1GqPETYhTlv2fyrDObJd4RNE57T0DLS3grP/iSYQQwR8/2xa4uJywI8i2RNGVcd6yFA
A5QGKVZE83t5fr3zFd1T1T5AskOu9qEF9RjHouLbLXdHi8OShNFfPq5TdXvv2L7O2sf5zuhB9lt1
0cGWTVd6OiuVDK7kah9Xak37zDOfqmozfXrAFxLfB9Ly5zbTf6GhZoe44yIBvXwIN72XxWidYlgZ
yDaI1jlE/5zTWQ0sc3uON7wbLev8xQ1Va/MrmF5iEgy+FKsaNu3FqxmtUSVyqbucycZIY2fgmwgf
ext6TmLn9BZhs8URUup++sW8aYfcU+E0nO3qXiZD07vxv39c/J8ljSX5NOVEQiPKeQQ5J3umVY9q
tuJ5Hf/x1mCwAtt8yqfKDuYsQpaICee7COVmQVeQVMz5jan6ByD9/3/5H/7l/wkwAHXzv15sfbyj
AAAAAElFTkSuQmCC

------MultipartBoundary--Z8ElWiH573UgV565wS09KPfCpfegkvyASAGqRldE1z----
Content-Type: image/png
Content-Transfer-Encoding: base64
Content-Location: https://zjsys.wsjkw.zj.gov.cn/assets/zjsbywswsyglw/static/images/logo.png

iVBORw0KGgoAAAANSUhEUgAAAwEAAABgCAYAAABFX353AAAAGXRFWHRTb2Z0d2FyZQBBZG9iZSBJ
bWFnZVJlYWR5ccllPAAAAyFpVFh0WE1MOmNvbS5hZG9iZS54bXAAAAAAADw/eHBhY2tldCBiZWdp
bj0i77u/IiBpZD0iVzVNME1wQ2VoaUh6cmVTek5UY3prYzlkIj8+IDx4OnhtcG1ldGEgeG1sbnM6
eD0iYWRvYmU6bnM6bWV0YS8iIHg6eG1wdGs9IkFkb2JlIFhNUCBDb3JlIDUuNi1jMTQyIDc5LjE2
MDkyNCwgMjAxNy8wNy8xMy0wMTowNjozOSAgICAgICAgIj4gPHJkZjpSREYgeG1sbnM6cmRmPSJo
dHRwOi8vd3d3LnczLm9yZy8xOTk5LzAyLzIyLXJkZi1zeW50YXgtbnMjIj4gPHJkZjpEZXNjcmlw
dGlvbiByZGY6YWJvdXQ9IiIgeG1sbnM6eG1wPSJodHRwOi8vbnMuYWRvYmUuY29tL3hhcC8xLjAv
IiB4bWxuczp4bXBNTT0iaHR0cDovL25zLmFkb2JlLmNvbS94YXAvMS4wL21tLyIgeG1sbnM6c3RS
ZWY9Imh0dHA6Ly9ucy5hZG9iZS5jb20veGFwLzEuMC9zVHlwZS9SZXNvdXJjZVJlZiMiIHhtcDpD
cmVhdG9yVG9vbD0iQWRvYmUgUGhvdG9zaG9wIENDIChXaW5kb3dzKSIgeG1wTU06SW5zdGFuY2VJ
RD0ieG1wLmlpZDpBMTdDOTlDNDQ4MUQxMUVCOTcyMUYxNTBGMjA3OERCNyIgeG1wTU06RG9jdW1l
bnRJRD0ieG1wLmRpZDpBMTdDOTlDNTQ4MUQxMUVCOTcyMUYxNTBGMjA3OERCNyI+IDx4bXBNTTpE
ZXJpdmVkRnJvbSBzdFJlZjppbnN0YW5jZUlEPSJ4bXAuaWlkOkExN0M5OUMyNDgxRDExRUI5NzIx
RjE1MEYyMDc4REI3IiBzdFJlZjpkb2N1bWVudElEPSJ4bXAuZGlkOkExN0M5OUMzNDgxRDExRUI5
NzIxRjE1MEYyMDc4REI3Ii8+IDwvcmRmOkRlc2NyaXB0aW9uPiA8L3JkZjpSREY+IDwveDp4bXBt
ZXRhPiA8P3hwYWNrZXQgZW5kPSJyIj8+YCZuOgAAssZJREFUeNrsfQmcHNV556uz7+7pOXoOHSON
boHEMZwCLxYeIoxDYmOPD+LskpU9ZLBj/6I1FhaxNz/bEBQwbIjXCrIIzmUnnljrmBhQNCCwMZc9
HMIghKQRo2vu6Zm+u+va99Wr6q6uqu7pnukRAtfHrxn1VVX96r3v/f/fSSnKU+gcE0r/qyhIgb8U
hWj8Fz9FCkXeV+A9pfBZeJ2myDNFe9CvD8tyvZdCi0IUo31O0j+P3lMi4kcjflyEHHHEEUccccQR
RxxxZL7CniOA3yCA5xVqLIG4I+PIR1OIX9FIJbMSEmgkyYtCfBYw/MCpXOBElHbTNHKJEuVeG0ET
a5rlaY524WPIKCsKSipHhceTlCvgVhJBF5XJiojNYRrg5ZHMUCohoDRCQL33iIEjjjjiiCOOOOKI
I46890gAWOdpWUYUBvIyxuAyGP/hJfzgXzuDGr//Qm4VQ1P1N6yjx5JZJd0adKcwCRiFLx84xrY/
fVSuF2WlYTQmNX5sI32ox+d9szXIAElQoime/dEr2fVvT0iRL15ND61tQrGT03ISE4Kp85qpDMOC
d0DlIEYSIDtTwhFHHHHEEUccccQRhwTUXsDSz8gKoieSiJ9MIq41iAQfL4kKapR4JoCBeMo7maLW
TiSnN+cEZcVjb7JJhmLS16+vH0Jo0Zv4ENyV7VNLm3yZ0Egs1/TKcLJlJsOvGZ5pam8Nhk8gJIqJ
3IzbxY5emsrFl//TADU8lZSpRh965bOd6MkNLVQOH4MWMQHJimq4EfJwSIKQIkRChhyvgCOOOOKI
I4444ogjDgmYH+gvIgD4j6wMTirsv7yMVv/6BNq4sc0d3bwiPHJ+azDbGgziz7REltZNr1sWzq1+
fSS9ZjrDJPw8ExdFhkHIPYOxuuJiXQ2ilG1K5pQmF8MEQy5Xys16m/D7EhzfxYmBgMvdQVPptVMJ
un0qraCrlwelC1rrTnIMNSYr6czTRyeDP341Vl/vQ+kvf4Aeag1SMUhBIB4Jhwc44ogjjjjiiCOO
OOKQgLmAf1pREB3LIMQxSPHykhbyU8cej6JFvxxMXvnyafmDyaxrekko+NaKxuYJhPwiBuC+Jl+m
rtHHu0U55ctKssJISJ7JCj5Bzro4ms/EMwL99ngqMDiVCbhYWupc6ptY1uBK4u9ymARw8azYMJOV
GiSFDjZ6WCbkobIXLwrVtYXaluPPRI5PTXr/88348r5X6eZFYTR0xVLPk7+3Jve2l0dZEqkkUSQ/
QRU92dgRRxxxxBFHHHHEEUccElBGmJyEmKMTiufZQbkx7KGpa1dzsQavH1OCRSEfq6w/v3m83cNn
/H6OqecZJDGUSCtInKEQLbtYJh1ws4mgi43Ve7lUg4eNhdx8BtMIiqMR7eU5KRLgsxkJJT08LayP
+Ge8vCtLiIeCsoKCZHwwjqEyPE0lGYZKYRQvYILgwwA/dGRCWBbPUevXt3jCbXWc/8S0/9RYQkws
q88MIyTiz0maN4CEDbG0+kR0powjjjjiiCOOOOKIIw4JsBdKwkB84KTi+fsX5eUvnlAuZGgqcHKm
7tS2a5aPIOStX1qfXPyHGxoSr4+khn45ONMxOJUNjiRy7qAnlwl7XMKiOm/68vbQGUmhlDVN7ti6
Jm+0OeBO8AwHh+fXRPzJ5fXuY1OpnPtMLOf2cizE8rsgwZjCsrLJm+xaVX+CoyklkZU4IBUhN5cG
ciJICt0W5OLtYVc0nZOY81o88gVtoSVhTxC/z3kRmp7IiIOZVC5JpwWKmc4goaOeznk41bsBRMDx
CjjiiCOOOOKII4448jtPAopKbCoYuMcykjRwSm76zUnm8nqvu5Vn6ZaROLcmlmVfC7oYoTXgVZr8
fDTk4ekTU0KdqCB5NC54Q25BDLpdCYbilCvbw6Prm4PRgIsWAy5WpCm1chANp6vz8AKFeDEScOfa
w3KSZWhR+z3wGSXA8+IHljcMn9ccmE5mRZaiKbE16I7DZ1KCzAFVyOQUFn9PWhfxxS5oC0hBj6cJ
cwReVgJLf/5mwP/4W7klE8lcalUT+vWH16KhSxZTiaCbchKHHXHEEUccccQRRxz5nScBDDI07QJL
vKRIiosNujqXNPizguA5OplZnMjKzRSFMgMnZ5Zf2U6fcXPuNK1QbLPPnfjYhqajGOBT9V4uHfZy
ElIoBlGUEnC5cwEXlSmcQ43Rh2vG/1BPiQ/JQt1/UcPlLCkxCkSAovwuLut3uTOkz5ia7AvvURzN
IC/HSWub/ZN+N5umKSbHM6xIqd+X6uJZ2XfgKH3x80N8syQxUyOxnHcmLRwIuqgjnUvYLIUoY7Kz
QwgcccQRRxxxxBFHHPmdIgEAzhlBQvSJGcU7kUBeH4eE5Q2BrI9vb76yvbnhgrbEzF8/dco9mUqy
FJLTb4+lfSsa/K6lYRfE8zMujhOvWu4dxYdRu/xqYJ82AH/aBLaZ4kswYnBKJsdQtBdlpdALQNHJ
gezlORQJouy1K9lT44mcOyXISJShbwAtpYWM66UTM20KEiNXtrsgt8AfTbHr61z0mxyNTiAll0SE
l9CouMeAQwYcccQRRxxxxBFHHHnfkwC1+k9OQuzzx5WGH/xGWnNwRGndtDQ4fse1qxI+vr4BIalJ
lhluZYN7JJYTpCY/n13R6Em4WAaag7EelkH4oYXxqFZ+jQTox6eMz3Wxe814TZrVP08KdKCueRIU
aBKmhNy8HHJz2cV17jT+hAyeB/jI4FQmvO9wdGlbgJ2IppF/SpFdv39eaObmi+tdQTddj9BITpSH
c8mswmRESFCm5IALEo7VRmOSM6UcccQRRxxxxBFHHHlfkgCwr9MUojIY+j4zKAX/7jnpvz1zjP5Q
o4/z+1zeNziGP4PBNoTo0DzDoAvaghNNAXe6NcALHY3ehJvlRQ3Ma4882De8ViAaxcQAlQrFMb6u
A3IGFaz0MsqH8Sjac1qC/AH8TVkjIS4/zyrrmn1T6ZzEH4/mgqsa3FN/eH7LO0G3K4S/vyYnNdW9
fDqTfuzNqeCbo5LvQ6vpkVsuoQc9XJ4IOB4BRxxxxBFHHHHEEUfedyRAN7OjiaTCPX5ICh2dYBYt
rnM1L6/nPVlR2fDk0YnGD3QoQ4tDvmmWpehVkWC8o1FOejgGkwc97EdhNJCuP8zAXw+3YWyIADKA
e8WGIMiG72iAH4mG36s/p7Tja8m+CmoNelI3rG08+fpwot7v5jIXtfkmWoPeOP4ID/0FzsSoln1v
sU0/eplafXRczogK9dSmZWj4/GYkMLQzoRxxxBFHHHHEEUccef+QACr/UJA8nUY0T0vIzdLK+a0N
TMDFJYcT0rSMoTVH06j/yHSL38WnFof8MRpRtJullAIwh2ZeEOevdubVAb9OBMwkgDI810X7nKKH
/sgaD6AMzgDJQCJ0wmDILVDDhIxEgtauT4EE4dagP83QzNTlDCWEPGwKv8Uq+HzT6Uxg4GRs8bHJ
7KqQh1uysok6I8uC/7fDOXZFPU/7XUUkBSHHK+CII4444ogjjjjiyHuYBOjglv3lccX7xqgibWyh
spuWh/jPXb7cdWqaSv3olbH0m2OpYEuQnwr7EOPn1br9bCHUJ5/sS5Myn3mQrxMAHTwbSQFtAtTa
50lcfwHEA5mQKe012XC9yEQeJMP7LCp4CRC5TkUPC5Iifm+GBD4RwiJKEv3SiXgjJjjLo2kxvLbF
fcpFUydbg7lkyJ1RaLVyKK0Mx6A7MoUafBAx5SQNO+KII4444ogjjjjy3iQBlCQjRlIQ/c4Uqv/L
feL5oiLHl36wbQSh5SGEPMsX1yHqExegI/vemkpPp0XP76+PnFrdFJwgVv98ki5tAPgsKlj4zSRA
LwNqJAFKMZhXOEWR2XhWcomKwgR4JsupfQIgD4HS8w0UwzFFw/n0uH3RQAi0z6tIXtJOJ6r5AsR7
IWM6AFWQmOm07J1Kiv5l9a7RS5b445ct8SuLQoLfyw3FBCnDvHIasXUeGm3yUebuwvMgAnCZgjNb
HXHEEUccccQRRxw5OyQAQnyOTiL2xSGl6VfHlVWvD8trG3wMnZH8wwgFwFoeAqC8vN4/+dHz+exk
Sgysa4EwIKj6I7s0qz0ygH+jlV9/sAbAz6DikCBkAOqa90D27Ds8uuyffjO2LCtIzO+tqx+5+aLW
Qb/LHcPvQalPc1dfygD+des/hYrDhuRiIgIeAZ0U4AukGXTpkvrxtKC8/ezxaOxDq0LvXN4eHGn2
e3n81aX4Y2L/kTOu/rcTLR0NVO6KZdQb+MAp7fjzqBoEl+bBj2ZntjriiCOOOOKII444clZIAAVQ
eCyOqJ/+Vm4cOKm0XbXMk2UZvuPtsVzHiyfGprwcm17e4I37eZfQEuSSLUEAvgoG/7Jbi/nXrf5G
8G8kAcbkYGMOgPG5dq2KmlNwdDIe+dtfnVn72LMjESTK6JXTyfqOBk+ua1VkCKlF/PMAvojPEESt
6DkBRs+A8bOc5k0oAuIMTaPmgCfxB+c1Hlvd6Bld0eiO+l18Rq2ThJTW1864mn84wNTtO6xQFy1S
hsNeJbt5BTXUFkIz87tFcCkN+NHuzFZHHHHEEUccccSR+Uk3fnTgxwB+9DskwA78Y2Q7mURKow/R
S8NIuqBVyUyl6PTKJjcf9nqVE9Fs63d/ebrtAx3hoYjfnfHzlAC1/wl415N+Fe3fRi+AXhUonxTM
at/Tnqth9AYSkO/OC9+h00LO/59vTCx54Z14PfJhvI5JwOBo2vOzN6KLNrYG4hG/b0ILQTJY+FVS
IBc6B+et/lTh34pmsVcUA/fQPAe01mxM5lwsL16wyDWu5QtQsWzOfXQi3vDIS2NrohlZ7lrjPoqv
cearj0oX/O1NTPpj51NRisrnBsxBKFTr9gMURTkqYIFEUZTv4T+92lNQMFHD27vw2O89R687jP90
aooxrF1r7Hf8XnZq62XgffR7wvrcxL8r+i7ML5BBfO7BMp8NamsIrq/vbF5nhb+lS1snHdpvgmvc
/R7RSzDufQB88DX3v0tjB2PWpT1UvYgfd5wNfYPPf5NhHHZXu7bn+/33iR5Bmh7ptNnjKpGwdu87
tQeMY99ZvP5u9NxzP0anTyO0Zg1CGzca9+pzdo+u8f2blQTQ0ANgIqnIjT4KLQkp0qcudI/7ee/0
WJLdwNBcqC2kJGiKFjsXB6JhL6clAedr/hvr/7Ma8AcLO6d9TgP+sgb2KabY6E+ZQ4P0BF0UTcve
F4biDVPxHIs4WsPnCL00FAu9djoRvm6Nb0YD83o+glioBpSvIKp5BOB/ikQRr4FIwoiorPYZ/boE
7Yuido1aOVHViUC/PZZo2Pv6+OrTM8KSJj8XywhK++BkNhh0K0e9LPQhoM7lyaBvDAOaUtMVWv9c
lJum4NG7sbmcQ9Kb562f/nQnamgovPONb3ThMVpRDgC9a3MgmUTo2DGEhocRiuG9uLsbXE+3/Q4T
gLvQ4OAO7d9343t2ZxmwqoPq/grAQ1SzPPWdZRB+E/49P0GJBHlhxQrjZgAb320LeO4wnl9T6vwC
aWmZ7dz3oL6+XhTEw3v11Q/hz/bpFrt3E3Tl18rBg2SdnDqF0CuvIHTjjbCu0TlOBIheuvbaDnTz
zdvRpZdu1+5B/9kCPur+cPDgfnT4MELPPIPQ//2/5I0f/7gX65sh/K+dC3z+DjQ29hP0zW9i+ob5
20c/2oNfG9BI0e7Z1qM2j3+Ctm+f0/ffR1JYz1iPIJ/vbvzawxqGKCdbtb2mE732GkKHDpH1c/PN
sH4+h8fv4bN0/T3ohz8szD/jXt3TA9dy3e8ShrEjAQwkwf52GAUOjSN3e50y4+Gl3NrmerbBt1Q6
NiUmf/r6pL/Ow6Ruvqj5WFvIk2ZpVil4AfIPHexDzLwG/mkOym3mJME7lsh504LIY5hOBdycEvBw
iodlMSCHXAJKT+rVyIRepYdRcqLMzaQlTrXf8wjpaQLRtMBPpgSP/iohGIxEyIceBiSxM5kcN57I
cYmsyCQFmRYkWfZytNjo41LtYU+coXnYJXPk84qA8kV+VC6i5xVolYVoxcezSpOPT2XqpehYQghG
U0zk4kWek//jkvTAxjZlFOtd+KzetwChQjLy2RDdWmVh66pVcHCwV13EsABWrepEGzZ0q292dsL7
l1Sy4aqsmrD6bqzgw9prFYMKzULYoz19PyjSfvSFL3SpCuZf/7Xw6he+AMoS2VlN3i2LMz5vD9q3
rxddf73dm721JgEmIDywwHPeKF3VWBu1zX4H+vCHyQsPPrhDm6c78feHLGAVZM0aHdiWOk8v+uIX
u1B9PUJXXdWtgdtBDYDdN+/7SKxrfWUIZi+6//7ijU+X117rxcfYu4AbX6cKGC64YNZ5pgG1XvTJ
T5IXVq9G6FOf6lZ1E9FLt893vOY4xgV9aZbJSYS2bIF7sLum5yt4bUoaVnTDiyZROx2iWT7Jk6ee
Io+CXupC3/0u/OtsWD+7UT/+Gf/rfxW/+vrrYHToPCvg79FHC2sArgP2vptu6kQ33HAPHqf6Wfaf
rejZZ+fz/dqRKSKD8zUoGY5VjWewBz32GFLXKKzPb397B7rmmh0oEhnU9N99tjpgcHAPuvPO4n1R
Xz+bNvVqROJsSCfav7/4Fbima69FyO+33aNrahAh3o/o2dzvVb1K9sVBM1kzkwAVdGPYqxyfUpp3
/UpeMxFXJn9vjWv0/NZ6f5M/HG7yC1OJrHzCwzLi0rB/Bqsnthiwk+o95KFa/+F9fiKZbHzu+Ezr
b4fTja+PJoMYMPOArqHXgI9nZJ+LwWCckYNuRmjyckKDnxdbAlxuVZM3sbzel0IqOUCKn2dovxuD
e7Xdl0IesoxcHKOEveqlwP+gEzA7Ek8ED55JBo5PpT2TyRw3mRa5qaTIxjICmxMVKqcolCDKSJIQ
xTCUvDTMpzsX+SevXl53+qLFwdP48mXtt8ga2RBQodSoygqWN/jiN6xTTj1xeBwNTma9Kxu9yVsu
bRm6ZEliAt/nNEIZEciLrsu171fYWViPVsrO5b7fhTfTHWhkRGfrtxsXJ0zAvDXOvCh/9SuwdHSY
gZqmMMLaZCLuXNhcXngBoYceQujtt42gYnC2zRp/ZisGW3tUhQJCFKllk681SDYsxDmHRGjkp8OG
uAyqViKL2uyBe/Bx8/lU6yKAC408obPkFtcVPyZ/9u8cPKje71oBQw1E/UQFogCEdcJZazl5Et8B
074Im3Z11savqHNSn89Akvbs6cUbPszra/GYHMgDax2s6mJzHg3YdlkAOFhlv//9e/H7B+Y6t/F3
v4KJ3L2q9+aaa+7RrOZ2ngb7eblnD7jDdy2w5Suqba7F8sQTOmkqJmxgHdQF7sG3vqWPF0JPPtlb
AmQsqGj6clC9Z0YQrevPPXs6Qa/UAgRavDbI6sI3rtO84DEuYbzpUnW0ncBaXEDQY5LdYD23kAC4
v9/8ZvdCnhiPy2a812xHf/3X1nv38suwdkA/h/W9Jg8WCVjbnff62X0fRPu+PpYGcN1RiqCbQuQG
KvBEwDFvwvecGB6KPWpzE33+EM9gpSSmQ9Wz+vrUdSCsjR/96F5MBvbaeAUGsP6J4rEOW44GY3jX
XbB+OhcaGGu6OJzX7boAmfnRjxC+9tsX6hqKPKJkrVoNiAtlDBsbQyoWxHMG/8YVxvvDmkro0DkJ
MSemUPjNUbR+IqFcsfsFJfvWmCv6qYuozIVtSSrs5dJdq5qPahZ6Xgt3MYT/yJoXQFEt/zkp63/2
+FT7918YXvPYm9Otkqy4WoKcsCjoyngwcBfwBUylRDQeF2gZKRT+T2EoCrlYRgq5afw5d3ptxJdY
EvbkloY92WVhnvrjzsj0GyMp/6ETCTfkBPj8nPSZi5qi16yoS06mssE3RpLc4ETC+8Zowjs4lfHF
MqJLluDY4BClFIbGJ6LgryIzHIUhtsLGMwJz4Giq6T9en1q6onGsvefK5iM3ntd0tDXgHcW/Q9KM
+XoSMa17F9wsK2DgH984E5zgaCZ38aJA9JIl9RmEci3RlCifnkkJKYH24hMrqxupmZBHrRhUYY4A
nAqsx8uqnQBbVQLwgQ+QRQqb5wMP3Is3+w4NnAyV/OaPfwysHEBBn6b47kF6yAMoDNiYIJbO6M41
y5//OUI/+xmAmwEDYLInAJ/7XEGRateJ31ulWUhfzW+I1o2w2ljEwqLQQ1+qU3zGa78Lk58d6jhY
icsgWrKk1FdjFgJgtMQTALlK86TsnaOiMVoGy24sGrAZUK1ZZiII4Q5kvlRqYZgtDCyszp1Sc+Yc
EXW+wdr5i78ofgPm6dAQgBUgAkzJA0CMKZ6X+DPbUSF8pUNVwGaJRBBqbkZodjd6OSHARAemX/96
t8HTYCSV9vPy0ksX3ApcZHAwypYtyMZj2KUaIczy6U8TwmIlDagG66RSq9xu9Kd/eo+FBIAAaezu
7ilFMk2AD82yXkp7bcrJd76D0LZtcA23moCHFXjrMjWlrk3Q9dUYH8yhcEayWco6XZZIPfecalgp
FRtu1DMGgI5Qee9X8Zju3Iks4E+fV8RLe6yIVEHYUjCo7zvtqK/Pet2m7+fnuX4cPbySEPR8KKgl
RK44PK88YLfzqM1XIDxn48bOCoFoF/r5z+31WQlvd379fPWr21Vdapaf/tQyd+extotxixlgG40M
unz723D98Jkt+Ptbyu5jpnWMKvcyl/aIgoBXrlYCoVZ2egrwXXd3t1FPsZIhWh7m4LEJhdv9vLLq
528pG/HTpaLMuAdOi56sNBEbWysd+8j65uNBlx4nT2thO0U9ADQPAHJPp5P1e146s25n/8kLJ6ay
nvXtwfiWNaGha1aGoouDrpyoICaekdmMpLCyDGFIEpUWZHYqJbEjsRx/ZibHHxxJ1T91bKbJzVHK
uog3fdOGxujlS4PpP7m0efKvU2IknRHpj21snP6ji5qj02mR/4ffjDY/+XY0NJkUuYCbFZc3ujKX
LQnEwKvg4RkRygtJioyyoqwIEPdEIRk6GgMxOD0jcE++Pd3w9LF40619x1peeCcW2b55yctrmkOY
9tJZAxFApIKQmvxMMZjrXLW88fTl7fUnvbyaM8DLCtPy7HGX/0evsJ7D41IT/hh93x/QL2xeSWkE
qpKwIJ0EtFZz+8MquP7ylwsKDyYDTLyCNbO0S52AmL15xQnhDmZr52wC5wOFiwETfnagBCMuJgDG
6/zOd3rQrbdCvCXEGl5muyGa4+3nsiiqU3wF8gKx4n/yJ0UES1Mcu6o4zvcsoTgwzqAISO6AbRz6
rMfUrUSVbiwgN91k9Qa98QaANACSD5X9rm5hQNWFgZ2jBIAAG4gZtgMLdXUI37Nu1NpKrJYkoaxY
4LV9+x5SN34SvqICFaNVNy+33AKb5q3z8EbBOioGJrrVvIRX4qyNoU6Iqwj90n5Pd9Fv0OWuu2Cs
ahI3bFkn9lY5ewGLr53s3QubKwC9e2zf1w0PxddR2/VCSJ4ZEH8l72m1E9Cr11zTha8dSGs1+qYo
FC4vlVinP/IRqy4GT8WmTT8u+V2DnskDdHI/7pktz0o12sC6tZtXoPfMuq8YmIEe7MY6v8tiGKjk
+8a9JhLpMNyf8oDwbAsJc6sk/Bcs6R22AJOQoc+ZQLLRWNeHNm/ebnvgUMhCHkxEXY9AqIT0WXGL
EWADFrBbv888MzsIh9Al8/2ulZ59lwxkeRIAqBQia4ZnEHNiBrEZQRHrPEhwMUxTo5/maBqlMbD2
ZAWFRy4lpyXNmmv9a3kBsmsskYw88IvTG3buP3mBQiH6ro91vP35K1pOn4jm2OfeiYf3H55pyEoK
hB5RakoV/ivLCo3JAM2zjOLjKXlZozt3xbJQxuui0VRK4F4+mXDvPHCybVWTN7tlVTj5h+saEkcm
0/ynLorEDxydDvzDb0bCmJIo13bUpTYu8kcxxpdPzmSYk1NZ9sh4OijACVQPACWrQURY4Yh4ADAb
YQRJpkNuJnf9uvBY90VNI3/zizPLHvnVyNpx/Jvvv3H5L1dFAlgLcZRWTCineUAkkr9Ai/iaRR4h
QUYCJjDJujMzmeZ3phQxLXLCdFrg0zmGj6aQt3IvgE7Nqk4hIPF6dooJQDckxBDQGkbG+HV7GShS
8NUIKNxPfKK7REhJtxpbWUp5gtUKwoseeWQH3hjsAXolirf2AGezSl4grtFMsGAct23rQh0dd1Rw
HBJfbBeLD/cC4hXxby8Rh15e+dVqU4F7UMp6WPqHVZ9HAOC6EjJnnKOwMS+MQgVgYxe2QzY4c0gL
bOx2ApZsI+AA6/yGDdbPXX012RjnLl0lr+HrXwcvFbG+nV2BDZgA4UWLyJiRcMRKvkv0gp31qqNj
Vw0TB3trDr4qBYPzXS/lBMbbQAKw/mhXc1vM4BVCH4wkF96/5podWgjnwxWPYbXGoVrrG3twbSUA
YLT50pfmfm3JZFeRzn8/Cl6fFRojutUoADuyBLhj0aI9RXrSvPb1kETQqUAGr7iC7J/kM9s1DyoR
o1dGj0CogPTNaT+YD56AAgaVRSUM2OYUnU3RdEQ2WwgxZxmmADchNmhVhBJu24Te+VUr435+SGGm
klSzICvuFQ2u2NUdoTEfD8m2lLGhl1bzX63hz0MMfU7M+h9+cWTdzn0nNzYF+NzDf7TijauWBaf2
How29x+J1iezMtXsd2VaQ+5snYdTWEat9ElnBZlJ5mQuLYpMOifRsWyWPz2doziWQm6WptrDbnEp
fuB/Ir+LQfVeVmKiiBqJ5diZlERvWhZKr2j0ZFNZCQ2ciHumMgKdFjB0pykp5OZydV5OxN/JeTha
YChKhtwHSVHkeEZkh6I59xsj8cB/vDHV3LnIH7t9c9vRh3hm+X++PtUe9rCZBz7a8WyDl80QoqP2
EWAKYD5fDhWNJbLufYejS548PLW+vZ49g8ft1FA07WJppLjYfD4AXdkdg4+6qr3NuyFERd047ZQ0
gFbwBh0+3Ivmm5wJm8l115GFDVYoIAygAAqxx7axxlqM5YXo2LFe20QhEFC4V10FYKbrXNCR6vXq
LmW76wXrgp2113ocUiEBxmh0FKlWZ7OC0n87eG62br1Msxg+/L7cfL72NbCel/fEHDxYDMxhrGED
+exndReuVb77XfO82YXKeGq0EC8rsIE5/v3v24NYs0In5KQfA/7ic8O9NIe4kETx/nnGkHfaWrVA
vvhFOP6170KifbdqVTOvkVJkxWzA+MEPrASMkBkIk9tfwTGMYSPvVc/UALrooi51jlx0kQ4ykMUg
YyYy1qTG7ep9MINXCH0whnPC++A53rNnjxbC+er7QbXkCQAk+JvHAEg9hIUY9QrMtT/9U/JvHehC
zoTZY62TbN3YZfd94zHs703tBPZ649wwJ1+DoQX0rC7gRZk7gSPr2yzgIavmmOYE9RqRvnkbL+ci
ra0IVRDSCbrY1tMFYXylQ4jnJ+Z7os3DJHgmdRLAGipYMhgUL6lD2SV1qZPrm0Nie104+NIpcelY
XGxZFvZMXdgWHCdUQS3XaUwGhlwAVvMMuH5+aHzFvU+eOh+A+j/98apXL1vqTd574Myyv//1eMum
ZYHYRzdERrpWhccX13lyNMVo31cYDMiZREbkh2MZz+BUxntsMu05MpHyHptIuWMZiW0J8NLaiDfb
GuIl8BxMpSUmhckCg8974SJfbiQu0EPRDPv8UMwznRKZtjqXuKHFH798aSC2ttkfbw26sizNAgXK
IRJro/cMkDNi1vU0Jii7Xzi9/F9eHm/LCA3MzRc3nlSwKvmnX4+vuazdP/o/L2MzXs49TggAJAtT
5o7DiKNoBZKdY1nFfXJaamEZSmYpZsrLCyM+F5sg3KFieo6OHz+M7rsPgxAkVvSNpqam6F/+5V/W
Y6B/lwqyP/9562J78EEdFF02p4kFgGbTJl2p6eVF9RKjFcXXwuasxqP/6Ee9anWFUgrkyBFiKdYJ
h1Hp6PJ3f2f9jeaFBRUoSPyrvUuvEgJw//32LmU416236snX5W5we1EYFCRGfve7/VBiULVUmTcq
+Fx/f6e2OXdUEB5kH99/boh9ciiRnWWqn2zHm1aXZQMBARKAR74GFTLuyod4mQXWSkcHhKXtsIDT
yqzbZJOAeWzeNG3C0Ayx45VU/uhWPXt28zES2V0qH6eC8bCrsKTLbNcVtXh2AITYhU4VnxO8Y/Zz
d7tqHKzMGGAM+1v4qkcLJbsw+UfIWofdqFf3lyClA9p43qRWWTLHX8O87e4exCCpowgAw7hDfsi2
bTs0o8MB9B4WNWEe8rb0sE0zAdi6dZdK+o1jAPPmySfhX3fgMSLz7eGHu9C//Zt1Pn/zmwPo4MHO
ov0Avv+zn4FeIN5g/RgFQlqUO6EmaQKAN1qUgQQb14AO4PXwJ7v9jtS6vy5vGDh8uDgkDdYjMbTs
LDl3KtULY2PWNQpz6myC7lqRpbnI/AiUvXR1wf25YwF+8T2l3qDpgh3aVB1IL4G5FLUG+dwnL1w8
dcHi9Gunp3MnIPkVQ1xBA+ys5g2gCx4B6AGg8O9Ek007nzp9UTSW83yne8UbXauD073/Prju52/G
wl/bvOTYpy5uOxn28DmeAcKglgLVm4LJQEJCHkYKeXhxZVMgk5OghKdCJzKC69UzsdDjh6bqHjs0
GQx6OPl/XtoSC7lYpdnvEte3+OWjkyn33z1/JiTJSLl2VR0mGk1TS+t8SS/HEMs/Dcm9+ao85uL9
GLjz2S1rm09uaPNP/eNvTi+//+nTq//k8oj8sY31w8emst4HfnFmw/J6T/wj61pjhq7DtIEEwLig
sNclfGRd4wkfT4u/HJxZBnkHn7yAO0TR0deW1MlnUMX5ACBudOLESfS97z1Y1Z1/+umno7fccstt
+DEICbqq9VpXVmDB2LIF4ururNCyZhUC5uZdSxes22o1k+7ue1TCYrbYAPD/m7/Rrb2dpk1QP3eX
GstnJgHmhUVK0OmVCcKYfHSiEp4Kk+LbnCcAdu5qkoy3GxUSmbeXPNjYGMnV0JUohAM98UQXvh+7
0OOP23tF9OoVjz++QwM0+iZvbEpWGBM7AGa0AtVS9KS3Ymt7qXs9UC5WuMy4WS1PhUoOcH+7Z4lB
7qsgXniHLQmDTQPfG22tFJOAdesqHyfwEJnva6caNttliHslf/XYcRJbXdLtrdVct4/NJeSoRysd
WonsLxpDc/y1UWa5LluBnJPS469oa3lQTQ6slcWwWoF13LWATscqwo+08L871DXe17c9D/QKoRW7
kMGSV7AZ+XRrYyG3xSxkH9iFdeMWSygo6Lfp6W5MurrnVLe9FiCrBgBMI5T3qnudeU3Da1u3Qgje
XryP9Vq+DCEoGzceQXr1u82byVrX68qD7oH8FDKGeyzfh3C2LVuiWs+InWXu8SCsIy1JM79roUcf
7bIF8AVvqf1+R47Zb6puZPf+fCa5fSiQ0ftxLksxWZqr7F+gq7PtM6PpANIzBc8rTVcOIFMzTwMe
gM/sRrNEeZhIQLrolATPtmFgHgh6eM5zYZt7bH2zEmUoPf4/39RLLweqkQKFTWYzdf/68vCqF99J
NN1ydevp/35J0+m/eOJUxy+PJ/xfuKpt6E+vaj/KM4xmPVeMngRUIANkurI0JbM0rSAOEwM3J7TV
ueIbWkO5Y5NJ78CpGR9kEWDCgHiWRk8PRj3HJzPsh1aFUzdtbI0tDrlT9V4mTZp/5ePvtb8KYyAC
RvO6iA8pLwr5p79w1dJjp2ayrl8cizdcssSHtl7WNPRXT55Z99PfTnVc0R461eD1jOPL1cuFyuRB
GpzRFCUG3e4M/tzpoItN+fFjZSM3RlF1415uOIURgWwoGTqbOsN3pPq2As/ghfriiy+iVCp13223
3TagJujqJRmJa73bsPnaMsi8MgFrxQKKNpHBKwDlw3bkreSgbB9/HIBe2QTZWZTawHyISr6CkZFE
lSEAZQ/2618jtYqLeVPSy09u3boT/92eB/5Gge8AKNPKtmoA0BrXbDcWVitQ7YRUDwpXQgJmg4n5
JEOzAMkwj8fFF+uu9ntmPXKZGFINLNgTALi33d1wbxs1Ijh3sQvZgWR3o3XbHBJmU8XBsiH3l5ja
pOJQzcFphddlFZJ0Z339Qx8iAJ8kw88tJrxWAl5DYjQYMJCyTm1Ox2znrDG5GPSkHg5IPEcHagAc
7OPuX3vNulaA7Beu3T63BQDwpk1Aiu9Tq/R84xtdav6Rce6DngOv1V13gffxsop0W21B1rwBmGZw
uF0tJwsVfSDnAX4jjBHxKqmeDlvjARCNjRtJTw/j+MHY6Ynd+P5qBqwdlkpHpKBCZ4XXOYiKSwl3
lfnsztk+MxvAnycBUA0LqhfC7r6bvRq6Z6O1de5nM3o/jOtsrtXUyPHmB+Ltrqk20mEwyqrVAfO5
g4WeKeF8zxTCHfU5AQUVelXjLHwGKjABca0Qu2HwfqXhKQBOCHv3ehFyhfBzN/6IzDMAltV6+Xoy
MGMA8FpPAJo5E8vW9706uaIpyCc/uqH+zDtTGc8//ma87fOXtR3f9sFlRzABEEneQJ5J6McyehUo
VEgw1l6nGQoDZygRih+o0ccwL52Iuw6NJfk3R5OurChR+HVxQ5tfWNHgkn08p5MUrYuxonsbtK6/
eWJgJARwPrXSEYD4b13f8eb/+NFbl718MhH+/JWRE8vqXcmXhmKNzw5GF39kvXuGpWWBVEei5IJl
X9UqtKJQctjjyV7ezp/2cIyalYCQ24eRHN5MkiLpZ+bWl3eZ25NB5513Ht4bP44xyU+qmlGZTAZ9
+ctfxthx5MA3wXXZ3T2gbmxG5Qabr7lpxl/9lWqnzAMv88JeODJwp7ox7dmzR7UcgmIhyvZO9C6I
6k4/eHCPOh52IQoEDFVGAEDsyqLpm7eeWASVFSA8Chq3GUkHhA1pZVvn8ZOMlvZBNL+ylEgDSEYC
MKA9n0uPg+qSDKtJwiwTQ6qBhbtV8mkkejq5e/jhHrUs6Pbt3ZbQHwgpMyauFV7rytfQ1sUuZGce
lSDU8LSxsZ53FTSX2cwspKfUvTKCp3/+5+L39PA/u5htHdQZCZtuyS4mqXPpXj6hzke49xAz3tPT
hY/TpwNHwz3Yb0ug4LoPH+416q1513I3A3m4noMHuy1kn5SmvasIOBivSwPA2tzfq879Bx/cYSlQ
oK8vqNL22c+CRwn0XF+FY2kEwNF56pk5NxDTiM4BrKNvQp2dO9DAgF7L/3OG+0gKY+g5bZA0uXIl
UvUYrGWjgG6A8fP5jH0YBjHY6tCILMmFw/t13lBTbIxauNwcM7g16x9dL+lGhzkAWa2xZEdJr1wk
cl2Jhm96hbBqhFQCsg8h7Jtz+Getw3hqKVBRDhrZqdB+J3iIlyFzaWm9ZwroADzWWojwINIrTemf
0bEGrPnKSMCEAYwCZl4G/4B4j4Ahf1UrA2rOAzASAcEzcCreeHgiXf/ZzoaTXo7O/tPLky1rGt2J
T1wYGXaxbApjZa9WVtRIJJgCWEeomBjQKjjPCoL3rbGU+2g07To0knQfGUvxrw3H2SMTaS6VFenj
E2l2cTglYpDu2fPCcN2GVm+mc0k4eUGrP7k24sXnpbWE3qLKPJThr0S8AlD+U1aJSL3XH79udf3Y
3oOji149nQ5c0R4Yf+bYTMOTR2JLrlvdcoTl1a7CoqFCkqKNEeQryBxDiRzD6iFIeHx4jPQWjePx
zRIHxGE0e36wgJqaAui++27HeuzjFd3Qz3zmM8YauWpL+Ouuu25vU1PTzh/+8IddswKRecaTG5Rf
p4HVxiwAm1zfoBFEa9aVvVq97YF3OZa3F+3ebT8eAMohhGc+jb1ggUK8+ZYtett5dZxUIrR9+1Oq
NU7PGyAhKbcVAe5KqwwAyQPiVwTTOuafiGTMsQCBREYSx3wHeg+JRj77i7xlQO6gtrquTCEmGJIp
ZyMipchJ7cNZei2g+VwiAdX+XiANZl2kj7fx9ZtvJkUNzJs5hD+VCl+ay9jef3+BYMH5obrTF7/Y
rfVduLMsoCvkWy2MQJI5rP/Dh4tJACQQw+vQ40LvdG2URx4BAHu3kchocz+seiLtjBR6xR4gA11d
QAbKh4ACuDTGoy+EJdhcGaxEwq2l4VohTAk8HIUwHtIt2Uo+7Momk1Cf3xSROvi++RiDgw8VFYmY
Yz+amoHbuVSuskp3HqSWlmi+PLIueoWwakSvBFR09u73dPnp8iPbXWzUgLW8det21aBmNqgAbgDS
3tfXjUkt6KRrVZ0LobkWutRXkaeXLRB1wL5QiaYdrP1hQgKQgQSUfKigfSiarNv31lSzm6Xkj21o
nBpPCu7njidCX7q69fjKRk+SnItSTNZ/qvivooccqb0GBFnkjk2kfY8dmgj+5PUx/6F3ZthoQqSR
h0V+D6uIskK5WEbx8owyk5aYkRmBSuRE6omDY24/fyp4xapwtveqtsmu1U1TQReX0c4tGtC3bCAD
WhdgtdIPdApmr1/TMPL2eMr70ol4/R9f0njqrdF0+OBwsnEqnQ55eQ8mAWzOZnxMw6Z7HGg8posx
CaK0YM5K2Dh8Pw4rCcB95RZfvUYuWDl6err279/fvwAb035bC5duHdUVeHd3OzKUwVOtmMnkT1Sr
CoBRk6VJU5Q7z4GluUtV7lD2U4/VLwB3i0LSkim3qiX5ACDPZs0jViWLp0NzUxOPQCFv4TbTZ+yr
DEAsNwEDxdaDs1HajmzOnTU9Xqma7KUELGBzsI5rY657y4gYa6sbu2LWQvSkdWu34cK/CWgZKAFu
7L0As3nt7Br8latMAZu5ubFO5eXwiq33dmAFzg3dnc3XBOsMwha3b7ee2y4WHpoU1YoE9PXZd7SF
B9QDv+EGtc9Kye+Tsq/mHiz9JRoBVW/kKAWqydhsL+oPY1xLJDRghyW3BeTGG4lHslzJZtJZuqvs
NZdrIFkLgfkNhRRMerpEIYq5NVwrJ3YlnSuROfSjOZdES7LuqmAsCVFYiDlQi3K6lZajLidVFhWp
SMDjaVyzQMhvvLFXzYU061+9cqCOI0gvpkF06pR1zc9SjMFAAngD4GQxOBZ9GH/DSHlRoZwljYot
58awHVpWEP36cKrh5dPJ+tVNnljAzeReOZ0M13lY6cbzI6Muhs+R6kG0OSmXRsVhQXr4DjeezPl/
/Npw6B9fGgm+fSrBT6dzFMopqLXFK33q0ubUBzvCuZ+8Pu49NJpibt+8NL6ywSsMTWWYo5NJ5smj
M559b457+l844zk0nGj5s80Z/rYrF40HXC7YQRRUqOZDa+AfFa6B0t6X6dUR6P4bmnn66HRLg5eV
lta70vh3up4fmm6+cT0Xd6veDTVESjYQCkP35Px5YJBD+DX8iOINVBYrnyFwmFylH95c1O0UFiM8
NDKAJ8VuFSTCBIHSZ1C73FxpADZmaNyhTz69PJ1Rqokjti7eXrUHgK4oii1NFrf7u2ghhmzUvWpe
AIQoQXItabl9t8nV360qv7ExkjRlDlUwL8yeHmQXXmA6NyTkVV8SFICQ3f16LwoQgO7u6rwKBw/e
M4/7HUOFGMtjlthXALMQZ6mvm0oEyKA5lwQA7rZtAKLDthahgifF4gnLJ3ySfIJiAZDW3Q1Ev1xP
iXssG3T5yhR23TH7tKRHO7DQZQmRgjHr7obfYQXB27apnWJtvQA+XxTt3188RkCMTA23NJd3FB0+
HLZs+KWT43Zpeqn4tdnKK8NrMA++9a17tepoVrGvt76rhMW5XMnaTpUgmYVYVTttDQ2QK2One/R9
YD6EfOtWsyFplyU3AfKeFl769fh4R0qAW3NjTHNlvSqArNZr4t58SdT3slRSjnr2Paar5iQAMIH5
nkBSP5S5tutZo99brRcT/k0DlvywKgxohupAanQOfi7ijYbzaFZ5ZAC0Rqu99lBj7aHBF3NyJls3
nZF8VywLjJ6YyrLDcZFZE/HGQ24gAEUVecxeBP1Y+nn4gVPRuv/zixONTxyJeiZGUjRK5JBvcQD9
90vbUp/cGElcsjSQ9fMMeu1MghuLC9RlS+rSy+q9mYsXS2wq10B9bGM2/dKlza4Hnzrhf/HVUfcD
itK4tsmb+4P1EZGiaCMBUAwPw/VQ2oPOtQb5TMjDCBPJHBd20xmWptiXTiQim1fUn3Kz+WtG9r+p
6LdBzgHW4NOYXA3HtOHQx6RWQaO96mZj3gj0TYDEeOoKnQARc6UBAgp2Gjb/mpXMUC0KBw9aLW36
84LbvfJY+4UnAyREiVhyBrWqDp0q8IfHc891qCE7donDVvCvb6QAOJkSHRFtAeC8RQexupQKCbKz
1tp9zpjouX9/JffeChDPVauXXezrAw8YN5ByORWFXIk1a7os8wJKyZLwr54S821nWRBvl/AJmzwB
vSUby5WtWlW7+dZpCeEgPUPsxwo8V+ayrLoXYHAwbNFjEAJn7n5LwM2ARU9pMfIlxvg2s1VRK83a
o5Z3BO/l6GivbQ8PvVpRZX0PigwKVY5l2LbvCBnPcFEont261ceyWi8gECCjYQiOAUnbRB8PGcdQ
1YvF9/4eW92n70Gz6SQjQDWCnfepmCq8leusHVbKJZaYwS3oCOPYwRoxelCqA7Kk18T7/F6cEwTF
eE9gvZi9+qDj/+zPiu8FhCzv3Gkt21otCYBgdkkSFZZhAJR6UaHWubF6j5EI6LX91eeiIrlOT2f9
LIWYi9p88ePRnCeeEekr20OTioamtfh+YyiQ8aH3GOB/eXwqfN/TQ5FHXxt1K/Gc+rW16xukz121
OPXHF7fGI353hlyHzOREgp5TgqyBbVqC0KCVDZywssGf5Vla+Vosxx4dTrB9r43Vndfsy6xsDIAV
XkJFzb5UkQ1sKJ83UOdmc20hV2ooKngC+N8NPlY6OpGpywgSj/IhTJShTGgRGZA1MqV5CSgPhDod
HoujNRGOWoCp1Ieuv75breNvt2hJCThgmVDC7JNlSoSCteUOTVHVMKsNK7w///PS7+pu90JC2or5
1oCvkegAXe2AjAFKBzpwgCR8llOOeiiEHo9qTM4yizEOEn9+1vhbO7GLC4RNmFghzcDVDshaN/FS
luLiGth6+dbahZxVWv3HKOaEuOo3ZWL1gipOZiIEY7t7d1dZAgVizJWwqwr00Y+qqlvNObCCpf4y
12bfzKxgOb+7is7SCyUdlntAxsl+DUOyNcStggVZX0vab0EDA3Z9GQZRLFbcvwA8MwCgYrH53HdS
BUwnGEBCIpG78bq5DG+mXbbE2M7VPss9rKk+MieuQuNBWOc66dQBgx46UKmAroJa9wAqICzhq1+F
sdipERkzuek3jOFLKnmyelj60f33d9lar8F75fMVxgtCTnRSCHOBFF8wfmvXvHQMCcs5G5ajSo0i
hQpvUNXluuushTrg+Wc+U0nvl51aCdDtpfYY/P51muGpq8J1QXROqaIWVtmlhs/29BQT90r7qeii
l0k2H3u+AkU+GhrmZ9Q0r7taCURpAO4xGkjN4w55Kps29ReV9oW/HR3WtRWJDKAKw3NZYo5WKAjp
iabounguvtbDyhG1/KZazlPF8NqjMJ8KFnOJiWeznhPTOS8GydKqJk/6sUPTPoailQvb/HHavhKQ
OScAKgy5XjwRrfvf/3Us8ouDE24lh0/NM+j8pUHxzhtWxj56XiThZhm95CclyXDNKglB+Nr1cygG
AK9sWd2QfuGSZvd39mcCvzw27X5zJOFd2ehPaD0OjB4AIwnQvASQJIyYsJfNQY+Ek9GMf03ElVgS
4jLHJnK+VE4lAbSJKBlDgpT8X3ydgiJCR+SmWFZIpAQme2YGyQ0+lHOx+XCkElJV1+A+PEluV3sD
wIZmF5ryiU8QEDK7AijdMEivB21Xt1m3HBfAUH/RQv7qV+9VrT/l3NOwEKDKwpYtXZVca42tMz0a
6NdDITrR2FhYDY+C8m8//3nlVpG51jiH8Z1LDGlpIASk7roKfvs9VViKd9ZI+dm/Pt8QhrmJvdUL
vGe1iHcmFUT61bll3eTKr0UI87NrZgYKn+QynAshEl3q+jCK1qa+JAmAkpIQa751a7emb2CzX2UJ
d4EO0XCcV14p1kkkNCtsiZ0t54EwAx0oE2vs0QHW729/e4dKBiDEytjDBMabeHPOvhRCnKygEPIi
vvnNPtTe3q2OBVS7AmJg7Dpcqoa/0QABIY8+3wp8P76CH72VAm+91LP2KBR/AAJg9vwWCMDnNE9r
j5pQao65J3ltxBMxS6noimXfPlSU4GrsyFytmHNmILdiy5a5HatU7tbZyumyrovOkg0Uy5oBOsyh
f8Zmd5UJ0Qu1b9pxbjbRLGC3z362Rw2VLnW/SW+ZXWpot7m/h5ksEG9zxSQAwlVQNOPyPvU2v/L5
oTPXtQTc7kuW+IZXNvlibQFPys1xoiHv1ZQEqzAjsaxnPJHj6jyMgEGzmBZkOuhixRWNUJlHPT5H
zgV/1VAbpvgYiH5rJOb/3nOnwk+/MZknAOctD4nf/nBH7IZ1kTinNvsC0K9dAwW9BBDFQsOA4pyF
vAR4Xlrd5BFdLIWiSYGO5yQjAZFN32E1TiBr/RIg1p+CvIZlda70a2cSdT7eK7YFXdmDw2nfdEbk
C0Qmf122IikyNR7Lun99embps8cTi6ZTTGh9s3zskxvR1KIwpZOPEhb3IN4Pf4N6e2ffeNZhcP23
f/u397l9vofx5vUVdM01O4pc2iS5a1cFFuZutQQhxJjbVaEp1IPeX9JyXGjOtcuwUUDZthhWlN3q
RAZXlh2wAsW/ZUt/qdjjBSUAenUDXcGb62ifDSmRFGqxjECiovl7Jcq/aRYiY8m+ijo7m+sya6FQ
haZrBLj1nSMem/nc+9JWLwBYcxFYbzCH9DkOMfBkgzxS5ZGi6sYIFV5eeAEVbRSkERwBzrPPmbmB
AbJ2Kzk2KZkI46VvuCWqtxhhg/bQQ+WGUDI5ZQmjuuIKMnZmfUFIhlXKeSDM5MrcpFBPBCeFAHrV
Cl4vv0zK8BHLJkySPQtu7TeHA5UKcSqQg90YuA8ivb8BEKHvfrfXBMR040afYXxIKBR53q+tZUvI
VBVz5iuqRw0Su833y0oA1DBLtdoa6DOzUQm+Dzr4kUd2aCFbc6/IpgP3hTIuVFvIoLbSWa5RmGEP
qJzQQ1nV6vY+a38F6GA/l2Rc8z2qRWLwuS7gfQTjg523F9ZNR8eAVtq339LozzoPYX1X5ElXSQCE
7KRydGA0zrTOZMS60zOJ1tdHEotXNXonPr4xcuj8luAUQ6vGc9ZQElMNB1IUip5Kia6MIDF+FyO6
WVoSJZny+hgp7OXBk0CnhCx/cHIySCkUc1lLawKjdh04570Eh8bSrmcGZ7zKZFrNT77ovMbc9mva
Ex9Z25RgabDKE1COSCgPjS+aYhhG4TlaYYj7jUGWTrwyI0lQsxMhD08jF0sbSYz+OzQyoIb1SBPp
pOdwNOpqdLuyq+pDyTo3KzX5XDn8+1gILwrj3yVKiJ1KSy5ZEVma4vTwKN2ib6mgJCOZnkhnPP91
ePL8va/HG5aElPBH1lMn6/2W5GQb4dHo6Cj6FYT4zCLwmeeffx5df/310fvuu+9O1SUEm8CNN3ap
yo80CitvMQQQ2d9fcEtVEftqshzvLGExAmC/W7UUwbUBGYAQIZsY1HdtMZ7L9YQLAkRryAIcDh+2
KvqxMdJl0liyD4OziiK9CAA+lv8sJCvq4ES3IJZpyDUvq/lZqg6UtwaXs3rB2OnxzZWGAy1eDPk3
hQRXnVDDhmYGeHqJR/s1A9Wg6tGmTV3qY9u2bnTwYFgF2B0du/C179F+RzFxqJwUbDcAhGIPoJac
it//uF1IiIWYktAzvSO3+poWplDKMvuQGr5YV6eTpAG1FKNZIGzCLlG2VF33asgVhCDZeU3hOVin
AciQuGu1RKg6PnbXUqH3oVKbqqVMIjm+fW7NwYOdqlGGFC8AHbsDFcL0jqjdysGbpRs3YE/YsuVW
0MdqWCiANzj+FVf0qI0bCSnbXWlIohZmQnKl4FqMOl2XQlU0lSKrpTqN+gQIHXzGTAD1iihAErq7
V0Gp1grmYul1vLDGm8rnHqxfs04xF+rQQ0qNesVsmIKkUGM+hrkxH4QlQp6AbqG3C5vE9wFIhIHs
71LDu8zEDAhc5eFB55b1vRYdrSvsWj1HuQ9jtB22uTy33IJQISrC6g0wrrFIpE/LXazopPnEYEFC
/lQORQQZ+U5M5yKSJIsNXi7NsWB0J81wtco5qAB2KSQrCp0WZRZ/SPFxjCiroJdifC5aphArZkTB
++jxwZafHB2MXNwUSV/a0pKhSDUdQ58AhVrV5Mn+0UUtsdfrPe56H6d89OLm1IfXNKVYhtGAcj7Q
TrW+0/iiaFrtLFxIzS0cU9VL70ylXfsPT3rEtITaFwXFRh9nBtvG0B31t42m054fv/12qyBLSs/G
dacvbGybigT4nCKD1wHJPo5VK/vEsyIryjLLM5ZEYGTyMFAMhZQGLy8uq3cnr1/jzSyrF0fi2ZQv
nlXcHo7SvCWlPAEJrJcvx2vvK3jt3TfrDX3jjTfQW2+9hefqYaxLv7X3wgsv3IuVvR7isvu8886L
ngsA2FB95yv5zo6gvMClSly/e8+2jtA2xE5LbN5siqU4brU6gQ29yq6tmkXMmLhNgIEeW20W2HTn
el8riG8t15BrXla1s1AdKE8AzNZgs2DApHqwjFZv6+/twNdsDFcBa8xDtsc1A7xZSm9qFWf6tMet
GuiKqtYeu1KIeoyxGQyYxRwna64sohMyYlHeW8marnjw9Y7BumzbpvYHQT/4gXVj8/n60MBAt+k3
wryLIrvwmMrWOyFX4DWFzVePg7cDMvCAsKCOjodRqaTdCrwP8xK9bn+p6wMhjdN6VF0ArwGBgXLD
oFvNOgDPZ9WqCEYC4/zRO5N+4hPdleQmqQmuEN8OAAm6Q5e6FwBi9Y7wczXOgAWUNFO6HTzLsxJS
qLBifK2QiFuQcmVyy4kZsOvnMFdNIuR/wDT3oKHYx7V1pc+bDkuhDr26Vne3XlGsA6+bjiKdMtte
VUlYKpnPYcP1Qc8aMDQ1qgU79CZVl1763rW016aj9f6FujxNH+1UO/6a9RApPdyn69mS3gASUldV
U1FCAhREiRLy5GQqiEEt1dHARf0uNrG+2T+2JORJ02r0ji1QpUlSMbT0pcDSDlZyjMkp5GbVQ0tJ
UWQff+edyKPHjjetDAXHaIzdteOwBRBOoXXNwfS2azzSRCLrqvNyqMHrklhaJR2MGVSr3wHsT5HY
IlSo6qMeW1ZkZmg6zex6/pTvsVfH1ID6a1aGM6sbfTlTSJORAMga02GOTEeDzw6fCV7ZGkld2Lh4
qhmTAB7/NvgUBvQyy+CfjH+zpNh2+7JY9vFvVpp8rszaiHeUZ3KUomSFZweVlg0tKBrxoxQq2zYY
szN/PTrvvGUV31S4uEcffbRdU3hqnO3g4OCBjo6OTkwSOvMWm+eeC9sCA6P0L2yemxYitBsrm14t
2bTvbIcBWZQ4xOaZFSsoQLBG2deKns8gVRX7iMdqM0omn1JDE2DTrSRWvdrErIWRzjm2XB9YqAsq
GQ5SmiB25xuv2XkDwMIGlk3S7GVn/jtmZQ2fMVvjysXO219Pv431v9h6Wokrf4EtdVpuUXdJcGJn
0TZfk77mzHkCpSoDFayydn0WgppeNIbGHcBr5AC+ZzehzZut9eXBGvv976teFw28Vbtmu2zXAwnJ
q62ug/LORgABYwlemVJhU+aupPrcAdBHxj08628zJriWk1qE4cAxYM/6/vfvhY7ApcLU7Aipdh+s
JKB8mdzSetsM2IlAJTkzEbbtGGy+xjKFOuCzn9Q+o5ytSj0aEdgFFfvU3BswzJTvxzGgNo00NnSb
S2NKu/4ktUi4N3dWnvsxFnaftP52vVEddOO8Lz8eULTAvKY2bYL7VjUJUAGopFAuhaLcLUFuZn3E
M1rvhTr4fNbFMjkSI08hGzBO6cZCDMghjl5F4ZgQyBRJ1uVzkuRyMQy1ui6Ua/V5cllJ4F2MnmOg
URCI9aEpucHLC/ihJ9TSWoiODtBNYTYUxTOU4uZofD6VWLCQIJwWJPTc8SnX95477f2vQ5N8VlDQ
BR0h4Q82NCVag56sAaibfovCkp+isMuDwezgTAx/U2ZkJLEci2ieoZGIBwiSkTnifbDbfUs1DVPw
FSppQWSePZ5eNRxLt0R8WIEh6hgq6wXQDzmDdexG9IMf3IFuuaViY2cvevjh7WhoCFyw3ZgA7MTg
Y7vaiRYSXMsloBiBr90CrnGFBU3ZSKpFamQErDwXvlvdAaEsqar49Hh7sNACCwdLpB2YAWsQbAZz
lerDGHrVpL9yJUmNYi4zdi5JoZqKdfwAJFdr2a9eQZNwkFL11e02/kqATHHjNLIxGgU2UnNNdVPu
xXtZDCV0u/Ca7lSJ6t4KHATgzTJXDwMAvmnTICa+3ZY5T8LF+vF71ay/e9RmiqW62YJuAwsyHBuu
G0AMJAITIg2NwnpLzjUCtO+xJNjbhe/A9/E1AKYrQQS6LGEdlQhYas2Nv+D8ZH4Vg2liJe+3/S3g
4dy0addsgEIL9RrE96ljzuDUXMe+cG8JIDRbRaExkslyPS8xh9NUKiUMaAvc6b7QeK5UUrPZMGRs
2GenZ8EoUSJ3R2ukuAJ1q+7uAay79pc1oJGu8cbchME56DW7/iS7qvq+nafuHA/zVUOkoYKg3R4D
Feu2bOk1kIAeSy8bkH371NzGaowLWnMuhHISco3GpIYzsVyzm6HH17f4T69pqouyNCOgfCUgaw18
iO9nGAzSKVKlx80xMjwmUhnuWGw8fDIWD97Y0T5z3dLFibFUltt18GDk95ctn1kZrs+YwLjRIq8B
43z4keHchdr8i4MuOZYRpZYAh69f4v7fb8f5xw6N80+/PcWeGElCiBLavKExd8fm5TNXLq3L4IuV
TYTGEL5DU/1D7zS8MTnhvXpRS+LqRa3xVp87d3hytO5EVOBEBfIfEBJkGbwfCktReiMFuy7KJhCP
IIkZdS7yTZyZTnufGRSQjxdkkhuRz0soIzLyeIJ4P6qqBXuXqtxgM/i3f0Oqi8mYpFhOIUOMLCjh
SKQPT8rus7QGehF0RYaN5Fe/gs02WpNqEHMTY7y9GoahueoUW2vm2a2h3I+uuqrye1IqBtauXB5Y
QI0eENKR0G6Xm8t1h6sq4ziH2P45EL6o2p0ZmsHpVtPa1ycfVHMDzODBbO3GYLPC5NvSYq67bgYJ
lXQMNsYeV9dU6CbNytqp1viHErq6/iknAFihmoUOus1jT8DLbvTss1aQRqplDNhWWiqdkNxbNRio
dC5WW46TFEDoRvYV0PrUuH1jXoxdPLOdBR4s28ZxB5BvF7IIpRh9PvvGYyR/rFL924duvnm7JZYd
5qLREqxfv/maYb8hDeXsLL/teA4X7hnsT48/Dse9u2Zg+yzomhqKsfFcqco7xU0BCw377MZLzwHa
VcarAiB+ZwUesCEN8HcWGVqqF/N3BlB1HmFrPs1CCpSP3rixoyYYaHcJ7A5ra9++Dq16YdC2lw0I
hFKS8O+qSIAKXKGCzuKQK93gZUdWNHqmW/2eeMDFpTTszSKrtVoF7cAOWECzmABIYCVnKMXF0Yqg
yMwvTp5q+IdDby1ZHgwJId4l/3ps3NfkceeuW7o0QYCvmuxrAvmW7UXv5EsbEAidFgRalBX6RDTL
bvvZ4cBYPEe9eHKGG5nJUvVeTvm9jZHcpo663O+tbkhduiSUYmlaLIFg8iVCR1Ip197BYw1Bl0s+
LxxO/tuRyaawi8teUrc8ytG0wjE0SuXU36leWOVYCHInKCWaFvkzMaH+5LQYdnNKPCnQbwEXR8g2
rMgkMXTppR3onXf+E//7/EpOWnCrg5UTrCkkXnQWdd4HE/puRDrWduMNZMFJgKVBEyRoPvggVINo
RO9C0zBj99hzUPrQ1Vc/ZAumIHmourbt1xnCSqbQQw8VW9bAa0SAwue0Lsbz6RthdXPqNd7fRdEq
lCD0N3+zRwWjACztKmKVAt26ha00sOy3eGPMls3y3W0rAwXEqmu2uplBwuwdgwtVvQhxIwm+/RVY
4khlkGqqaUEJS1LPeh86eNBaFQPGl4DRrqKyjjoY7OgoPXdqQare3Xm5W1tqYdP9NIJ4e6usmXQC
yO/utlrrgTxBKUYwEhlFy8GwC2EpOQc//entqheCJKsbLcDGOQnXX643zU6bvSGoEhjdMwvzgfTE
uPOcu2lAtuZS2rm6ebFXrbBXSPrWX9f1+PYy39U7onea51WNcvBIdb3iEqxdc0rGNnrB4BjEw3DH
nK7KztM0HzHrUGLcmq9X6sKSXgAzwE8mOy29bHQBzPe1r3VWE7KoNwtT4hk5MBIXWhq9jLS4jo+F
vWyGAG+wnlNl4C2FwTGj0BQlSzJiFSiLjxGvn6eVNr9HhNyA305GfXCSrCzS68KhrGYBZzRLP1UW
Pee7FSv0RFJgDo0m+cNjSXZwKsni66VPRjPMsak0DWddUueSulbVS1e21+WuXF6XW9Poy3o4Bs4n
FbcEsIWirIdjZTfDUIPTM57pdIZNSFlmsb852xbwijzmEAr0JdCSEJjqrKGqNs+IMpPIyR5RRh5R
olz4VXOp1DKSRW53G2pvv7iS89lXkIANH4jA7JaPAyWzy2Fjrn3YQm/RpNarckCCLqkYcis6VwXG
s2seJY2rrDagWa8H1IQ/WPCFbsQDqgXkS1+qWhlppVGtHVp1Erlnzx4tbOHheYxUh8V9Tmq8D+S9
TQCGy5WTs2uhbu44av58BRuzRgQOaC7vysMCCha2rhLjul99LxIpHy5B5s+cgEOlybhnoWPwoAr+
qikpSCpP7VMTs+0s1dCoyue7Hb9/r+XeFzov27v+3weiEQFjtaZOg+W2y9YDAgSWeEEKoleWg/lq
nINgwWxpsa574tGoZj5sUTstF3sWo9XuEyWAS4dqYTYVCQByMK9SoWYdPpfEYJ1g6Z6zWZL7a2As
I/f+4MH9ql4zeIYqsM105Q04xopMs4elVSPhBSnBCqS0VM+iUqS0uHFdpZXSOlRjJPwGMAaRngdW
KU42R2i+Tex0DGQOhTSH9WkAX71n5bzV//7vsOf1VEUCsMhjCaHhF8fj5zd56WR7gztx0SJ5zIuQ
MLueQoqHo0SWppEgKWoTLygR6mI4+fK2hnivuH74hZHxukROoBmKpjwsK09nM5ykSBhuM3IJAFxU
hSgnSczb40n+529OuH762wn30fEk7XMxqD3sllc3+cQbz2sS17d6hfXNPqne45J4hpI4BvoKqOBf
1qqgysjUTKxwboWayaXZlJhj14bDmQ2NDamUIKDFAW/uw8sXjXuUQFbG5DsnyTQJHKIQy1DwVzEd
swQDwGMiy0yjn0tvbPOeTgu5kWRWOMKzSlLrmSBXuC1UbnW1i/OEDUJf/HrYT/nEUmtcKgFdgzVU
bHeVdG2R2uBnowPn3AU2j+qTylCRdXYu1t+77tqDH7qiAgV0QK2vbt7QKyuJ1m2xtJYgAnO8x2F8
baVBMJReJAp7AG9Qneoc3bix3zIXzfMUrPDFYQRdyGj9Jsq60mZHusv7nhK/odO2LGQpgTh1vU76
a691oJtvLq24yZp6z1qt83PSLqEeRCeqdqErpSozab1C8L8us1QLAtE7L8M9n4vrv5R1cLaytKXK
0NoBST3e2iizhFgZwqoI0BgbKyRjgk7XjwnzypiAqQvkLpg7iMK8g/VHPG/FFky7vANDJZIKDQgP
WUL9SuVclBrTUvk/QFTswggB5NWqbvzcEoP16zBa1fvRAuX14HF+KN+7B/KJqinTOVvjxfJhadXI
wLxLcNqJbiyqnEhGtZzC2/Lz89FHC6F1+jWSnh/16r4JibdgiNR1NBiYfvazLvz+MnMn9nwfDMir
hLW4bVuv5pWcu3cKqiOa9wcoSwzeNaO+gWpuZv0B+TtGQyLkTkEyd4X9bbRkWMS0BLnpa5b734LY
dZpC8mRS9Pp4SWBpKLNfEnwCeJW9PC3zLKVALX0AqgE3JyREgdt7ZLDhH9443NbmD4oQDvTM8OkA
xhHKlmXLY5gAAEg3Vv5RDGCY1iKNFFFSlP/47bjn7qeO+w+fSTDntQakP//g0vQHV4aFqaTApnOy
csWyuuyikFskycl5sA/HF7Xn+kMxkYx8V98A5xaPTE97/t/RwfD6hnDq/Ib65NOnTwePxqbZ61tW
jzEMgnAgOZUTWfgW9C5gqLwno8QAkd8giDJ1PJr2PjsYj7w1lq6PphXlzAxanMohNyJEi6nxsrHG
eQKr9PkG8EbcqcaDkwXQP0tSa6eljXmZeuZzUGzteDHtQF/6kr1i2rSpv9pM97MuZBO9Z87ft6vZ
PDtgBcv1q9q/B/LKr4outCYSVt4NaSACc6w01GXbb0Kr4AJuarU0WjL5Th4Qfv3rXVpNcQhNAzf2
TIljw8bbjn9Db76mOyFHd1fSJbkKsVZRKVUXHjwexmRjIDWbN5cGo5s2Rc/5eT77nHzVUrau4KUq
6S1RcwfsxoT0CnlJDRMyJwRrnZdLVuopJJzbkxVCOEtZB/vLzmO9OpRRADBs2zaoWSt3G+aEXdd1
Yw8FuzAra8Ol6sU+9IeAqWIrtp3VtbpQoO4qQxCtMpeY/Fo2jyIGs3vmdQzSM6ULdFolZVWrEggT
gfwafZyIZfy9I7N5eO1Iy9zwBClVW+iBQ0LRgIzaESFYEx1YiUNYornqH6wd2Pe2bt1unGfqOQYH
e9HnP18gDICRHn98h+ZNqZ4IANGFPiXmdbhxY3ExEnjN3C8KdA+E+n3hCx1Fvw/WJAmhqogEqKNF
U5TkYmmBomTmjZFUg5/nspGAO+HnGEj6lUtYvNXgGD/PCDxHizMZkcoKEgB4xGGQvMQfyF3YHEke
m457hxMprsnrFVfVhfBHRCotZjkP6zICYBOgBgIgs/8ycMb/jf8aDOZEhbrtvy3JbFndmLlocUBo
9LmUJ94ap07NpBnoJoyvX0SFSjty5dZ1kil8IjHjXuT3CZe1RJLDqRT72vik182x8vn19cl6t1tA
SpISwdOhkLYJHp4S8T/M5zCNEUlsZhlKCXv5bEeDJyYrMu9hUCboSr7t4+W4dg/kGi87a5wnqe87
gBX8dVp4BGyAPy6zoEiCn9lCV1uX53Z1odmFELzbDcNqZWVZONA1YCFspbw/pSVoS8JAsUAohlEx
FojA3EipXSWNjRuNlTSK5wIAP5jD0EGxu7uc279AAPTrfPllsKyoHUZrWGXKmmxWqi682aIDXX63
bSuEcBkFxnn+FrhzRXajm2/uylvUiZdmlxbHbO9G2rp1J3704PsVzluzIC8JumfC3LQLE+rpMeoG
+8TW0uum6k64alleAOf3328PzmGufuMbHepfCGH87Gf1hl1zyWcatFjyKxUj+YHOzcZ5WKpylplg
zaHO+Htealk1hoC0cM2OZ7e/mMncfIVUqAsv2PiSRnuVkqL5EODiUrVAhGEd7LRJ74N9rFDy175b
NXhbLr0UipQMaqXMO1UCYN5TYc8C49VciQDsv2YM9MUvEh23ceOEem1QeQz2H/N6feAB8rkbbywO
mQSvRhUkAEQWJIWeSkmerCS6XSwSRBlKYeogV6FKh6JQcsDFZ+tcrHBmJkslczINA8Hg1+tdPuGi
psYEhAElsqLqdUiJAvPaxIRnVV19elnIJRjAMzKRAfr5oaj7O8+cCMTSEnXndcuSX7x6acrFMKIW
jk+NxHPo5HSGyuCLJd8jlndUOjzH7j1ZkmXm7WjUc2x6xo3Jj7zBU5/Gh1SavK7cefUNST/FA8lQ
cpJM4YGBhsb4N4Mngy5FjooE8iW0PgHR0Xg2NJWR3DSNsvghVsl1KwNcduBdAyyahad8jXF9MQ4M
lLTezlcvqG5vWFB2bk1wreNN9N1oGPYelm5LGUawqPp80TIKvle1tpvnCgDTLVt2W5qmAYCdW7OY
bksTM0MyrOqNAAuOeS7AdUEZtO7u0vGNMIfMVhz4HmwGTzwBCpxBtUku7y5R5jJom39jJFQQbrBv
n31DKxIKJL0fJiB4M/B4fxJt2tSj6Zhds8Vt4/fvwN+5G9/je9RmXCrd6tilEgCYD3ZhQhhQGHRD
h5rAvkCSd/2XKssLuioeL7ynN/QiZKBH/W0I3VeFZX2wbHy6HsYEHtmhoVKfstYQB48lGFZ0jxzE
7z/3XPFvqpVXarZEzGpze6qoUvWuS+mqVOZ5pffP6EJ6SUy4H7P17dH3YGP3W9IluvA+kGgjoCXN
/grPjSFmhXCrhSZ+O3XcQZXJp5xr4QmtX4XVGPORj9j3ySHGTH0BQTXAVbbNtyBO/2c/u1e7XxD2
s9u2meh8iIBZxwFBiUR2aeVZB9RGcXaFEwregofR1VffW/TerZWnUeY9ATxDiX43k2ZyMtMe5mdW
NrhjbpaRDCTAXMpT0Yzospvlsg1eVhBFBcWyMuPhGFlQJObN8RnPm9NRt49lpWaPT3pheNT/9KnT
AR/DiVTRcYrKg9LaSegn3pryvDGc4P7ywx3JL39gaYJj9OtRSYLsdzFyk5+T2XwwDaWUAP2KPQlQ
r1/RYvapX50e8Y+mktxHVyyfbPZ6cmOZFHN4KuZZxrslD0+LMj4rZgfQM0DycWrpVIlc82zEAwKq
FDibfGYm5399ONUYcCkRQaR4VFU+AFsZWLFzsVcP3u1B5caNUa029JyzYfMNe6AkpZ2AJQ2h3aY2
5guxwXdqSmnu5wAFO1sccTkpFWNc3e+4UK3Hbt4oyzVTArGzbAI437JlQLUu3HprD/r5z4st21Ve
q6acrfGOWjIsfn9rycRQAFgkzAKsvvfangAAI4BHu7hyQ3I5WHvmRQTsmliRNdVbsmM06SY9qOa8
2DeZI5WwKtw4tPJwdoSu6iRM2/tkGtkS59LzLnaZY2V1IlAtoNCIAsTvQuL5hRh077HtLFsIE9ql
XXNYrZRh/pzeP2C+Rgq4txCKAUDALp8D1grkJsDcMwusE4gZBk/WDTfA/a20ok0hrhp+76c+RSy/
8BoJ4SyEMZlDk0pV2wIdRTqx36omqev6/YUXemyAQ7Vg0K4zb7lEzEpye8xiDKEqnLdWUm24SjlC
U9ncgiaFx1RiBo9qSA4QJiAaJFFaH+NBLadJLwBgF9rUr4dHqucnHd710pZh9F7wus9m/LTzdlVQ
tCPfFK2nxzo3oScFhAsNDBBPwbFjsJ/sxkS9xwLK5+sR0O8vMZDp7otGtaGleY8B3aB5C7RiIbsw
eehVDQOf+ATcV/BEVpQcrKNK2s3RuZUN/GTA5ZrhaEqWFIUWJIllGVqgiuPq9S67GACrITj4I5hA
uGghh3/4RDLHQqiMLFCUINAUR9HKfw2dDJ2Op12LAl7x95e3x9aEw5m0JNKkRGg+jl8vk6nmCmQF
EY0lsnTIyypXtIczmACIGs6WNUJCeVhaBsJBk7AcQ38B9d8aQLc8lwvPVfBOw7XI+No3L26Lvzwx
6f2P40NhiONf2xBItnn9yaykUPj3iZIko0ROpvF5RfyjZdPxkInMGPMQgDChoIcVV0c8Y1ct80yE
3LnD9T5IDFbvwSweAVGdC/jOzs3qqll+ALy7XC6UzWZnP4odqIQNqTaJuttRX5+920/zAmBg+BtN
YVk3ycrDkbabqqJ0mazIulL++Jy9DiTsYe6JwdU2xCpl0f/nf7a/tlLNuIwxpkaBeHrNco7H5Xb0
wAP35l2soHgeeaTaeujdtl2nieXviAr47rzTCuBBEUIIDUKf067l3hLHH4L4f/TLX+5AX/6ydTMl
vxEUd4dGBOZ2n831mzVCrG6eWOkXkZBCh9l+dZ6XCzfQNw5SEneVNvYHbAmAXQKmbtWqJAnTLv+k
VBfNUgmZAFrmW7KvtNyU9wDYgaIHHyRhQvjK1E7MMK8fe6yWRoGwZp3tUUkf3PNSIA/mpx4aB+DZ
bi3BvYV7D3OF3N8t2v19uAwg6Vc39ELeQj8q1EnPd57FnzlWstqWtToKHCPfiV0jT/tVkmKUQrJ1
paRxsNLqVBVYem1LhFZxHXMnwdWFq5QnNNVIpWFIeili0rtHN4q8OtffrX1nUDOC6d+/TLs1A1V4
raqR/YZ7thAkwGq0hHHbuFHP1ZltTPYWNb3Tx5yUpO1DP/gBQeGgqx95pAevrwH0xBOdtl7oAhHo
t9PlFgE9AuE7eqdun+92g4GFNLQE745xz9Z0oeH4EFYZ037rbk2PVEUClGRO5g+PZ+ox0g3GMpJn
LKmcXBL2TTUH2BxltaorBeu0AvXyZQxwM0hW5KHJjLspyIuJnMRlMhz1ydUrxs9vCmcOT874vRyH
TiVSrn84dLjRx7HS2vrGuIFUGK33kptjhRWNXiEtyGjf4XH3pUsCmaCbgyTlfH1+D88obhZIQAFo
a4RCsgHmiokQ6OeUM4LI/P1v34xkJIna1Nocu6qlScHEQupsbZjx097MK0NZDxCbjCAz8YxI+z10
lqUpverQLN4G/ZwKNZHIcYf+P3tfAh9VdTV+33uzZmay7zshQNgCGLGIC4JBFJdWMW7Vv7b6YWmt
ba2K1U9ttbZQtYtfBaFi64olFXcUCSL7GpYESAhk3yfJ7Pv2/u+8ZebN5M2WBIH6zu/3klnuvHvf
ueeee865Z+m3ZuzrsGcoJaTt2kmoD6WhARRH2p+o2nBLy3CrK+srCgrAbyiG99vf/jb6ghISKuNP
HSfEtO+nNdvQQJjgU4AS+pRAiMGCX3Wo1WaLQOppiKJPS6uMarVhjkqXxbORDROsRiPIj7IMOe2v
DFkj1qwRoIaK8PMlJLSA5Zrxk1zHMsaXaKtRcI7u+McW2hfrdhDW4gsMmBGwYrLeg8WFZuD8ol+h
z9rSUolWroQ0ealxb3JCtMhaTdm+GYsvbOpAT+A6AvUVwgV4Qhv+51xK3KefroLq3qwLycaQE6rR
B2CORhAZzk8qxlD4LqINA+ASBhYvoRghMA6AolNd/SSaNOlJOhATYi2E6DiOU09WiGQqHMOpAmQJ
gWxEkSyzMBamivADdD+QHQQyI4FFXMhliJtf4F2/+Q1k2bokEm2Hxi1wed15CsAt1LoKl21rBc8S
zDeYVLGKEwPwnHw8w5orKQGBaQ13QspZ3EPjavwBmNnZ4QS6eAw1foE6yulyiaAwx1ZDhqq2o1IE
wp2WngVg028LxwjxeSTQGChmMC+wr4MLT18f4IAxiITHfzj8ksOMYKHpdcePRyPikZFAKCvYGALr
qz8cl1yhwdiDvlej9etfpPHMKA/w20Fqrb3uX9ewZkAO4hJQCKVchzbAQ557DvbN6EoAuNieOsW5
7cJ6e4lHK2DlT6XjOMvLq2g+w4xvNf+kAZQGOjEDqxiyin5MD83WCSB9eptHUttpTbO4vRnjUuTG
DLXULCdwt4CQi0IFXMbnXepQyQjnGZ0zYVK2asji8En6TS6lh5TZuqxWeY/NLqO+Jmv7B5Uml4Nw
+7w4+OITOE4GThb8BcPgveemqRmmuh6zdGNdv8Ls8CbfOCXDXpyi9JRkKD0JUokvQYKTGgVOygnu
pIJWD3whAn+oZZ5vofdBXQOjy0lA4bEzeqMigZD4xiWpHVavSzaF0oeUHoLUWXyStASpc8jqlugd
Xkl+stwoIzBXCE5CTwX4OKL9jrzUM7u9PtLpIb1uD4m5fBj3rFGUABLF6DUk7ArEZvR58skn0TPP
PHPLs88+uwxFch9oaREW3OJIHRdhs19GW2zDbfRMQF14zT3WY9Nvy4f03FebXEYLH6H4ZIspsYFP
wgI/+NtzggTgvqpqrYB1l6ueXDmCzXJZkC8qBxBzYLWmhHX5ACs65IdH6CgrkER1+vYX/QqnCIDw
zJzaLEXxFoITWguMErDab4WpqkqhLa/AeME6DUquEI3D8O6/v4aam8ph9+UHQ1dUgCXp4gu54FWQ
hT3MhkQrilbr1/R8hUt7yLiFraUEvqUxKS3BAedI8FSFOSqvoIVIUMTBihiNZ3BplZl1whfiH6Tu
+T696V97bRXtqyskoMP94QIXtQcfXBqLixAr4BwCYc2/jkF4E3KlhFMaPn6EDCYcCPmeP/RQyTDX
FOEsPMsiCnaR+hUC4EORs9Qx4w2XYpdxu6tCIy3weJaF1DBQjW65pULQABKwQK/1C7F//nPJiA0A
8SSvYCrJn9WCZ2cBlqKPPhr+KXMSXi2oBDCnnCXD6qeA/MG5SoFhQqtNoeWVUIDkE5AWFE6rwcDE
xy+cEi5fzt8f+Gs5rDkmHM/ixXHW0Fn0qPGFtqWNq3V1rwcphjGeknIxAaRGjpvLspSdSilmWTgh
ub1yQlprolLuYhP2YEjYh5925YGUojmJMkuaSmrvMTkTkhSEN0lJeE8MuKSndF755vb2xONaozpL
meCG4mHXFRcZHV4vvr27PWlBQbGBsd7TsjDJugjRAv2ULI31t9eMR8/XtKZvadLJ63ut0pm5ald5
XqK7JE3ha+i3SA12D9Y0aJOOT6ceBoPnkJCUYoHQcNeckHHTcrlnwGZVbuvq1FRkplsIHPka9XpF
o0Ev19lt0iSZ1DpFJfeCgjQjT2nqMjpSrE4fXpCkMMkluIuLKRA4BQiqc0DHVJAkZnf7lAoJbp+e
LT2plrsPJytJI4qaHYhkmyhjWwxCleTYjD6UAgBE+AG9gXAZKISYw1NPCQtuKtXKUVoIlqF168Jb
PwLH0SuQCLEIV6vQ5s1VgtbHaFlnwFq6dWsLnZ+Ys/ILB3JOoGhmhV/oYDJJxGZhhSJgQmMD/2Sw
RArRAbgbgXsPWFBYlzCaVquj655BigAwab4QHlByVsctrH75ZXAOaRgLU7X0KA9Hy+hA+nDCP3ef
RYtW0/PyyCOvo4MHh68FzoWEOZWpRBd+/QDm1EAofS0I4OXly8IG3fIVACZTBhIMygtVsiLPMeNW
Fc3aLzQOJusPnbI2dJ2wx/Lb6EDiTz5hcoiHGycXL3DqFAjY0fyGGQEnFmMDCD18fh7P8wFtRypA
FA/Ea4AZy74vHNAHVdINKJicBXot7+TnfBnzeVeYj42HG84TQJnKzGwJW/QUDA5G49KItT0iVT+H
uWL4TC2cMPvbcifBKtUDAq5Ao8Yf58olKFsJ1RAIf59gJYB6T5TnKbr/sDjvqwyVPFlKQKgtwRec
8TCCLt0G0ovmJcmt+Uky2742U7KELiGGkR4Xjl1bVKCbnK52be/SpkI9AgUuQTu7e9WvtZ9IXzKx
lFhQUARKgJe1hvOt+XSV4ImZavvqJZP793caEjadHEw43GWWbWvWK3w+WqhGSimOTvRZJBMyEpxQ
PGxajsYxLiXBSQnpJPUdxAwg3klDqLXe22k2y/51vCGTUmSwBYV5hqsLcg1WjxelKKSOO8uKuxq6
kPIzY1f6vFL1EFRE9lJjKk1Tmqh7e9iYCA8K6wIEF40izO314Ye6zDk7Wky5Lq+nsyCJ0llILLR+
gQDAsCEeYEp0BUCo6isn8FHE2tjYWFtWVlZLCXIVYS0DUG1OiJBAcIvFX5Qh8nDZaGrQ7NnLaYYn
lPUjkPs7+HM+gEA40uqOoYVxtmwZPReKltkiGggFhUXGIcf8ILhsWdiA09jm60G22A3ibzoh0IKy
siIzRGEoof3KAT/8DR7mMzOzhhKGT6P+/mVBLhQg+M6du5p1sVkTs/AzXBEoof30uVRujPC9FkXP
ViMsrC5axJyCgWUFUrWFHMUi7gQunCU7ECPgd61gA7mETy0Yy2bkImdCwYxw4scXLEYDQoWuIllj
Rw5r0XPPwRF71bBUecypid/qTuMsXEEyTlAPDqoT5kGAJ6HaJEIQqHUQU8pP1oWuhnYRmjNnKR34
LbRuAkJENIj8zMHKjwgXDrT443gC7mWCCuZ5BCUjKszHz2QUC8R3MiMcDwfFGQNeC8IV20d6ig/8
nDGavcS66zAxaYybjj8tctg98ezAanA1jKoEQCYpCh9er5evBJB05hq1FLcoCHzA48OkLq9PLaGk
YrkEFAEMhQj9IS43JP06P0lhnpytMn7VpC8y2N2EnEAeqNrbabJJa4cGEo4NDKjkuBRZ3W5ie3eP
Jk2h8BZr1M4Bm1WSnqD2YYwigAffmy4a5lXLJd55Jame8WkJjn6zi9BaXESv0SHb325UtugcEkjv
09BvlR7oNOEf1Q8qEqn2uUly94xctf2qCSmWbLXCBUoBY7mnFQ0Q4JHL65W6fR5JaXKic0tHVzLZ
iZKmpqZaqUn1KaQ4XunIJrw+Oen2IjojkNkBz0V4p+cm6JVSiYu9V6jLEQ9X9EvM5XHLmrSmJIfL
R2QnSgxdRre1TU+qzC6okeB/7nDiXuSvA1CLJkxg0kaFWtXKy9FFF11Uc+TIEUb4+PnPwxPLffch
VFQULNAEUla1BAlMQv7sDJMoCbNB1tALBgQ0frGNgNBa7SfoQMaJmmHMc6SZUKqqKocJfVwgXWyW
7eFfRM9sERkg+0joXETAYZAlCfzzgcGGWp8DKVZbwo47MCcrowg1evoI8vHHl4cVcgXcLyAIkc4C
tWjRMjo7EBdkyTDntWw6yWrahWL69Cp2fmAenvDTAGQnAotpOOUjTM0KVolI4aecHHW9AKgsybgS
tQikUFxNCauJKD9/uFIG65EpevZYiK8nc2qxfv0ySjGu8G9IIHQy9PREiDAQmoVFyO96JL7Y4Tf8
4TTIfVaDxjCbCPWct9FpYrkAawAIfGNOTVZyQXKCBclA6IcMIOBXGxDU2yNZ0vw8SCijFGeVBaGM
sfxH2tTD9QGKArgIDQoGrAdOpVbGci96nUC8SKTTEsADnK7xjSYjMZgMryBcI6hIwRwIUs0ojDTx
jy0iH4hZCIPc/nPnjpR4R0rz/ADwaApmNbU/Vg7LQgcGCSYl6chAaP9mhcQxnTdQAMrLYy3cuEVw
3pm9e6UgLYKyDWuAv1cwqaxr/IaGn/xkxZgYMICfg4zE8HM9b79ZJ+SmM+wkwHR29Dt2P1kWMc4E
xp6ZWV1fX99CEARfCYAUmbj3zJAj4cvG/olDFvISgpAQV41ParmiJL2LTQ/Kt6BjaLhvvVdKSG0T
05UQR+Cp77cpilOU9gy1xLW/w6waIsGX3kk06QcSFBKJb3ZWpiVfrfIe0w4mWF3uzHunTutLUyQ4
UMA3nlVToCwXCRcpwXGyOCXBRV2IlYpl49IGPEe7LbKyTJUDgpP7zC6J2eHFDXYXbnF5sQMdRkV9
n0VWnqORX1eWZshQyx2sIkDLdXt7u1M/OH06XSOT+hYVFxhajWb5zp5ejVoqcZdnpJnaDHa5zkxK
EuS4e8juIYzUvTNUMltOopKaSdyFIsccsN9BdWC7prpuaDqlsKTOKZQcv/fihH06m9tQmOLjP3MY
kCCz2YBOnDhMvXZFVALmzJmzgBaqoGQ0aMcgWIDWSi1qUAAAFi9evG7Tpk2vC258sPFCykVg5CDQ
cNay6Na1eIgVFoyePjLnfMKh70WL9Fz2ingzTsQBK8/O7jTizBYVFBM/NOy0I4ZNzR8wVFX1KLU5
PBlkUWeCq8cy5RtzgiMEYGUP0xcr9L5EBzJC8DUjwK7mhGheHmTO5cVvqWeFn/DKB5vKlKMZgb65
lJPxpICtCBeozTL8lWG+A6Hzp7RQ/+WXjCIA6w4KuTB5nAUz/rCMu9ZvNQbljwnmXi3gbnK21sS3
AVGPwf0B1oyLDIeDpwQtXo88Usla5znFp4ZdgzVx8KBAMDefpmCDh1Mfxh97VGllgwLWQSgBfgx9
sPEkcVh8a/2KMr9OQH4+858tTEath0uoq2pUBpPhhpLVgnMgFOszWiNN/GPzC8nh+EBMQhhjdHki
Xh4umOkIlAwm7WYs9BFT4TrWoMKMfziuR670M77/QrgMN3+VYRWxKPyTr1BGqRMwXMFkYxrD4Iar
TVJJ8YUqukYS8BrmtLbGT6+QLevYsWX+8UV6Dki1yy/IBkoMKFuMC7UgP4/gphO8jrkaD2dH8Roe
ZwL8BozDEMy8aBE99vXr1yOpVMpXAuj8PmTLkFP57uHBPJ2VnJafLHNOyZJrGQWAlvtDs+CEugR5
KKFYkqmR2bITZZYjnRZNfpLcUZwmszb02hJvKC/Q5yXJ3e83tGVPTEl2XpqdZdvW1ZP0TmNT+uLi
QuOSCRMHKSUABeIC/Pf2MIoAP0G+D2fH405VSl0TMpS+BRNSTSqZhF94jOgwWKX7Wk3yHS2GhM2n
BtQOt5e8bnK6Lz9JAQoDfeLQYjIoPm5pSU2SyX0/KZ/SV56eat7b269Sy6XOW0tL+r1OBdamt8uz
NISjedCutrp8aEqWzCTBJU7oHwnGGgRfEHjcb3Ep9ndack/22fPSEpS6+RMkRGka1p+qwuwoEAgd
BpLQ/v1bKb6/PBYi2DZu3LhtLS0tM2nB4pFHlrLE5Wfk+/fvZxYF5JQFxQCsC4ymrudvvLSgDtYy
xgr6BwHrWmgaOv6msToKU3uJvj9sjrfcwlg0zv88xbW0ewlXbCd4AY8oWJp1fVrCZieKe1NjBdOn
aMYJyt999zECAHNqc9S/UcAYR8d49DQT5JQVoBmYMzi2VamiWtkjCbCsILQyJuWDcRlDlMAMlrva
GOisNu45FmLSMdImq3hwwZQtKCTTQxSrcQ1nZf9vCAYWpJ8oNMjynqei0RIETCMmW85ogheZYG4u
8xWTfrGWtcpWj1V2lCBFr7JyKf3MjL9wPMoFn9dyOfhrWdzV8IS2o2j01adjOZ04VwrpylHTIRhY
RmB0CTsvHP1wwLj4jLkSFKOSE79xJ17+COmBQ/EXKJA2FkKukIIZkdfzapM8yMukVROyxwBv3uhX
fMIrlAgNr3NBn7COli+zpz8LBZSv6lFmtgooAfPmraBlFKamCArhE8IGM5L8Gir8EnW9RNY7tdLL
+s2Sa7M0cmLxlLQzlxald8sJwo1hcHSAwx8pK5CHXKSMupR9ZmvmS9s6pm87bSh86IqczvFpSvOr
u7QlL1xf2OZTmPA369vywQ2ozWBRftLSlur2+oj7p5ZpF40rNMzMyDarpLSlHoYFfXHnFTh7ETyr
Of3ZtjNDqi6jQ7qoLMOSqZK5GaWFddGhY3Yxr83tIWqaBtUb6wbUc4qSLffOzutXSnHylF6r3tvb
q/7gdHPGzu7+xLk5mcZLc7PMMhzzpCbI7PdPndT+0VFz+s52g6YsU2Hb3mJK7Te7JHfNyjx1d0Xe
UblEQqmbmJO56JMLuNysud7LKDBgK/Cguj5j+voj/dMb+225ZwYdEovTeXz+BGzD8vlYQ1kmZoms
CChRfX0j+uEPn6f+jw1v8WfpYdxhanjWtOGafWARnB0LIZOlowVdGKXqU9Dw1Ihnz/IVP4SbL646
ZTDDiG/ct7A0w20eLex//Vl+plVh+j1b9FIpMMewAZmQCGON1+pzvHYSebT1bYyl8jzjF99FWBqG
F64dJf3wBcaa/1Lc8eWGUP648Txe598l4Fw2w7qGhp7EgBJAl6I12FHC7lZiyqYG5W0tOu/kmXkq
7W0zsurKc5J0BC4FYVfCXEJKACgHPiVJutVfnRoq/tUnrZffcVGa9papqZ1/3NI/4Y6K5IFerFv5
l9qGcTqbS0pQo7gkO9M8LS3F3mQ0KPusDumTl1zSeW3RuF5GwAcXIIxLF4rzLr4SgG07o1P3mhyy
hZPSjRkqmYsnTAfVAbC6PMSuVr2KUjpQZWmGUSHDyAdqNk86rTMovpedZTa5XcS+Pq2m12KndAAf
eWVB5uDahVcefWePNfek1qy4aVrSwDObO6eUpCm0T1cWHZicndSNIdzGugSFKgFuRgGA96SPRF7c
5XFJHG6X3OT0kAc6eyybG3p7y7IkHbfNxAfyk+jfR6g4DB9noOPHD6Lp0+8fKyVAXCoiiCCCCCKI
IIII3yEIVQL8bjYaOelMTfBYtRYX3mHwqQuS3Dan2w2FcTGeNMqrtsvkDg0I6qQHw6SWqdmJlGAr
sx7usqhn5arkEzNl5r3tJtW4XI37FzOndtT2DyYlyxXknJxsc5fFIn/jZGOGze3BO81GhdvnkUlx
qAwcFH8QRgkgMY0Cd9ndUlKC0Tn73bzvPWzAMh3PoJJJnNdMTHMYHV6JVEKiFuNAQovBKN/T16/J
ViU4b5kwbmhqeqqlfkCnVElx1+zsrKEOvUfabbYTEgLzaa0eidHuIabnqHQl6WothjAXT/Dn42SY
exAEPEOANYYR7iQl1lOQLG25ejyhIxEmUyv8NQIiSOXwtQ2iIlBFxURUW9skUrEIIogggggiiCCC
CKMCrk4ALdSrZZizIAV1Y5giMy9J6nb7fFKjwylLkOBenJCQBIZz2XCwEEUA5zLuJCpktrnF6t6N
dUPFBzssaQtKkwbfPjSUf2l+tuXG6eru1/C60kGrW3G4f0C9rasn0etF2OJxRcZTOl3CP07U5d49
aXJPokzJt+r7hJUADNPIJG63EpGUoO7ljYd9HswbUF4okRvDvclKzLu7pyPt3cZT2dPSU21WSvnY
0d2XSCke5PT0VGueRuG8fnxBz8XpJT1vHewqIDEfmabGXTtajCnJSol1WlaCTk5IHYySEZQeNFQR
CMoU1GW0p26sGyhNUrgzi1Is8nQ16s3VYP04Rp8CxAAWNH16BVq37lE0c+bSuCc5OTkZzZ07FzU0
NKDW1taIgTmRoLS0FE2EwDQKdu7cicxm8wVF7IuZtF5ocHAQHThwIOg7HMfRtddei3p6etDRo0e/
k8xg/vz5aNu2bWft/mq1GpWXl6M9e/Z8a880fvx4NEkgPd0333yDbDbbeU2rBoPhW8XVaHB7IfKD
kUJaWhrNC9n4qjGB4uJiNGUKkwZ67969SK/XIxHih7KyMuTz+VBT07k3ll155ZU0z/v888/p93ff
fTd69913z3va/t73voeefvpplJ6eTu8JXV1dY3b/6dOnowJe9qjNmzcjfrrKWOCKK65AO3bsoF/f
e++99H4eCm63G20ZixTg5wiKiorQ1KlTgz7bvXs3MhqNZ0UJAPARlFhdkoYb5hbJ9h4mJGndJk/Z
R8f1pY0DLs3copSuiZkaA6UE8IV/rnYAK3Tj4P4i0cgxR+XE1PbNjcb8o92WtKWXZrUnyqSuun6j
Wtk1RK6ta8yq0+qTVFKZN1+tctxRNl47IzPdvnL/4QKb25NydUGBnlICHKz8jvFSlPJPBmiQS3C3
SkpQygnGPzngVwpmf0sHGyMv6SL+c7o5Y/XBo9lPXT67675pk/o3NDWnfd3ZlbzxdGuGF/f4JFLS
PiM5a3D7GVN6ea7MqJSTaMORoYx5pYltEzOVAxgdbADP6k8Nyikg/MrHbOpUelg+u8sl39VqHF/f
ay402LwlOUmo6cE55Be3zsRMaQmRXIFQQOdBRkpQVaAfMAW14oIlS5bQDAg2rRUrIG7kGK0MxCP8
T5s2DT377LOUEjKT/mzdunXol7/8JbJEyPpx8cUXo/z8fPTJJ5/QjPlcAeAMBJaXXmJiNO12O7qL
SVXph9mzZyOoqNzX14euv/56dBiKTY0B5OXl0ffmAwh2Wq02pt+D0FxSEkg2ARsKMLixBFB+kpKS
0Pvvv4/uueceNDQ0hL744osxuz8oWDfddBMt2D7wwAOooqICcdmqRgtAX0BnQNu9Ien/gG7//e9/
Q3rcYb9btWpVxE3ibNDsNddcg7766quo7X7+85+jVyBTFytIgIB9PgHHD0BQ4HAL/OCzzz6jcWqN
sVz92YTvf//7tLED+FNNzehdtGUymd+IcOedd9L3v+OOO2iDwcDAAI2PkSgFIPwDT33sscdoQw3A
e++9hx566KGIisCMGTPQuHHj0KZNm5DL5Yraz+WXX04LdULwkVC11RHQ7ViBSqVCCxcyGSWBD3d0
dAzb9+rq6lALr45Fbm4uuuSSS9Af//hHmj8+88wzaN++fTQ/PxewYMECtHXr1qDP3nnnHZom3xHK
az/Wgp1Egm644Qb6dVtbW0yGLVAAVq9ezRZfZuDNN99E9913H+qEuiGjBKBZ4KuFhYX+z2C+wCD3
8ccfx+SmDErJ17xUnzC+cHDLLbegDz/88Kzgl+MHIEcd4yUL0Wg06Oqrr0aNjY30NRLhf9asWejX
v/41vWb58NZbbwU9D/C1SPIX4ArWAMg74ZQpmHOICfDTjdGB1P86gBdvaiR+3G3ErlBIkD1LIx18
ZF7B3qsnZLZR27mUkUjpwF02FgDhgdekHF5b3e6k3355+qoPjw8VPXtN4XG3x0fU99uSc5IJz+Q8
0rGrrzfN5vZJL87KMCfLZL4dPf1Jr9Qezb0oLdX214XzWuWE1JWu0NgLNYnWEEmYHyeAtBanxE7n
3pe55BLajQgXEsx9pE/SoBtIdHrc0vVNZ7L/tu9Q7lUlhYY7yyZoVVKJt91sljUOGRQTUxJNVxUU
9NktUvK1Pdpxl5eoB/stroS3Dw0UrLmtdFvlhPQmApNQY8LtbHYg6AM4MHciwL32gPAPSoDH5yZ6
jKaUNw/1lnx6Qpd8vMetKEolmh+9Cn/3lhlYR4oyqHhZBACrJSye6aK5RwQRRBBBBBFEEEGEuGDe
vHkoIyMDbdiwgTbQ8VJvIp9cgpwXFbi1+7vIZgJTpyyapDaXpCkMs/ISDLzYVR8btMu5v6DAa9IN
VndKsLYsnpLSvKPZlPLWwf7iP91U1DBk88hOdrpTHr9yXDsh9ZAbT3XlHugdSNTabbIt7d2p41NT
HHdNm6zd292X+J+m5tS7p07p/mn5rNDzZU5VpI8HFBICqhW7CRz38MbCtvOnG3Vb3S7Zy7WHC/vt
NuUlWVmm28snaze3daUOHj0hmZWRZpESuC9HrbT+5KKJrVaTEj2/s3383OIEnc7mVm4/Y0q9uEDd
MzNHrWUUABD+/e5H/PiF0Iv6Q6Ljfabsj45rS7sNTlSSirWVZRK9M/OwzqsnIotahmL0y4GuQL/S
iBQsgggiiCCCCCKIIELcACdUcFLEQVApWoUEea4Yh+sfnJOw64mrMz75xZX539w4NW8/ZMyp79Hn
GJ0OGYkgUBhcXUi+EMwKxSCMw+c+7+z85I6bpqV0HOm2pjb0WjWlaQqrSoZ5vmjUpRrtPuyEfkix
6sixvJ1dfZrxyYnWB6eV9U5OS7Z81tqetPd0i0Zntys8Pre8brA3qcdiUpCkl60b4E/D6ZbgCFIN
cb75/O9AISG7LAal3mlLIDBSUj+k12xqaErptVold0wc37+oKG/I5HJh7zc1p68/dTrD6fV6HW7S
d7jHrIHCaaXpClNDvz2p3+yW3X1R1smUBJmRVYDc7LNHCAym/0GKI8+Q1aX+ssEw/uvT1okDNi+6
ajx29L7Z+IHiVMwsJWJxBYKv4cCljLqKY51nSOe4BYWvX6CjrhWISfkVK4Af0BrEpFgDWMXeaw37
3YUC52LcHO5Itv/vEjxKXc3s9eg5mOdVF9gcQQqwQ+x/Ef77AXwvILH6/DGkyRdYHk+e5zyH/+zn
ik9ciGs1Xlx9G7xtLPvg79EXIl2c17ILXwEIVQL81W/nleCnrixBLd1Gp2Zv+8DU57d0XvrKzp5p
hzuNqR6Pj2D84TEyRPhllQIQygmPWq40LylPb5+QoRz86/a+Iqo5dvUkdf/fvunLNxuV2D1TxnfP
K8kdKs9MNd9YUjSQplC4NzRBzv7exHH5ufYlpeN0pw0DSY/u3F361smTWUankwj0QV+uBJnEmaSQ
OiQ4xnPDYcYz6LARa+uPZ7969HAxSXok902Z2JuoTvRubutMPzIwqL40J1N/WU6GcWpakuXG8YW9
d5SN69px2p689Ywu5YrxqsGjvdbkE/021aXFKu2CCakdMkJmYpQMOgA6NAaAVQRINhaACZ42OVwq
t9eLilIkvclK1I8j0pKhRt7UBK7AWlAq0zAAjwaF1PLjmWeoGlxJlzQXuiZNSkHr1kERpheBAYOf
YrSLvuef/7wUbd7MKAJ1dcvoe8Fn1Hex3ONcXwhyGJ+DcftxB6+hf2ocFwK+xuzZr766hL6+PXwH
5nnzZsD30gthjmjGrtW+ju68s+JCWVPiNar5fhTt2bMBPfNMldB8j4QmaQNQXd2TNI/n+P15yHNC
n/1c8IkLda3Gi6ux5m1hZY6QPsI1jHePvpDo4kKQXYYpBSHv2YBXu2t/ew96eYe8rNPgmGNzeRMo
Yb6t2+hQu3zeIWkg/SZCwek8EfsfrOV4Waam96HLc+of3thy1TfNpqwfX5J5JlUlcbT0k/JH5k3t
XjQuX/fItgNl7zSezpHjONlptspUUqnn4ZnTuienJVv/eqSucEvjmUyVhHDd55vcGxCafbjH65N4
fD7c66MGTCKfBMe9MinuJTD6NILstpjUG880Z2utVvUVednWpdMm9TQbjcr/O1qfT923IFeldg7Y
bZKbJxT0/W7O5ccyFHL7+r3N08wOr/TassTBJzd1zlTLCfO9s7PqNHKpmc0G5OIJ755gBcDHCv8k
6SO9BKKug526/C8bdble0mucmIFOz5+AH7moAOtjTyxiUADg1lD1LXvkuiOUjU5LC/4MAiIfeACh
9vYq9Nxz8EnElDAkSQIBLqXL3n/5pWi7E0GEswPLEAQNQtn39esrRHR8B+b76acRmjwZXqeM2T3X
rkUIsuO8/jpTDReqh569go/n07OLa1UEEeIEPFTeAws/JWCjVp3N06S164uTZWd+fEl67d0VqY3F
qXIzgQdJqJwgzHeLYd1yfNR/qen6yZlnrpuc1LKhbjDrm2ZjzuPzs1t7jC7Fx/Wm1Gx5onFaWprB
7HFirSaTfFZWmumXFdPaCxPV1vWNTan/OtGUjqgOKSHelKlUsikQSKJp0JzyTm1X4YotTROe3tQw
aeXXpye8XduVX9tlSHJ7PFDBGMtXq9xFiWr3gNEkfa/xTPqh/oGERUV52l9dNL2lSKOxtJstUkop
8lySk6HNUKjNf/lGOx5Ke83MVRo/Oa7L6jK68Funp525vCSjGcO4kwac/7yekFMQGicGu0N+ss+Y
3DBgSO4z2+UdBmfq4W5Hcb/ZJ52egxnyEuOpPAqFj9XI4ymgLk9M1zD4zW8Q+vvfa4KuU6f0CFJ9
Pv88QlZrFVQQpq4V1KUjAwCv11DXTMS4F/FhTcj7lJDfvcBTIITuvYW6buG1SYTf8Nro2PfQrpm6
HmXbPcq+54D/3Ux2vACrQtodoq776VLi5eWr6QObRx6BCpGrYxkfb5yR+ljDfs+/Fze+1XR/0C/V
P1s+PGK/sY4rTpyQvNf3s3jh35trs4r9/S3s57ow91/Fu9+WMDSwGm3d2kJfDL65MelC52cU+I0K
MdB4KKwJ14aHF/59VrCVuEPxouPPXYQxwLyWhIyZ+03Y/iLMsSB+QudYgI62hFmLQvRySwQ6jHVe
6TYCuNWFe45vgV9EpbU4aWDY2mDxz5/vytA5CeUb4D4TCYfs7ytRQwOkp0HofgqtVVU1SKVaAi4r
EXDBn/stvHFuGQV+ItHDsGenrs18PjEW/D4MH4iFZ0XkrRHWatC64vXFH3dRyBii7QPDeEmY5+LW
w7DnEKCjW2LFgcCzhHMxDoUVvO+CXKYirR2hPTpk/4jIx+PkNfOpa0PI/K7i03g8PDLKWnohCh/n
7jeMdlma2jIML1HWSDhco1BXcMgOFHJhXt9WolG7Nfv9I3su39V66s69be2/+uh4y2+/aOx4yu6y
/JgkvXeRpI+6yB9S173swl5KXcuo6yHq+iXV5jHqepK6flvbqX3j4j/v6iz+/TfmXc1dW96tbdl1
25uHzjzz5fEjDYbuLz5trd/76M6vTt+x6aOuJZ9+2Hfpe+/oU1a96kIrV5Dl775pPDbYuockPZua
B43b/7bjzMmFaw4OJD5X61I+f8w5/m/HjYveauj5ycdNp/+ys+1wU7/+K6r/aur6YMOZw8dK3nzN
qn71Fff0d/5lrPrsw74HvtrU/sCWTc0vHNh+/PO2k1/XDXZ+um5v8+4b/3Go+dVdp3Y9+8Xxw5rf
bLH+7INj+3tNulep8T/FPsvD1D1/Rl0Pss8Lz30Pdd1JXRRz9t1GjXFJh05/z8Zjbb98dU/j87/Z
dPSv167Z+c+pKze/ctfbNXc19G8tpvAroS5CAO8C1xZKsN+PjEYHMplMUS/IIQtrlJ70n/2M9k0i
jx0jaUs+BXK5nE6ZSBP4yy/zv99Avv46SU6cyHwGF7yGNtD2yy8Dn3MX/A7+Q5unnw7+3e7d3AJk
CDD03jC2/n6St3BWkRs2BNrAf3gP7RYsCCzO5mbmPXcfeB3oK/BMoe3uuIPr7/6gcTMLPdL4QgWo
8H0w9zsUdC/4vrmZFMB3NLw8GjPe4PljwQl/DgG3MC7AC//e8HlgjC/QfcHn/DHw78/hkpsrYRpo
pn8TmEdmTPx7BuZnpPgN3bwr/WOD52Z4U2QaD8UV13egDSeQB/DCvw/cm2vD9c3vD9oLzSn//vx7
8n8TuT/hOebwQ2GIh5cqel54eOF9x8wTRwf8tQi/sViG0wvT/3xBOox1XvlrMwaa+1b4RRRaoy/A
Ryw0EH5tDOepw+ckmG9EwyHXpxANReYTgbnnxgrj5F7Hj59o9CD87MF8InbeFoGmwvKFCDzLT2Ph
6Ud4rfL2W+oqoccQsg5poQ/wBi+BhqLw+bC8JBhXj9Lt4Xu4mHmoCEtHMeKA9/ulgjJA6PxxfcA9
+LwidI3HunYYOgvdP2Ln45F5DbMH82UXjoZ58kEIHiLzyEhrCfqNzMd19HsYI7W2BHHP/Q88a7Q1
Eh3XzKeCAiglpG6V+Mjt2W8dPLLkh+/U/vOG1w988ZcdjVTv5v9HCbuU0Ou9k1UEQBCmPiN/zG62
P2WFZVAEllNtQBH43aYT7R/n/fZr3bQ/7RjY0dK5+Y39Z3Zft/Zg25bGvq1U27dNbv3Gh7dvbkIv
v+RDf/wjmff6a457t3zc9UHrkSN7+5r2vX28vv7G17drsZ99RaLlB8nvvdluemS7of2tFk/d1/2e
/W8c7T360/8ca17+ad2pD0+0H/yosbX25X0HG/9n82ftl1W/OZS8+u8u9PsXSPkrf3X/8eCOoyRp
f5vqd+3Hdb01N1AKwCs7Gnc+tam+dsIftuvmrdrb1jI4+A+SdFEU4n6CeoZfsM/1E+p6gLp+xD43
KEG3U9cSqs0Sm9tetbet98G/bG94/onPjr36w3f3rKp8bevTP36/5gdfn/66xOz4WkPhVgqKVjxK
gF5vpQsHRbsgr3QkJYBnidgSxOC5hcARN3+RwWtowzEuaAtt+BsOEB58z7XhMziuHyBu+B3XF7cw
gFA54ubuw2/DLf7QNnBxxM9snoHFz21gfCbHLq4QBhMYH9yLP74QAWoYM+X3wY0D+uAWGb8dLPBg
JSBqv3HhjeuTP2+hOOHmEt7DfHLt4D33O+4zZoy6oDb8MXB0w+GSmyf+cwdoIJiJc99zuAuHpzjx
G0UJ2BCVxkNxxeGd28z4AnkoXrjxcW34awM+g/vDOKKNAZg3N+/wPbyPpT+hORZY/348COOMmadw
dAHfheIE7gX35BQLjgb4bULnPdLajIXmzja/iGUtA12HjpN7llAaiLQ2OEGC4wHRhLdoOOTfk1OM
YG6i84nmIKWXW5cjxU8s9CD07Hw+EQ9vi0BTYflCZJ71QlT6EVqrAV6yYpjgzNw3ZRg/jMbnw/GS
YME4MH+sASfsvsVXAiLjIIX3+wp6fmB8oRd/rPx7hFvj8awdISUgHj4emddsCeqXo23+2MIpAVwb
GEusaykWPs49Gw///nHCb0MNmJHWCLSNBdcRlAAQUvEh69fpD1Zvv7no+W2fz/nbngN/23XyL72m
gYcoAZoS/j23M4oAyT8R+DHvRODnlGD8K+p6nDkRcL7wr4PNX6qe2GJfsHpv51enOja/vvfMrmtf
O9j67yNd2yhh+y2to/+jPx7afuipvTXHd3Wf2kWStk+tDuOWX3y+vyXlqfdc6MH3SPTzveTktwym
vUPuA9Q4vqCuze2moZ0rv2lquPzvewfz/rjNWvDXGlvWX2vspa9sNy378EjL20dO1v5u9+6TN378
n64n9myu77X1fUCN/x/v1/ZsueedY8cp4f/g33Y07Jm8cqdh+p929e9p632LGu/vqDaUEuOllBkf
/wTgR6zSw1MAQKPy3GxyWG79/GTHrx799OgrD22s/b8frd/99O1vb73nhZqay22ur9NZBYCIVwkw
GGy0lT/aBYoAFEoRUAICAITBCevMwtL5FwtDFMtpJgbthBYmQ+jLgxhJ4FhrlZ8xwP9gzfUQe++A
0MAIEbqgzZu5z4YgJhysJXNtVtCvuc2IL0AGLLfLg3ABwF9I3GtmHM3+8XEbFKNRVwkyU34fHK4C
AvqKIMETGKgQEw7XL4fD2PGm8+OEW/ihOGEY5CoB2lhD/47PpOBz6Avecxsuf4wcHXDPETx3a4Is
F6FMnLOSBOZnjZ958QWdePEbLDyFKgGx0TjXN4NfDu+H/P3APYfjbnnQ5sSf38CGsyLuMXBuAbH0
N3yO1whZtELHILjBhdIFN9/MbzicBK9ZTrFgNq8Vfrxxgh9ALGszFpo72/wiFlrjXnOnHNyz8E/S
4lkbAZqoiCi8xYLD4ZbT2PgEN/ecgWE0vC4Wehj+7Pxxx8fbIuAjrBIQeV7iox/OtSN4fQcUbs46
DidxHP44YT4anxfmJcN5amDdrhJw5RFWAiLjYGnIPSrY8S0fhmeOXwTzzy2C8x7P2hmuBMTHQyOt
k2Dcb/HzVa5NJCWAb1zi8/bwa2lLXPvGBtpDaTnb53BaYMYW3CdHo9zpE7SPBdfUmpCEc6GlLkIu
QY57Kjx1uRrZR4N2+cwuvSvtxW3dmfd/L+volKyUdoSggjCdCQfnMuKwQa/s4sN8gRMjifnuipwj
RrtX+tSmjrl/2tY9+Yn5ufXXTU7E1u7rLu422OS/uirv9BMVF4PPPGQgktV1WFP/tq19wjtHdHku
TwGeMjHTPTmdMCnQkPuzU76UoUIl1t3dq/iotjunzpigTszIcl45jhianIZZNFLM02SQJRxqcSY3
dhtVD12R0/rTitLmdLlCTyLC+9K2lmn7O0wp03MVQ6kJEu+ru/rLJQTuevaa/F2XFqWdph7JxTwL
7uZlHvLwMgJx7yEomHpuL66UklhJmsTarpfqtzXbEk9rnZmTs3w9FXlYt0KKXCFZmGKKCcDpYWAx
RxFA9cigFFAzZgg3hJiAv/yF8Rc8dWoZGzgGfmYTaH9HlUqPFixIQUNDQoFbgVKWDz4If6sxDHuC
tjhOmrSM/hwqDFJKCa/NA1Sbo9xiou5dgv79byhXm0IHsf3+9/DVWqrNyqA2AHV1TBuoIlldDZ8t
9/cPQc/wHbTxe5jShs+VrO99CeIq7tbVBT8FV0n01lvpUbLtE1FV1WnqgucA//1qQfwF97GC/gzG
l5lZw+JiOZo+nVEgQqv6Rev3mWdS4sTbSh7eEHr88eV04PeePQGcMFWLNyJIyQeB4RAwXl5eS/3u
QfZ3KVR/TPA3wNy5f2DpAmgC+q+g6WDSJOZ7E7VMc3KY19dfTz+VnwZycpgN5MQJhBYtCn72zEyE
Xn0VoVmzKqkxVNJ0dv/9a6kLcFVN4WbpCPEbKbgwPhq/7z74+xjVzzaqn1pqnrbQ8TMwb8K4O0D9
5mu6zX/+w80rh/NadrzeEayzipj6S04OmmMWZ5U0rXz+OfiQVtLKLNAD0AxTjViYrsGXvLy8Bfqi
BQEILAWYN49b5yvpey9cyPieAzz3XDV1VbLP1c7SCjMeCJzkVxCOtDZjoTnuGc4ev4hOa7t3M3ja
vh2hQMpkZnzc+q6sjHttUG1iC96NhMPy8uC2wfiKzCfgmTIzYe6fChKA4sVPLPSgUoV/vnjGHAUf
gHPazzwUIs1LTk589MPOOrr99iqaNzPPq6fpBHj4GgqV+/YBfVeiXbsCaxXWbjQ+L8xLAiV9H3qo
BEEFXahay8Sb/TRmYSEybVYI0GYtp1SgP/+5kubjGzZwcQaEvzEz5pU0ToDHzZ5dQc870Gc8a2c4
6Cn+gGLmoZHWCYwjgHvg9UepNqfR0qUf0M8VCWD8ixbBOrlt2N7Z0iK0lnQx8fHnnoNYzRS0cSPE
8kD8jx5t3szHaQCgH6DDl1/2y19cvBT1B3hoC51RKRquy8urJJEkUJUMuS4bh3VZnL6dH9S7Uk/0
ktfrbB65Uka4l10qteUlJfdTzSQknXiIZIVjjFMI2GBZyKpD1xbDCUxmfviK/INmp0f+4raeGU9v
7pr52IKc4z+sSG3ffsac9vgn7dNunJoxIJVIyS/P6AtXHRwsGeh0KVBqIblwVm7//Rdruuek2AYP
t2iTnv6mrezlTWSxw26XIAuOFJOyPPdenNXz6xlESyrC9JCtx43wxP/xmsrf/KJ/XHkuZvz+lNS2
1gFSue5gR1GbzqGaW6zqNzo8inX7Bib6SOT69VXZ+5eUZ1ArAHewqUD5CgAvCJhk/9P6D8m2kwzZ
nEl726xFrUO2hNkFrvqmfk/JjhakKctEkjnFyJekiE8B8PmUyOkspLDriXldD0sBFZodKDUVBEhG
OVCp/gAbKbtwllGEVYlqqfVVX49oBgREBkQ00uwNOh2jbFCLlGNwHAmjyZMZ5tXdzXzCbPS1w9qA
oNHby3wCizPcAuXaxANc2Xlq4+Q2Cuo/rJCn2Gs0oPcLUHH0Sy3iSyi8VUbFm5mto5eXx3zOb5PP
ppM1m4V6Z5gHw/z4+K5FU6cGjZK+rNYn6Q0G5uHIEUYI5pQ8TjiLByBQ/fBhJjsVXMD0gIHefTej
IIwFfocDCCLvx0zj1GYBCgA7LzV+gyIotdD+9tuDcM4qCwGaF4aRrLOUmPrjlIBgqEZ33cUITHV1
JcDs6cxeQFeLFgFdrY1r3hhc68N8e5oO7tRqn6RpBISIgwcZgQ+guTnmFRmV5jj4dvlFMK3B+uP/
D7e+zwcYOZ8YzVqMTg+hysq3P+bwMDL6qUGXXVZFC3SgoMyYkULTB7wHeoDnB+UAhE9Yg+XlerR2
bUpUPh8J4HuuDSPQEWebnGhXo82bGYH3Zz9jAs8RAgH0xZhuMPq18z4aC1kF+Ca0V6laONxT/zeG
ibsOBiajVYvg3nn6dPg9N/q+UUvthZU0bl9/vYIaWxX69NMAvfAVT64fpt9a3j1BCfwpfYAQG65L
8IhSKEjS1BiTFG4jSVp1zUMuh8uL5M2D9oz9HcbcNr0pvdtoVrPyvocVjkleBh32AiEZdzL3lBkf
n1+466nKvMPH+21Jv9vcPUMhxdENU5P79U637PfbOifeXd08+40jpvzSnGTrfTeXtf/17klH1l6n
OXR7oeN0AnK5+y1eVUevVu3Q9UomZcosBZPTbNlqr6Ovu0/5xbGenE9P9Y/b3KIr2dFlSVdgDiRJ
wsmaZmPaU1+0Tfrnoa5xgxaX4tJi1aDW4lK9Uzs0web2ot9fW7DznotyqJ1HZqHG62LG61cC2HSe
9KkG+0yAGczj9rnkTVp9VrvBlFrfa0rackqf/WWjKcNg8+gWT8H2zy/FGxVSDMOxWAqDBR/GkKQS
ORx5KLgYctRFGjk7EFhp5s69jSKwVNBSaSvHunVM/llIJXfbbcyiAoIF4jufAISYcKFJixatHUNG
x8/IkPhtPZ4/u8fZBL5VNjIso3Ngq6nlfdllCP3pT4xQxjCykUN5+R/o7FSwGcImAgBMLysL0Wlo
zw7MPA9o/NteZ2vRjTcyrxgBpNLfH2OhGzvg8tLDHIKBYc2agAEiPhhbmjub/AJoN9y9gc9+l2Hs
6OFC2m+q0eWXM6/A6s9Z/OfOhVNPTgGq4K3B2jEbI+CVsUIvDZcVaYz2p0dpxe7hhxkB+u9/5zI5
mb61tTNWPJQ5NTj/4Ac/YP5v2sTwbFBC4+DZXLagOHC9Go9yTw8lvHoqCnDdnbOwg2XZ5NfJCagr
WUnYmodsKdXHesu+bBwsPD1oSvT4vARbQIyr3OsJvjBKqMZt8F9KKPQPX1G487VbS74eMHtlj37U
PqvT4EhcMiOpN12NuzDkwyvyZEO/vVxd948Fkv2/mOQ+Xqx0DdV2mhWPftZZ8pvN3eNTNUrrC0tK
j66/p3DXc5dLjsyS9A3uONae/OvPe8oe/nKw/BdfGabfu7Fr1tu72wpUHpNLgfm8BzrtaU6fh1hY
phmo77WmrtqjnZyhklpfu3X8FzeXZ9URuNxAjc/OnAQg1h3Ir8xwz+RjKybDx9jJPkPaGwe6pv/5
m665XzXqSnyk2yAlfK1He0j1jdPwpv+7Gd++bC7eqZb53YHigPjdgWQymdDHK3/xi18shGvBggW3
gYsLdelpH9SWlmW0tRAYCRzlAnGAkAZHU6MFOHUADdhqTQlJt1XiT2PHWHsQe8xXMawNgEbD/GeO
8GDsNFCvl7CLY2RjDTk2ZhcRgxO4fXU1U8RmrCFav7Dwo+GNwwlzklIS1Kari3nFuevwAY5OgWFy
lqkAVNAWuwCzZY5wIdc4RxOQpg029dEB4xIDiiiXrpY7muWOx8ca4qVxrRZxeKdT9XFuZEVFzGbD
WGFKeIx3vt+CVVIixJhHus70I+mPtQi1oMzMWrq/994LuFgw81c9pvj91a+Y/2C9555r/fpaNGFC
fPeJhebOJb/gAOaEOZ2A+ySx905iBSLOEn5+wEj5xLmkh3MxZqH+46Af2E/BqkzzZuCtnNsLY9Vn
1YRqxFuD+pj2x0jAuqXQhj6Ap+jD62Vnw3DFpiwFJZ35YP16xNL7xm9t7bS0lIyZrAK0CBZyq7WE
x+srh7kMCwHDZ0oE905Q+EbOx1uo/wwNgUtQsCvQ2mHjB2D6rQjaX8EN6KGHYsV1DR7L/EsJ5Lt8
PGp5fD722XVl0v+YHB5D84ArVW91Kw92mAs+rBsY1zRopggP59cL4CsCbkaopvPtw+WQS+T6u2YW
7P/XnZM+mZAu1/5uc8+0N/YNlF43IaH7z4vTDk9JchurD3ZlrdrRmfv58b709w73Zb99eDDH7PR6
f3pp9rF/31NW8+t5hbWzcpJafzgj48SfFo/b9XrVuO1/WJhx4O4pklNz0+09WT69BbebvekKzH7l
eE3fg5elN2VrpI5XdvWVvXtkqPim6SlNq24t/Wx+aVa9BJcbqfE52BML/gkA7z/GxQDAP/JQ51DO
jhZdNjWkhB3N5rIPj5tmdZsc6MrxaP8z1+C1F+dj3clKZNfIkR1qErB4iUMBcMalAACEloTm4JVX
XqGvbduC6oJV+I+VbrkFBEQgjidoIY0TGoQhtiM3sOYBMJag17nAJ+rezFEnfD93LrNAXnsN2izl
As38bRhrCtMGtH6ttoq10INv6ot0ZWSwOmm18VuROd9DRvhcwQbjrEAffcR8PtzlYGwgWr9cQbbY
8bacCwyimNpy2oLKHSEOh1ra15Xx0azgAkCpz6v8FjsAOMYHuJ82LD3hZ0KjKRZHMVx6rmDOGD/b
Gvq+paVnVxCKl8ahCBBFW+y8vEgXXwKYPx8J4A7avI7+9S+mzZw5QiMY6TqrHWF/Aesk9Ac0A4oA
0ARFN2HjXEao0tL3h3GWl3OuAdXUXFew/tGxQyw0dy75BQdgmYM5q64GPvgBOycf0EaDgPFgJILW
2BedGjmfGDmMlh7OxZiF+o+Dflg//Rrazx7WKygBzP5XS58GAPzv/wZOBxj3oeh8PhYoL19L+4ZD
v9XVFYgfwzA2CsBMWrjk4g8gpigzE1yJCbav5d/K2hkZD41FNnnRvwfHYogCHNTVlfj3Tqt1KX0f
Ng5gFHy8BjFunExbcAViY7QEDIkMjTLjr+ISs9CunzA+UCpiw/UySSw0QFuYceSYnU92dOhc3lNa
abrBTsx0ejypRoeXuKhA1ZujIWxM1VwSZwRX+lTAzQi+GPSDM4I0zrrU+Kj3hG3hxPTjmWrc9crO
7llbTxuLWgcd5VeUqPqmZikH8xMJ1DDo1nzU0J9tcnplEzMVxvsvyWi9fgogWmEA/YSSzyVSidxb
mpXYU5pFSr/n0We/e1A7rrXXqi7UkNZFE9J6yrITjAabT7K5wZi/r8Oa4fWR9kfn5x5cOif7WI5G
08kUAcNYtyWM5/7jjwHwMt/T6PA5PG5pbacxc9We7rlqOSKXTNfUpyg9hrV7zcVmp0c/f7zk1PcK
sR5W4ZGgmKoDBysAPl8CcjhK4ooHGAEErDNwtPb668to304IJAn1hcxmqxYDEzaZVsTkD75oUQ36
2c8YH7eDByuoxVtB+/CBnyQQMGiroJX+/vdP0v2DBgt+zO3tTBu+Jv3KKym0BQWOmGGcACDYAMED
A8zMBIEhvo0dNikYH/R1+jQzPu7Z4RiN+l4wqGy0EK3fWPH2yitP0jiBTQkC5rj5gYXPCE7VAjhZ
jZ55hjlmhLiQl19eipKSAr/jgLNoXH01Qj/5yQo6mIjD90gBLGULF5bQfQ8NMc8F94W+OYtHzVnw
pIiVxjkAxgo+p/PmVdKCCEdjJSVrKdwtpa0rHO4KCpC/Dczd3Lk1FCOuHPE6g7kAeOYZsBhW0v+j
9bdvXzgXsrVo8WImkBP6gQqtY+0KBNYrCGJknoPBGfjuAw7j3Zhjo7lqil8sPSf8ggNYfyAgwhhg
ncIzc3MJm3ZVVQu9GccKML/r1lVSSiZkf7k45gDh2CAWPqFHY1m1F3AQKz0Enl14/uLjbWMF1VT/
S6PST1LSUt5a3UCtxcf8Sjm0e/xxbr1V0GsEPmNcoiA4dC2tOETj8319sc3xI4+AESeFVjQWL36S
uncNF9c0BrDMHwgM44d1WV39ZFAL7oTubK6dePl4ZNkETkkrWDcqZhxgfefiVqKB0N5ZXR1+fmDP
jcLHwThDJ6K48cblfp4Np6LCJ7cBGuWvESbOjon5A9ffaLiOwR2IUwJASPbJCdI9KcM9ODPHs1cp
c5+QS5Hp4sKEXrvbm1TXbcmzuR0EGyzL+dP7ggVpv0UdYgTsTFVh5JmRm3bmzzeVbH16YR51X4nl
nSOGvA9PmIq0Vl9ikhz3lufIjFcUqwamZCrMQ3aX4vOTQ+M+PdE77UDHYG6X0aI6PahPqTndN/G9
I+2zXts7UNpq8KgK0hPMswqTtFmJClu7zplUfWyoeNNJQ1ZBsnzwhesKdz1TWfxNjiaxgxX63bwx
8ysgQ5wDz/qP4KTALsER2WW0J/SZPEm9Rk9qu95OJMh8J5ZMxz5/4BJ81+xCbNBH+mMAPPEpAAhx
MQAuVxaKJx6A+U1kr6OLLrqIf4RZSwk2q/3BSkBAQDBw3AVHuSA0sEdmFNOr9r+HNsxxfHQBAVw+
gJAhGBR+BwwOiH7nTs6asJIixtV0lgE46oUxAOHCe/5x6KJFq/1HrFxQKbSHdkwFvZEJMKHjg4UK
TJ71lztLm8zqqP1GwRsdz8HhBILlOJzAa5g7+E4AIPiJ+v1qOjgPcAlMEH4Hlgom0wBnjWWsS4Bj
6B8YHRxr9/cjnjtR/ADPBXTEPRc3ZiZYcO1ZwXasNO5nr9XMfEA7eH6YB65KI9AszAHMBeCO3yYM
zcS1zsCPH+YF5hs+B8tS5P7CRtKxLgq1fl9soWPlsQBwDYA+YHOB8YHABwIQZ8GPjVfESnMV55Bf
MMCnAe6ZgV7g/SefoDj4Rg0rKDLjY04Cx1SwHSmf+BboYa3Asw+fv29rzMOFxGj0s3rYWgVhmTtF
AGBiBKr9JwScFTsg1K2OYX+MZY6PssoeI4yuXMmMZSxP+zi3FRCSYZyhFyhIZ3vtgKtMPHw82h4M
Lmr8cWi1sZ10w5zDnAFdB+9fkfbcmPaNIDdOACaua21EGuWvEfgd9ANJX2LDtQnFlq+evnCoduvy
fC0/2lWT+vyWbxY89mntL9bubXxm8dr9n/7iw/o3BqyGH5Kk4zanx3Gb2+u6gyS9dwSqC/sLi93L
Xj+iPnuA+n4ZSXp+TpKuX3t9zsdbh/R/euqL41sn/nF7X+bTW41X/N/u1he21O9+61DTlhVbj+/6
0fu1R29Yt7/x++sOnHjog2O7V37d8OX/Uu3vePvgkQWv7Wn6wT8PnPzNpvp9bx5q2grtF6za25L1
7FZD+YvbO1/cdnJTh163gurnMarPh6nrJ1T/UPzrPnZMXP7/O9kaAFAJeAnV5haSdN+is9nu1Fos
dzlcptvbhvp//Pq+U/+7cM3eN8f9fuu/rvvHlv93oGPrBIf76wQKTzK2MjAeB37Zayvyenchm60X
mc1W6jLHfEHVYLvdHloqelWAdhegbi4bT/Bx3wshZbi58ugbeAGyoSW2Bctrh34+krLo7P+gPNJs
29AS2Vw57sTQcuH8o8yQMuLRxqcTKhkudC+BZ/Y/l8CzBf0uWr/R8MbrI2zZcKHx8tofCvldaI56
7rf88W0JKW8eCw086i9ow7zm6EiI3kaMX4G5WhXy3LHQ+JowtEiXdufdO2z5d6E1EOc6488n932k
cvOCOOP1uYVfSTfCkX/QPEXCMW883PjuZ+khdHxh6T/M2oyH5s4Wv4iJ1sLMiRBfi8Yf+TQR2jYU
P7HgMNw8RuITw34zSl4XCz0kCjx7c5hxxcTbIn0eDv+RPo9EPwLfc2uB/0yrwsxRIq/fWPdHoXGF
W6sbaH/zGPfAGHATSutCsCWkD65w6UyBz8OunaBaDoHKuM1h8BuVj0fAwQpev4F7CeTq591jeA2O
GNZSrPsGrx1//ayKk0YP8YPDo+AaWSwWRBetisewAJfbRxIf1pPj/r6LmJ0glU1JTZAn3jw9tffm
6emtXh9GfN44VKQkcG/lxNQ+KSF1IyT1BH7vz2FJMBcpYS7m3uDiY3LYU5qHLJk1pw0FH9YPTerS
u7M0CsJbkiobmp6boB2fLrN4fQg7M+jUtA051TIJ5puaozDmJcus/Sa3fG+rNbtB68jS2z3ywmRZ
/60z0hsWTUptmZCh1iZIpUaEJOwpBe3mw7oC+S33nPWePcUgoQYA/fkb+zsvruszpSwpT224rEit
1dstg89s7pn21kF96f1z8A1PLJAcy9ZgNt4JSpwnACSLFlBmC8ZEhX/sscfQSy+9RL8uLS2lTwI2
gDXjPAA6d69W28weuYIlsBoxPvgldKYY5uiMtrxwuXVFGDXOm2k3CkjHuX59CwqkrqyiPwfYuhXS
po0XsXVBzzMTyKfVVvLW10oun/QF+kwivxBBhHO/Dkd7OhXuvok0z6qrW0GvZZBTqqqe4OpEjOH4
V6B165j4Ejj1LS+H+4NLXCXt9gSWeqbuwkK+O7B/77zA90hu/rxeL7r99tuRJN7fw0VQT+9wk7Z+
s7O1cqK3965Zmdj3itLlEhyp9rTps9/Y33eZ3UVKpAS5s3JiTgMI2R6fTybBaWGbFfb9JEGyQjhO
DQuUAixRoRyYlSfXl2Wq+uaO0/Qc6jAX7Gy1ZJ8esKe0DDlKkxMkvtQEiTNVJTHnJMms1EPhx3sd
6TVN5vG9JpfM4yUdpRkJ3feM0/RfVpzYPrtQ054gVejZwGWScfGBImAY567EUTU/tSmXSwljv3cT
hA870G7JlxHIdcU44lSaynzmZ5c5+q6dJD0wOQtrSVbSrkUEGpELEIActbd3oocffhrZ7coR3QLH
cfoCSE5ORh0dHf7vzpw5Q1/nC8DRFzV3jE8xHGW1t1fRRWfAhxQWIhz7Qf74s+eW812EQP54rbZk
mO81cxwq4vvC3qQhy8UHdEAzHP/COmKOly/oeRX5hQgi/FfDCjpYdSObcOhsJeaAPXD+fGYPrKpi
CtDx4wvOZjzgeQA333wz/X9wcBDt2rUr7pMAmhd7fQg/3IVUR7q9sitKcPPkrDS53Z1auL3Ze+mb
B4cW7++0TsxSE0PXTNQ0zCtN65iZm9SeolTaMAykU4yz+HO6AHsiwNwbdAwm4NfHBRNT4JI3aC05
u1tNhcd7Lbkn+x0ZPUaXQkIgUiUnfC4PwswOD6GmXk/OUhouyle3zxuf2DIrV9OHYXIbY+0Hqz8E
ANNBwFzQb6gS4OMpAYgreWBxOhVtemvawQ5Dzn/q9KV9ZpfvjpkJny8pt+8pSXN0U8OH9lKeIuEb
2fQkoCNH6tBFFy39zqx6+sjMan0RLV/OCCxc8BgsRAi44vzfRRgrfMPR43Ka2UIQGYdvzrd17tz4
qk6KcD7OMVQH3kBnwADB+J//pKvx/jesI5FfiCDCOV+Do1Xmhe4ZOOUDAB//556r5qrynoVnWEWn
bf6f/wkkHgBeCXEq999P++jTvvzBv2n+bzwtH5ESwCoCUC4L0oeCtRztaJbmvVBDXNum93x/cZnG
XJoh0x3ssGfZPCS2/Kq83RUF6a2UsCxh5HqgAqAkmhhwxC85HXiPMZmG4PJBwLHU7SUlTq9XOmC2
Ju/rMObsa7cUNg04s3EM887KU3beMDm5tSwrqTdBJrPKCM7Nh3AzJwAYGSzg+7P/kIHXJKsIQB0A
zkXIjZ0ZNGf/ZXvXnE6DXY5hHtOQzTlosntPv7AYP3DDFLyZJWruhMM38ulQovr6k5QSev95vYjP
AjCuC0y+Wy5LBRcss1Fku2MOiYhJ67aMh2+u8MtLInr+K2AVO796dl7/mwRjkV+IIMJ/L88CqGbX
87az2N+jbH9cMDHwyrVsv+0R2qMLea8MVcJGogQMu6eX9GFfNPiSX9lJlk5IT8h99pocV4vON/X3
Nbq5qQmE/dbpKY1Xlaa1JyoUDka4lngDHkE4hoJOAhAerHBwigBiL3DP8UjcXq/c6PAorC6fHBol
KiROKGJG3cpJXZy1n3U1wkKEfUYURkGpd7gCYD6MuWhXIHjvOT1gTn3s0/YrdrRYMmcXkgdvnIq+
8HqRfuFEXDc5GzNjoxL8RSVABBFEEEEEEUQQQYRvVwmQjMVNcQxHlxRi9pdvQqdlEm/z0R5t2hsH
yCkWp8R6eYms/6tThmkn+505P5iWemRSlkqHMb75BCPQEyTrToNY/3tvwGUIhH4Q4DlLO7gKwWeE
R0oQznSVzJSuQpzfvl+vYdx/cL6bD+vfj3huQPRJBPse+vBKmO99ZI/Rmvbh8aHJ3SYXummq6uSc
QsmZ+RO8g606b1ppGt7z/WlEe4oCCp4hDxZQXkTJWgQRRBBBBBFEEEGECwLGQgmgJfBMNebKVCMX
iXyYwWHB5o/H9g9YFZbNjb6Z9b2u8TdMQVhttzF3c5Nh2sxcdcecoqQ2uURmZ4R68P8HoRznhH0U
kK39RwYYm8kHsUoCMVzuxliBngYvChLQ6c9x2onJL/yTvl6jXd1ndqim5SiNVpdH3mmwqlp19pRP
TgyVHeq0p7UNKdzey2S1Cyd6ThWl4ERuIuHN1SAbgfurCY8gC9D5pQmKIIIIIogggggiiCAqASMF
LytxExV5hHFWDtrbonP1H+9zJGC5hDtR4XVsajSNr+20T7l+iiPB43Nj6QkKd4ZaYVZICafZ6cXU
MqknTZVgCxjWgwzsOE/QZ99joRZ4H0/w9wVOCEjkcHsJCU5pGwTBngJ4wLXI22kwJ1ECfwlOJLef
GXBm1DTpc3GctDvdLq3X5/Ec7TY59ndgrqWXSuyTMggn1SOJY3y3IhFEEEEEEUQQQQQRRPhuKgF8
QdwrATd/HOGTMlDPKzfjb5mcPs07h6xzNp0kr0tU4L2kz+N8t3ZwZrfRm3plibphUpay3+wg8fwk
uX3+BKxPgkvcjA4ALj04yXVBie64j4QgYRDEcRKjvw/qnlMKWA3CB4oC6SM9xPE+c7JSgrknZqos
EtyLmVxuBTjH6+yORK3FmfSfYwMFLYPOjMPdtowkJdlelk7uTlMhY24Sob24EA0pJJiHwP3ZhERT
uggiiCCCCCKIIIII33klIBToegAYhpyZasxBXbabppCH3F6foVGL5TYN2XM6dL4iCYYp+yxOmcHp
Kc5USW12l8feY3YkXT0huZNSCIwekkASTEIyFn/CbbA7VDta9BngN3RFSdJgWoLSzAYOY0xgL+dO
5A/spbP84JhbUtdrzIX3BodD129xKeUEhp3otxc29FsTJAQ5cKDDqTbZ3UNywteQrEADP/oecaw4
BR+kBH9nqgrZJDhXO2CY0iOCCCKIIIIIIoggggiiEsCCh9eHtzwP605VE0NtQ2RKg9ZduKmBdAxa
8UStxW4btGLji1LkakpuTx+0+jJIklSp5ITtzKBHMzNH1XvNpOSuAYtb9vGJoeIjPdb0bLXEXJRM
OFweD/JRSoBGjpM9RoeqVefSJMpxb06i1NZndsH7NEoVkOKU8N+qsydTgrytedCWeqLPkZGbRHQ2
9DskHQaXe1Im3m51ebGrJpDdF+XhrclKZJ9dgHQJMmRFgTSiPlH4F0EEEUQQQQQRRBBBVAJiVwa8
lACOF6cgd2EyZr0oHw0WJqPOwz3eFKvTq0lU4DqtxZPV2O+bRJKYZF87SugzeQtODXhSEuamD103
WeXY0aIvefPQwNQZOQr9pUUqU7/FlfzlKcNEpQxDxSlSc32vLWtvmyWfUgAs5TnK7la9U32oy15s
tHmTkhS4eVy6tI0S4d0dBqfc4vDozE6sPyWBbJmc5TUXpXjbFRLcvHgKMTQuFRlxDHlxxuGHKx4m
gggiiCCCCCKIIIIIohIQJ3A5+emg2kQFsi0qw7ovKSK0fWZS4vahpi8a3JMGLciSJEdKq8tqbdP7
VFJC0lec6jmCkEXbYbSUdhqczkUTVZ2Xl8ibPqw3lr5/dHACpUBgZRmynk6DO6tB68jrt7p0Nrfb
5CN9boz06FxeL2mwI5PL4zlDfWZMV/nsF+dj7U4P6bqkEDMuniwZUMlIJ4ZhHoXEL/Rzvv8iiCCC
CCKIIIIIIoggKgGjBE64xiU4IjNUyJusxMCR31mQSJy8rwK19ppJ1f/t8k07PYicKpnX1KQ1DKGp
ps5sjedrH+mxbGrUy6SE2Thg8dQ5PW650YErbC5Xp93tK/T6SLPHTQ5Ynd7O9ARkyFSRchlBSnOT
MN1l43ytUzMxQ04iYddQSojHh3xqOXIlKZBToJiY6PYjgggiiCCCCCKIIIKoBJwlZQCT4nQ0rzdD
jYbgf2YilvDgpbhn3ng0ICWQfUqmq5v63HZlCTrzl5swk4d0q7M1bqMUx9zzSrE+SpeQJytJu9WN
6i1OXCWXILtKRloTpJjN7cNwjw9DGjmy5CZitiwNclDKhxsFVQ72C/+i4C+CCCKIIIIIIogggqgE
fAvAuQlxAjlOKQXOS4uwZrWcbHK4EXlRPgFjxAuSkXcwnWyBlEMzcjH4DLz2+xHzQkYGufBgOBYs
3JMYFvw+ZAwiiCCCCCKIIIIIIojwnYH/L8AA6tPuqSKFBHcAAAAASUVORK5CYII=

------MultipartBoundary--Z8ElWiH573UgV565wS09KPfCpfegkvyASAGqRldE1z----
Content-Type: image/png
Content-Transfer-Encoding: base64
Content-Location: https://zjsys.wsjkw.zj.gov.cn/assets/zjsbywswsyglw/static/images/tips.png

iVBORw0KGgoAAAANSUhEUgAAAGYAAABpCAIAAABH68HgAAAAGXRFWHRTb2Z0d2FyZQBBZG9iZSBJ
bWFnZVJlYWR5ccllPAAAAyFpVFh0WE1MOmNvbS5hZG9iZS54bXAAAAAAADw/eHBhY2tldCBiZWdp
bj0i77u/IiBpZD0iVzVNME1wQ2VoaUh6cmVTek5UY3prYzlkIj8+IDx4OnhtcG1ldGEgeG1sbnM6
eD0iYWRvYmU6bnM6bWV0YS8iIHg6eG1wdGs9IkFkb2JlIFhNUCBDb3JlIDUuNi1jMTQyIDc5LjE2
MDkyNCwgMjAxNy8wNy8xMy0wMTowNjozOSAgICAgICAgIj4gPHJkZjpSREYgeG1sbnM6cmRmPSJo
dHRwOi8vd3d3LnczLm9yZy8xOTk5LzAyLzIyLXJkZi1zeW50YXgtbnMjIj4gPHJkZjpEZXNjcmlw
dGlvbiByZGY6YWJvdXQ9IiIgeG1sbnM6eG1wPSJodHRwOi8vbnMuYWRvYmUuY29tL3hhcC8xLjAv
IiB4bWxuczp4bXBNTT0iaHR0cDovL25zLmFkb2JlLmNvbS94YXAvMS4wL21tLyIgeG1sbnM6c3RS
ZWY9Imh0dHA6Ly9ucy5hZG9iZS5jb20veGFwLzEuMC9zVHlwZS9SZXNvdXJjZVJlZiMiIHhtcDpD
cmVhdG9yVG9vbD0iQWRvYmUgUGhvdG9zaG9wIENDIChXaW5kb3dzKSIgeG1wTU06SW5zdGFuY2VJ
RD0ieG1wLmlpZDpDQUJFNjM1RDQ4MUQxMUVCOTE4NDgwNzM1REFGNUIwMSIgeG1wTU06RG9jdW1l
bnRJRD0ieG1wLmRpZDpDQUJFNjM1RTQ4MUQxMUVCOTE4NDgwNzM1REFGNUIwMSI+IDx4bXBNTTpE
ZXJpdmVkRnJvbSBzdFJlZjppbnN0YW5jZUlEPSJ4bXAuaWlkOkNBQkU2MzVCNDgxRDExRUI5MTg0
ODA3MzVEQUY1QjAxIiBzdFJlZjpkb2N1bWVudElEPSJ4bXAuZGlkOkNBQkU2MzVDNDgxRDExRUI5
MTg0ODA3MzVEQUY1QjAxIi8+IDwvcmRmOkRlc2NyaXB0aW9uPiA8L3JkZjpSREY+IDwveDp4bXBt
ZXRhPiA8P3hwYWNrZXQgZW5kPSJyIj8+EtHEpQAANYpJREFUeNrUfQegJFWV9k2VOr04b5gEM+Qc
JAhKkKQiDBIUVzEhICoKuLi66K8oKuK6hgVXRQXBRYJIRkEyypBxAGHIaSIz82K/DpXuvf85t6q6
q1+YgOD+f9vCo7u66ta5J5/vnKIPPPpNRyhBKSGaEKaZS8xLE5sSTqimWhACb6WJpbVN4RPKKLXg
aPwNczVh8C0lFvwH/EGoRaiLJyOM4lf4UnA2xuEimnAKJ9V4EjxSwzmYghMS/J9WcEWKv8QfwgGa
UE4Ix+PxajQ7TJvFwndwDDPXpSq9FH5EWn+av+FYuI3krkh6p9T8Cl+cSPMDPL82V4cL4JKTD2ly
XaZ1rCmLwiZd+Tf8BdPpRVoXJtKcI7m+uYq5MN4cfKqyZVHimjMm9wb/BgIywrlZEGc0PV2o4e64
gEOUq3EPgMRwKiAZR6ox2qIsUgL2inKgGlKDiBjWpKXZJA/vgNGI4gYyJJnNNGwkrJJrke46w5OY
tcHOEW5u3iZUmD/gcukfZuXmRuHMcDkkl22YQxJimW/hMCY5HoYbwqSigktHhHKGJdZGPN0O2iJZ
clWGizN7TJGeyTZQ2d5HXTMMZe7avLUhd/IhzY4DjsUPzTbobE8ZSQ9r/YHXonjTyF4kXQyV6eYo
swr4CnYs2RphuFEnDBRnS8puoXV1OK3KTtj6MNsmIAduH2wUMHtyJkpBIKyETTRsv2E/jiIYjqnd
RcjhaGaBRCSrlumJNFWt0yd7i6dK2BUYFM6OwoWfJ6vRbVqbGzKkJTTlXk4zsTASZwinUFiMYGrS
kuDYfEWT+4Q1oh7gKiGxMGRA4jPDAEaS8EV5ugFmIbp1DxlZaPZXsqb0MC1zNAZ6wbmkMjdIUTBl
QnQWpzuFy6UhvAUea17Z9VSLTMmfFG9bM51sULIwVGZKmxtCDkw4BD5lOWWizYE8paLCczHOM0WZ
nDgRJaWTXUH5TlSATnnEbBtD4WrrI6PEGE9VRcqzus1UKW2TP9Mdo7olFjpdPqxctbgxuSRFbZCT
MPPSOhE9JpliSlLVJcxHVKcn151imf+X+XnypzYXQP4y9E7UXapWJ5xEd56q8/y5L1IO6PgkU8lk
8ktP9eEUh23g57Tjom165Y9nRslqpUSqvAmd/gJtjZA7RDPGdMoOlGzM6439aqOuMOkPugHHtyhA
W6/WatNPjfYRYEpoqq7NEZlWZMisunVjRhMaKcl4OdVldKpNy37Vtvep8TbylZCM0InslPthcgzL
Fp3dgM5/O+Fa6yAZTVWKzm9b7lrSKLQWB5A8sdrUA0WkLUM2yt7C/X5TeUdvoDi+hS+a2ZT/P0jW
se3/W0tAwYR1KNXWf0xPIV/ZH5rQVN9PpcZbB+Wu0JLLtiFu2XuVv3MjDm2tTtMrqLzsM2ORc3Ka
+FB6krZSmbHL36rsNDJkAs+CTadtPdCptkGfgEvKlWZNHaHXSKbUR+tjz3+Iuf8fY2u6QfyV7j8T
HXr1n/FSWfSX+bb4yYaRUec8+sTAUf2G6c9aUUK6gClYr/Nlgi0NJNOG0bJFT7BZma003ialrNPu
5j0a2rFl2YctQWOZ1GoHPpU0huBNoPMYSukocFlT7d7hFujU1830F0XxYUJhpkBJjNog6mNET+OC
5e8lJ8jr8tpyskknWWSJW5QmDCaYJa07rTjeMMZgdEMFjU7DNnAKDKYk9zTv6yeFHjped0OIFHne
LdA5R4nkvCLw1kGRsNh3vAItz9QC/kNxTab47YbZh/y11ie6WUKEmMSOnmyVJuj+N8lAAa9Si9Gu
gZBY/J479F8eFAe+g+66WyjD9eoGsFGwabZji+qguOYPfu8WzrELKeFhY42OJMk7SonEpbHOW/Bi
muh1q0Cde+X4PLVxNL9pNH2bkE3r9jZi6Bpr3lNkXXPk00+7Rx9bOP2LZP4Ca5ddJQ+oVlNseEKE
1vZifovJSNYHZkdbb8ev/x959AfI3ffqwjzR1cPRHdWJfqEbGkzlbmcycaciN80iJzpRKSavXNRA
p5T5Cf5Ri4hpXJh7KyI5cwbmUZ9E3/i6veP++pkX1MW/K3z84z6Lm1GokyRJ4na3r9o6YSoRCk8U
iyBuHvDu+MKL6YItGu97n33ix52xerGywC6CupSCgKajJO+LrNuP6xSmyTfVoaKp8bHYW2GxW9fG
VAehxQLrnkce+Wt40EL72z/2Fr6n8PgDdPfd/cHljSAm0tLt3NUG6BSp2PBqq6DFj37mXnaxuvhy
vc2e8W3XdLFNebms4phh2spEd5NNZM5KvoFXhJkVbbIdb3oAkPEJixXv7SKFAXHp+eSAI2c89Hj5
4x8IbrwqdHk4/BqjmLZmVEit1FRCMbUuZ4QL4TebfviqOPYE8tCf5OrV9D3HqfO+ZZGK7u4TyGuY
4Q6TjM40yYk3cFeJY8YxFsVMHubf9TRvTBmzzGhi1i1hnuTdPqyDs5nR2H3dFvPo2V9Sn/wKbUbk
PQeqi34Wk6A+OhJR6idpVSqntOhJ2lyby6WKIlUZWJBgMWUh8ZuvxnsdRu+8FigenvXt6OSTPBkX
SpsE8LUgrknj6hZ/JTqrLQGZE9DivpbKzn+b87QYV1xpwshb85KK9nYTVvRPO4Of8zOHkNLms/lv
f9oUTjA0jPwHd84YnaxEcrczDVNkWhsJByZzGTno6Nr536oT0v3ry93jThiVoecNcEyAJrWdzpOs
Q7utV/GRnBf+5uoyTHgWijGriK9/zb3gUo+wkkXIf3yvNrCNHl/FYbMwN0k61HN+rQlLrf8GKOgV
4atAr7W+cAY77KBx+Ozam7o+cYKntHBmhOh7pgy0Lh2/sVQzaTE0RnpKWztBr5sSmDEZmGLGd6Jv
aMYViYVzqOXNZD//Sfidn1LhFMDBOOoIfuwH43BFFHPMyEGMqzXrjKLwzZipleSiYiyOaCwO8k5L
lTAj0ZJpqz5Oieec/aVmya4T2vO768Mv/ptPXNt1SUxjkHyuU5k2qe2keKLaxMvuytQQNb5RWRHW
ujS+GZa9MHudWZCWfd8Y/T7F8SAIiunipvrR29QZ33QJWDYeu1Z0+skjJJKNJlxatsqLb9gQZ2GN
SYkSrILKteHbD9ILDwGLNuoVy+dfKC77OaczhU1JqBzJI/rmGbg0k4F1vI0xKNORDO6iUmRDg/7n
zrLCqKvSrWWDLTzEe+d+TX9YESaYYllk/gYNce7SSekDFV8ENLHsj33E52BVBGxM7xe+Fj31QMGZ
wywVmDzQm0UylA6GbJq9JrumnfnmzFJOjhBM0s0WsdWj//s/3UeecnuLTAVolRceGpGi3cR6W0j0
hDNOZCWeY8JE0lOh7fCQW0GsKYkBRTgnVeedb6dbbUvq482u3sboePnL34hIQ7klSbIKGqOpoLHU
lZ8mxqST4+QktlBK2izP5dPF51N55J3ODhxmgYYQpRl6yaPyZ78ugf2STrNR57M2Cfbeu07qkhGZ
+CasU7V3eNudYVgaemTIgnxBOtWpNC2yEhLroF6Z5+6xmyQqAm/AK/Bb7rCv+p1H+mxLCUQxmJtm
mWWZNnkwIZhpMRfsCkIkbJYQqxUnbbTFTV6CM0VK4CpZDpjI1XWruwyMIZUkO29DtlhAdb3lVrEJ
Xk/b4TJOh+7cNmM7U+PSvijqEUQvtJwRcIv9kBFHv30nAd/HkjheRIj4ya+ceIjysmyxhP7HkoMs
rV2zKXI+HSnL6fiXZuytEbxg99jPPiyuvoEyEE/e4MB4hGw2W7KiDuJ2TNS6UP6fuTq7yZK1aIR6
Fn0wnXycFqjBhsRGWLUxdGDgBMoc0VvNiy0KlgbLtF5JPviI/YebCOmiRoeaEn12N3TSm5jSs56O
9ZQyFXbGMkSEzpWkJmqb6ZJfWYFbYS6CK9KtbvqjPzRISwURp8l2PjADFHMoqSLrKa9mvkZndJ5W
6qjJZGQSabJ90oApSOKTULQsMfy4r0eVPczjA01LFtyaf/kfHNBowvG1kug8ZERhbflO35TkUwuT
bI5JZSvGWQqLmCSYG5Myx1vyiqq2wr/mDjiDx7kkCeKISMdL6oK8IzvSDttZPjXA2i4s/sky2Aki
CjjPwjYMmlhq45NfGI/JOFWFCrFduKytlS1VaDv6nnsqSx7hFEIRoRErpP9BR73tT9Ipk0R0XSlN
1RZXzexesvix4sNP9DA3MNuf/DqKZUCyZN9kbz+XL0qdw1aW0OAZFG1F5hj86NS1bZe1zcc0KwLE
HKNdHinEDwn4oOhZ4/X6n+9wiFUSjK8TdbCe1G0rxGdJ5KrlJF2WuL8JWK4Vm2bCq/EHsoUE4RyW
yO97GKIIVXTtBG9iJEiNVQWmyzBIVxP9qsxpyIX9RrHSpqax+aRFRzTvikQKg3jV1rwUxDMiDGik
kR5MBqGKJMdiAkvCQTAC7J5HLTIeUxvUomQ8MTQs5z6gFdfmRhOPP+82S6KTt6KpfyQ6yxkb7lQy
QtqayLI0qbHFT2FGwSJuAh9K6hjLXmek6Qpei7WVqyrRLONKU+SPSYpwrkCUiC0MK8UG+ER1xOOY
RFFW1WnbBpavPCE+0orqNdoc5ww9HsUSX4rSx5fIZS9Z87aPiQ8LcwzUMldMoTkXh042kbRdzjQv
kS6dtoBFeqMc8YTvHIeMrI1feq0LQZrgDzODmEONJl58pemPSLci/FrCoZZC8FzEECkIRwRCCKek
ScVgxmqyMaRrY1YUx1EcWLZdqfByd2TNsCwwibHWYyoM7EQwgGWMhTO4KTCQygHruWZVVI9YwdOt
irDrkOWr3edeG5+3s5Xgu6ZKNGW+2CQFNbHkRhEOyU0mTk0oyrVYqH3qtikjWQEtc0cdunKNXrna
J7QiWWhSaiSGiNkTr7zkPvXy8B7vdGg9NmYHEXxM2YrGlivdviLs+fCL/oPXy8cfZ8++wF9dqkbr
qtm0wUmwPFny6NwButXW4Y472O94m7fV7qHTp0idqjGmlKWpTFeN8TLshH7uJbwRC4N/S2OKSViu
bo7Gry01IE7wpzPEl5pIMVPOpJO4Jst3GtvIdMzEm5GDBWaiawblaJ1gbTJdBsi+57l+daSw6MHi
Hoc0eeKtqxBuhxeYPRN4Sv/1RnnN9frPi8QLL5eB40y8ZDEb1omYTqUDLdVjzxTIvei09HerA/Zk
xx0VH7mw4M5TrKrkuICw33iHligGpK7uewSBsgloErQNJlBR56jlK80HLNbKSmgyuZam11kcSO0Q
o28CyZLofqRq+UHBdbHeqFPlitULUEm332mf/pnAcYkfEh45zkBAusT9N9kXXBDceLtoIJl4seIS
bnM0Bj7VXNBI6wjvnYNKi8BjiHVx0I+vub12ze2FXc+nn/989cRPOXwOI2vQJ0QRLzsv36ceeIxn
mHKUCqniZEuHhlyi4VKa6jQvMJlkUwL9ct+iBhQY5yRIUz0JXdNRbWtnspLkcuY6oVFjqLpVo47Y
ZkwXI1jdKHgF+2/Znrrr4eDhh23W7fGYOJuiy3bOF/gBR5Irby9K1+3pEd1dgtOqpUPGE//bB4uZ
4NS19Ki0wXDZotlfCHt63GJZPP4cOekLlaPey5b9PSIDFkMGBvrSm24hw2N2scCN+McGnmNTBGjT
cd+g6Firbgt3IZM3OsZoEgmdMhOZmXVkA1AE8YZXmNZvUZMgpoVATXwZWXRFs8kuvZoTx3d6ybNP
q4VHirN/WpJ2qbtXeIXY3F5EVAFYKapF1VEyNlYaGi0MV+lQVQ9V5ThoSI3BsDTtALbFevu402Xd
8NfK/u8SN/2Ba0+QshevrF36e06ozTPUUJbiRTKF0lRPUtdsQgJCsgRhrDbE9NF2tfyNA0IMKqZU
4ehDSs5T/L02IootFJZT/O3V4WdPdHbcT172y/jmv3S7XaJoNVXsoKLhUajE+DisZFwIa5tt4rmz
o65KAby4xng4OBi8+qoA3gEd55bANUXlLSPh8UZplnh1VenoD0ZPP1DbZm/roh/xxS96pW4QvbiN
MM6cUAuTaMmGThH7dWJR11O3FyhaOvPMEoD1RJSHzkl6Z0EbuAjUL2elguwtW7ABYMWEEQCzCGWk
OPaKcXXY/vZ3gqv+FH7+rK57FseLHq6XewvK1pHPqlU4Xu2xe3z4YcGBewdbb8Fn9EJIOIZnDymQ
8tllzQceadx+Z+mOu8nQWqtQZJWCjCK3NoZ8dPop4dZ7db/+wvC3f1Qk3PNEXUlXJdhtA5xOkoBd
JRv1XRxoUoDAkxmsf+o/MqFUAj2BLZbGBHUAP1vlGeMtAvExDY9fAD+r1HugHaid6e1IrGXRJvZc
Jxpu/va3YNM94YEDaRP0sZRpsID4OQYNXq7o39/Wdci5Iyd/vXnD1fqgQ/mTz/sEOzjqe7+DfPmU
8H1HRE6vCQBrIVCKRCbbCAI3g+25Gd1zf3Ha6cHie/X5v6ldeoXTqBfBe4C7+9dToh/+Am57/HMn
sRXDbqmvDk4vuBdGb6FaSPB1QJP775Ejr6ieBZSPQAjHJI0YycdnScdFotr41JyYKjXByAa7sEmF
K4mutUnH9Awwe0Z8++/8Aw9wLrq23FXmtlCxjpWWpA0F00w7HngfrjrtHPeuK92+Tekt1zb32JXN
31T+9Dz1wJ/9oz+uHE7DpTpYIcMaDQMSBCoI4whkt+7HrxO9gpHRaLeD+W8uU/fdSPbZK1bS/8zJ
tR/+AuhOv3ZS/bq/lMpdmOWk1FZGpealpFJ2/7bEOvR96o4bLdKjeB+QB7w21Ym6n5ivmSZPoenz
j+/QI57W1ErqOknvDU1wTRNCJGa6fzSabUvo4mxr6BV51tnWr34PIYhT6QJagmOF7iVF5LLpqiFp
l4xCT5CODLHuYvSnK+r7LNR6kA2OxDM2t0g1BjKh2TXegmljyQB3xi4rrA1rEzgKSxRIf72xUj+x
ROxzCBxknXva2Ncu6OalQsWrc1lUaDoNfI6kIsnQgvtgq8eG4N7qXzpZfOcHgd1F9RpqWlSMvqWJ
WJkQLQWQTQSxw71wHqysnk6fWbxjn/0UZSLRYqxtaHUOgd5uhlARaBPlzlX3XS9P/mLh2WUFxyMF
hyUJrGS5NNW+Kus/gt9h4A4LHB6SvV79Fz8mHzwlwLztChsJQpJAJomBJriXBrGhEzyPxGKSjOxS
iZQVCcLTPkYvuLrbKpMuG27NybXitB0mrJMbaw66pzrOoqB20K7WhReFW77NJsOBjJtUu4TmGS39
XXbvGaOpmFnByrEzNgJAolSoIl7q0+4cfcl/8YM+APTyunpY0QExUboDlTkhd5L9pdSMXj3crBz3
GXXWKc7YMvBFtd2LmbBUh2raGfTpLG6mJrCzOI/tWR4ph4vvlIfuxS+4uuhUrLIXYZ5hPYUrLEhX
SqS7t3jX4/TA/cWdN0ekVzFR1FTnKgs6B0eWUxbDNohkJtGiqET+svviC75bOeFMJ6KVnl4qwOPR
UwLqdFaNZ/lPYsJ7e4nn9J73S2efd/Hf/YQG1ZjN1mKOEoWYU+AF0NncJHawnGNqvprbTdEtrVmc
9FlLH/W+crJ8x3vZHU9WurpYQdRJ6KppAL/5WhCiKSBcU07PgL28br1nIbvm4iLtpdyBK1FseaS5
9iFqRIROQTL6wuKdeuy/A7XJNIKZ1CzgPzybFObwX/xQf/arYLDc7q4AmI7wNsY3awnhmHcx+AFu
+ryUyZrnWk7QgATMHx+EcC/affuR4xY6hx5Kdt4x4jNs3ETY3SEZ+dzqkqTLEF2x5vL6g4+wm250
rr0xfm3UY67oroALLLTRkli319Ma9wQMYPI1wqRsFGdi7VrJydg1v6Xv/xhXgz5sPFMORXU8gYtE
pvZhR/1V1TPXT7JUnsE+bqluvqxw7Cd1SO2+XkvFWP8kOZuS+GKMWVoljgvJSCY7AbuJnIDNCn0Z
NUbBTY26CvJtO4Z77WZtt0Xw9j3I1jvDxtthjTx4v3rmJfHEU9YTT5Inl4Q+RD+u21WOLAToYd4P
bilZQuYetS8kJbr1sAbEgCiVwSKRdNykzNYMWgV77O6byV6HRnI1drpSGr4JJMO1ado/Sz3/rNj3
cHvtsNfXDWtgNO3JM3qAaXCI/CaL4Ypp022UOTgYxBZc6tjYZorKHGuvpkUQNRiEkyKC5fjab2jz
21E47sZL+cKPh8cdTK6+q2A+BDPtFgvUcmuc2jptk6UGLG6qAiDPoGsj6fs8ljRrXsarC1s7jrKt
rCPKVHDRG1ER3PTaQT5vVnD/3WzuNpFeU9dZx/C0JBs/UyAsgxGq6DSxJBBMdLk6DsUXzyJrh0Wl
R8TSOAIaPH8MkZrVglJAoLi7i8zaurnpnKivT3kYSouqT1aulq++LJYvp/U6KAur3K8EEA793Bhx
bdrmGnw2qbxGqWDXg6g5Xt5yfrzttrDnzW3fxsldyIMDfWBiIkojCuGKJJK12mtB1II49kZH0/6B
/hn+rD5RqXDhBVFERkfV6ChfvYbVxxmmlSzaVcKeZwRyCBuo1tPjLFsVn/b56NpbFC26ehziqjhL
CE6AFWDlEfharCeypOCBUmcW/fl/kz/d45aLFkcANASS2pe0MQL3E8ya2dhv32D/d0Z77uIumMe6
emo27CmctdwwW2RVl4d/fbR5wy3suj+VBpeD/uI9M2KujCvJQmky2JSU6lXeDKPPfbZ+7v/hXf1N
NajP+Z69/0HDp5/mLXnR7e3VaVaBybTsxIgfkFoVQoh4ix38ww8lh+5Hd92WzJ0XknJMQFlWYwjp
q6P8taXqyaf4ww83/3KftWINNpD3djHkSy0EUeWifd0d8SU/8T75pYA2kUdULmycQjc+/8QuvfYT
JvE2AW6bCCbt6o5WrxWHHuUseanU1y2BHaWW1VFMSu2xg3/8B8R731/ddmtwZgUJJGlaMkKBDOPm
dbe41UGy/bZyx+1I13YV4JqVzzavvIL/5KLyshVuyVNuKZYS4fsypmEoaw3yja+ob50XgkwHww2m
PMtlpMcfXK4PfK/31DNufw9LCzToaeqhtaiV3rGXOuUz48cdw9yu5BZo9cXgkcfpDluzTXbA3Dex
NY5KAEFWetlz9MbbyCX/wx99DNZY6O8D3xk+l6tH+OZz2YN3js3YgsBWJcWB7GWlIQwNOG+sHP13
+tzit/U6fyN6IsnShhNFeuaT733P+up3PLciSlasAme4FvbN1F89NT7xY7Wu+WDdeDTGJOKuwRSB
atGFolyx1N31AGtwlDhE9VbYgfvQH36fb7ILKKBo+Qv67HO9iy+B09sDPTKyLNju6qB/8P72HX8O
iWpG1TRbziB6jhmZpW+9Ij7i+AGnrFwBLK5iaVeH6awZwbe+GZ38adAcMYmcWy8Lrr1FvLRMvPJy
9Moa8eNznTPOapDBxFOmiBMFtiw7hDflqHXRxeI//1O/sKqv3BW4Npj+8tBo8+tfDs/5viZrQon8
nDbbp13vWHcOqWiuHPl3TDFOibsw8yhosUxGXlVXXIudrhCBj/vWcC064j3ywdv4v34NzVz1JTY+
ppo0DhlsKEQ1mB0nwh4aDiOqmFWyypVV9fLlf7Z+8bsQdlQut+Zu2rjoN+Hll/l9PbU1IxBfORS0
DikeeShogaqqgirRSHwMq41NCvheb3MXLPAb9YBbUdzsrg6zA/eLFv1Vnfw5hSMrtP7bouj9n7J+
dXXxrgfFsqEiIV1jdROuMZZiP8HFj7gcjNUg41706X/l9z0oP3TUqvExXav2W06d0OjyK9yR1yQp
c0MTZswXz2F30n+z6XwZBNkrZffrW+9hf19iVSqiXguCevi5E+VNV8ktF9RqL/tjVTtrWs+QNNhF
iIIA5k8G1BbEFmFPGYuJTy2xSb3JHT9aUyGrwg8fz+66K9p6Czk8VEv2sek30PRmel2nXV0c5NR1
a90VoHchrJWrteCED0V33iMXgI1brVQ1ItResSyMCCtXWG+fgH8CL4+NSyNTOl/2AK0JnpGs23qw
ObCpd+V11le+MNwMRsbGWV936aVl5LrrBfEgeLSMBpgaisLYNH0rikYWKMdxftPttml5inxfnPZp
/d/n10hQH3kdvALLaHCpk2CJpMVc7EdCXJziluETDLRhu+Ta1Swcc4lQkgdNSeIVcudd1V23ju+0
PSzZwjrTuG2mlmD5UWLWSMBbsQBxStSSDbQkY/X6pz8RXnxlSHUgV0OsngAxeaOB8G4sIsHBAglt
cWGSAub2Wq3Z1ERHwP/aiVcFxLfOO9/+6heHmw0WGZ/h+lsKBNweK5eHyTpldNaax/LTNnKeBbru
le742afjuxcB03j1KvnwUfK/ftiUY/HgiKBMWmjraWJfUiStSYVg9i5WXSWnUGCxxFEQpvRtrxxi
a8YCoANihIAEVMZL+Zwt6W030C0387faNDrzTGxxp5atI1AXkdSxkTpBiqGzqfuZL8D9j3z4OO/C
CyMiGwp8d469fohmJcGKtbEkIU5wIVghgbXM6DFlEZObxpSGTqd5GMKByg8RnjEWkyb77o/sj//L
UHWs6VjWokfD554okK6olZDXk6B7bGqoBhoNzgrykSet19cSHTV23oqe/4OYhEF1SAgWJpQyS8lc
Rm3iIpyeISGO6e8mfd2xDJmZ/cJBDy5dHr7yikMKrXypxOEur5Q2mR/c82d91x/DxX8d//V54Nxr
ew63LUfYgShpNuC9+Ki8+D/GD9or/Nv9waUX1ghpyNU8G2khhIB7C55/FvUO2F7Y6QjTGc1NZjZz
6ewUpjkBQYGpH3Toop/9hO+wZRxEo8NDYtH9cCZFp040khYKYGIUDuKBGLvAeexpYSry8TfPUv3z
/bVrYWdxxkarKt85E8OQWmvZFD0DbP5mEK9F2oBjbScOI+exxyzCbXOBmEsX9F5gh9EqPmeb4LUX
a+/9qHfyWe6/fJg8v5iTbkF7wcO1b7pk7N1HOid+pfLZ09lu+1Cr5MeDHOezmNozVuZdqlc7i5+w
MccLUb0G1tbCEVstsEhnLmiaTL6Sy0vFmez7364b3ef+7akoCZSnw/SCpyPySf0EHqIQF6Gb9WDJ
y/C5OPy97tHva9SWKuM1w1bypBfUZGgN2lYZxCrD7CLQSMYIadx5BzhMSCUkjSTut3XrvRGpRsKL
kUkxgcUE3mRM6tHczcTm8wRh7lU3dx3yruhTx7AzTxTvO0z+ywnlV9aUCalsu1sZbfEYhwCIJWZG
SkTYOfHDD6snnyNOwQzrIYHftDfbgmy3JchEB+Ioj9NJ0ssJrgIWCKs6/Fh+xGGY7Xl2KSXDoEUD
kua1N6hVAnGUlhOtHGSvvQS7J084LiCloBmaErhuDbmh07VK+KBOVP2QfcGN4n4E8sBR33r0L/fT
R+92WQ/4WwyzrKicBbCMGmOb7caPPw6cMr/c5y/3K7+5wfnRxYVbHuiC2MdxVX9v/YyTG1TEGh3S
3OwNB4tJl/1B+ZHjFRCbIynsB9t3z2ZlQQD0xXh8mhRHCh6C761I1TxiydM/4UOE+/JSMTrsEEdv
ZHeJ1pbjDY44ry2jm81nh+4d+astg5Uy6kCvs9pJdQQqf4zuu1ew2+5jQcPUsbT2Co1m6P34VxBm
l0QJbk0YKZbonpumh/e/r+EVa1GdVcpxVw+p9LGeflIQUdCMDjxYb7GbxM1PcVpJZgv8bHvZouiK
a8q2UzA9SuAHozU44kCTkpSxqSRPCWhNCQYUsEKNYjhWOuSQYOetwldeKqweZMRS05NMW5R1sAzF
hIOAfzbGZSDjI/a3KnNZ0ADZavVL68nYWqP+VbIKSyuw+tZM68gjgQua4OQiRE4Rz6OX/1HfdFVM
+tADSXBieEpYxrC1+27WnrsR3yeY2wbFAFpPK2RYQg87GINqsKRmu0BarBj0TheCJL/xHTpUhzgR
LBKImtWoWttvT454NycNzHxxg3A0ONc4yXdObgQ3LmtEmrAq5+jD4ZzBcBViDJqwYAcs1Rg8NpnR
EJljcGmjo3BVvf/e4IOPxzw2Cfp19AR3sC765KPWR46J528Wj40nM954oYDrPvNMtfrvnM1jqIwo
5vLxfiA87/EO2RdCV4hUwbmKMTkDF66L/pnigLdDLNhMPSMEOoDPGBHH/c33xy+51XO7CjFmUJsY
shHn08cH7qymrqXdVLku/ykxvzjLC+NF4zbvty+sc3xkhE8YeJND/0/9hVGuVDUiNm92tNP2Vb/G
fd2KO9fRHkDyhffGmNx0S+uMU4DvIIizUQMq0t0XvPB68dhPiPFl1N4MvAxu6kChGRzW2Hv3Bngk
QWxlHU5URnqnHdXmW1XJuJkFByIppfAo6WU3Xiw//zXwRayCjdgLYRWHRthO2w2fcpIgtTiOLSy0
6hYAXK8b3InLq9s77aC2mh+MV9U6IBUmJ6AniTiGFVowZ7tt9IyZKmhwC4cJqlxzmEGyKtJqYExQ
3i0PSCHOVZLB8DMnhbvvHY/Vkpl3ELb3VPrZosX8sMP460u4mBc6HtfakbDPkdh2Mz6r32oEWPrL
blPuvA0EoEqHApHpXPIBm5TtK37W/OCJVoMWerrBKcbkfxWcBBKe+zXqDoSqiglxZYZUGGMpwJ6Z
NhW0YNlbmRFvbVwvaaqBfr7NFrQRI6Nj+IGZSDOcTqlkjBtJ0ahTsVkUqJInt96CWeDmy5hTulGw
FsO9ul5FvfyLc0PHbQ6DGaIuYeM28hpf9HRxn/3otRdJMoNac7RlNUiN9ffHMzep6Sit4pgtoPNn
Y6gEwmsVqei3gjX+v5/U+Oip/VLQ/j6lcGk0JH5QYyd+Uh5xfESGI4UhCDGBgU4HqRgsbdbYT1N3
3ozBTLkAiRgSm8ydxUQ6S7JTkNMYZ3rkTxTSgQGy604WuIayYxTQ1B2lk/+GFQeMRWvCPQ5s/vQ8
8A+rY7XIDOiLOeE9/erVYfrBk/o+cYx+8HZNyiXiBl5R9/TKZFlYF0Oa8b5eH9lzAMPZ3/+yefB+
zvcv6mFl3dXHkU3MZYdH2J67+xd8jxE/koFO+6BMyt8I/jRTGmjeFZVxjFj7LbeOensiIicH5alu
Yp0DSlpDGnQQi01m8D13jmIDSCapMLaC1FZPMXqzWUNI+kfijIBy4DxuahKtdE46TZ/9pTAOyViD
Icgu5rATff0Fu0J/e13XIe/uPu1EVht1wP3wbPQnY1MIMWdTlQqmLJ98KDr8PcGHTikuerGnu1eX
HRYHoLNjQeXgMJs7j115hfQ2GVRruYHqSpxpms5l0wncTJuGlAmF4ZzZQsQLeL9v38vecj4ndbwN
Mz/RSLMZZGmAVZ1clrEeFuWDWDki3HR2GLUStG2uphO0YbvFNQcFxOMMkMZvgFILvnledNrn63HD
XVMVxPa1afZ2hZwxgzW5uOBy9vgDFikAS5ukjRm4adBIEkwHIYVfX2j/6UGnVCr196NdpDEoJ4gm
3dVD1iYz41uulZtvRfUajlMaFctqtzrXthKTFKsxnbCg4Yzq0a47OAvmMt0wgPZ2TI6zTWAtUtKk
JSHV2SRrLjTuEnpHAbgWal2Rmpr0ao+FTD10TQUZH7bJCPuvH/vfPft1UPNDa4WB6xouAh4W4Yxe
d/MFLgnJ6JiHHklS7jKN/aNjqNjnzAUi2rZlRQj91xCO+wEbHea77GTddXuw4x51tWpESZMLYhNn
OiYGLTFe02thjUkfSj0rEKyZVOrz3ZZJN0DSGdzRLpJj2gR5rUgOp7DuinoeiZYlqRJuI8qh46Og
cqyvnm3fcOXg5nPkyGBzqOZgpKd9FYhddopn7zI+/KK98nUXk84GyMnMsl9Z6cApd91hjHMVyNCC
ADZmawajeoOdfIJedOfIdjvRaGWokzx6ArSZyE3tDpapnPD0A5Q9jHoZgsknFplMBctoJpaSh9O8
fWhXtmlSi6Yb0ImbpHTolA2gTIEV1OPj2l8ZH/mh8IG/NL9wqirS2vCgs3aoBCKz4w6ggqJnng+X
r9aO62VTWFBzP4UdGNEeO9gz55B6VQ+OiOExsevuznVXB7+8eKzYJfUKjZhinjSZSoY3rVg2w9a8
4TsLR1JP44dm6FnE4GBnOU1m6rS7202HEELXdDJYOuGIt3hgnxE0rqNINV91BmbK838aLbq9+plP
j82ci6jHHbeESMO9e5EFuszzkv5U42pb9KHFqvGS07ejs8nACNBu/4PIz39RW3zH0FEfCPSw0mu5
wVhneWf6xifKTcGAJpeV9v4Q3VkKzmZuvNUjIhFFTpW/llmjZOe92M/3Cb/xTPPO+51D9xOkGv0R
k+YOCJjM8NGlIl25yr7+Vv6RU2vnfsWLxfjhB4MrS8mYClZywUQ2qPPNWfb0yPZ2tCmSwQ8ydSD0
ZAy8zkBLNBcwadVCkCawNzbFFNYMjQOMg1A7xpKWRuB8xeIQHOtVzBFq1qbio9vCQuJbLw4ffcJ2
ywwMQiZTRCDCPrrkKvqRE+h7PgARaJOMNOKVFnAslhF1kJsjyROgzuRdz9IvesK4i0mdOVPQjqdj
d83gBaUkZW/VNJYstTLldzihjxr8T6yYX6OYdRiNfvxrG/R20ZmAYGZOid711+i2m8G1qKoVhcgv
EhYa6sf6nzjVsUX2t5Bk08PodX4KjQWeRcX53UXWbQ/YhW6HdIxMwkneRZdJUjznXEqGKZvpm0CP
TwNHfytJZqyR1gmAh3bkcHL+AZngNEzXgp54dQZznAp43muj+dZrrbNAVxJpQYzCZ/OlD9n/9r0Q
C1mcmfAhN00ZaR9XeuJFT7jnfLMMkbLlNEhsUbALOOGVaK30hJdiyTuNQ5RK1q6Mb5ZdXa/71dFR
rgx8SQtQQJq2x+W/BTaSTuS6jooUAtybhU24/zr92KnVVUO9vd3cdDl04BGN/BKLS+FZZ19Arv2V
In3gxkoDYaNET7Z3ZJKLkzpdb5Ap28FMOruH6Y0fjZJgtnXqyOiNskQtwQQXvjAbM8/Hf5T85bHe
Yo+LoSGV03WvVErghbCPnVJ66GZKZgqIXnOuE82S7DLz7ycmITKoOZvUz7XBYOEkXAXlqnRnPSEv
gRMaE7PvYhpHElxxEeGqBc3SKe325bTJnrUk2jxyALF9ChxjZcGVi/NoMMo//P7CtXeWSxVqsVFM
0eHjUZiRnpZ0wJkR3Uml1dNrNTR5/4et+25SZKYUFizASJ8KqGQJMMtYwjh9pynZNgnhbhlmPyS2
kZhHWDAaJnZKkY77nThZBWXCDHKSFltX+/kkA5wGqBAUEuZ5OCUKwhQ9xV5NGkJhJj6jVx1brqW9
+XzVc9HCheKqOwrlkmMjvoCbUyejnXj69IMUNYJlXcy5a9rfT1fX6GHHuFf/UpCZodcPHozG+MbU
1c07e+QHkW2PJ5mJhdhFjEKoEm6RWAVw5KNEp6v1Dxw1OWVYmeJvxGI6wmqG0YtLeV+3NTAQMkEz
R05nWZRW/Ua3RQQYUujybMlmRTdfGh1wcOn2R91Sr7KdfELGGJHMWrSG2ehspquK2UCPW4vd405x
zj61ENeEM09ZJQ8nyKXPNiG5ETj57LtZiUW8GZEzkz/zlLd0Kbc8FkvXDP5eXxeglBknaEZa2Pr2
JJJ1xxyYoXaK+sWXxbd/IO69V/R26f45uquPuQhI1ViupggoxlGFDAtJ8P9ySXdvqgv97PmH2Kkf
dRZ+svjC66WePnBuLUV8rSOts4fFoOPDdCRkjLNCQAloHXOVTC7GSQVSsYEZMS+55/zMOuhd9KZL
ILpk3hxi9UruNCXwMTX5PY0oGBQlTcDrtcvcmiWcPv78A/ycr6hLrmRwHD6ih9E0n6anVWzKNK8a
JICxIs8+tk+P84CW1sR2fjqdnwg8ZBUEFba+8jZx6SVBIWbHHMMOOdCaNze2yqb6pk1nS4LNgotE
qv46e+Bxdd0fi9fdqFbVuOMVC46fJO1M6w5i/E35WuAEsrHYJFUcQsJCWbhOJJQKiKNVmMzWYxAn
UR0qUh0GMakv3M//8LHOu/ajM7eKSAHracAV6QgQiAdAzYW0voLfc6f+9e/p8hFx1NHBZz9Fe4uk
WTNyn4Uy+ZBxYkiANyIt3nxx9DvTkqzV3DJFuA53GBOX6J451ovL1Fk/8P5wOdxueMCefM891GYz
g5k9zCliZa5RVctWiBdfcx5d4j/1jOtrl9iqXADTIREOlHaDmgQCY6CPR0bxVws2l6d+1p47t3r1
TfSay7vhGAgAvELIJJWIK9bZlAvc1Di0qtUI/t5yTrTXjmSX7fWmc2V3N7WtyPflSFUsXe4+8Xfy
53uCUSkPP6r83bPYLrtVyYgar5smzY7oT5PcQMgpSfbSGyNZMqgIoX7K6u9mol/ed59z3s/DP95Q
hDiakHFCPBc1ZjNKU5sIrHUK1HaATDGERZLg/GahhcQ5sRJuu4ETLNSMTfQnj4/P+LScvbWxsT67
+U/k/Av57bcVTZ95WClrm1syLYFQo5Zx1ioowNoYk0lLIfFdiuM5G7FBv5vkzwEH669/OTr40JBU
4+aYgGtixquTZC0EB5ueZMhlzzyyd7f7oFZi2jb0fPTS0qrYaw1kUwjeoKRnICZ24dHF6rIb6G13
e88s4aZFDiuJtgfOgAGEsiaoF6YtJm0VxuD7NwPXmKHYKZLdd/SPOJx+5Bhvsx3GyLgfDDmKcg8U
3SxG/Pi2O53/ubJw+71y9fIEw8Rsl4OPgaUgaprxFDcAGhVK7TctdFfwsHiLbfV7D24e/QF68DsE
0ePgNkcIxBGmUCuzpwtNGtuTG8iS88qAZP4Lw+e8IZLlnOLUfICm5XHvQBH0z4pl/kNP8Hsf9v72
d/eVl6O1r8dho5jhlnhWLogLFTJrtt5hm+aeu7B996Tv3Cu0ZkSkSqNRV0eBtsEb4Ki5pCgUNIEt
ia2Xl8T3PijuWuQufpouXxaPDTrJY9jMCZNZerHt2t19evP5Y7vvIg7ch73rnWHfXNiXUK+xGz6R
jhQJgt+U0qfLd73lJEv+UxKLYRimip5wyhERVn2cLF8jV6wgK9cUR8b8wJcyEpTyYpn0D4RzZtL5
s/nc2SFxOYk4qWs/iEFFci7MJFFpZiQR87Q3TlTkCM1LglQi4jsjq9XSlfGyFYWVa/XYqI3lGB52
dzl9lebMfj17Lttsji70IS+SakPVaAAEx5pAhKPyaAagfaMkE8ifuVSSplPHOoy2n+E1VZyBj7Iz
9SQ1XpPVJqiXwLPYNjPlNvNtwppEROlQNeqbBLWFI2yakRyOY/AyQFyJg/4JCDv2SFMj9yxJtGMU
Ta1Ix8GYpMOWY/k9ntWzk9jl7TUE5srkGYcgnj5iMkKGD1nzZfy6CsA7gbACjCcPKZfJ5ApTYUw6
VVmS72+3NNI8SIKm32ZRIdLPYEtEqxSnJyUn1sVxUyTBIp2APHAPcAebkjTGBatpdCDSDYtS1Ayu
PTQddhY4RhbOzG1issDUeludnakfi/B4U6LDNIIMJQblFPyNEcv0t9L0YRXJgsHd5aFBdmO7F1hU
LOHh/CWaJEQRKkCZfsNZXOPs0XU03BOywSli3flUEZKvKbcewMZyLJpk9xNTknYk5FE6EwbHdyLY
aCtznD4qM53JQ3Tb589w4pp0ZrP+0SybwKfxTSWP+Yxv8qBBsp5nbE1uHNWJppg8JDRNLLDskXEZ
FqbV2twxh4e2yZOkkWkHmF+1nniUGfPcwzsmpFJ0Wk82eDfd6ujKTbrQpPOxMu0nh2LGDf8pWh3z
6ysPvQVZtaTlP0sNT1mpaXGdGVzbehBiB4KwnTXdiAwY3YBb7hAylXG0+N96KFJSop9OWFpf6fbj
HDVrP/pH6Vyj1T/nlQXeiGJdX1Wqraf0ZNpv4JJzj/EygtOJnEkMUwunNoHdkj5sM3o4fYJXhxqZ
ZOvppIuSSaAnkhtNkM8R6WzkVucFzAy/NEPCRTJjRK9br08eKPeGSr8pki/VMp31+5x/1NFVnTFT
Ot6u83m4LVXX+QQnPTEHve6WUz3xtDR/CppgfpLJFKABN3bkG9X5LabZpGm6IapBtzJO7f3MbnoD
nBiktkxyRCwdHjX9o4hox8NMNc0rsDSSNLLf0Yue57VWqpplJ0tAMDji0WbjegNciSSnrs2jolqG
SOqkqm3JaVJFLTtlnkCLwC9wM2NhsmmaG/YVClNm63q+T/aVNBB+HI6P6eg0+zphEEcm6e3WG2Nh
ZNKFriUDFxFiCZEmrls50Ra3ph0y7XcLLJX8y2aBqMoZjOKjMdbRHNzu91MuhB1ou5JZD0BCXAKL
zSwYRvUEDy3RWubhwrBu4A0XAZEMopc4eZg2iwMIJUOc+UTTw0j6gI6OPEpyG1RKCBICoXjToMMj
7I5L9I7ugPwasBczBbh0pgkzYPmoYeHAWSsG4hEcxJeOX5QyG3VDssu10JxZWpghktAZj8r/V4AB
AAxx5pVQXfjGAAAAAElFTkSuQmCC

------MultipartBoundary--Z8ElWiH573UgV565wS09KPfCpfegkvyASAGqRldE1z----
Content-Type: image/png
Content-Transfer-Encoding: base64
Content-Location: https://zjsys.wsjkw.zj.gov.cn/assets/zjsbywswsyglw/static/images/footer.png

iVBORw0KGgoAAAANSUhEUgAAADgAAAA4CAYAAACohjseAAAAGXRFWHRTb2Z0d2FyZQBBZG9iZSBJ
bWFnZVJlYWR5ccllPAAAAyFpVFh0WE1MOmNvbS5hZG9iZS54bXAAAAAAADw/eHBhY2tldCBiZWdp
bj0i77u/IiBpZD0iVzVNME1wQ2VoaUh6cmVTek5UY3prYzlkIj8+IDx4OnhtcG1ldGEgeG1sbnM6
eD0iYWRvYmU6bnM6bWV0YS8iIHg6eG1wdGs9IkFkb2JlIFhNUCBDb3JlIDUuNi1jMTQyIDc5LjE2
MDkyNCwgMjAxNy8wNy8xMy0wMTowNjozOSAgICAgICAgIj4gPHJkZjpSREYgeG1sbnM6cmRmPSJo
dHRwOi8vd3d3LnczLm9yZy8xOTk5LzAyLzIyLXJkZi1zeW50YXgtbnMjIj4gPHJkZjpEZXNjcmlw
dGlvbiByZGY6YWJvdXQ9IiIgeG1sbnM6eG1wPSJodHRwOi8vbnMuYWRvYmUuY29tL3hhcC8xLjAv
IiB4bWxuczp4bXBNTT0iaHR0cDovL25zLmFkb2JlLmNvbS94YXAvMS4wL21tLyIgeG1sbnM6c3RS
ZWY9Imh0dHA6Ly9ucy5hZG9iZS5jb20veGFwLzEuMC9zVHlwZS9SZXNvdXJjZVJlZiMiIHhtcDpD
cmVhdG9yVG9vbD0iQWRvYmUgUGhvdG9zaG9wIENDIChXaW5kb3dzKSIgeG1wTU06SW5zdGFuY2VJ
RD0ieG1wLmlpZDo5QkU2QzM2REZGNEExMUU3ODNFRDgyM0MwMTBCRjAwOSIgeG1wTU06RG9jdW1l
bnRJRD0ieG1wLmRpZDo5QkU2QzM2RUZGNEExMUU3ODNFRDgyM0MwMTBCRjAwOSI+IDx4bXBNTTpE
ZXJpdmVkRnJvbSBzdFJlZjppbnN0YW5jZUlEPSJ4bXAuaWlkOjlCRTZDMzZCRkY0QTExRTc4M0VE
ODIzQzAxMEJGMDA5IiBzdFJlZjpkb2N1bWVudElEPSJ4bXAuZGlkOjlCRTZDMzZDRkY0QTExRTc4
M0VEODIzQzAxMEJGMDA5Ii8+IDwvcmRmOkRlc2NyaXB0aW9uPiA8L3JkZjpSREY+IDwveDp4bXBt
ZXRhPiA8P3hwYWNrZXQgZW5kPSJyIj8+GbAFyQAAHXZJREFUeNq8egmQHNd5Xr++p3vu+9j7ALAL
7OIgTlIkCJ7iIVkSJYqKzUQqJZbilONylZJSEts5ynFJiV1J2XTiSyVLsiRLKilRRMqUQJGSCJC4
F8BiF4vF3ufcV0/f/brz9+wMMLuEZStmNFUPuzvofv2+9x/f9//9kOO8Tvy8n8kNgxhLs3f+LsoW
sVZFRFikiJSv+RU6PYudR4cpxNF37/uDn1jOUJRCv7QXIfjTqWkEcXHVcR4bRqisWE7IIxAV1SQo
EhN+Djfv0XGAqCo1wsPSRIBHHc90CL41tw6XRgR0z7WSxD/8s21mmuJg6ab7a/BG1gnNF22uYexy
rm1YHviuX9bt7rKCKYIYddar2P0uDjeQ79Ja3vGh/19v/PzrBrE3JRLPjpgO/MnA4GHYMEwdJ+Kv
zijvL8pm/6EuYfPT9xOTCO325aXy+ErFYvvD4YkTfcTSzXxi4JtXy/t+MEOsPrmH+uGjQ8SKa9kW
WKc13y8cIGo9vPmxcC9xbmV18Ivn8eMP9Afxr93fdYsi+QhNLb3n6nr5AE1RK7oZdDDWxFy9fCgg
8GbSlyiamPeWlMbhuVLtBCa41d2x7qpsWt2ff311kET17CePdZ8dikYlglj8xQCcyTnEl69QxO89
ZbvgRBgDLaBawjs4RlOFo1NZ2rNS48WBiKAe6wnIsoE378v4CjxDUVEvi98zEMjGfazWHeIsmEVM
+nliOOaRe4O8nfaH0qs1tXuuxB33c5EVHUdrMPd1GGrLonbrec7/VwsqZoS4VahmXrnpPL1Y9oZH
YuGVgxmf9WsP0Nmr641YQzO8hOPRHh6MLoyn/Nm4l1UEhsGcn8EfGk/N0xSyaZIkbMdBx3pCq3GR
a/AUMhAisWkS3l0xntgVFTw9Qf+QZuneV2fY8FuLDrE/Y5z/4FhgaaWCidtFjTjRS75rAFHrOk8r
1pyx1HD3yYFaX14yMksVgxyMovkTvZHlnqC3IrI0JhFJJ3yC4o7W/QwN/4YFymrNyZKIsBNeuMYr
NLa+coiYl1cf3xW9lfFzio9jPdc29OPfmaTum1gTDI6hXEsuv2sW3Kw7hIfZAjhXsGN/fNZ5OCSy
AVnvzu2Oh4T37WWLtwsNMyYyErYdhqUYpz/MNFpzMi23IlsA0Y5s204g20ZQ4PEjQ1wW/hNjxyaL
iiJEBML5lfvi+jOj0ZjAGEMEMW/AtQKMdRjS3wX4Z1pwOmcTIiz17WU6dWGFfmYkKYQm1o3pR4at
JXC/zQOZQIGlKFg4cuehWvNRLWBUB8DOrIg6Ysq6+z1yiQ8GapIkhShiOOqrPTXi3Ez5eGVfMoxX
q/XH/vtP+czL0yp66UP4S3vilOTA3XHfzw8QtV2SZ0Xi6ZEUz9F2fqGksMsVWZSNIB3gOa11LdOa
pz3alqPvcptDQVKhILMgikQOhdpgmte0gXd+586JweXVnqBYh98NWdfF12+XRpfK+OCxXv8Mtk1e
ZGyyYVhOh1e8w5q0Ym7/Am8JCObLl8xdb8wxg795Mik9sasvkApoi28t1tSjPYGan2ecFu+5C2F3
AKQ7LNhyS8TMFKqpm1kpOhwTq2PJ0DrYSe9YFG5ZE3fci7fuRy54ygEvYSjaHo4K2RePxGePdlHi
prSQrCh12s+TNbBkDUyPdoKk/t1v/5NtAN9aAtlVs/1fnyD3cLRwSOT4AzSJuL6wWB2I+CSOpuCB
ZBsY1wLJdIDt/NsFyxrYCH/2lbmjv/WNW2MF3fI/sitcFVhG2+HKnS5N7IhdxNIkHkmKJcjYqyNx
f0k2yehLb0qH/+iM3KNaNt6bJGFOwvi7pBo9U7CJ4710/RNHg/JwzB9QDDsAXgXXka0YQ7Bwxx1c
CxBY0oYoANFIEN6Wa7fBN3+/sFJPX1tvhBzDIa6vy4Ezi9VMywOE1nWuvhPdObBtREAMhVv/11JI
DgxE0Yh20n5RwuDu37qWG1+sGA9qmL4vLxMxSbeIpbJFTGW3eym9XHE6BCyRhh8R4Df9I/t7ub1J
tlTVDHlvKlDZAoVg4Q67lVSweGWt2v/67Up3VjJEiC0U4Gkc8DA4AukuE+CM0aQoRwSPzDMkbVqw
SSYmdMumEOnOQwgVVRMvrtZ92brO5SSDq2omDeIALnNQRGTUR4YCKw8PRuYAZ7m1acCXiCbBY/cl
xNKbC/X+D+yLqv/ooLF6aVVvLBRrxDN7qW1qqzPJ8F+fwMdemyUevLCCqX9+v7V+ojdYMLAXVDtF
tXbZBUlXFCX9uTeWjl3faCT7QpwJZG4a2KHKqkFVVAMtFhFxEeY/PctYKT+nj8Q9+FifX8lVdfbk
cEgKcCT1xQtro0sVRWjoFu3mYdO2kWHZAA4yEcTSYsnwf265mn55utT36+/pPt8b8i+2no/hcms8
HSz+iweoC31hTyXAN/jJzfmxlje49LF5x4KSZt11V8cxVYPI3CpYmaWy4TzQR2b55uPvxlpNVZO/
8b9nT+kY+w9mRA2AEbJho7DAwvIIu6Fjtm5YDFiCyisWuVHXCQBhDEQ91tP7Y1JvkDMXiqpvJq9w
Nc2iXEBejrLAYjo8y0KEg+F66nZJFTiGJCc3Gl2/e3qR++0nBpyeoK8lxpHD0qxxqCu8kq2r/u9N
a6e+NuGQGzVU7o85eDrv3AU4FE20f9c/dUKf6A6Q+xRTNHbHxBJgboOjt3YPez/3+uIJ8PfgWMrT
EBjaDHg4fVdMlCIihyEZUbqFWVggV5ANT0kxualNWbyRlT19Yd4ciQkG+AJaq+ke1XTIvSmvnPF7
lKSPUf08q7I00lzrqIbtLFdl31tLlSjcDyWXmnjpzdVjn392GDJl011bCQk5moXpmbw6WNdIujfM
vhXkrcrfxoN4f7pH6g7y03WVlhN+VnUDu536HcfhL6yVB16fq/Y+fyCcr2uu1TzKo8OR7GBUbAvi
NmWwqmnxdQ2zhzOavlRVvGsVlV2uGiwNM+6OevRTgxF5ECgjKnCyC8yNL3eTW3Rh7M/4Sl6O1iEe
qZl8ww+xmjl9u7DriV2pK3dFAcGnA7x8f19otSsgEn3hxq098dzqNoBhwd2Qh9sYk2GBdsICkW/F
nLAF0mE0y/J++UJu9Ei3t56XLGow6pU+PJ5aDQuM2pE529RAeRgapB6NTFDVazWVnM4p/NvLEgeb
jvTBIOoNeQzVtFkAp3dIO3dDza2fSHlkKLYGLkzdLipiWCScv54ojDw+HJuDPNNWPjZIRO2BvsjC
QwMk3KfXXavehbexzYIAiI60FtsibNR8KJAom60rEVhk9ANjoeJ80WBPDUbzAE7rEOGdg1soK77T
s8XgNydyAbAkhWESUB1kVGTw7YLK/euX55JJPxf95JF04Zm98SLEn7pDp7o0oowl/eUTvYHipbV6
JC8b/sVyI9EfCTQgD7UlH0mRVIv/eKCXtIuhsA0gtl8jKPJAlCBiwQ4FcoeAdWxz1zelhIdFuKxY
9OFufzUkuC5857o7WtTAtnBptRr6vR/Mx1+5URRSEcH+lw/21IdjPAapR4+lfNrhroD+3amC5wvn
1wP/7Fs3u77CksSTu2M5KKNwa572s6Eq4bSjXYHqxFoN9pPEb8zV0t3BwDJD3ZGEne0O4GEqXNMu
FdbrJjEaJ++KYdnQuxXDCIEocLmO6qwGTAszYLXAYJjXy4qNIDU3/BzldLqk+9Oybf7Hc6XIJ756
o+uVCznhwV0h429+9UD+s4/2F8eSPg1UkAO1oR31csonj3VVvvHiWC7t5+yXzqzFVMPy7FBETZen
oHYMCIzO0rTpZZA1V1IjtmOzO3Qv6RoeooEHHPGW4GjyYVPsLpaFyF9fLT3JUkr3k3vCy/uSoTyo
+bYvkyaAXq5oQsrP6lXNQZCIdNhBWrUMniYpigEnca+bLyne33llLnF7rko/cTSt/4/nRyqDEdF1
Y6RZDrgpQdpbm+eCsD1QO54cCuogFjiwPNvhPaRDOLRuWTxLEYaPo3DQQ5s87RCSavEAhdlhPTej
2kVZCXzlUmFwtoijv/EQ8bKbsNz0T9Q0OrFQNPuvrEsHgh7KGY0HSlST24lWDNqMamJIHCyGDE7G
BdH89vztdE5Rfc/2D5R7ff5mouAo0jk+END2ZXzmZx/rr/WHBLNd8IIhSPjHIZvMs1VFQKblLqxI
bE+IxyzTfF7bPYHMEf3tudspyVKdp7uG81AyaSo2mYpqQVWCudZ1nZrVgVBiQCzEGJIBKtbdtkrd
fRBq6E7Ux1PEU3uCc0e6/RsgXOwOCnEVPekuDGSSw4AwFcFkG42ar6abArhLo5Xaia6gx/gPTw7n
wPQ07DjciNqxgVjQciGRRnGRbXYIziyV+d/6/rzv2obEfuGF0QJPUbijVnQzN1nSVLGoS4hjiHJU
YG2gGcgVhAOuSHZo6TuCPOJhlN4w35jKEaHZgh0/kCalJkAoRTw8S5oPD4QWRhOBTeR60g517248
KAtbB4L+wo3JnpKmCYs1SXh7Yz2Y8XotlqQJIHon6GHMViakOx8Oco4wTYf62uUNcami+d6YK7Mp
L2f/0Yf2VD64NyHRFGl3WuPHa6vh+WpV4FkCf3XmVrome0GEkpCL2/vwjk4B8rCU4WUppyg73eUt
XT3fdJX1qpmRdc4LaXuNo5u8xm1rMUBGhiKVcKtnsCCyHMxUDYPdlFWurGmg0WwKEqF9j9YEsSnp
7Hcnc66aYUDZuIHtxETa/lenepX7e0PqvrS3ARRhdFBEcz9LqsZmZZnzYdISSd7yMKTesGxXpoJa
v3dxC2IEgXVdDuVAN/KtJOMg2D139dRGTRd3xyyWZ5j2BFvWA1KFigBbkCjAVUEMQ7AbOiUZBgVS
icK2Te5o0jaB/niuLPzZ+TU/qDNiKObBe+IC7g0L5njKq/VC3MElRkvB7FwsZdgWXdEN2oCndwtA
xCRpQzg0lTGswb5Xdx0kJCPpGIH0qzCU5hrKccmcgIpYUS0HbdYNEUQ0AwA7C0c3MVhQAumgPHyM
G5+wUSGOh7Qt2zlVYfKqyvhYvu2atts5nclL/B+eWfFlAqzz3FhK7g6yDliT6oU47Q559Nbcnb3O
O60HFVv0RqPR9KK4x2N4KNoC4yC3mepuNOQrfK8+C6QGMyKwspcjHY4mGu0gdSABWECipptH3H5l
xwObvRKgAjPhY9WqZsE22o6H4iw/y1phnrequk6BKzGdnTKQV8T3bxYFqP3I//TeoerDQ1Ai8YxZ
U7FTuVu9bAPV2V3LyQ0GYpwC14WNZK2Qu3nAGzAf4a4Tlm3t2JymRQWWNoDKVFgiYHIsok2QYBko
eTArmzYN1cvOJpBNuRaEAhQqBJd3bdMkCVDBsB0OLFij84rMdFjEBqewvCxtwsPwVFZGVdVsbmTc
x+IQFMStrNvuwXQ+qzk2GzJT1nQavAnp4FlAuVi1MKHChkES0VHH2raDdAgN2wgqFdbCiG/xkePu
jAWbDmTKyK2A3xYTkB1xwsc03LYARyObcVgUBhf1sbI1X2kItyoVj2qZlIduZlCgBGQ9fyBRu11s
MF+5vC4e7wmxoEFt2EQSyinMQToUWcqGxGG7OatzM8FQ5EylLKxIEudSUlzw6GFO1BZNQwQxgOJ+
VoJMg3dY3dm610Zl2eByDZNWLOIO4ZKnhsWbjw53fc/HQ+mJmoukO90HABr9IU/VdRlYEGFYwIU8
Z6S9olZUDOZmucxfymXFBzPd5a2ci9wCWP6D9++xvn09Hzy7VPUsl1WuDoVsyseyBzJ+djgq6ANh
D4J4xCJHGdQWUBO8gb+Yy3op8I4ev1eFyw2BYi3d1JCbPSFRlUlEWts8pgWy0NBCs0Ul6GWdUsLX
rIiaFYOzVNaJH9zM7h1Lh/Cp4eicyLBGS05ZLT60gwJXB+GrlEFJgJvYmLSdW+UaL4O/8hSJb5SK
wgPptAQ1r3W31kT2c+MJCwaCylv46UJVaOi2y6d4piDT51dqvoTIsk+NRiv9YdFwSfz0ynJAA28A
lyQX6xLT6ws4EmkjvdlTJa29SbEMYdJ28bZ7m64qO7NQ7b++UU/90j7uymDEdF8b2LQbhpuSTJxd
MqIcQ+P7+wIrAFDv8HG39rKA/I3dUaE0nZXStI83D6biDYcymalSJQCEz5/d2Ag82dNbHQiG9R2J
w9lq+1FoOC7YoEiMTMDNog4qKzp5aVXi/9dk3vfxIxmZZy1+Ip/zz1clNirw1smeeGnYG6/fXrOA
1yzkoSklyLMSrNnY2faHupN042+1YvneXDSiu2J3syg63uOsJ3x2eXJDiYCZAx1t9TsJwXXTR4aD
K1UDgzc5eL1mkjXVgngj8Eg4KIOuJP742vVkx71mazS5DlKXAZh0t+EL2VoDV1ciIl97eDCc/+BY
IhflWfOL09Px2UqVH4kEZZGhLZjTdizSytYM92WNczAj5sAx5HskKZegnY/uj01+7cX0n3/iCPFq
RLTtNkAbKnh5f4qaZmjbuLxeT+dl2Q/32B0TmQiRek9YKPE0rWDboqQGSY2GovUAT+vXC2UBXApV
DY3+4tT1TBtUC6BrUROKe93P0VAyke3vTcgCGs9Q6lBUqL68MheaLhcFDI+drdQFlnHMIV9EQgZv
F1SNqWmYODkYXHELk52b7/4O3o0vrNSTv/9G/uCVdZwCvmxm17ZoxREvnpkvauhHt+v9FcVV4kjd
kb5NSED19+8NLy5WdLZumKSj81aM9SlH0qFaXOCNFSDnC7ls4NzmagTbTS5W270WUCJ6AMSwZ6ty
bwNvgr2Y2widy274rxbK3i6vT+/1C+rBaKTsIQTj6qbsBwVDQsVR6Qn5NzvW0wkSq6bBTedqgdOz
teRP5nE/sIKzWoX6bK7kEPMlgjjWa8196n7/D/7p0dglMB69WGpA6e90TtR0t4cGwrNA/Jor1cqS
Q3kJrw5yzZmpVjxpUVTc1t9/PHdhYK1RE+arFQEkl7uTOlhKBqpoQJ52XUwB5zPdOTZlif+rmzPp
qVJJGA0FpdlKzaPYOo6wPllVKGe2KHkhioF2YjfBDXe6Z3sY80U5enq2mokIOPvifeSliIhMGAQ5
FCGJ1igf63HeXq2o9teuFPdPblZTrurqiKWmq3oYrvKR8ditomxSOVlnWSwYXVxU6g8KjZlyRViE
BJEUBe2tzfXwf5u40lszXF4mIKPZhqyqqKG5nUHC0G3LenV5Mfqn16/37o+FpAZwz1Jd4uuWik5m
MjnR8ekT640gFL3kaNK7MZ4KzbeObxjbredYBtaFcyu15HJFsU4NkZfdN3+t/9/2bsIpKZXKVK5o
rEMFjJAroO3OOLTak58ajk3vjgvZdUnlCxLm9ojJ6nu7+zczwPxrDYnjQQz/6eRUum7JjIlNNLFW
jf7h2fWh33873/+tqXJiNtfwUjCdZiv0N+emkyVdoclm0NvWx/b0L415M9WNos1fy9YDMR9b+8BY
4jqwVaNjo+9YsaQoAK7Q99OFSiQs4JWHh6jpoOduQUN9+jMvEg3DaQ4fb5sC2KQosxk/z/D7ksIG
Qk3hTXZWF26a7g7y8lS2kVyqKEHIiDjCedUnBhIFhnbsyWJBdCvwJ7t6ymduS5H/+tPK0M066U+F
PUYdJNjEetWflTUR/JRdrDa4qUpJSPs8yq8fGr016k1V3ppXAj9ZrMZ8PK0+vz9x9XB39Gbr5Whn
ZoaftnVlrZx+ebrYP1+U1GM9+OL7RsmpmNd9A+A20975AtQM8srackXX1mp433CMLx7poudaIDvk
m8P0hLzLH96fuvyli6vHbuQafhYEOUgq9dmewaVdgUilT4gSX50odX/9RjHp46PWxw+FN0+kiPrZ
BT1wuYi9a6akBDkGD/HjjZivrI+muEI/H6+8casRmdyUAwY4zwv7EtOP7Upe63DLHQAtqihr3rmC
SvO0NfNAPzkB38vb6q7P/Nt/vA2hpKH6UBQp35+2DtzY1McOdXEbHMOorg+hrQ6E0yq6yUxAKIUF
Cl/baMTXaopPNTEpKQxJOyH0hcv1vgs5xvupk0OLHx/nVt+4mQt/7rVs/4U84Ts+HKv8+4dStwaC
AfnrU2Ym5lDqqa7ExncmS8nruXog3zA8HzsQn3zhQPo8gah6a3ONuwCxJekmk2vI0XNL5ehSpS4J
LF4cT6K19RpRh0G0B7rXWbXlshP9n2+hj1zd8Dx+asifH0l4V08ORDcCHo/WauczHa+a6Wsbxd0v
nVk7AWLalwpyykTWCh3t9dee2x9dSbJY/fLF7MB1sMrhnmCJYWn7yroawYhkqgZiZjYlX4ozpCNd
nqJk2DQICP6TR1OXnxtPXkKIrW7nOwcEg2Nrlsp++3p2z5W1RurialU7NWS+9tw4Ot8bIqst+rlb
Cd8DIAKAjuWQ8S9dZJ+ayrJP94QY7cXDqcsH09FNsCLa/l7eaQLdqEuZPzu3evzMQr3/cLdYDXKk
WtFsKi9j5kSPr/jBsfhizCvUXWMUZDn8rWv54dO3qmkfR1pQFCszeTXAUpTymVPdbx7pjszC1I0d
lGC6WbSmKvyfnFs7CroBfWOi2rU3ZZz+ncfJ79Z1JwcA33nY4F4WtJqHmQjy7SWy7zuT3FM05d3f
F+KVT9/ffY5CrhBHLeuhVvPVoWFjWeC10NnF8u4vXcqOQ8b2p/2MDEOBYlfzcoyS9HJ1Ezh2oayE
wdq8ZdvMUlnzFRuYfu+e0K1fPpS6GveKGxRJqzuI3Gw2CoCWa5rs+d0frj10M99wDnWrP/nwuPP2
viRy3wmakv7zHSOxY168nvCqF84uEcxjw0GEbZ37i4trB58ZiSx3BfwFCOFWaQViHFHYz3mMR4YS
0njKt3Jmodz/2lx11/kVOexjKRzzuTKNCrv9oqpmeVarpgj1oPVAn2/pfaORm70h/2rAw7kvT/QO
YO1qwahpBv/Na+sHx1Jc9ldPcN/9k3P51BO77Yv7ktTKzzq0d0+Aa7XWqwwGWe8dcWaP9ZgbQzEl
+Z9fkz52aVU+UFWM0K8cIs9ngv5S6y0PvbUgRHG0+/ra33h2L1841huevZGrdU2uN7onNuX4SlmO
uvXkcNRT/uiByPyhLv9iX8i3Efe6wOhOadiuElywutvonc7Wus4tVVOv3sTovzyLv2/b1rmEt8mN
P/NEIr1SfedBIfIuT9pxL6pXZKKmGDk1J5FXHujzatc3ld0/XigNf3icVjlarHYkHKrdKBZZThXD
XLE7JKwfzhgzj9flyEZVjbiqvyfoKfSExXyAZ2tuA62j5eC0uK51QAi7YoNVDI27tFrxnluqNZ4c
sc+aGLkvOct/r6ORy5Uf/eyzXvAIttnoJtj1GiVUFK7vr644z23W2X1PjwTXHhkKzu6K+TYpkpO3
Dinc6U6jjsMArUawxW29v2uCwh0tv3aLH2RXszCgoDQlJtal7u9NVYZoUl8fS2lnp7NV9MJBahI0
pst1pnvcbDByN7H8vDG489MsgfYklOlfPkRRp2fN4v+Z0g5dWJGOPzwYyI4khGzazxeCHk7x8x65
dYCHbncetwDRWkcR3G45ELKhe0TW7QQgJytJ4ZmcFJstqOFLq3X/5bUaOZ7GhY8eYC9MZ995Dubd
tCAQJ0UkfJi4maOIQxnH/5cX7YfemKeONHS6B9yN3p8Wc/1hj3q8L7ApMGwjLHAaaCbyZk4OpQNs
ozso1KH0QZplNxvOYC1a0W1ucrMepSg3lm0KNix8dUPisjXF6Q5ZK8d70MR4mpjbm0LuS02rAVvk
VgntA4PvpgV3flyF8fK/edS++qPbxv5beavvRtbIvLlQ6z+3Uo3zDGt86njs8rkVJT2bV0OQWGq9
QDUlxfAVZcMLG4cbBmaWy3pUMbBc1U1NhgEh2IgK9vTHDhGzDw2gpb1JqgD1nRMVtjJDVHCB/P1P
VP5DAN5Juu74zZOOfyZvDL026xxbKquJtRpKvHCAWH1zoR4fjAgry1XD88PZXCZbN+OSjkUvh6oA
srFaM9CJXnq2L2ivelgi++AAWh+Jk8WUH4GYx86OI5i/uEPpf4tFr/zF89T039yyh84tEfG4N3ft
+f3EbKGhithx6J4g4bEwCkAJzHpoQgoJqAr8aYzEiOJQjHSVI359znbexTUR/1eAAQB/s0QILlJQ
EAAAAABJRU5ErkJggg==

------MultipartBoundary--Z8ElWiH573UgV565wS09KPfCpfegkvyASAGqRldE1z----
Content-Type: text/html
Content-ID: <frame-A08346B04340C84A27D6A79CE87ADC28@mhtml.blink>
Content-Transfer-Encoding: quoted-printable
Content-Location: https://zjsys.wsjkw.zj.gov.cn/assets/build/pdfjs/web/viewer.html?file=

<!DOCTYPE html><!--
Copyright 2012 Mozilla Foundation

Licensed under the Apache License, Version 2.0 (the "License");
you may not use this file except in compliance with the License.
You may obtain a copy of the License at

    http://www.apache.org/licenses/LICENSE-2.0

Unless required by applicable law or agreed to in writing, software
distributed under the License is distributed on an "AS IS" BASIS,
WITHOUT WARRANTIES OR CONDITIONS OF ANY KIND, either express or implied.
See the License for the specific language governing permissions and
limitations under the License.

Adobe CMap resources are covered by their own copyright but the same licens=
e:

    Copyright 1990-2015 Adobe Systems Incorporated.

See https://github.com/adobe-type-tools/cmap-resources
--><html dir=3D"ltr" mozdisallowselectionprint=3D"" moznomarginboxes=3D""><=
head><meta http-equiv=3D"Content-Type" content=3D"text/html; charset=3DUTF-=
8">
   =20
    <meta name=3D"viewport" content=3D"width=3Ddevice-width, initial-scale=
=3D1, maximum-scale=3D1">
    <meta name=3D"google" content=3D"notranslate">
    <meta http-equiv=3D"X-UA-Compatible" content=3D"IE=3Dedge">
    <title>PDF.js viewer</title>


    <link rel=3D"stylesheet" href=3D"https://zjsys.wsjkw.zj.gov.cn/assets/b=
uild/pdfjs/web/viewer.css">


<!-- This snippet is used in production (included from viewer.html) -->
<link rel=3D"resource" type=3D"application/l10n" href=3D"https://zjsys.wsjk=
w.zj.gov.cn/assets/build/pdfjs/web/locale/locale.properties">


   =20

  </head>

  <body tabindex=3D"1" class=3D"loadingInProgress">
    <div id=3D"outerContainer">

      <div id=3D"sidebarContainer">
        <div id=3D"toolbarSidebar">
          <div class=3D"splitToolbarButton toggled">
            <button id=3D"viewThumbnail" class=3D"toolbarButton toggled" ti=
tle=3D"=E6=98=BE=E7=A4=BA=E7=BC=A9=E7=95=A5=E5=9B=BE" tabindex=3D"2" data-l=
10n-id=3D"thumbs">
               <span data-l10n-id=3D"thumbs_label">=E7=BC=A9=E7=95=A5=E5=9B=
=BE</span>
            </button>
            <button id=3D"viewOutline" class=3D"toolbarButton" title=3D"=E6=
=98=BE=E7=A4=BA=E6=96=87=E6=A1=A3=E5=A4=A7=E7=BA=B2=EF=BC=88=E5=8F=8C=E5=87=
=BB=E5=B1=95=E5=BC=80/=E6=8A=98=E5=8F=A0=E6=89=80=E6=9C=89=E9=A1=B9=EF=BC=
=89" tabindex=3D"3" data-l10n-id=3D"document_outline">
               <span data-l10n-id=3D"document_outline_label">=E6=96=87=E6=
=A1=A3=E5=A4=A7=E7=BA=B2</span>
            </button>
            <button id=3D"viewAttachments" class=3D"toolbarButton" title=3D=
"=E6=98=BE=E7=A4=BA=E9=99=84=E4=BB=B6" tabindex=3D"4" data-l10n-id=3D"attac=
hments">
               <span data-l10n-id=3D"attachments_label">=E9=99=84=E4=BB=B6<=
/span>
            </button>
          </div>
        </div>
        <div id=3D"sidebarContent">
          <div id=3D"thumbnailView"></div>
          <div id=3D"outlineView" class=3D"hidden">
          </div>
          <div id=3D"attachmentsView" class=3D"hidden">
          </div>
        </div>
      </div>  <!-- sidebarContainer -->

      <div id=3D"mainContainer">
        <div class=3D"findbar hidden doorHanger" id=3D"findbar">
          <div id=3D"findbarInputContainer">
            <input id=3D"findInput" class=3D"toolbarField" title=3D"=E6=9F=
=A5=E6=89=BE" placeholder=3D"=E5=9C=A8=E6=96=87=E6=A1=A3=E4=B8=AD=E6=9F=A5=
=E6=89=BE=E2=80=A6" tabindex=3D"91" data-l10n-id=3D"find_input">
            <div class=3D"splitToolbarButton">
              <button id=3D"findPrevious" class=3D"toolbarButton findPrevio=
us" title=3D"=E6=9F=A5=E6=89=BE=E8=AF=8D=E8=AF=AD=E4=B8=8A=E4=B8=80=E6=AC=
=A1=E5=87=BA=E7=8E=B0=E7=9A=84=E4=BD=8D=E7=BD=AE" tabindex=3D"92" data-l10n=
-id=3D"find_previous">
                <span data-l10n-id=3D"find_previous_label">=E4=B8=8A=E4=B8=
=80=E9=A1=B5</span>
              </button>
              <div class=3D"splitToolbarButtonSeparator"></div>
              <button id=3D"findNext" class=3D"toolbarButton findNext" titl=
e=3D"=E6=9F=A5=E6=89=BE=E8=AF=8D=E8=AF=AD=E5=90=8E=E4=B8=80=E6=AC=A1=E5=87=
=BA=E7=8E=B0=E7=9A=84=E4=BD=8D=E7=BD=AE" tabindex=3D"93" data-l10n-id=3D"fi=
nd_next">
                <span data-l10n-id=3D"find_next_label">=E4=B8=8B=E4=B8=80=
=E9=A1=B5</span>
              </button>
            </div>
          </div>

          <div id=3D"findbarOptionsContainer">
            <input type=3D"checkbox" id=3D"findHighlightAll" class=3D"toolb=
arField" tabindex=3D"94">
            <label for=3D"findHighlightAll" class=3D"toolbarLabel" data-l10=
n-id=3D"find_highlight">=E5=85=A8=E9=83=A8=E9=AB=98=E4=BA=AE=E6=98=BE=E7=A4=
=BA</label>
            <input type=3D"checkbox" id=3D"findMatchCase" class=3D"toolbarF=
ield" tabindex=3D"95">
            <label for=3D"findMatchCase" class=3D"toolbarLabel" data-l10n-i=
d=3D"find_match_case_label">=E5=8C=BA=E5=88=86=E5=A4=A7=E5=B0=8F=E5=86=99</=
label>
            <span id=3D"findResultsCount" class=3D"toolbarLabel hidden"></s=
pan>
          </div>

          <div id=3D"findbarMessageContainer">
            <span id=3D"findMsg" class=3D"toolbarLabel"></span>
          </div>
        </div>  <!-- findbar -->

        <div id=3D"secondaryToolbar" class=3D"secondaryToolbar hidden doorH=
angerRight">
          <div id=3D"secondaryToolbarButtonContainer">
            <button id=3D"secondaryPresentationMode" class=3D"secondaryTool=
barButton presentationMode visibleLargeView" title=3D"=E5=88=87=E6=8D=A2=E5=
=88=B0=E6=BC=94=E7=A4=BA=E6=A8=A1=E5=BC=8F" tabindex=3D"51" data-l10n-id=3D=
"presentation_mode">
              <span data-l10n-id=3D"presentation_mode_label">=E6=BC=94=E7=
=A4=BA=E6=A8=A1=E5=BC=8F</span>
            </button>

            <button id=3D"secondaryOpenFile" class=3D"secondaryToolbarButto=
n openFile visibleLargeView" title=3D"=E6=89=93=E5=BC=80=E6=96=87=E4=BB=B6"=
 tabindex=3D"52" data-l10n-id=3D"open_file">
              <span data-l10n-id=3D"open_file_label">=E6=89=93=E5=BC=80</sp=
an>
            </button>

            <button id=3D"secondaryPrint" class=3D"secondaryToolbarButton p=
rint visibleMediumView" title=3D"=E6=89=93=E5=8D=B0" tabindex=3D"53" data-l=
10n-id=3D"print">
              <span data-l10n-id=3D"print_label">=E6=89=93=E5=8D=B0</span>
            </button>

            <button id=3D"secondaryDownload" class=3D"secondaryToolbarButto=
n download visibleMediumView" title=3D"=E4=B8=8B=E8=BD=BD" tabindex=3D"54" =
data-l10n-id=3D"download">
              <span data-l10n-id=3D"download_label">=E4=B8=8B=E8=BD=BD</spa=
n>
            </button>

            <a href=3D"https://zjsys.wsjkw.zj.gov.cn/assets/build/pdfjs/web=
/viewer.html?file=3D#" id=3D"secondaryViewBookmark" class=3D"secondaryToolb=
arButton bookmark visibleSmallView" title=3D"=E5=BD=93=E5=89=8D=E5=9C=A8=E7=
=9C=8B=E7=9A=84=E5=86=85=E5=AE=B9=EF=BC=88=E5=A4=8D=E5=88=B6=E6=88=96=E5=9C=
=A8=E6=96=B0=E7=AA=97=E5=8F=A3=E4=B8=AD=E6=89=93=E5=BC=80=EF=BC=89" tabinde=
x=3D"55" data-l10n-id=3D"bookmark">
              <span data-l10n-id=3D"bookmark_label">=E5=BD=93=E5=89=8D=E5=
=9C=A8=E7=9C=8B</span>
            </a>

            <div class=3D"horizontalToolbarSeparator visibleLargeView"></di=
v>

            <button id=3D"firstPage" class=3D"secondaryToolbarButton firstP=
age" title=3D"=E8=BD=AC=E5=88=B0=E7=AC=AC=E4=B8=80=E9=A1=B5" tabindex=3D"56=
" data-l10n-id=3D"first_page" disabled=3D"">
              <span data-l10n-id=3D"first_page_label">=E8=BD=AC=E5=88=B0=E7=
=AC=AC=E4=B8=80=E9=A1=B5</span>
            </button>
            <button id=3D"lastPage" class=3D"secondaryToolbarButton lastPag=
e" title=3D"=E8=BD=AC=E5=88=B0=E6=9C=80=E5=90=8E=E4=B8=80=E9=A1=B5" tabinde=
x=3D"57" data-l10n-id=3D"last_page" disabled=3D"">
              <span data-l10n-id=3D"last_page_label">=E8=BD=AC=E5=88=B0=E6=
=9C=80=E5=90=8E=E4=B8=80=E9=A1=B5</span>
            </button>

            <div class=3D"horizontalToolbarSeparator"></div>

            <button id=3D"pageRotateCw" class=3D"secondaryToolbarButton rot=
ateCw" title=3D"=E9=A1=BA=E6=97=B6=E9=92=88=E6=97=8B=E8=BD=AC" tabindex=3D"=
58" data-l10n-id=3D"page_rotate_cw" disabled=3D"">
              <span data-l10n-id=3D"page_rotate_cw_label">=E9=A1=BA=E6=97=
=B6=E9=92=88=E6=97=8B=E8=BD=AC</span>
            </button>
            <button id=3D"pageRotateCcw" class=3D"secondaryToolbarButton ro=
tateCcw" title=3D"=E9=80=86=E6=97=B6=E9=92=88=E6=97=8B=E8=BD=AC" tabindex=
=3D"59" data-l10n-id=3D"page_rotate_ccw" disabled=3D"">
              <span data-l10n-id=3D"page_rotate_ccw_label">=E9=80=86=E6=97=
=B6=E9=92=88=E6=97=8B=E8=BD=AC</span>
            </button>

            <div class=3D"horizontalToolbarSeparator"></div>

            <button id=3D"cursorSelectTool" class=3D"secondaryToolbarButton=
 selectTool toggled" title=3D"=E5=90=AF=E7=94=A8=E6=96=87=E6=9C=AC=E9=80=89=
=E6=8B=A9=E5=B7=A5=E5=85=B7" tabindex=3D"60" data-l10n-id=3D"cursor_text_se=
lect_tool">
              <span data-l10n-id=3D"cursor_text_select_tool_label">=E6=96=
=87=E6=9C=AC=E9=80=89=E6=8B=A9=E5=B7=A5=E5=85=B7</span>
            </button>
            <button id=3D"cursorHandTool" class=3D"secondaryToolbarButton h=
andTool" title=3D"=E5=90=AF=E7=94=A8=E6=89=8B=E5=BD=A2=E5=B7=A5=E5=85=B7" t=
abindex=3D"61" data-l10n-id=3D"cursor_hand_tool">
              <span data-l10n-id=3D"cursor_hand_tool_label">=E6=89=8B=E5=BD=
=A2=E5=B7=A5=E5=85=B7</span>
            </button>

            <div class=3D"horizontalToolbarSeparator"></div>

            <button id=3D"documentProperties" class=3D"secondaryToolbarButt=
on documentProperties" title=3D"=E6=96=87=E6=A1=A3=E5=B1=9E=E6=80=A7=E2=80=
=A6" tabindex=3D"62" data-l10n-id=3D"document_properties">
              <span data-l10n-id=3D"document_properties_label">=E6=96=87=E6=
=A1=A3=E5=B1=9E=E6=80=A7=E2=80=A6</span>
            </button>
          </div>
        </div>  <!-- secondaryToolbar -->

        <div class=3D"toolbar">
          <div id=3D"toolbarContainer">
            <div id=3D"toolbarViewer">
              <div id=3D"toolbarViewerLeft">
                <button id=3D"sidebarToggle" class=3D"toolbarButton" title=
=3D"=E5=88=87=E6=8D=A2=E4=BE=A7=E6=A0=8F" tabindex=3D"11" data-l10n-id=3D"t=
oggle_sidebar">
                  <span data-l10n-id=3D"toggle_sidebar_label">=E5=88=87=E6=
=8D=A2=E4=BE=A7=E6=A0=8F</span>
                </button>
                <div class=3D"toolbarButtonSpacer"></div>
                <button id=3D"viewFind" class=3D"toolbarButton" title=3D"=
=E5=9C=A8=E6=96=87=E6=A1=A3=E4=B8=AD=E6=9F=A5=E6=89=BE" tabindex=3D"12" dat=
a-l10n-id=3D"findbar">
                  <span data-l10n-id=3D"findbar_label">=E6=9F=A5=E6=89=BE</=
span>
                </button>
                <div class=3D"splitToolbarButton hiddenSmallView">
                  <button class=3D"toolbarButton pageUp" title=3D"=E4=B8=8A=
=E4=B8=80=E9=A1=B5" id=3D"previous" tabindex=3D"13" data-l10n-id=3D"previou=
s" disabled=3D"">
                    <span data-l10n-id=3D"previous_label">=E4=B8=8A=E4=B8=
=80=E9=A1=B5</span>
                  </button>
                  <div class=3D"splitToolbarButtonSeparator"></div>
                  <button class=3D"toolbarButton pageDown" title=3D"=E4=B8=
=8B=E4=B8=80=E9=A1=B5" id=3D"next" tabindex=3D"14" data-l10n-id=3D"next" di=
sabled=3D"">
                    <span data-l10n-id=3D"next_label">=E4=B8=8B=E4=B8=80=E9=
=A1=B5</span>
                  </button>
                </div>
                <input type=3D"number" id=3D"pageNumber" class=3D"toolbarFi=
eld pageNumber" title=3D"=E9=A1=B5=E9=9D=A2" value=3D"1" size=3D"4" min=3D"=
1" tabindex=3D"15" data-l10n-id=3D"page" max=3D"0">
                <span id=3D"numPages" class=3D"toolbarLabel">/ 0</span>
              </div>
              <div id=3D"toolbarViewerRight">
                <button id=3D"presentationMode" class=3D"toolbarButton pres=
entationMode hiddenLargeView" title=3D"=E5=88=87=E6=8D=A2=E5=88=B0=E6=BC=94=
=E7=A4=BA=E6=A8=A1=E5=BC=8F" tabindex=3D"31" data-l10n-id=3D"presentation_m=
ode">
                  <span data-l10n-id=3D"presentation_mode_label">=E6=BC=94=
=E7=A4=BA=E6=A8=A1=E5=BC=8F</span>
                </button>

               =20

               =20

               =20
               =20

                <div class=3D"verticalToolbarSeparator hiddenSmallView"></d=
iv>

                <button id=3D"secondaryToolbarToggle" class=3D"toolbarButto=
n" title=3D"=E5=B7=A5=E5=85=B7" tabindex=3D"36" data-l10n-id=3D"tools">
                  <span data-l10n-id=3D"tools_label">=E5=B7=A5=E5=85=B7</sp=
an>
                </button>
              </div>
              <div id=3D"toolbarViewerMiddle">
                <div class=3D"splitToolbarButton">
                  <button id=3D"zoomOut" class=3D"toolbarButton zoomOut" ti=
tle=3D"=E7=BC=A9=E5=B0=8F" tabindex=3D"21" data-l10n-id=3D"zoom_out">
                    <span data-l10n-id=3D"zoom_out_label">=E7=BC=A9=E5=B0=
=8F</span>
                  </button>
                  <div class=3D"splitToolbarButtonSeparator"></div>
                  <button id=3D"zoomIn" class=3D"toolbarButton zoomIn" titl=
e=3D"=E6=94=BE=E5=A4=A7" tabindex=3D"22" data-l10n-id=3D"zoom_in">
                    <span data-l10n-id=3D"zoom_in_label">=E6=94=BE=E5=A4=A7=
</span>
                   </button>
                </div>
                <span id=3D"scaleSelectContainer" class=3D"dropdownToolbarB=
utton" style=3D"display: inherit;">
                  <select id=3D"scaleSelect" title=3D"=E7=BC=A9=E6=94=BE" t=
abindex=3D"23" data-l10n-id=3D"zoom">
                    <option id=3D"pageAutoOption" title=3D"" value=3D"auto"=
 selected=3D"selected" data-l10n-id=3D"page_scale_auto">=E8=87=AA=E5=8A=A8=
=E7=BC=A9=E6=94=BE</option>
                    <option id=3D"pageActualOption" title=3D"" value=3D"pag=
e-actual" data-l10n-id=3D"page_scale_actual">=E5=AE=9E=E9=99=85=E5=A4=A7=E5=
=B0=8F</option>
                    <option id=3D"pageFitOption" title=3D"" value=3D"page-f=
it" data-l10n-id=3D"page_scale_fit">=E9=80=82=E5=90=88=E9=A1=B5=E9=9D=A2</o=
ption>
                    <option id=3D"pageWidthOption" title=3D"" value=3D"page=
-width" data-l10n-id=3D"page_scale_width">=E9=80=82=E5=90=88=E9=A1=B5=E5=AE=
=BD</option>
                   =20
                    <option title=3D"" value=3D"0.5" data-l10n-id=3D"page_s=
cale_percent" data-l10n-args=3D"{ &quot;scale&quot;: 50 }">50%</option>
                    <option title=3D"" value=3D"0.75" data-l10n-id=3D"page_=
scale_percent" data-l10n-args=3D"{ &quot;scale&quot;: 75 }">75%</option>
                    <option title=3D"" value=3D"1" data-l10n-id=3D"page_sca=
le_percent" data-l10n-args=3D"{ &quot;scale&quot;: 100 }">100%</option>
                    <option title=3D"" value=3D"1.25" data-l10n-id=3D"page_=
scale_percent" data-l10n-args=3D"{ &quot;scale&quot;: 125 }">125%</option>
                    <option title=3D"" value=3D"1.5" data-l10n-id=3D"page_s=
cale_percent" data-l10n-args=3D"{ &quot;scale&quot;: 150 }">150%</option>
                    <option title=3D"" value=3D"2" data-l10n-id=3D"page_sca=
le_percent" data-l10n-args=3D"{ &quot;scale&quot;: 200 }">200%</option>
                    <option title=3D"" value=3D"3" data-l10n-id=3D"page_sca=
le_percent" data-l10n-args=3D"{ &quot;scale&quot;: 300 }">300%</option>
                    <option title=3D"" value=3D"4" data-l10n-id=3D"page_sca=
le_percent" data-l10n-args=3D"{ &quot;scale&quot;: 400 }">400%</option>
                  </select>
                </span>
              </div>
            </div>
            <div id=3D"loadingBar">
              <div class=3D"progress">
                <div class=3D"glimmer">
                </div>
              </div>
            </div>
          </div>
        </div>

        <menu type=3D"context" id=3D"viewerContextMenu">
          <menuitem id=3D"contextFirstPage" label=3D"First Page" data-l10n-=
id=3D"first_page" title=3D"=E8=BD=AC=E5=88=B0=E7=AC=AC=E4=B8=80=E9=A1=B5"><=
/menuitem>
          <menuitem id=3D"contextLastPage" label=3D"Last Page" data-l10n-id=
=3D"last_page" title=3D"=E8=BD=AC=E5=88=B0=E6=9C=80=E5=90=8E=E4=B8=80=E9=A1=
=B5"></menuitem>
          <menuitem id=3D"contextPageRotateCw" label=3D"Rotate Clockwise" d=
ata-l10n-id=3D"page_rotate_cw" title=3D"=E9=A1=BA=E6=97=B6=E9=92=88=E6=97=
=8B=E8=BD=AC"></menuitem>
          <menuitem id=3D"contextPageRotateCcw" label=3D"Rotate Counter-Clo=
ckwise" data-l10n-id=3D"page_rotate_ccw" title=3D"=E9=80=86=E6=97=B6=E9=92=
=88=E6=97=8B=E8=BD=AC"></menuitem>
        </menu>

        <div id=3D"viewerContainer" tabindex=3D"0">
          <div id=3D"viewer" class=3D"pdfViewer"></div>
        </div>

       =20
      </div> <!-- mainContainer -->

      <div id=3D"overlayContainer" class=3D"hidden">
        <div id=3D"passwordOverlay" class=3D"container hidden">
          <div class=3D"dialog">
            <div class=3D"row">
              <p id=3D"passwordText" data-l10n-id=3D"password_label">=E8=BE=
=93=E5=85=A5=E5=AF=86=E7=A0=81=E4=BB=A5=E6=89=93=E5=BC=80=E6=AD=A4 PDF =E6=
=96=87=E4=BB=B6=E3=80=82</p>
            </div>
            <div class=3D"row">
              <input type=3D"password" id=3D"password" class=3D"toolbarFiel=
d">
            </div>
            <div class=3D"buttonRow">
              <button id=3D"passwordCancel" class=3D"overlayButton"><span d=
ata-l10n-id=3D"password_cancel">=E5=8F=96=E6=B6=88</span></button>
              <button id=3D"passwordSubmit" class=3D"overlayButton"><span d=
ata-l10n-id=3D"password_ok">=E7=A1=AE=E5=AE=9A</span></button>
            </div>
          </div>
        </div>
        <div id=3D"documentPropertiesOverlay" class=3D"container hidden">
          <div class=3D"dialog">
            <div class=3D"row">
              <span data-l10n-id=3D"document_properties_file_name">=E6=96=
=87=E4=BB=B6=E5=90=8D:</span> <p id=3D"fileNameField">-</p>
            </div>
            <div class=3D"row">
              <span data-l10n-id=3D"document_properties_file_size">=E6=96=
=87=E4=BB=B6=E5=A4=A7=E5=B0=8F:</span> <p id=3D"fileSizeField">-</p>
            </div>
            <div class=3D"separator"></div>
            <div class=3D"row">
              <span data-l10n-id=3D"document_properties_title">=E6=A0=87=E9=
=A2=98:</span> <p id=3D"titleField">-</p>
            </div>
            <div class=3D"row">
              <span data-l10n-id=3D"document_properties_author">=E4=BD=9C=
=E8=80=85:</span> <p id=3D"authorField">-</p>
            </div>
            <div class=3D"row">
              <span data-l10n-id=3D"document_properties_subject">=E4=B8=BB=
=E9=A2=98:</span> <p id=3D"subjectField">-</p>
            </div>
            <div class=3D"row">
              <span data-l10n-id=3D"document_properties_keywords">=E5=85=B3=
=E9=94=AE=E8=AF=8D:</span> <p id=3D"keywordsField">-</p>
            </div>
            <div class=3D"row">
              <span data-l10n-id=3D"document_properties_creation_date">=E5=
=88=9B=E5=BB=BA=E6=97=A5=E6=9C=9F:</span> <p id=3D"creationDateField">-</p>
            </div>
            <div class=3D"row">
              <span data-l10n-id=3D"document_properties_modification_date">=
=E4=BF=AE=E6=94=B9=E6=97=A5=E6=9C=9F:</span> <p id=3D"modificationDateField=
">-</p>
            </div>
            <div class=3D"row">
              <span data-l10n-id=3D"document_properties_creator">=E5=88=9B=
=E5=BB=BA=E8=80=85:</span> <p id=3D"creatorField">-</p>
            </div>
            <div class=3D"separator"></div>
            <div class=3D"row">
              <span data-l10n-id=3D"document_properties_producer">PDF =E5=
=88=B6=E4=BD=9C=E8=80=85:</span> <p id=3D"producerField">-</p>
            </div>
            <div class=3D"row">
              <span data-l10n-id=3D"document_properties_version">PDF =E7=89=
=88=E6=9C=AC:</span> <p id=3D"versionField">-</p>
            </div>
            <div class=3D"row">
              <span data-l10n-id=3D"document_properties_page_count">=E9=A1=
=B5=E6=95=B0:</span> <p id=3D"pageCountField">-</p>
            </div>
            <div class=3D"buttonRow">
              <button id=3D"documentPropertiesClose" class=3D"overlayButton=
"><span data-l10n-id=3D"document_properties_close">=E5=85=B3=E9=97=AD</span=
></button>
            </div>
          </div>
        </div>
        <div id=3D"printServiceOverlay" class=3D"container hidden">
          <div class=3D"dialog">
            <div class=3D"row">
              <span data-l10n-id=3D"print_progress_message">=E6=AD=A3=E5=9C=
=A8=E5=87=86=E5=A4=87=E6=89=93=E5=8D=B0=E6=96=87=E6=A1=A3=E2=80=A6</span>
            </div>
            <div class=3D"row">
              <progress value=3D"0" max=3D"100"></progress>
              <span data-l10n-id=3D"print_progress_percent" data-l10n-args=
=3D"{ &quot;progress&quot;: 0 }" class=3D"relative-progress">0%</span>
            </div>
            <div class=3D"buttonRow">
              <button id=3D"printCancel" class=3D"overlayButton"><span data=
-l10n-id=3D"print_progress_close">=E5=8F=96=E6=B6=88</span></button>
            </div>
          </div>
        </div>
      </div>  <!-- overlayContainer -->

    </div> <!-- outerContainer -->
    <div id=3D"printContainer"></div>
 =20


<input id=3D"fileInput" class=3D"fileInput" type=3D"file"></body></html>
------MultipartBoundary--Z8ElWiH573UgV565wS09KPfCpfegkvyASAGqRldE1z----
Content-Type: text/css
Content-Transfer-Encoding: quoted-printable
Content-Location: https://zjsys.wsjkw.zj.gov.cn/assets/build/pdfjs/web/viewer.css

@charset "utf-8";

.textLayer { position: absolute; inset: 0px; overflow: hidden; opacity: 0.2=
; line-height: 1; }

.textLayer > div { color: transparent; position: absolute; white-space: pre=
; cursor: text; transform-origin: 0% 0%; }

.textLayer .highlight { margin: -1px; padding: 1px; background-color: rgb(1=
80, 0, 170); border-radius: 4px; }

.textLayer .highlight.begin { border-radius: 4px 0px 0px 4px; }

.textLayer .highlight.end { border-radius: 0px 4px 4px 0px; }

.textLayer .highlight.middle { border-radius: 0px; }

.textLayer .highlight.selected { background-color: rgb(0, 100, 0); }

.textLayer ::selection { background: rgb(0, 0, 255); }

.textLayer .endOfContent { display: block; position: absolute; inset: 100% =
0px 0px; z-index: -1; cursor: default; user-select: none; }

.textLayer .endOfContent.active { top: 0px; }

.annotationLayer section { position: absolute; }

.annotationLayer .linkAnnotation > a { position: absolute; font-size: 1em; =
top: 0px; left: 0px; width: 100%; height: 100%; }

.annotationLayer .linkAnnotation > a { background: url("data:image/gif;base=
64,R0lGODlhAQABAIAAAAAAAP///yH5BAEAAAAALAAAAAABAAEAAAIBRAA7") 0px 0px repea=
t; }

.annotationLayer .linkAnnotation > a:hover { opacity: 0.2; background: rgb(=
255, 255, 0); box-shadow: rgb(255, 255, 0) 0px 2px 10px; }

.annotationLayer .textAnnotation img { position: absolute; cursor: pointer;=
 }

.annotationLayer .textWidgetAnnotation input, .annotationLayer .textWidgetA=
nnotation textarea, .annotationLayer .choiceWidgetAnnotation select, .annot=
ationLayer .buttonWidgetAnnotation.checkBox input, .annotationLayer .button=
WidgetAnnotation.radioButton input { background-color: rgba(0, 54, 255, 0.1=
3); border: 1px solid transparent; box-sizing: border-box; font-size: 9px; =
height: 100%; padding: 0px 3px; vertical-align: top; width: 100%; }

.annotationLayer .textWidgetAnnotation textarea { font-style: ; font-varian=
t: normal; font-weight: ; font-stretch: ; line-height: ; font-family: ; fon=
t-optical-sizing: ; font-kerning: ; font-feature-settings: ; font-variation=
-settings: ; font-size: 9px; resize: none; }

.annotationLayer .textWidgetAnnotation input[disabled], .annotationLayer .t=
extWidgetAnnotation textarea[disabled], .annotationLayer .choiceWidgetAnnot=
ation select[disabled], .annotationLayer .buttonWidgetAnnotation.checkBox i=
nput[disabled], .annotationLayer .buttonWidgetAnnotation.radioButton input[=
disabled] { background: none; border: 1px solid transparent; cursor: not-al=
lowed; }

.annotationLayer .textWidgetAnnotation input:hover, .annotationLayer .textW=
idgetAnnotation textarea:hover, .annotationLayer .choiceWidgetAnnotation se=
lect:hover, .annotationLayer .buttonWidgetAnnotation.checkBox input:hover, =
.annotationLayer .buttonWidgetAnnotation.radioButton input:hover { border: =
1px solid rgb(0, 0, 0); }

.annotationLayer .textWidgetAnnotation input:focus, .annotationLayer .textW=
idgetAnnotation textarea:focus, .annotationLayer .choiceWidgetAnnotation se=
lect:focus { background: none; border: 1px solid transparent; }

.annotationLayer .textWidgetAnnotation input.comb { font-family: monospace;=
 padding-left: 2px; padding-right: 0px; }

.annotationLayer .textWidgetAnnotation input.comb:focus { width: 115%; }

.annotationLayer .buttonWidgetAnnotation.checkBox input, .annotationLayer .=
buttonWidgetAnnotation.radioButton input { appearance: none; }

.annotationLayer .popupWrapper { position: absolute; width: 20em; }

.annotationLayer .popup { position: absolute; z-index: 200; max-width: 20em=
; background-color: rgb(255, 255, 153); box-shadow: rgb(51, 51, 51) 0px 2px=
 5px; border-radius: 2px; padding: 0.6em; margin-left: 5px; cursor: pointer=
; overflow-wrap: break-word; }

.annotationLayer .popup h1 { font-size: 1em; border-bottom: 1px solid rgb(0=
, 0, 0); padding-bottom: 0.2em; }

.annotationLayer .popup p { padding-top: 0.2em; }

.annotationLayer .highlightAnnotation, .annotationLayer .underlineAnnotatio=
n, .annotationLayer .squigglyAnnotation, .annotationLayer .strikeoutAnnotat=
ion, .annotationLayer .lineAnnotation svg line, .annotationLayer .fileAttac=
hmentAnnotation { cursor: pointer; }

.pdfViewer .canvasWrapper { overflow: hidden; }

.pdfViewer .page { direction: ltr; width: 816px; height: 1056px; margin: 1p=
x auto -8px; position: relative; overflow: visible; border-width: 9px; bord=
er-style: solid; border-color: transparent; background-clip: content-box; b=
order-image: url("images/shadow.png") 9 / 1 / 0 repeat; background-color: w=
hite; }

.pdfViewer.removePageBorders .page { margin: 0px auto 10px; border: none; }

.pdfViewer.singlePageView { display: inline-block; }

.pdfViewer.singlePageView .page { margin: 0px; border: none; }

.pdfViewer .page canvas { margin: 0px; display: block; }

.pdfViewer .page canvas[hidden] { display: none; }

.pdfViewer .page .loadingIcon { position: absolute; display: block; inset: =
0px; background: url("images/loading-icon.gif") center center no-repeat; }

.pdfPresentationMode:-webkit-full-screen .pdfViewer .page { margin-bottom: =
100%; border: 0px; }

.pdfPresentationMode:fullscreen .pdfViewer .page { margin-bottom: 100%; bor=
der: 0px; }

* { padding: 0px; margin: 0px; }

html { height: 100%; width: 100%; font-size: 10px; }

body { height: 100%; width: 100%; background-color: rgb(64, 64, 64); backgr=
ound-image: url("images/texture.png"); }

body, input, button, select { font: message-box; outline: none; }

.hidden { display: none !important; }

[hidden] { display: none !important; }

#viewerContainer.pdfPresentationMode:-webkit-full-screen { top: 0px; border=
-top: 2px solid transparent; background-color: rgb(0, 0, 0); width: 100%; h=
eight: 100%; overflow: hidden; cursor: none; user-select: none; }

#viewerContainer.pdfPresentationMode:fullscreen { top: 0px; border-top: 2px=
 solid transparent; background-color: rgb(0, 0, 0); width: 100%; height: 10=
0%; overflow: hidden; cursor: none; user-select: none; }

.pdfPresentationMode:-webkit-full-screen a:not(.internalLink) { display: no=
ne; }

.pdfPresentationMode:fullscreen a:not(.internalLink) { display: none; }

.pdfPresentationMode:-webkit-full-screen .textLayer > div { cursor: none; }

.pdfPresentationMode:fullscreen .textLayer > div { cursor: none; }

.pdfPresentationMode.pdfPresentationModeControls > *, .pdfPresentationMode.=
pdfPresentationModeControls .textLayer > div { cursor: default; }

#outerContainer { width: 100%; height: 100%; position: relative; }

#sidebarContainer { position: absolute; top: 0px; bottom: 0px; width: 200px=
; visibility: hidden; transition-duration: 200ms; transition-timing-functio=
n: ease; }

html[dir=3D"ltr"] #sidebarContainer { transition-property: left; left: -200=
px; }

html[dir=3D"rtl"] #sidebarContainer { transition-property: right; right: -2=
00px; }

#outerContainer.sidebarMoving > #sidebarContainer, #outerContainer.sidebarO=
pen > #sidebarContainer { visibility: visible; }

html[dir=3D"ltr"] #outerContainer.sidebarOpen > #sidebarContainer { left: 0=
px; }

html[dir=3D"rtl"] #outerContainer.sidebarOpen > #sidebarContainer { right: =
0px; }

#mainContainer { position: absolute; inset: 0px; min-width: 320px; transiti=
on-duration: 200ms; transition-timing-function: ease; }

html[dir=3D"ltr"] #outerContainer.sidebarOpen > #mainContainer { transition=
-property: left; left: 200px; }

html[dir=3D"rtl"] #outerContainer.sidebarOpen > #mainContainer { transition=
-property: right; right: 200px; }

#sidebarContent { top: 32px; bottom: 0px; overflow: auto; position: absolut=
e; width: 200px; background-color: rgba(0, 0, 0, 0.1); }

html[dir=3D"ltr"] #sidebarContent { left: 0px; box-shadow: rgba(0, 0, 0, 0.=
25) -1px 0px 0px inset; }

html[dir=3D"rtl"] #sidebarContent { right: 0px; box-shadow: rgba(0, 0, 0, 0=
.25) 1px 0px 0px inset; }

#viewerContainer { overflow: auto; position: absolute; inset: 32px 0px 0px;=
 outline: none; }

html[dir=3D"ltr"] #viewerContainer { box-shadow: rgba(255, 255, 255, 0.05) =
1px 0px 0px inset; }

html[dir=3D"rtl"] #viewerContainer { box-shadow: rgba(255, 255, 255, 0.05) =
-1px 0px 0px inset; }

.toolbar { position: relative; left: 0px; right: 0px; z-index: 9999; cursor=
: default; }

#toolbarContainer { width: 100%; }

#toolbarSidebar { width: 200px; height: 32px; background-color: rgb(66, 66,=
 66); background-image: url("images/texture.png"), linear-gradient(rgba(77,=
 77, 77, 0.99), rgba(64, 64, 64, 0.95)); }

html[dir=3D"ltr"] #toolbarSidebar { box-shadow: rgba(0, 0, 0, 0.25) -1px 0p=
x 0px inset, rgba(255, 255, 255, 0.05) 0px -1px 0px inset, rgba(0, 0, 0, 0.=
15) 0px 1px 0px, rgba(0, 0, 0, 0.1) 0px 0px 1px; }

html[dir=3D"rtl"] #toolbarSidebar { box-shadow: rgba(0, 0, 0, 0.25) 1px 0px=
 0px inset, rgba(255, 255, 255, 0.05) 0px 1px 0px inset, rgba(0, 0, 0, 0.15=
) 0px 1px 0px, rgba(0, 0, 0, 0.1) 0px 0px 1px; }

#toolbarContainer, .findbar, .secondaryToolbar { position: relative; height=
: 32px; background-color: rgb(71, 71, 71); background-image: url("images/te=
xture.png"), linear-gradient(rgba(82, 82, 82, 0.99), rgba(69, 69, 69, 0.95)=
); }

html[dir=3D"ltr"] #toolbarContainer, .findbar, .secondaryToolbar { box-shad=
ow: rgba(255, 255, 255, 0.08) 1px 0px 0px inset, rgba(0, 0, 0, 0.15) 0px 1p=
x 1px inset, rgba(255, 255, 255, 0.05) 0px -1px 0px inset, rgba(0, 0, 0, 0.=
15) 0px 1px 0px, rgba(0, 0, 0, 0.1) 0px 1px 1px; }

html[dir=3D"rtl"] #toolbarContainer, .findbar, .secondaryToolbar { box-shad=
ow: rgba(255, 255, 255, 0.08) -1px 0px 0px inset, rgba(0, 0, 0, 0.15) 0px 1=
px 1px inset, rgba(255, 255, 255, 0.05) 0px -1px 0px inset, rgba(0, 0, 0, 0=
.15) 0px 1px 0px, rgba(0, 0, 0, 0.1) 0px 1px 1px; }

#toolbarViewer { height: 32px; }

#loadingBar { position: relative; width: 100%; height: 4px; background-colo=
r: rgb(51, 51, 51); border-bottom: 1px solid rgb(51, 51, 51); }

#loadingBar .progress { position: absolute; top: 0px; left: 0px; width: 0%;=
 height: 100%; background-color: rgb(221, 221, 221); overflow: hidden; tran=
sition: width 200ms ease 0s; }

@-webkit-keyframes progressIndeterminate {=20
  0% { left: -142px; }
  100% { left: 0px; }
}

@keyframes progressIndeterminate {=20
  0% { left: -142px; }
  100% { left: 0px; }
}

#loadingBar .progress.indeterminate { background-color: rgb(153, 153, 153);=
 transition: none 0s ease 0s; }

#loadingBar .progress.indeterminate .glimmer { position: absolute; top: 0px=
; left: 0px; height: 100%; width: calc(100% + 150px); background: repeating=
-linear-gradient(135deg, rgb(187, 187, 187) 0px, rgb(153, 153, 153) 5px, rg=
b(153, 153, 153) 45px, rgb(221, 221, 221) 55px, rgb(221, 221, 221) 95px, rg=
b(187, 187, 187) 100px); animation: 950ms linear 0s infinite normal none ru=
nning progressIndeterminate; }

.findbar, .secondaryToolbar { top: 32px; position: absolute; z-index: 10000=
; height: auto; min-width: 16px; padding: 0px 6px; margin: 4px 2px; color: =
rgb(217, 217, 217); font-size: 12px; line-height: 14px; text-align: left; c=
ursor: default; }

.findbar { min-width: 300px; }

.findbar > div { height: 32px; }

.findbar.wrapContainers > div { clear: both; }

.findbar.wrapContainers > div#findbarMessageContainer { height: auto; }

html[dir=3D"ltr"] .findbar { left: 68px; }

html[dir=3D"rtl"] .findbar { right: 68px; }

.findbar label { user-select: none; }

#findInput { width: 200px; }

#findInput::-webkit-input-placeholder { font-style: italic; }

#findInput::placeholder { font-style: italic; }

#findInput[data-status=3D"pending"] { background-image: url("images/loading=
-small.png"); background-repeat: no-repeat; background-position: right cent=
er; }

html[dir=3D"rtl"] #findInput[data-status=3D"pending"] { background-position=
: left center; }

.secondaryToolbar { padding: 6px; height: auto; z-index: 30000; }

html[dir=3D"ltr"] .secondaryToolbar { right: 4px; }

html[dir=3D"rtl"] .secondaryToolbar { left: 4px; }

#secondaryToolbarButtonContainer { max-width: 200px; max-height: 400px; ove=
rflow-y: auto; margin-bottom: -4px; }

.doorHanger, .doorHangerRight { border: 1px solid rgba(0, 0, 0, 0.5); borde=
r-radius: 2px; box-shadow: rgba(0, 0, 0, 0.3) 0px 1px 4px; }

.doorHanger::after, .doorHanger::before, .doorHangerRight::after, .doorHang=
erRight::before { bottom: 100%; border: solid transparent; content: " "; he=
ight: 0px; width: 0px; position: absolute; pointer-events: none; }

.doorHanger::after, .doorHangerRight::after { border-bottom-color: rgba(82,=
 82, 82, 0.99); border-width: 8px; }

.doorHanger::before, .doorHangerRight::before { border-bottom-color: rgba(0=
, 0, 0, 0.5); border-width: 9px; }

html[dir=3D"ltr"] .doorHanger::after, html[dir=3D"rtl"] .doorHangerRight::a=
fter { left: 13px; margin-left: -8px; }

html[dir=3D"ltr"] .doorHanger::before, html[dir=3D"rtl"] .doorHangerRight::=
before { left: 13px; margin-left: -9px; }

html[dir=3D"rtl"] .doorHanger::after, html[dir=3D"ltr"] .doorHangerRight::a=
fter { right: 13px; margin-right: -8px; }

html[dir=3D"rtl"] .doorHanger::before, html[dir=3D"ltr"] .doorHangerRight::=
before { right: 13px; margin-right: -9px; }

#findResultsCount { background-color: rgb(217, 217, 217); color: rgb(82, 82=
, 82); text-align: center; padding: 3px 4px; }

#findMsg { font-style: italic; color: rgb(166, 183, 208); }

#findMsg:empty { display: none; }

#findInput.notFound { background-color: rgb(255, 102, 102); }

#toolbarViewerMiddle { position: absolute; left: 50%; transform: translateX=
(-50%); }

html[dir=3D"ltr"] #toolbarViewerLeft, html[dir=3D"rtl"] #toolbarViewerRight=
 { float: left; }

html[dir=3D"ltr"] #toolbarViewerRight, html[dir=3D"rtl"] #toolbarViewerLeft=
 { float: right; }

html[dir=3D"ltr"] #toolbarViewerLeft > *, html[dir=3D"ltr"] #toolbarViewerM=
iddle > *, html[dir=3D"ltr"] #toolbarViewerRight > *, html[dir=3D"ltr"] .fi=
ndbar * { position: relative; float: left; }

html[dir=3D"rtl"] #toolbarViewerLeft > *, html[dir=3D"rtl"] #toolbarViewerM=
iddle > *, html[dir=3D"rtl"] #toolbarViewerRight > *, html[dir=3D"rtl"] .fi=
ndbar * { position: relative; float: right; }

html[dir=3D"ltr"] .splitToolbarButton { margin: 3px 2px 4px 0px; display: i=
nline-block; }

html[dir=3D"rtl"] .splitToolbarButton { margin: 3px 0px 4px 2px; display: i=
nline-block; }

html[dir=3D"ltr"] .splitToolbarButton > .toolbarButton { border-radius: 0px=
; float: left; }

html[dir=3D"rtl"] .splitToolbarButton > .toolbarButton { border-radius: 0px=
; float: right; }

.toolbarButton, .secondaryToolbarButton, .overlayButton { border: 0px none;=
 background: none; width: 32px; height: 25px; }

.toolbarButton > span { display: inline-block; width: 0px; height: 0px; ove=
rflow: hidden; }

.toolbarButton[disabled], .secondaryToolbarButton[disabled], .overlayButton=
[disabled] { opacity: 0.5; }

.splitToolbarButton.toggled .toolbarButton { margin: 0px; }

.splitToolbarButton:hover > .toolbarButton, .splitToolbarButton:focus > .to=
olbarButton, .splitToolbarButton.toggled > .toolbarButton, .toolbarButton.t=
extButton { background-color: rgba(0, 0, 0, 0.12); background-image: linear=
-gradient(rgba(255, 255, 255, 0.05), rgba(255, 255, 255, 0)); background-cl=
ip: padding-box; border-width: 1px; border-style: solid; border-image: init=
ial; border-color: rgba(0, 0, 0, 0.32) rgba(0, 0, 0, 0.38) rgba(0, 0, 0, 0.=
42); box-shadow: rgba(255, 255, 255, 0.05) 0px 1px 0px inset, rgba(255, 255=
, 255, 0.15) 0px 0px 1px inset, rgba(255, 255, 255, 0.05) 0px 1px 0px; tran=
sition-property: background-color, border-color, box-shadow; transition-dur=
ation: 150ms; transition-timing-function: ease; }

.splitToolbarButton > .toolbarButton:hover, .splitToolbarButton > .toolbarB=
utton:focus, .dropdownToolbarButton:hover, .overlayButton:hover, .overlayBu=
tton:focus, .toolbarButton.textButton:hover, .toolbarButton.textButton:focu=
s { background-color: rgba(0, 0, 0, 0.2); box-shadow: rgba(255, 255, 255, 0=
.05) 0px 1px 0px inset, rgba(255, 255, 255, 0.15) 0px 0px 1px inset, rgba(0=
, 0, 0, 0.05) 0px 0px 1px; z-index: 199; }

.splitToolbarButton > .toolbarButton { position: relative; }

html[dir=3D"ltr"] .splitToolbarButton > .toolbarButton:first-child, html[di=
r=3D"rtl"] .splitToolbarButton > .toolbarButton:last-child { position: rela=
tive; margin: 0px -1px 0px 0px; border-top-left-radius: 2px; border-bottom-=
left-radius: 2px; border-right-color: transparent; }

html[dir=3D"ltr"] .splitToolbarButton > .toolbarButton:last-child, html[dir=
=3D"rtl"] .splitToolbarButton > .toolbarButton:first-child { position: rela=
tive; margin: 0px 0px 0px -1px; border-top-right-radius: 2px; border-bottom=
-right-radius: 2px; border-left-color: transparent; }

.splitToolbarButtonSeparator { padding: 8px 0px; width: 1px; background-col=
or: rgba(0, 0, 0, 0.5); z-index: 99; box-shadow: rgba(255, 255, 255, 0.08) =
0px 0px 0px 1px; display: inline-block; margin: 5px 0px; }

html[dir=3D"ltr"] .splitToolbarButtonSeparator { float: left; }

html[dir=3D"rtl"] .splitToolbarButtonSeparator { float: right; }

.splitToolbarButton:hover > .splitToolbarButtonSeparator, .splitToolbarButt=
on.toggled > .splitToolbarButtonSeparator { padding: 12px 0px; margin: 1px =
0px; box-shadow: rgba(255, 255, 255, 0.03) 0px 0px 0px 1px; transition-prop=
erty: padding; transition-duration: 10ms; transition-timing-function: ease;=
 }

.toolbarButton, .dropdownToolbarButton, .secondaryToolbarButton, .overlayBu=
tton { min-width: 16px; padding: 2px 6px 0px; border: 1px solid transparent=
; border-radius: 2px; color: rgba(255, 255, 255, 0.8); font-size: 12px; lin=
e-height: 14px; user-select: none; cursor: default; transition-property: ba=
ckground-color, border-color, box-shadow; transition-duration: 150ms; trans=
ition-timing-function: ease; }

html[dir=3D"ltr"] .toolbarButton, html[dir=3D"ltr"] .overlayButton, html[di=
r=3D"ltr"] .dropdownToolbarButton { margin: 3px 2px 4px 0px; }

html[dir=3D"rtl"] .toolbarButton, html[dir=3D"rtl"] .overlayButton, html[di=
r=3D"rtl"] .dropdownToolbarButton { margin: 3px 0px 4px 2px; }

.toolbarButton:hover, .toolbarButton:focus, .dropdownToolbarButton, .overla=
yButton, .secondaryToolbarButton:hover, .secondaryToolbarButton:focus { bac=
kground-color: rgba(0, 0, 0, 0.12); background-image: linear-gradient(rgba(=
255, 255, 255, 0.05), rgba(255, 255, 255, 0)); background-clip: padding-box=
; border-width: 1px; border-style: solid; border-image: initial; border-col=
or: rgba(0, 0, 0, 0.32) rgba(0, 0, 0, 0.38) rgba(0, 0, 0, 0.42); box-shadow=
: rgba(255, 255, 255, 0.05) 0px 1px 0px inset, rgba(255, 255, 255, 0.15) 0p=
x 0px 1px inset, rgba(255, 255, 255, 0.05) 0px 1px 0px; }

.toolbarButton:hover:active, .overlayButton:hover:active, .dropdownToolbarB=
utton:hover:active, .secondaryToolbarButton:hover:active { background-color=
: rgba(0, 0, 0, 0.2); background-image: linear-gradient(rgba(255, 255, 255,=
 0.05), rgba(255, 255, 255, 0)); border-color: rgba(0, 0, 0, 0.35) rgba(0, =
0, 0, 0.4) rgba(0, 0, 0, 0.45); box-shadow: rgba(0, 0, 0, 0.1) 0px 1px 1px =
inset, rgba(0, 0, 0, 0.2) 0px 0px 1px inset, rgba(255, 255, 255, 0.05) 0px =
1px 0px; transition-property: background-color, border-color, box-shadow; t=
ransition-duration: 10ms; transition-timing-function: linear; }

.toolbarButton.toggled, .splitToolbarButton.toggled > .toolbarButton.toggle=
d, .secondaryToolbarButton.toggled { background-color: rgba(0, 0, 0, 0.3); =
background-image: linear-gradient(rgba(255, 255, 255, 0.05), rgba(255, 255,=
 255, 0)); border-color: rgba(0, 0, 0, 0.4) rgba(0, 0, 0, 0.45) rgba(0, 0, =
0, 0.5); box-shadow: rgba(0, 0, 0, 0.1) 0px 1px 1px inset, rgba(0, 0, 0, 0.=
2) 0px 0px 1px inset, rgba(255, 255, 255, 0.05) 0px 1px 0px; transition-pro=
perty: background-color, border-color, box-shadow; transition-duration: 10m=
s; transition-timing-function: linear; }

.toolbarButton.toggled:hover:active, .splitToolbarButton.toggled > .toolbar=
Button.toggled:hover:active, .secondaryToolbarButton.toggled:hover:active {=
 background-color: rgba(0, 0, 0, 0.4); border-color: rgba(0, 0, 0, 0.4) rgb=
a(0, 0, 0, 0.5) rgba(0, 0, 0, 0.55); box-shadow: rgba(0, 0, 0, 0.2) 0px 1px=
 1px inset, rgba(0, 0, 0, 0.3) 0px 0px 1px inset, rgba(255, 255, 255, 0.05)=
 0px 1px 0px; }

.dropdownToolbarButton { width: 120px; max-width: 120px; padding: 0px; over=
flow: hidden; background: url("images/toolbarButton-menuArrows.png") no-rep=
eat; }

html[dir=3D"ltr"] .dropdownToolbarButton { background-position: 95% center;=
 }

html[dir=3D"rtl"] .dropdownToolbarButton { background-position: 5% center; =
}

.dropdownToolbarButton > select { min-width: 140px; font-size: 12px; color:=
 rgb(242, 242, 242); margin: 0px; padding: 3px 2px 2px; border: none; backg=
round: rgba(0, 0, 0, 0); }

.dropdownToolbarButton > select > option { background: rgb(61, 61, 61); }

#customScaleOption { display: none; }

#pageWidthOption { border-bottom: 1px solid rgba(255, 255, 255, 0.5); }

html[dir=3D"ltr"] .splitToolbarButton:first-child, html[dir=3D"ltr"] .toolb=
arButton:first-child, html[dir=3D"rtl"] .splitToolbarButton:last-child, htm=
l[dir=3D"rtl"] .toolbarButton:last-child { margin-left: 4px; }

html[dir=3D"ltr"] .splitToolbarButton:last-child, html[dir=3D"ltr"] .toolba=
rButton:last-child, html[dir=3D"rtl"] .splitToolbarButton:first-child, html=
[dir=3D"rtl"] .toolbarButton:first-child { margin-right: 4px; }

.toolbarButtonSpacer { width: 30px; display: inline-block; height: 1px; }

html[dir=3D"ltr"] #findPrevious { margin-left: 3px; }

html[dir=3D"ltr"] #findNext { margin-right: 3px; }

html[dir=3D"rtl"] #findPrevious { margin-right: 3px; }

html[dir=3D"rtl"] #findNext { margin-left: 3px; }

.toolbarButton::before, .secondaryToolbarButton::before { position: absolut=
e; display: inline-block; top: 4px; left: 7px; }

html[dir=3D"ltr"] .secondaryToolbarButton::before { left: 4px; }

html[dir=3D"rtl"] .secondaryToolbarButton::before { right: 4px; }

html[dir=3D"ltr"] .toolbarButton#sidebarToggle::before { content: url("imag=
es/toolbarButton-sidebarToggle.png"); }

html[dir=3D"rtl"] .toolbarButton#sidebarToggle::before { content: url("imag=
es/toolbarButton-sidebarToggle-rtl.png"); }

html[dir=3D"ltr"] .toolbarButton#secondaryToolbarToggle::before { content: =
url("images/toolbarButton-secondaryToolbarToggle.png"); }

html[dir=3D"rtl"] .toolbarButton#secondaryToolbarToggle::before { content: =
url("images/toolbarButton-secondaryToolbarToggle-rtl.png"); }

html[dir=3D"ltr"] .toolbarButton.findPrevious::before { content: url("image=
s/findbarButton-previous.png"); }

html[dir=3D"rtl"] .toolbarButton.findPrevious::before { content: url("image=
s/findbarButton-previous-rtl.png"); }

html[dir=3D"ltr"] .toolbarButton.findNext::before { content: url("images/fi=
ndbarButton-next.png"); }

html[dir=3D"rtl"] .toolbarButton.findNext::before { content: url("images/fi=
ndbarButton-next-rtl.png"); }

html[dir=3D"ltr"] .toolbarButton.pageUp::before { content: url("images/tool=
barButton-pageUp.png"); }

html[dir=3D"rtl"] .toolbarButton.pageUp::before { content: url("images/tool=
barButton-pageUp-rtl.png"); }

html[dir=3D"ltr"] .toolbarButton.pageDown::before { content: url("images/to=
olbarButton-pageDown.png"); }

html[dir=3D"rtl"] .toolbarButton.pageDown::before { content: url("images/to=
olbarButton-pageDown-rtl.png"); }

.toolbarButton.zoomOut::before { content: url("images/toolbarButton-zoomOut=
.png"); }

.toolbarButton.zoomIn::before { content: url("images/toolbarButton-zoomIn.p=
ng"); }

.toolbarButton.presentationMode::before, .secondaryToolbarButton.presentati=
onMode::before { content: url("images/toolbarButton-presentationMode.png");=
 }

.toolbarButton.print::before, .secondaryToolbarButton.print::before { conte=
nt: url("images/toolbarButton-print.png"); }

.toolbarButton.openFile::before, .secondaryToolbarButton.openFile::before {=
 content: url("images/toolbarButton-openFile.png"); }

.toolbarButton.download::before, .secondaryToolbarButton.download::before {=
 content: url("images/toolbarButton-download.png"); }

.toolbarButton.bookmark, .secondaryToolbarButton.bookmark { box-sizing: bor=
der-box; outline: none; padding-top: 4px; text-decoration: none; }

.secondaryToolbarButton.bookmark { padding-top: 5px; }

.bookmark[href=3D"#"] { opacity: 0.5; pointer-events: none; }

.toolbarButton.bookmark::before, .secondaryToolbarButton.bookmark::before {=
 content: url("images/toolbarButton-bookmark.png"); }

#viewThumbnail.toolbarButton::before { content: url("images/toolbarButton-v=
iewThumbnail.png"); }

html[dir=3D"ltr"] #viewOutline.toolbarButton::before { content: url("images=
/toolbarButton-viewOutline.png"); }

html[dir=3D"rtl"] #viewOutline.toolbarButton::before { content: url("images=
/toolbarButton-viewOutline-rtl.png"); }

#viewAttachments.toolbarButton::before { content: url("images/toolbarButton=
-viewAttachments.png"); }

#viewFind.toolbarButton::before { content: url("images/toolbarButton-search=
.png"); }

.toolbarButton.pdfSidebarNotification::after { position: absolute; display:=
 inline-block; top: 1px; content: ""; background-color: rgb(112, 219, 85); =
height: 9px; width: 9px; border-radius: 50%; }

html[dir=3D"ltr"] .toolbarButton.pdfSidebarNotification::after { left: 17px=
; }

html[dir=3D"rtl"] .toolbarButton.pdfSidebarNotification::after { right: 17p=
x; }

.secondaryToolbarButton { position: relative; margin: 0px 0px 4px; padding:=
 3px 0px 1px; height: auto; min-height: 25px; width: auto; min-width: 100%;=
 white-space: normal; }

html[dir=3D"ltr"] .secondaryToolbarButton { padding-left: 24px; text-align:=
 left; }

html[dir=3D"rtl"] .secondaryToolbarButton { padding-right: 24px; text-align=
: right; }

html[dir=3D"ltr"] .secondaryToolbarButton.bookmark { padding-left: 27px; }

html[dir=3D"rtl"] .secondaryToolbarButton.bookmark { padding-right: 27px; }

html[dir=3D"ltr"] .secondaryToolbarButton > span { padding-right: 4px; }

html[dir=3D"rtl"] .secondaryToolbarButton > span { padding-left: 4px; }

.secondaryToolbarButton.firstPage::before { content: url("images/secondaryT=
oolbarButton-firstPage.png"); }

.secondaryToolbarButton.lastPage::before { content: url("images/secondaryTo=
olbarButton-lastPage.png"); }

.secondaryToolbarButton.rotateCcw::before { content: url("images/secondaryT=
oolbarButton-rotateCcw.png"); }

.secondaryToolbarButton.rotateCw::before { content: url("images/secondaryTo=
olbarButton-rotateCw.png"); }

.secondaryToolbarButton.selectTool::before { content: url("images/secondary=
ToolbarButton-selectTool.png"); }

.secondaryToolbarButton.handTool::before { content: url("images/secondaryTo=
olbarButton-handTool.png"); }

.secondaryToolbarButton.documentProperties::before { content: url("images/s=
econdaryToolbarButton-documentProperties.png"); }

.verticalToolbarSeparator { display: block; padding: 8px 0px; margin: 8px 4=
px; width: 1px; background-color: rgba(0, 0, 0, 0.5); box-shadow: rgba(255,=
 255, 255, 0.08) 0px 0px 0px 1px; }

html[dir=3D"ltr"] .verticalToolbarSeparator { margin-left: 2px; }

html[dir=3D"rtl"] .verticalToolbarSeparator { margin-right: 2px; }

.horizontalToolbarSeparator { display: block; margin: 0px 0px 4px; height: =
1px; width: 100%; background-color: rgba(0, 0, 0, 0.5); box-shadow: rgba(25=
5, 255, 255, 0.08) 0px 0px 0px 1px; }

.toolbarField { padding: 3px 6px; margin: 4px 0px; border-radius: 2px; back=
ground-color: rgba(255, 255, 255, 0.09); background-image: linear-gradient(=
rgba(255, 255, 255, 0.05), rgba(255, 255, 255, 0)); background-clip: paddin=
g-box; border-width: 1px; border-style: solid; border-image: initial; borde=
r-color: rgba(0, 0, 0, 0.32) rgba(0, 0, 0, 0.38) rgba(0, 0, 0, 0.42); box-s=
hadow: rgba(0, 0, 0, 0.05) 0px 1px 0px inset, rgba(255, 255, 255, 0.05) 0px=
 1px 0px; color: rgb(242, 242, 242); font-size: 12px; line-height: 14px; ou=
tline-style: none; transition-property: background-color, border-color, box=
-shadow; transition-duration: 150ms; transition-timing-function: ease; }

.toolbarField[type=3D"checkbox"] { display: inline-block; margin: 8px 0px; =
}

.toolbarField.pageNumber { min-width: 16px; text-align: right; width: 40px;=
 }

.toolbarField.pageNumber.visiblePageIsLoading { background-image: url("imag=
es/loading-small.png"); background-repeat: no-repeat; background-position: =
1px center; }

.toolbarField.pageNumber::-webkit-inner-spin-button, .toolbarField.pageNumb=
er::-webkit-outer-spin-button { appearance: none; margin: 0px; }

.toolbarField:hover { background-color: rgba(255, 255, 255, 0.11); border-c=
olor: rgba(0, 0, 0, 0.4) rgba(0, 0, 0, 0.43) rgba(0, 0, 0, 0.45); }

.toolbarField:focus { background-color: rgba(255, 255, 255, 0.15); border-c=
olor: rgba(77, 184, 255, 0.8) rgba(77, 184, 255, 0.85) rgba(77, 184, 255, 0=
.9); }

.toolbarLabel { min-width: 16px; padding: 3px 6px 3px 2px; margin: 4px 2px =
4px 0px; border: 1px solid transparent; border-radius: 2px; color: rgb(217,=
 217, 217); font-size: 12px; line-height: 14px; text-align: left; user-sele=
ct: none; cursor: default; }

#thumbnailView { position: absolute; width: 120px; top: 0px; bottom: 0px; p=
adding: 10px 40px 0px; overflow: auto; }

.thumbnail { float: left; margin-bottom: 5px; }

#thumbnailView > a:last-of-type > .thumbnail { margin-bottom: 10px; }

#thumbnailView > a:last-of-type > .thumbnail:not([data-loaded]) { margin-bo=
ttom: 9px; }

.thumbnail:not([data-loaded]) { border: 1px dashed rgba(255, 255, 255, 0.5)=
; margin: -1px -1px 4px; }

.thumbnailImage { border: 1px solid transparent; box-shadow: rgba(0, 0, 0, =
0.5) 0px 0px 0px 1px, rgba(0, 0, 0, 0.3) 0px 2px 8px; opacity: 0.8; z-index=
: 99; background-color: white; background-clip: content-box; }

.thumbnailSelectionRing { border-radius: 2px; padding: 7px; }

a:focus > .thumbnail > .thumbnailSelectionRing > .thumbnailImage, .thumbnai=
l:hover > .thumbnailSelectionRing > .thumbnailImage { opacity: 0.9; }

a:focus > .thumbnail > .thumbnailSelectionRing, .thumbnail:hover > .thumbna=
ilSelectionRing { background-color: rgba(255, 255, 255, 0.15); background-i=
mage: linear-gradient(rgba(255, 255, 255, 0.05), rgba(255, 255, 255, 0)); b=
ackground-clip: padding-box; box-shadow: rgba(255, 255, 255, 0.05) 0px 1px =
0px inset, rgba(255, 255, 255, 0.2) 0px 0px 1px inset, rgba(0, 0, 0, 0.2) 0=
px 0px 1px; color: rgba(255, 255, 255, 0.9); }

.thumbnail.selected > .thumbnailSelectionRing > .thumbnailImage { box-shado=
w: rgba(0, 0, 0, 0.5) 0px 0px 0px 1px; opacity: 1; }

.thumbnail.selected > .thumbnailSelectionRing { background-color: rgba(255,=
 255, 255, 0.3); background-image: linear-gradient(rgba(255, 255, 255, 0.05=
), rgba(255, 255, 255, 0)); background-clip: padding-box; box-shadow: rgba(=
255, 255, 255, 0.05) 0px 1px 0px inset, rgba(255, 255, 255, 0.1) 0px 0px 1p=
x inset, rgba(0, 0, 0, 0.2) 0px 0px 1px; color: rgb(255, 255, 255); }

#outlineView, #attachmentsView { position: absolute; width: 192px; top: 0px=
; bottom: 0px; overflow: auto; user-select: none; }

#outlineView { padding: 4px 4px 0px; }

#attachmentsView { padding: 3px 4px 0px; }

html[dir=3D"ltr"] .outlineWithDeepNesting > .outlineItem, html[dir=3D"ltr"]=
 .outlineItem > .outlineItems { margin-left: 20px; }

html[dir=3D"rtl"] .outlineWithDeepNesting > .outlineItem, html[dir=3D"rtl"]=
 .outlineItem > .outlineItems { margin-right: 20px; }

.outlineItem > a, .attachmentsItem > button { text-decoration: none; displa=
y: inline-block; min-width: calc(100% - 4px); height: auto; margin-bottom: =
1px; border-radius: 2px; color: rgba(255, 255, 255, 0.8); font-size: 13px; =
line-height: 15px; white-space: normal; }

.attachmentsItem > button { border: 0px none; background: none; cursor: poi=
nter; width: 100%; }

html[dir=3D"ltr"] .outlineItem > a { padding: 2px 0px 5px 4px; }

html[dir=3D"ltr"] .attachmentsItem > button { padding: 2px 0px 3px 7px; tex=
t-align: left; }

html[dir=3D"rtl"] .outlineItem > a { padding: 2px 4px 5px 0px; }

html[dir=3D"rtl"] .attachmentsItem > button { padding: 2px 7px 3px 0px; tex=
t-align: right; }

.outlineItemToggler { position: relative; height: 0px; width: 0px; color: r=
gba(255, 255, 255, 0.5); }

.outlineItemToggler::before { content: url("images/treeitem-expanded.png");=
 display: inline-block; position: absolute; }

html[dir=3D"ltr"] .outlineItemToggler.outlineItemsHidden::before { content:=
 url("images/treeitem-collapsed.png"); }

html[dir=3D"rtl"] .outlineItemToggler.outlineItemsHidden::before { content:=
 url("images/treeitem-collapsed-rtl.png"); }

.outlineItemToggler.outlineItemsHidden ~ .outlineItems { display: none; }

html[dir=3D"ltr"] .outlineItemToggler { float: left; }

html[dir=3D"rtl"] .outlineItemToggler { float: right; }

html[dir=3D"ltr"] .outlineItemToggler::before { right: 4px; }

html[dir=3D"rtl"] .outlineItemToggler::before { left: 4px; }

.outlineItemToggler:hover, .outlineItemToggler:hover + a, .outlineItemToggl=
er:hover ~ .outlineItems, .outlineItem > a:hover, .attachmentsItem > button=
:hover { background-color: rgba(255, 255, 255, 0.02); background-image: lin=
ear-gradient(rgba(255, 255, 255, 0.05), rgba(255, 255, 255, 0)); background=
-clip: padding-box; box-shadow: rgba(255, 255, 255, 0.05) 0px 1px 0px inset=
, rgba(255, 255, 255, 0.2) 0px 0px 1px inset, rgba(0, 0, 0, 0.2) 0px 0px 1p=
x; border-radius: 2px; color: rgba(255, 255, 255, 0.9); }

.outlineItem.selected { background-color: rgba(255, 255, 255, 0.08); backgr=
ound-image: linear-gradient(rgba(255, 255, 255, 0.05), rgba(255, 255, 255, =
0)); background-clip: padding-box; box-shadow: rgba(255, 255, 255, 0.05) 0p=
x 1px 0px inset, rgba(255, 255, 255, 0.1) 0px 0px 1px inset, rgba(0, 0, 0, =
0.2) 0px 0px 1px; color: rgb(255, 255, 255); }

.noResults { font-size: 12px; color: rgba(255, 255, 255, 0.8); font-style: =
italic; cursor: default; }

::selection { background: rgba(0, 0, 255, 0.3); }

#errorWrapper { background: none 0px 0px repeat scroll rgb(255, 85, 85); co=
lor: white; left: 0px; position: absolute; right: 0px; z-index: 1000; paddi=
ng: 3px; font-size: 0.8em; }

.loadingInProgress #errorWrapper { top: 37px; }

#errorMessageLeft { float: left; }

#errorMessageRight { float: right; }

#errorMoreInfo { background-color: rgb(255, 255, 255); color: black; paddin=
g: 3px; margin: 3px; width: 98%; }

.overlayButton { width: auto; padding: 2px 6px 3px; margin: 3px 4px 2px !im=
portant; }

#overlayContainer { display: table; position: absolute; width: 100%; height=
: 100%; background-color: rgba(0, 0, 0, 0.2); z-index: 40000; }

#overlayContainer > * { overflow: auto; }

#overlayContainer > .container { display: table-cell; vertical-align: middl=
e; text-align: center; }

#overlayContainer > .container > .dialog { display: inline-block; padding: =
15px; border-spacing: 4px; color: rgb(217, 217, 217); font-size: 12px; line=
-height: 14px; background-color: rgb(71, 71, 71); background-image: url("im=
ages/texture.png"), linear-gradient(rgba(82, 82, 82, 0.99), rgba(69, 69, 69=
, 0.95)); border: 1px solid rgba(0, 0, 0, 0.5); border-radius: 4px; box-sha=
dow: rgba(0, 0, 0, 0.3) 0px 1px 4px; }

.dialog > .row { display: table-row; }

.dialog > .row > * { display: table-cell; }

.dialog .toolbarField { margin: 5px 0px; }

.dialog .separator { display: block; margin: 4px 0px; height: 1px; width: 1=
00%; background-color: rgba(0, 0, 0, 0.5); box-shadow: rgba(255, 255, 255, =
0.08) 0px 0px 0px 1px; }

.dialog .buttonRow { text-align: center; vertical-align: middle; }

.dialog :link { color: white; }

#passwordOverlay > .dialog { text-align: center; }

#passwordOverlay .toolbarField { width: 200px; }

#documentPropertiesOverlay > .dialog { text-align: left; }

#documentPropertiesOverlay .row > * { min-width: 100px; }

html[dir=3D"ltr"] #documentPropertiesOverlay .row > * { text-align: left; }

html[dir=3D"rtl"] #documentPropertiesOverlay .row > * { text-align: right; =
}

#documentPropertiesOverlay .row > span { width: 125px; overflow-wrap: break=
-word; }

#documentPropertiesOverlay .row > p { max-width: 225px; overflow-wrap: brea=
k-word; }

#documentPropertiesOverlay .buttonRow { margin-top: 10px; }

.clearBoth { clear: both; }

.fileInput { background: white; color: black; margin-top: 5px; visibility: =
hidden; position: fixed; right: 0px; top: 0px; }

#PDFBug { background: none 0px 0px repeat scroll white; border: 1px solid r=
gb(102, 102, 102); position: fixed; top: 32px; right: 0px; bottom: 0px; fon=
t-size: 10px; padding: 0px; width: 300px; }

#PDFBug .controls { background: rgb(238, 238, 238); border-bottom: 1px soli=
d rgb(102, 102, 102); padding: 3px; }

#PDFBug .panels { inset: 27px 0px 0px; overflow: auto; position: absolute; =
}

#PDFBug button.active { font-weight: bold; }

.debuggerShowText { background: none 0px 0px repeat scroll yellow; color: b=
lue; }

.debuggerHideText:hover { background: none 0px 0px repeat scroll yellow; }

#PDFBug .stats { font-family: courier; font-size: 10px; white-space: pre; }

#PDFBug .stats .title { font-weight: bold; }

#PDFBug table { font-size: 10px; }

#viewer.textLayer-visible .textLayer { opacity: 1; }

#viewer.textLayer-visible .canvasWrapper { background-color: rgb(128, 255, =
128); }

#viewer.textLayer-visible .canvasWrapper canvas { mix-blend-mode: screen; }

#viewer.textLayer-visible .textLayer > div { background-color: rgba(255, 25=
5, 0, 0.1); color: black; border: 1px solid rgba(255, 0, 0, 0.5); box-sizin=
g: border-box; }

#viewer.textLayer-hover .textLayer > div:hover { background-color: white; c=
olor: black; }

#viewer.textLayer-shadow .textLayer > div { background-color: rgba(255, 255=
, 255, 0.6); color: black; }

.grab-to-pan-grab { cursor: grab !important; }

.grab-to-pan-grab :not(input):not(textarea):not(button):not(select):not(:li=
nk) { cursor: inherit !important; }

.grab-to-pan-grab:active, .grab-to-pan-grabbing { position: fixed; backgrou=
nd: transparent; display: block; inset: 0px; overflow: hidden; z-index: 500=
00; cursor: grabbing !important; }

@page { margin: 0px; }

#printContainer { display: none; }

@media screen and (min-resolution: 2dppx) {
  .toolbarButton::before { transform: scale(0.5); top: -5px; }
  .secondaryToolbarButton::before { transform: scale(0.5); top: -4px; }
  html[dir=3D"ltr"] .toolbarButton::before, html[dir=3D"rtl"] .toolbarButto=
n::before { left: -1px; }
  html[dir=3D"ltr"] .secondaryToolbarButton::before { left: -2px; }
  html[dir=3D"rtl"] .secondaryToolbarButton::before { left: 186px; }
  .toolbarField.pageNumber.visiblePageIsLoading, #findInput[data-status=3D"=
pending"] { background-image: url("images/loading-small@2x.png"); backgroun=
d-size: 16px 17px; }
  .dropdownToolbarButton { background: url("images/toolbarButton-menuArrows=
@2x.png") 0% 0% / 7px 16px no-repeat; }
  html[dir=3D"ltr"] .toolbarButton#sidebarToggle::before { content: url("im=
ages/toolbarButton-sidebarToggle@2x.png"); }
  html[dir=3D"rtl"] .toolbarButton#sidebarToggle::before { content: url("im=
ages/toolbarButton-sidebarToggle-rtl@2x.png"); }
  html[dir=3D"ltr"] .toolbarButton#secondaryToolbarToggle::before { content=
: url("images/toolbarButton-secondaryToolbarToggle@2x.png"); }
  html[dir=3D"rtl"] .toolbarButton#secondaryToolbarToggle::before { content=
: url("images/toolbarButton-secondaryToolbarToggle-rtl@2x.png"); }
  html[dir=3D"ltr"] .toolbarButton.findPrevious::before { content: url("ima=
ges/findbarButton-previous@2x.png"); }
  html[dir=3D"rtl"] .toolbarButton.findPrevious::before { content: url("ima=
ges/findbarButton-previous-rtl@2x.png"); }
  html[dir=3D"ltr"] .toolbarButton.findNext::before { content: url("images/=
findbarButton-next@2x.png"); }
  html[dir=3D"rtl"] .toolbarButton.findNext::before { content: url("images/=
findbarButton-next-rtl@2x.png"); }
  html[dir=3D"ltr"] .toolbarButton.pageUp::before { content: url("images/to=
olbarButton-pageUp@2x.png"); }
  html[dir=3D"rtl"] .toolbarButton.pageUp::before { content: url("images/to=
olbarButton-pageUp-rtl@2x.png"); }
  html[dir=3D"ltr"] .toolbarButton.pageDown::before { content: url("images/=
toolbarButton-pageDown@2x.png"); }
  html[dir=3D"rtl"] .toolbarButton.pageDown::before { content: url("images/=
toolbarButton-pageDown-rtl@2x.png"); }
  .toolbarButton.zoomIn::before { content: url("images/toolbarButton-zoomIn=
@2x.png"); }
  .toolbarButton.zoomOut::before { content: url("images/toolbarButton-zoomO=
ut@2x.png"); }
  .toolbarButton.presentationMode::before, .secondaryToolbarButton.presenta=
tionMode::before { content: url("images/toolbarButton-presentationMode@2x.p=
ng"); }
  .toolbarButton.print::before, .secondaryToolbarButton.print::before { con=
tent: url("images/toolbarButton-print@2x.png"); }
  .toolbarButton.openFile::before, .secondaryToolbarButton.openFile::before=
 { content: url("images/toolbarButton-openFile@2x.png"); }
  .toolbarButton.download::before, .secondaryToolbarButton.download::before=
 { content: url("images/toolbarButton-download@2x.png"); }
  .toolbarButton.bookmark::before, .secondaryToolbarButton.bookmark::before=
 { content: url("images/toolbarButton-bookmark@2x.png"); }
  #viewThumbnail.toolbarButton::before { content: url("images/toolbarButton=
-viewThumbnail@2x.png"); }
  html[dir=3D"ltr"] #viewOutline.toolbarButton::before { content: url("imag=
es/toolbarButton-viewOutline@2x.png"); }
  html[dir=3D"rtl"] #viewOutline.toolbarButton::before { content: url("imag=
es/toolbarButton-viewOutline-rtl@2x.png"); }
  #viewAttachments.toolbarButton::before { content: url("images/toolbarButt=
on-viewAttachments@2x.png"); }
  #viewFind.toolbarButton::before { content: url("images/toolbarButton-sear=
ch@2x.png"); }
  .secondaryToolbarButton.firstPage::before { content: url("images/secondar=
yToolbarButton-firstPage@2x.png"); }
  .secondaryToolbarButton.lastPage::before { content: url("images/secondary=
ToolbarButton-lastPage@2x.png"); }
  .secondaryToolbarButton.rotateCcw::before { content: url("images/secondar=
yToolbarButton-rotateCcw@2x.png"); }
  .secondaryToolbarButton.rotateCw::before { content: url("images/secondary=
ToolbarButton-rotateCw@2x.png"); }
  .secondaryToolbarButton.selectTool::before { content: url("images/seconda=
ryToolbarButton-selectTool@2x.png"); }
  .secondaryToolbarButton.handTool::before { content: url("images/secondary=
ToolbarButton-handTool@2x.png"); }
  .secondaryToolbarButton.documentProperties::before { content: url("images=
/secondaryToolbarButton-documentProperties@2x.png"); }
  .outlineItemToggler::before { transform: scale(0.5); top: -1px; content: =
url("images/treeitem-expanded@2x.png"); }
  html[dir=3D"ltr"] .outlineItemToggler.outlineItemsHidden::before { conten=
t: url("images/treeitem-collapsed@2x.png"); }
  html[dir=3D"rtl"] .outlineItemToggler.outlineItemsHidden::before { conten=
t: url("images/treeitem-collapsed-rtl@2x.png"); }
  html[dir=3D"ltr"] .outlineItemToggler::before { right: 0px; }
  html[dir=3D"rtl"] .outlineItemToggler::before { left: 0px; }
}

@media print {
  body { background: none transparent; }
  #sidebarContainer, #secondaryToolbar, .toolbar, #loadingBox, #errorWrappe=
r, .textLayer { display: none; }
  #viewerContainer { overflow: visible; }
  #mainContainer, #viewerContainer, .page, .page canvas { position: static;=
 padding: 0px; margin: 0px; }
  .page { float: left; display: none; border: none; box-shadow: none; backg=
round-clip: content-box; background-color: white; }
  .page[data-loaded] { display: block; }
  .fileInput { display: none; }
  body[data-pdfjsprinting] #outerContainer { display: none; }
  body[data-pdfjsprinting] #printContainer { display: block; }
  #printContainer { height: 100%; }
  #printContainer > div { position: relative; top: 0px; left: 0px; width: 1=
px; height: 1px; overflow: visible; break-after: page; break-inside: avoid;=
 }
  #printContainer canvas, #printContainer img { display: block; }
}

.visibleLargeView, .visibleMediumView, .visibleSmallView { display: none; }

@media (max-width: 1040px) {
  #outerContainer.sidebarMoving #toolbarViewerMiddle, #outerContainer.sideb=
arOpen #toolbarViewerMiddle { display: table; margin: auto; left: auto; pos=
ition: inherit; transform: none; }
}

@media (max-width: 980px) {
  .sidebarMoving .hiddenLargeView, .sidebarOpen .hiddenLargeView { display:=
 none; }
  .sidebarMoving .visibleLargeView, .sidebarOpen .visibleLargeView { displa=
y: inherit; }
}

@media (max-width: 900px) {
  #toolbarViewerMiddle { display: table; margin: auto; left: auto; position=
: inherit; transform: none; }
  .sidebarMoving .hiddenMediumView, .sidebarOpen .hiddenMediumView { displa=
y: none; }
  .sidebarMoving .visibleMediumView, .sidebarOpen .visibleMediumView { disp=
lay: inherit; }
}

@media (max-width: 840px) {
  #sidebarContainer { top: 32px; z-index: 100; }
  .loadingInProgress #sidebarContainer { top: 37px; }
  #sidebarContent { top: 32px; background-color: rgba(0, 0, 0, 0.7); }
  html[dir=3D"ltr"] #outerContainer.sidebarOpen > #mainContainer { left: 0p=
x; }
  html[dir=3D"rtl"] #outerContainer.sidebarOpen > #mainContainer { right: 0=
px; }
  #outerContainer .hiddenLargeView, #outerContainer .hiddenMediumView { dis=
play: inherit; }
  #outerContainer .visibleLargeView, #outerContainer .visibleMediumView { d=
isplay: none; }
}

@media (max-width: 770px) {
  #outerContainer .hiddenLargeView { display: none; }
  #outerContainer .visibleLargeView { display: inherit; }
}

@media (max-width: 700px) {
  #outerContainer .hiddenMediumView { display: none; }
  #outerContainer .visibleMediumView { display: inherit; }
}

@media (max-width: 640px) {
  .hiddenSmallView, .hiddenSmallView * { display: none; }
  .visibleSmallView { display: inherit; }
  .toolbarButtonSpacer { width: 0px; }
  html[dir=3D"ltr"] .findbar { left: 38px; }
  html[dir=3D"rtl"] .findbar { right: 38px; }
}

@media (max-width: 535px) {
  #scaleSelectContainer { display: none; }
}
------MultipartBoundary--Z8ElWiH573UgV565wS09KPfCpfegkvyASAGqRldE1z------
